# Supplementary material for: Metabolic independence drives gut microbial colonization and resilience in health and disease
Source: Genome Biol. 2023 Apr 17;24:78. doi: 10.1186/s13059-023-02924-x (PMC10108530; doi:10.1186/s13059-023-02924-x)
Supplement: Supplementary file 1 — Additional file 1. Description of FMT study and stool samples collected. a Description of FMT donor stool samples and SRA accession numbers. b Description of FMT recipient samples and SRA accession numbers. c Description of transplantation events. [file 13059_2023_2924_MOESM1_ESM.xlsx]

## Sheet: a) Donor samples
Group	Sample Name	Collection Date (m/d/y)	DaysRelative to First Sampling Date	SRA Accession #	BioSample Accession #	BioProject Accession #
DA	DA_D_01	2014-12-12	0	SRR13712920	SAMN17918336	PRJNA701961
DA	DA_D_02	2014-12-15	3	SRR13712919	SAMN17918337	PRJNA701961
DA	DA_D_03	2014-12-16	4	SRR13712896	SAMN17918338	PRJNA701961
DA	DA_D_04	2014-12-17	5	SRR13712866	SAMN17918339	PRJNA701961
DA	DA_D_05	2015-01-22	41	SRR13712899	SAMN17918340	PRJNA701961
DA	DA_D_06	2015-01-29	48	SRR13712885	SAMN17918341	PRJNA701961
DA	DA_D_07	2015-01-30	49	SRR13712854	SAMN17918342	PRJNA701961
DA	DA_D_08	2015-10-09	301	SRR13712844	SAMN17918343	PRJNA701961
DA	DA_D_09	2015-11-16	339	SRR13712833	SAMN17918344	PRJNA701961
DA	DA_D_10	2015-11-23	346	SRR13712822	SAMN17918345	PRJNA701961
DA	DA_D_11	2015-12-01	354	SRR13712918	SAMN17918346	PRJNA701961
DA	DA_D_12	2015-12-07	360	SRR13712908	SAMN17918347	PRJNA701961
DA	DA_D_13	2016-01-07	391	SRR13712907	SAMN17918348	PRJNA701961
DA	DA_D_14	2016-03-02	446	SRR13712905	SAMN17918349	PRJNA701961
DA	DA_D_15	2016-03-08	452	SRR13712904	SAMN17918350	PRJNA701961
DA	DA_D_16	2016-03-29	473	SRR13712903	SAMN17918351	PRJNA701961
DA	DA_D_17	2016-04-01	476	SRR13712906	SAMN17918352	PRJNA701961
DA	DA_D_18	2016-05-11	516	SRR13712902	SAMN17918353	PRJNA701961
DA	DA_D_19	2016-06-06	542	SRR13712901	SAMN17918354	PRJNA701961
DA	DA_D_20	2016-06-17	553	SRR13712900	SAMN17918355	PRJNA701961
DA	DA_D_21	2016-08-17	614	SRR13712897	SAMN17918356	PRJNA701961
DA	DA_D_22	2016-08-25	622	SRR13712874	SAMN17918357	PRJNA701961
DA	DA_D_23	2016-08-30	627	SRR13712873	SAMN17918358	PRJNA701961
DA	DA_D_24	2016-09-08	636	SRR13712898	SAMN17918359	PRJNA701961
DB	DB_D_01	2014-12-16	0	SRR13712875	SAMN17918360	PRJNA701961
DB	DB_D_02	2015-01-21	36	SRR13712855	SAMN17918361	PRJNA701961
DB	DB_D_03	2015-02-04	50	SRR13712876	SAMN17918362	PRJNA701961
DB	DB_D_04	2015-02-05	51	SRR13712853	SAMN17918363	PRJNA701961
DB	DB_D_05	2015-04-15	120	SRR13712852	SAMN17918364	PRJNA701961
DB	DB_D_06	2015-04-16	121	SRR13712851	SAMN17918365	PRJNA701961
DB	DB_D_07	2015-05-29	164	SRR13712850	SAMN17918366	PRJNA701961
DB	DB_D_08	2015-06-06	172	SRR13712848	SAMN17918367	PRJNA701961
DB	DB_D_09	2015-06-23	189	SRR13712847	SAMN17918368	PRJNA701961
DB	DB_D_10	2015-06-30	196	SRR13712846	SAMN17918369	PRJNA701961
DB	DB_D_11	2015-08-13	240	SRR13712849	SAMN17918370	PRJNA701961
DB	DB_D_12	2015-08-20	247	SRR13712845	SAMN17918371	PRJNA701961
DB	DB_D_13	2015-10-09	297	SRR13712843	SAMN17918372	PRJNA701961
DB	DB_D_14	2016-05-02	503	SRR13712842	SAMN17918373	PRJNA701961
DB	DB_D_15	2016-05-31	532	SRR13712841	SAMN17918374	PRJNA701961

## Sheet: b) Recipient samples
Group	Recipient	Sample Name	Collection Date (m/d/y)	FMT Method	FMT Indication(s)	Days Relative to Transplant	SRA Accession #	BioSample Accession #	BioProject Accession #
DA	R01	DA_R01_CDI_P_08_PRE	2015-12-04	pill	C_diff	-12	SRR13712867	SAMN17918375	PRJNA701961
DA	R01	DA_R01_CDI_P_01_PRE	2015-12-15	pill	C_diff	-1	SRR13712872	SAMN17918376	PRJNA701961
DA	R01	DA_R01_CDI_P_02_POST	2015-12-22	pill	C_diff	6	SRR13712871	SAMN17918377	PRJNA701961
DA	R01	DA_R01_CDI_P_03_POST	2016-01-11	pill	C_diff	26	SRR13712870	SAMN17918378	PRJNA701961
DA	R01	DA_R01_CDI_P_05_POST	2016-06-01	pill	C_diff	168	SRR13712869	SAMN17918379	PRJNA701961
DA	R01	DA_R01_CDI_P_06_POST	2016-11-14	pill	C_diff	334	SRR13712868	SAMN17918380	PRJNA701961
DA	R02	DA_R02_CDI_C_01_PRE	2015-11-27	colonoscopy	C_diff	-19	SRR13712865	SAMN17918381	PRJNA701961
DA	R02	DA_R02_CDI_C_02_PRE	2015-12-15	colonoscopy	C_diff	-1	SRR13712864	SAMN17918382	PRJNA701961
DA	R02	DA_R02_CDI_C_03_POST	2015-12-21	colonoscopy	C_diff	5	SRR13712863	SAMN17918383	PRJNA701961
DA	R02	DA_R02_CDI_C_04_POST	2016-01-11	colonoscopy	C_diff	26	SRR13712862	SAMN17918384	PRJNA701961
DA	R02	DA_R02_CDI_C_05_POST	2016-03-14	colonoscopy	C_diff	89	SRR13712861	SAMN17918385	PRJNA701961
DA	R02	DA_R02_CDI_C_06_POST	2016-05-25	colonoscopy	C_diff	161	SRR13712860	SAMN17918386	PRJNA701961
DA	R02	DA_R02_CDI_C_07_POST	2016-11-14	colonoscopy	C_diff	334	SRR13712859	SAMN17918387	PRJNA701961
DA	R03	DA_R03_CDI_C_01_PRE	2016-02-25	colonoscopy	C_diff	-19	SRR13712858	SAMN17918388	PRJNA701961
DA	R03	DA_R03_CDI_C_02_PRE	2016-02-27	colonoscopy	C_diff	-17	SRR13712857	SAMN17918389	PRJNA701961
DA	R03	DA_R03_CDI_C_03_PRE	2016-02-28	colonoscopy	C_diff	-16	SRR13712856	SAMN17918390	PRJNA701961
DA	R03	DA_R03_CDI_C_04_POST	2016-03-21	colonoscopy	C_diff	6	SRR13712895	SAMN17918391	PRJNA701961
DA	R03	DA_R03_CDI_C_05_POST	2016-03-29	colonoscopy	C_diff	14	SRR13712894	SAMN17918392	PRJNA701961
DA	R03	DA_R03_CDI_C_06_POST	2016-04-12	colonoscopy	C_diff	28	SRR13712893	SAMN17918393	PRJNA701961
DA	R03	DA_R03_CDI_C_07_POST	2016-06-07	colonoscopy	C_diff	84	SRR13712892	SAMN17918394	PRJNA701961
DA	R03	DA_R03_CDI_C_08_POST	2016-08-30	colonoscopy	C_diff	168	SRR13712891	SAMN17918395	PRJNA701961
DA	R04	DA_R04_UC_P_01_PRE	2016-03-17	pill	C_diff_UC	-11	SRR13712890	SAMN17918396	PRJNA701961
DA	R04	DA_R04_UC_P_02_PRE	2016-03-26	pill	C_diff_UC	-2	SRR13712889	SAMN17918397	PRJNA701961
DA	R04	DA_R04_UC_P_03_POST	2016-04-04	pill	C_diff_UC	7	SRR13712888	SAMN17918398	PRJNA701961
DA	R04	DA_R04_UC_P_04_POST	2016-04-20	pill	C_diff_UC	23	SRR13712887	SAMN17918399	PRJNA701961
DA	R04	DA_R04_UC_P_05_POST	2016-04-27	pill	C_diff_UC	30	SRR13712886	SAMN17918400	PRJNA701961
DA	R04	DA_R04_UC_P_06_POST	2016-06-20	pill	C_diff_UC	84	SRR13712883	SAMN17918401	PRJNA701961
DA	R04	DA_R04_UC_P_07_POST	2016-09-12	pill	C_diff_UC	168	SRR13712882	SAMN17918402	PRJNA701961
DA	R04	DA_R04_UC_P_09_POST	2017-02-27	pill	C_diff_UC	336	SRR13712881	SAMN17918403	PRJNA701961
DA	R05	DA_R05_UC_C_01_PRE	2015-09-23	colonoscopy	C_diff_UC	-27	SRR13712884	SAMN17918404	PRJNA701961
DA	R05	DA_R05_UC_C_02_POST	2015-11-18	colonoscopy	C_diff_UC	29	SRR13712880	SAMN17918405	PRJNA701961
DA	R05	DA_R05_UC_C_03_POST	2016-01-12	colonoscopy	C_diff_UC	84	SRR13712879	SAMN17918406	PRJNA701961
DA	R05	DA_R05_UC_C_04_POST	2016-04-05	colonoscopy	C_diff_UC	168	SRR13712878	SAMN17918407	PRJNA701961
DA	R05	DA_R05_UC_C_05_POST	2016-09-20	colonoscopy	C_diff_UC	336	SRR13712877	SAMN17918408	PRJNA701961
DB	R01	DB_R01_CDI_C_01_PRE	2015-07-22	colonoscopy	C_diff	-34	SRR13712840	SAMN17918409	PRJNA701961
DB	R01	DB_R01_CDI_C_02_PRE	2015-08-11	colonoscopy	C_diff	-14	SRR13712839	SAMN17918410	PRJNA701961
DB	R01	DB_R01_CDI_C_03_POST	2015-08-31	colonoscopy	C_diff	6	SRR13712838	SAMN17918411	PRJNA701961
DB	R01	DB_R01_CDI_C_04_POST	2015-09-22	colonoscopy	C_diff	28	SRR13712837	SAMN17918412	PRJNA701961
DB	R01	DB_R01_CDI_C_05_POST	2015-11-16	colonoscopy	C_diff	83	SRR13712836	SAMN17918413	PRJNA701961
DB	R01	DB_R01_CDI_C_06_POST	2016-02-08	colonoscopy	C_diff	167	SRR13712835	SAMN17918414	PRJNA701961
DB	R01	DB_R01_CDI_C_07_POST	2016-07-25	colonoscopy	C_diff	335	SRR13712834	SAMN17918415	PRJNA701961
DB	R02	DB_R02_CDI_C_01_PRE	2015-07-11	colonoscopy	C_diff	-69	SRR13712832	SAMN17918416	PRJNA701961
DB	R02	DB_R02_CDI_C_02_PRE	2015-09-16	colonoscopy	C_diff	-2	SRR13712831	SAMN17918417	PRJNA701961
DB	R02	DB_R02_CDI_C_03_POST	2015-09-24	colonoscopy	C_diff	6	SRR13712830	SAMN17918418	PRJNA701961
DB	R02	DB_R02_CDI_C_04_POST	2015-12-10	colonoscopy	C_diff	83	SRR13712829	SAMN17918419	PRJNA701961
DB	R02	DB_R02_CDI_C_05_POST	2016-03-10	colonoscopy	C_diff	174	SRR13712828	SAMN17918420	PRJNA701961
DB	R02	DB_R02_CDI_C_06_POST	2016-08-18	colonoscopy	C_diff	335	SRR13712827	SAMN17918421	PRJNA701961
DB	R03	DB_R03_CDI_P_01_PRE	2016-05-12	pill	C_diff	-5	SRR13712826	SAMN17918422	PRJNA701961
DB	R03	DB_R03_CDI_P_02_PRE	2016-05-16	pill	C_diff	-1	SRR13712825	SAMN17918423	PRJNA701961
DB	R03	DB_R03_CDI_P_03_POST	2016-05-25	pill	C_diff	8	SRR13712824	SAMN17918424	PRJNA701961
DB	R03	DB_R03_CDI_P_04_POST	2016-06-14	pill	C_diff	28	SRR13712823	SAMN17918425	PRJNA701961
DB	R03	DB_R03_CDI_P_05_POST	2016-08-09	pill	C_diff	84	SRR13712821	SAMN17918426	PRJNA701961
DB	R03	DB_R03_CDI_P_06_POST	2016-10-28	pill	C_diff	164	SRR13712820	SAMN17918427	PRJNA701961
DB	R03	DB_R03_CDI_P_07_POST	2016-12-19	pill	C_diff	216	SRR13712819	SAMN17918428	PRJNA701961
DB	R03	DB_R03_CDI_P_08_POST	2017-03-07	pill	C_diff	294	SRR13712818	SAMN17918429	PRJNA701961
DB	R04	DB_R04_CDI_P_01_PRE	2015-10-27	pill	C_diff	-10	SRR13712817	SAMN17918430	PRJNA701961
DB	R04	DB_R04_CDI_P_02_PRE	2015-11-05	pill	C_diff	-1	SRR13712816	SAMN17918431	PRJNA701961
DB	R04	DB_R04_CDI_P_03_POST	2015-11-13	pill	C_diff	7	SRR13712924	SAMN17918432	PRJNA701961
DB	R04	DB_R04_CDI_P_04_POST	2015-12-04	pill	C_diff	28	SRR13712923	SAMN17918433	PRJNA701961
DB	R04	DB_R04_CDI_P_05_POST	2016-01-14	pill	C_diff	69	SRR13712922	SAMN17918434	PRJNA701961
DB	R04	DB_R04_CDI_P_06_POST	2016-01-26	pill	C_diff	81	SRR13712921	SAMN17918435	PRJNA701961
DB	R04	DB_R04_CDI_P_07_POST	2016-04-25	pill	C_diff	171	SRR13712917	SAMN17918436	PRJNA701961
DB	R04	DB_R04_CDI_P_08_POST	2016-06-10	pill	C_diff	217	SRR13712916	SAMN17918437	PRJNA701961
DB	R04	DB_R04_CDI_P_09_POST	2016-10-05	pill	C_diff	334	SRR13712915	SAMN17918438	PRJNA701961
DB	R05	DB_R05_UC_P_01_PRE	2015-06-23	pill	C_diff_UC	-1	SRR13712914	SAMN17918439	PRJNA701961
DB	R05	DB_R05_UC_P_02_POST	2015-06-29	pill	C_diff_UC	5	SRR13712913	SAMN17918440	PRJNA701961
DB	R05	DB_R05_UC_P_03_POST	2015-07-22	pill	C_diff_UC	28	SRR13712912	SAMN17918441	PRJNA701961
DB	R05	DB_R05_UC_P_04_POST	2015-09-21	pill	C_diff_UC	89	SRR13712911	SAMN17918442	PRJNA701961
DB	R05	DB_R05_UC_P_05_POST	2015-12-09	pill	C_diff_UC	168	SRR13712910	SAMN17918443	PRJNA701961
DB	R05	DB_R05_UC_P_06_POST	2016-05-25	pill	C_diff_UC	336	SRR13712909	SAMN17918444	PRJNA701961

## Sheet: c) FMTs
Group	Recipient	Sample Name	FMT date (m/d/y)	Transplanted Sample Collection Date (m/d/y)	FMT Method	FMT Indication(s)
DA	R01	DA_D_09	2015-12-16	2015-11-16	pill	C_diff
DA	R02	DA_D_10	2015-12-16	2015-11-23	colonoscopy	C_diff
DA	R03	DA_D_15	2016-03-15	2016-03-08	colonoscopy	C_diff
DA	R04	DA_D_14	2016-03-28	2016-03-02	pill	C_diff_UC
DA	R05	DA_D_08	2015-10-20	2015-10-09	colonoscopy	C_diff_UC
DB	R01	DB_D_08	2015-08-25	2015-06-06	colonoscopy	C_diff
DB	R02	DB_D_11	2015-09-18	2015-08-13	colonoscopy	C_diff
DB	R03	DB_D_14	2016-05-17	2016-05-02	pill	C_diff
DB	R04	DB_D_13	2015-11-06	2015-10-09	pill	C_diff
DB	R05	DB_D_07	2015-06-24	2015-05-29	pill	C_diff_UC
