# Supplementary material for: Metabolic independence drives gut microbial colonization and resilience in health and disease
Source: Genome Biol. 2023 Apr 17;24:78. doi: 10.1186/s13059-023-02924-x (PMC10108530; doi:10.1186/s13059-023-02924-x)
Supplement: Supplementary file 3 — Additional file 3. Description of FMT metagenomes and co-assemblies. a Metagenome SRA accession numbers and number of metagenomic short-reads sequenced and mapped to co-assemblies and MAGs. b) Phylum level taxonomic composition of metagenomes. c) Genus level taxonomic composition of metagenomes. d) Summary statistics for contigs from metagenome co-assemblies. [file 13059_2023_2924_MOESM3_ESM.xlsx]

## Sheet: (a) Metagenomes
Sample name	SRA Accession	Num reads	Num pairs	Num reads passed QC	Num pairs passed QC	Num reads mapped assembly	Pct reads mapped assembly	Num reads mapped MAGs	Pct reads mapped MAGs
DA_D_01	SRR13712920	73269160	36634580	69330262	34665131	51424249	74.1729	1.90312e+07	27.45
DA_D_02	SRR13712919	59881682	29940841	56762922	28381461	42101928	74.1715	1.68359e+07	29.66
DA_D_03	SRR13712896	58009082	29004541	55019052	27509526	40269040	73.1911	1.56364e+07	28.42
DA_D_04	SRR13712866	66775370	33387685	63375588	31687794	47874236	75.5405	2.09773e+07	33.1
DA_D_05	SRR13712899	49888796	24944398	47392232	23696116	36354773	76.7104	1.71133e+07	36.11
DA_D_06	SRR13712885	72007116	36003558	68026490	34013245	51096077	75.112	2.43467e+07	35.79
DA_D_07	SRR13712854	51050914	25525457	48553344	24276672	36282296	74.7267	1.41339e+07	29.11
DA_D_08	SRR13712844	76775516	38387758	72879694	36439847	54869822	75.2882	2.17109e+07	29.79
DA_D_09	SRR13712833	64862288	32431144	61592886	30796443	46222931	75.0459	2.01039e+07	32.64
DA_D_10	SRR13712822	66125652	33062826	62916850	31458425	49823586	79.1896	2.71046e+07	43.08
DA_D_11	SRR13712918	54042292	27021146	51287946	25643973	39250693	76.5301	1.66994e+07	32.56
DA_D_12	SRR13712908	56311234	28155617	53473822	26736911	43654540	81.6372	2.53787e+07	47.46
DA_D_13	SRR13712907	65308788	32654394	61994166	30997083	49335073	79.5802	2.64467e+07	42.66
DA_D_14	SRR13712905	64554740	32277370	61069768	30534884	45626034	74.7113	2.02263e+07	33.12
DA_D_15	SRR13712904	76320206	38160103	72023362	36011681	55827641	77.5132	2.54098e+07	35.28
DA_D_16	SRR13712903	73001356	36500678	69195066	34597533	54652692	78.9835	2.8453e+07	41.12
DA_D_17	SRR13712906	80817152	40408576	76551726	38275863	59892166	78.2375	3.07814e+07	40.21
DA_D_18	SRR13712902	88448454	44224227	83699484	41849742	66807890	79.8188	3.41243e+07	40.77
DA_D_19	SRR13712901	61897246	30948623	58447510	29223755	45806013	78.3712	2.24555e+07	38.42
DA_D_20	SRR13712900	82773348	41386674	77897024	38948512	59366182	76.2111	2.6189e+07	33.62
DA_D_21	SRR13712897	68830686	34415343	65515388	32757694	54616003	83.3636	2.80144e+07	42.76
DA_D_22	SRR13712874	74382750	37191375	70039976	35019988	52947360	75.5959	1.89528e+07	27.06
DA_D_23	SRR13712873	66174992	33087496	62637578	31318789	48847711	77.9847	2.16663e+07	34.59
DA_D_24	SRR13712898	70199238	35099619	66340940	33170470	55708457	83.973	3.59701e+07	54.22
DA_R01_CDI_P_08_PRE	SRR13712867	77473134	38736567	NA	NA	2686640	3.46783	1.13886e+06	1.47
DA_R01_CDI_P_01_PRE	SRR13712872	67942694	33971347	NA	NA	6010471	8.84638	2.0179e+06	2.97
DA_R01_CDI_P_02_POST	SRR13712871	60483854	30241927	NA	NA	49698964	82.169	3.16754e+07	52.37
DA_R01_CDI_P_03_POST	SRR13712870	53834734	26917367	NA	NA	46576677	86.5179	3.45242e+07	64.13
DA_R01_CDI_P_05_POST	SRR13712869	56704252	28352126	NA	NA	44808850	79.022	3.0195e+07	53.25
DA_R01_CDI_P_06_POST	SRR13712868	72103438	36051719	NA	NA	56857023	78.8548	4.23175e+07	58.69
DA_R02_CDI_C_01_PRE	SRR13712865	40582738	20291369	NA	NA	20253384	49.9064	1.83393e+07	45.19
DA_R02_CDI_C_02_PRE	SRR13712864	60261854	30130927	NA	NA	26003671	43.1511	2.34419e+07	38.9
DA_R02_CDI_C_03_POST	SRR13712863	63944324	31972162	NA	NA	50332648	78.7132	3.1499e+07	49.26
DA_R02_CDI_C_04_POST	SRR13712862	64121002	32060501	NA	NA	50848283	79.3005	2.86685e+07	44.71
DA_R02_CDI_C_05_POST	SRR13712861	29499314	14749657	NA	NA	24006036	81.3783	1.65049e+07	55.95
DA_R02_CDI_C_06_POST	SRR13712860	118269670	59134835	NA	NA	84184043	71.1797	5.18613e+07	43.85
DA_R02_CDI_C_07_POST	SRR13712859	55677116	27838558	NA	NA	40065874	71.9611	2.29223e+07	41.17
DA_R03_CDI_C_01_PRE	SRR13712858	60029738	30014869	NA	NA	35086744	58.4489	1.29664e+07	21.6
DA_R03_CDI_C_02_PRE	SRR13712857	101154978	50577489	NA	NA	71177335	70.3646	1.05302e+07	10.41
DA_R03_CDI_C_03_PRE	SRR13712856	71665938	35832969	NA	NA	48732987	68.0002	4.94495e+06	6.9
DA_R03_CDI_C_04_POST	SRR13712895	72642588	36321294	NA	NA	55293614	76.1174	3.22751e+07	44.43
DA_R03_CDI_C_05_POST	SRR13712894	64866100	32433050	NA	NA	39775179	61.3189	2.16004e+07	33.3
DA_R03_CDI_C_06_POST	SRR13712893	54969418	27484709	NA	NA	43943720	79.9421	2.7776e+07	50.53
DA_R03_CDI_C_07_POST	SRR13712892	54112122	27056061	NA	NA	38160883	70.5219	1.47185e+07	27.2
DA_R03_CDI_C_08_POST	SRR13712891	43054502	21527251	NA	NA	33046985	76.7562	2.04896e+07	47.59
DA_R04_UC_P_01_PRE	SRR13712890	63373342	31686671	NA	NA	37546927	59.2472	3.33154e+07	52.57
DA_R04_UC_P_02_PRE	SRR13712889	84307812	42153906	NA	NA	43900483	52.0717	3.75085e+07	44.49
DA_R04_UC_P_03_POST	SRR13712888	57624610	28812305	NA	NA	47079808	81.7009	2.96651e+07	51.48
DA_R04_UC_P_04_POST	SRR13712887	42843194	21421597	NA	NA	35354496	82.5207	2.06975e+07	48.31
DA_R04_UC_P_05_POST	SRR13712886	61531936	30765968	NA	NA	51140039	83.1114	3.04768e+07	49.53
DA_R04_UC_P_06_POST	SRR13712883	74053898	37026949	NA	NA	54379491	73.4323	3.23616e+07	43.7
DA_R04_UC_P_07_POST	SRR13712882	52777868	26388934	NA	NA	43895607	83.1705	2.95028e+07	55.9
DA_R04_UC_P_09_POST	SRR13712881	36842322	18421161	NA	NA	26103695	70.8525	1.62069e+07	43.99
DA_R05_UC_C_01_PRE	SRR13712884	55982230	27991115	NA	NA	17156224	30.6458	9.67373e+06	17.28
DA_R05_UC_C_02_POST	SRR13712880	53197372	26598686	NA	NA	41194524	77.4371	1.93372e+07	36.35
DA_R05_UC_C_03_POST	SRR13712879	56052886	28026443	NA	NA	41024426	73.1888	2.46352e+07	43.95
DA_R05_UC_C_04_POST	SRR13712878	52819398	26409699	NA	NA	38736470	73.3376	1.69445e+07	32.08
DA_R05_UC_C_05_POST	SRR13712877	61530808	30765404	NA	NA	47290990	76.8574	2.10128e+07	34.15
DB_D_01	SRR13712875	70730044	35365022	67915818	33957909	58353146	85.9198	3.52347e+07	51.88
DB_D_02	SRR13712855	58276170	29138085	55885542	27942771	47280464	84.6023	2.90717e+07	52.02
DB_D_03	SRR13712876	53384244	26692122	51228954	25614477	44490154	86.8457	2.83347e+07	55.31
DB_D_04	SRR13712853	54747862	27373931	52413138	26206569	45890895	87.5561	3.03787e+07	57.96
DB_D_05	SRR13712852	57051472	28525736	54643484	27321742	47557373	87.0321	3.07971e+07	56.36
DB_D_06	SRR13712851	51301210	25650605	49081554	24540777	41763862	85.0907	2.47666e+07	50.46
DB_D_07	SRR13712850	55834346	27917173	53465738	26732869	45965208	85.9713	2.78343e+07	52.06
DB_D_08	SRR13712848	58769854	29384927	56263986	28131993	49338767	87.6916	3.36515e+07	59.81
DB_D_09	SRR13712847	52944762	26472381	50806750	25403375	43110247	84.8514	2.58708e+07	50.92
DB_D_10	SRR13712846	82624518	41312259	79323422	39661711	66208984	83.4671	3.3181e+07	41.83
DB_D_11	SRR13712849	53502736	26751368	51320146	25660073	44850161	87.3929	3.10743e+07	60.55
DB_D_12	SRR13712845	74469534	37234767	71057330	35528665	62990473	88.6474	4.19309e+07	59.01
DB_D_13	SRR13712843	64404052	32202026	61933084	30966542	53012395	85.5962	3.23291e+07	52.2
DB_D_14	SRR13712842	65873504	32936752	63389180	31694590	55434376	87.4508	3.74123e+07	59.02
DB_D_15	SRR13712841	59874412	29937206	57516558	28758279	50632397	88.031	3.39923e+07	59.1
DB_R01_CDI_C_01_PRE	SRR13712840	65930886	32965443	NA	NA	30046944	45.5734	1.19137e+07	18.07
DB_R01_CDI_C_02_PRE	SRR13712839	108651412	54325706	NA	NA	60223372	55.4281	1.7319e+07	15.94
DB_R01_CDI_C_03_POST	SRR13712838	67270542	33635271	NA	NA	57975272	86.1823	2.99219e+07	44.48
DB_R01_CDI_C_04_POST	SRR13712837	143064300	71532150	NA	NA	121732971	85.0897	7.84278e+07	54.82
DB_R01_CDI_C_05_POST	SRR13712836	45229022	22614511	NA	NA	39284692	86.8573	2.24924e+07	49.73
DB_R01_CDI_C_06_POST	SRR13712835	31503996	15751998	NA	NA	25338082	80.4282	1.32159e+07	41.95
DB_R01_CDI_C_07_POST	SRR13712834	117674896	58837448	NA	NA	88796958	75.4596	5.23889e+07	44.52
DB_R02_CDI_C_01_PRE	SRR13712832	34081318	17040659	NA	NA	2079790	6.10243	74978.9	0.22
DB_R02_CDI_C_02_PRE	SRR13712831	161449770	80724885	NA	NA	48842472	30.2524	1.13015e+06	0.7
DB_R02_CDI_C_03_POST	SRR13712830	156833356	78416678	NA	NA	127903263	81.5536	8.35608e+07	53.28
DB_R02_CDI_C_04_POST	SRR13712829	46588010	23294005	NA	NA	41151365	88.3304	2.18964e+07	47
DB_R02_CDI_C_05_POST	SRR13712828	72079498	36039749	NA	NA	48353325	67.0833	1.75658e+07	24.37
DB_R02_CDI_C_06_POST	SRR13712827	44671584	22335792	NA	NA	32834421	73.5018	1.83109e+07	40.99
DB_R03_CDI_P_01_PRE	SRR13712826	176368108	88184054	NA	NA	27956466	15.8512	3.66846e+06	2.08
DB_R03_CDI_P_02_PRE	SRR13712825	207696758	103848379	NA	NA	30575006	14.721	810017	0.39
DB_R03_CDI_P_03_POST	SRR13712824	63728884	31864442	NA	NA	53455974	83.8803	3.37636e+07	52.98
DB_R03_CDI_P_04_POST	SRR13712823	67154322	33577161	NA	NA	56748977	84.5053	3.66125e+07	54.52
DB_R03_CDI_P_05_POST	SRR13712821	56774002	28387001	NA	NA	48489032	85.4071	3.35137e+07	59.03
DB_R03_CDI_P_06_POST	SRR13712820	59402518	29701259	NA	NA	51731978	87.0872	3.62177e+07	60.97
DB_R03_CDI_P_07_POST	SRR13712819	57908358	28954179	NA	NA	50112747	86.538	2.94232e+07	50.81
DB_R03_CDI_P_08_POST	SRR13712818	62447522	31223761	NA	NA	48818419	78.1751	3.52142e+07	56.39
DB_R04_CDI_P_01_PRE	SRR13712817	105659244	52829622	NA	NA	36682775	34.718	7.81878e+06	7.4
DB_R04_CDI_P_02_PRE	SRR13712816	116184152	58092076	NA	NA	34916252	30.0525	871381	0.75
DB_R04_CDI_P_03_POST	SRR13712924	101595178	50797589	NA	NA	85217900	83.8799	5.57554e+07	54.88
DB_R04_CDI_P_04_POST	SRR13712923	64073312	32036656	NA	NA	55406459	86.4735	3.46957e+07	54.15
DB_R04_CDI_P_05_POST	SRR13712922	89487074	44743537	NA	NA	75843710	84.7538	4.90658e+07	54.83
DB_R04_CDI_P_06_POST	SRR13712921	73249472	36624736	NA	NA	62555009	85.3999	3.92544e+07	53.59
DB_R04_CDI_P_07_POST	SRR13712917	96301898	48150949	NA	NA	81320065	84.4428	4.86999e+07	50.57
DB_R04_CDI_P_08_POST	SRR13712916	134273152	67136576	NA	NA	112337147	83.6631	6.64652e+07	49.5
DB_R04_CDI_P_09_POST	SRR13712915	62590488	31295244	NA	NA	49733055	79.4578	2.99495e+07	47.85
DB_R05_UC_P_01_PRE	SRR13712914	63308320	31654160	NA	NA	17930910	28.3231	1.2706e+07	20.07
DB_R05_UC_P_02_POST	SRR13712913	76127354	38063677	NA	NA	65361239	85.8578	3.83149e+07	50.33
DB_R05_UC_P_03_POST	SRR13712912	73807084	36903542	NA	NA	64401356	87.2563	4.44909e+07	60.28
DB_R05_UC_P_04_POST	SRR13712911	70714666	35357333	NA	NA	57098184	80.7445	3.226e+07	45.62
DB_R05_UC_P_05_POST	SRR13712910	66788298	33394149	NA	NA	56452955	84.5252	3.43158e+07	51.38
DB_R05_UC_P_06_POST	SRR13712909	82221590	41110795	NA	NA	70454082	85.6881	4.21468e+07	51.26
TOTAL	NA	7754718306	3877359153	2412267760	1206133880	5356052110	NA	2.94962e+09	NA	Will remove later:
AVG FOR DONORS	NA	6.50127e+07	3.25064e+07	6.1853e+07	3.09265e+07	4.98855e+07	80.8156	2.65031e+07	43.269	41.83
AVG FOR RECIPIENT PRE	NA	8.47156e+07	4.23578e+07	NA	NA	3.34067e+07	43.3576	1.46217e+07	22.4504	10.41
AVG FOR RECIPIENT POST	NA	6.85709e+07	3.42855e+07	NA	NA	5.51511e+07	80.2271	3.34472e+07	48.352	49.73
AVG FOR ALL	NA	7.11442e+07	3.55721e+07	NA	NA	4.91381e+07	NA	2.70607e+07	NA
PLEASE NOTE: Samples that were not included in our analyses are not shown in this table. For a full list of samples, please see Supplementary Table 1, TAB (b) for 'recipient samples'.

## Sheet: (b) MG phylum taxonomy
Sample name	Actinobacteria	Apicomplexa	Ascomycota	Bacteroidetes	Basidiomycota	Caudovirales	Chordata	Cyanobacteria	Euryarchaeota	Firmicutes	Fusobacteria	Planctomycetes	Proteobacteria	Spirochaetes	Tenericutes	Unknown_t_domain_Bacteria	Verrucomicrobia
DA_D_01	0.0275088	0.00160628	0.00217285	0.0455089	0	0	0.00795081	0.00182201	0.00152675	0.861357	0.00159663	0	0.0402365	0.00134239	0.00104782	0	0.00632331
DA_D_02	0.0252807	0.00201882	0.00194349	0.0294075	0	0	0.00707244	0.00205792	0.00182608	0.888137	0.00230086	0	0.0367052	0.00153889	0.00171087	0	0
DA_D_03	0.0299749	0.00181245	0.00203446	0.0279433	0	0	0.00678415	0.00222655	0.00194922	0.878819	0.0019118	0.00109771	0.0424477	0.00167696	0.00132161	0	0
DA_D_04	0.0308054	0.00171947	0.00186846	0.0426526	0	0	0.00705836	0.00242797	0.00208982	0.862721	0.00204971	0.00114289	0.0421762	0.00181588	0.001472	0	0
DA_D_05	0.0307319	0.00132566	0.00144834	0.0177401	0	0	0.00787425	0.00195804	0.00168838	0.889073	0.00154577	0.00103803	0.0399615	0.00145218	0.00107156	0	0.00309132
DA_D_06	0.0749012	0.00228804	0.0021121	0.0559935	0	0	0.0069795	0.00247802	0.00196253	0.773	0.00170524	0.00138317	0.0493353	0.00153757	0.00125086	0	0.0250732
DA_D_07	0.0449646	0.00128994	0.00141142	0.048365	0	0	0.00552851	0.00185031	0.0016635	0.823958	0.00155546	0.0010572	0.0369125	0.00137505	0.00102083	0	0.0290482
DA_D_08	0.0543278	0.00119163	0.00134044	0.0313456	0	0	0.00443979	0.0016416	0.00151661	0.849511	0.00137365	0.0010465	0.0372133	0.00122949	0.00103831	0	0.012784
DA_D_09	0.0304984	0.00149375	0.00148559	0.0521164	0	0	0.00810323	0.00212618	0.00173485	0.804449	0.0018889	0	0.035417	0.00149358	0.00131729	0	0.0578754
DA_D_10	0.0296818	0.0019307	0.00188262	0.0293581	0	0	0.00678799	0.00240732	0.00199951	0.788047	0.00234492	0.00115214	0.0410213	0.00165998	0.00217775	0	0.0895492
DA_D_11	0.051183	0.00133279	0.00149977	0.0673977	0	0	0.00498086	0.00177893	0.00154527	0.789482	0.0015772	0.00102721	0.0368549	0.00133607	0.00117472	0	0.0388297
DA_D_12	0.0237489	0	0.00104857	0.356117	0	0	0.00432903	0.00130979	0.00111918	0.538743	0.00109908	0	0.0272413	0	0	0	0.0452441
DA_D_13	0.0465749	0.00128145	0.00134016	0.224855	0	0	0.00527028	0.00168602	0.0014009	0.595329	0.00149674	0	0.0378618	0.00121502	0.00125795	0	0.0804314
DA_D_14	0.0559581	0.00166431	0.0018719	0.0440195	0	0	0.0106964	0.00225798	0.00201242	0.774404	0.00181549	0.00126556	0.0531504	0.00164225	0.00132323	0	0.0479181
DA_D_15	0.0326714	0.00169957	0.0016863	0.0409917	0	0	0.00637551	0.0019176	0.00160615	0.785868	0.00171828	0.00101795	0.0357628	0.00135526	0.00148366	0	0.085846
DA_D_16	0.0478234	0.0014588	0.0018631	0.103144	0	0	0.00596084	0.0018884	0.0015713	0.708368	0.00153631	0.00100557	0.0360139	0.00127662	0.00145269	0	0.0866369
DA_D_17	0.0410541	0.00142969	0.00141989	0.0703491	0	0	0.00721269	0.00189088	0.00161024	0.734168	0.00158591	0.00108149	0.0356673	0.00135995	0.00128976	0	0.0998813
DA_D_18	0.0509691	0.00162915	0.0016725	0.0806708	0	0	0.0069688	0.00210755	0.00174754	0.741529	0.00162835	0.00114001	0.0539467	0.00145217	0.00130688	0	0.0532316
DA_D_19	0.0700016	0.00183063	0.00192699	0.0786069	0	0	0.0106162	0.00224462	0.00172501	0.75281	0.00181642	0	0.0347417	0.00154832	0.00144019	0	0.0406914
DA_D_20	0.0500623	0.00141458	0.0014899	0.0202843	0	0	0.00731658	0.00185986	0.00164351	0.793576	0.00151812	0.00113998	0.0395667	0.00134952	0.00120859	0	0.0775698
DA_D_21	0.0184002	0.00209718	0.00184583	0.36011	0	0.00192374	0.00706623	0.00244111	0.00159916	0.560588	0.00237882	0.00105951	0.0360766	0.00162878	0.00278403	0	0
DA_D_22	0.0370242	0.00161717	0.00160324	0.0177458	0	0	0.00703503	0.00194723	0.00150271	0.890925	0.00164319	0	0.0352058	0.00135189	0.00129832	0	0.00110024
DA_D_23	0.0426811	0.00156062	0.00163109	0.0634129	0	0	0.00778141	0.00200118	0.00159518	0.836154	0.00171875	0	0.037507	0.0013649	0.00132707	0	0.00126517
DA_D_24	0.040564	0.00122228	0.00114817	0.127692	0	0	0.00570754	0.00166433	0.0013844	0.740417	0.00140847	0	0.0307562	0.00111751	0.00102147	0	0.0458965
DA_R01_CDI_P_08_PRE	0.00223115	0	0	0	0	0	0.139818	0	0	0.013594	0	0	0.844357	0	0	0	0
DA_R01_CDI_P_01_PRE	0.00823165	0	0	0	0	0	0.0106561	0	0	0.46481	0	0	0.516302	0	0	0	0
DA_R01_CDI_P_02_POST	0.0438192	0.00111265	0.00121382	0.191703	0	0	0.0057499	0.00165569	0.00149891	0.600951	0.00118372	0.00130341	0.0507264	0.00114686	0	0	0.0979347
DA_R01_CDI_P_03_POST	0.0221253	0	0	0.286755	0	0	0.00417583	0.00126343	0.0010988	0.412206	0	0	0.0444533	0	0	0	0.227922
DA_R01_CDI_P_05_POST	0.0518052	0.00146834	0.00149182	0.121684	0	0	0.00699459	0.00209485	0.00165884	0.521156	0.00170275	0.00116744	0.0602001	0.00141679	0.00133178	0	0.225828
DA_R01_CDI_P_06_POST	0.0268188	0.000998616	0.00106649	0.348538	0	0	0.00770893	0.00143066	0.00117568	0.351265	0.00101207	0.00111334	0.0388612	0.00110761	0	0	0.218903
DA_R02_CDI_C_01_PRE	0.00745313	0	0	0.0445815	0	0	0.00141468	0	0	0.0267686	0.0238644	0	0.659619	0	0	0	0.236299
DA_R02_CDI_C_02_PRE	0.00982734	0	0	0.0458231	0	0	0.00138057	0	0	0.036322	0.0790047	0	0.531721	0	0	0	0.295922
DA_R02_CDI_C_03_POST	0.0302155	0	0	0.255371	0	0	0.003767	0.00115939	0.00103034	0.549166	0.00115475	0	0.0398892	0	0	0	0.118247
DA_R02_CDI_C_04_POST	0.0753782	0	0	0.427978	0	0	0.00400222	0.00102383	0	0.460159	0.00129622	0	0.0279258	0	0	0	0.00223737
DA_R02_CDI_C_05_POST	0.0378056	0.00161257	0.00142291	0.0600844	0	0	0.00631119	0.00171756	0.00171867	0.695808	0.00193994	0.00111847	0.0364888	0.00154687	0.00136961	0	0.151055
DA_R02_CDI_C_06_POST	0.0262435	0.00113577	0.00119359	0.159997	0	0	0.00459303	0.00140901	0.00140512	0.687912	0.00123455	0	0.0344659	0.00135399	0	0	0.0790558
DA_R02_CDI_C_07_POST	0.0179518	0	0	0.314989	0	0	0.00428218	0.00116066	0.00104343	0.593305	0.00104481	0	0.0250224	0	0	0	0.0412009
DA_R03_CDI_C_01_PRE	0.0390369	0	0	0.525686	0	0	0.00345547	0	0	0.192117	0.00155734	0	0.238147	0	0	0	0
DA_R03_CDI_C_02_PRE	0.00173779	0	0.00221929	0.858471	0	0	0	0	0	0.00809872	0	0	0.129473	0	0	0	0
DA_R03_CDI_C_03_PRE	0.00229343	0	0	0.90501	0	0	0	0	0	0.0374814	0	0	0.0552155	0	0	0	0
DA_R03_CDI_C_04_POST	0.0560095	0	0.00128808	0.100636	0	0	0.00368478	0.00127822	0.00109935	0.495491	0.0010289	0	0.0422631	0	0	0	0.297221
DA_R03_CDI_C_05_POST	0.00450074	0	0	0.838053	0	0	0.00188738	0	0	0.0593314	0	0	0.0182224	0	0	0	0.0780052
DA_R03_CDI_C_06_POST	0.0442855	0	0.00108427	0.129146	0	0	0.00301989	0.0011391	0.00105722	0.385796	0	0.00113898	0.0377946	0	0	0	0.395538
DA_R03_CDI_C_07_POST	0.062088	0.00102427	0.00142698	0.0674441	0	0	0.00467148	0.00149488	0.00137204	0.754026	0.00132514	0	0.0296749	0.00111414	0	0	0.0743377
DA_R03_CDI_C_08_POST	0.128185	0	0	0.185617	0	0	0.00301879	0	0	0.349377	0	0	0.0302151	0	0	0	0.303587
DA_R04_UC_P_01_PRE	0.00183016	0	0	0	0	0	0.0271154	0	0	0.018095	0	0	0.952959	0	0	0	0
DA_R04_UC_P_02_PRE	0.00179042	0	0	0.00924501	0	0	0	0	0	0.0558697	0	0	0.931553	0	0	0	0.00154189
DA_R04_UC_P_03_POST	0.0596993	0.00103902	0.0011333	0.342395	0	0	0.00389849	0.00148184	0.00133445	0.448964	0.00105402	0.00103258	0.0348376	0.00114996	0	0	0.101981
DA_R04_UC_P_04_POST	0.0521488	0	0	0.549726	0	0	0.00328409	0	0	0.351333	0	0	0.0197479	0	0	0	0.0237605
DA_R04_UC_P_05_POST	0.0145713	0	0.00100796	0.587596	0	0	0.00368305	0.00107468	0	0.368794	0	0	0.0232726	0	0	0	0
DA_R04_UC_P_06_POST	0.0661862	0.00165046	0.0100859	0.43097	0	0	0.0170041	0	0	0.343598	0	0	0.130506	0	0	0	0
DA_R04_UC_P_07_POST	0.0226372	0	0	0.396177	0	0	0.00318991	0	0	0.559993	0	0	0.0180036	0	0	0	0
DA_R04_UC_P_09_POST	0.0231601	0	0	0.44745	0	0	0.00316936	0.00122906	0.00102343	0.43766	0	0	0.0273865	0	0	0	0.0589222
DA_R05_UC_C_01_PRE	0.00568665	0	0	0.367038	0	0	0.0710514	0	0	0.439845	0	0	0.116379	0	0	0	0
DA_R05_UC_C_02_POST	0.0926293	0.00123176	0.00135782	0.267043	0	0	0.00490183	0.00160392	0.00140636	0.594981	0.00167893	0	0.0306043	0.00128871	0.00127317	0	0
DA_R05_UC_C_03_POST	0.0427929	0	0	0.476713	0	0	0.00491078	0	0	0.453718	0	0	0.0218653	0	0	0	0
DA_R05_UC_C_04_POST	0.0422202	0.00114319	0.00141975	0.366432	0	0	0.00877526	0	0	0.55464	0	0	0.02537	0	0	0	0
DA_R05_UC_C_05_POST	0.126991	0	0	0.343604	0	0	0.012273	0.00101692	0	0.487518	0	0	0.0285969	0	0	0	0
Donor MEDIAN	0.040809	0.00158345	0.0016518	0.0502407	0	0	0.00700727	0.00195263	0.00162687	0.788764	0.00163577	0.00103262	0.0370629	0.00136997	0.0013026	0	0.0397605
PRE-FMT MEDIAN	0.00399004	0	0	0.0452023	0	0	0.00243508	0	0	0.0369017	0	0	0.524011	0	0	0	0
POST-FMT MEDIAN	0.0433061	0	0.00103723	0.328692	0	0	0.004229	0.00116003	0.00103688	0.473839	0.000506034	0	0.0304097	0	0	0	0.0761715
Sample name	Actinobacteria	Apicomplexa	Ascomycota	Bacteroidetes	Basidiomycota	Caudovirales	Chordata	Cyanobacteria	Euryarchaeota	Firmicutes	Fusobacteria	Planctomycetes	Proteobacteria	Spirochaetes	Tenericutes	Unknown_t_domain_Bacteria	Verrucomicrobia
DB_D_01	0.0439898	0.00275271	0.0026122	0.101571	0	0	0.00946351	0.00342074	0.00254598	0.748886	0.00321395	0.00183955	0.0679141	0.00240081	0.00428908	0	0.00510008
DB_D_02	0.047176	0.00287477	0.00282274	0.0709878	0	0	0.0108716	0.00381148	0.00291464	0.760048	0.00337389	0.00216846	0.0832003	0.00260321	0.00362854	0	0.00351869
DB_D_03	0.0375814	0.00344552	0.00305981	0.141785	0	0	0.0120812	0.00386538	0.00295491	0.70087	0.00420342	0.00185904	0.072004	0.00283026	0.00561873	0	0.00784136
DB_D_04	0.0229974	0.00206476	0.00205971	0.195155	0	0	0.00775179	0.00270899	0.00209459	0.697045	0.00250871	0.001393	0.0524858	0.00197216	0.00311792	0	0.00664506
DB_D_05	0.0381044	0.00214202	0.00204427	0.23256	0	0	0.00746689	0.00279673	0.00209911	0.634771	0.0023197	0.00161779	0.0644489	0.00197845	0.00373523	0	0.00391509
DB_D_06	0.0516088	0.00266508	0.00253326	0.0780525	0	0	0.00936105	0.00350572	0.0026168	0.76155	0.0030617	0.00189115	0.0734567	0.00248223	0.00435575	0	0.00285963
DB_D_07	0.0368646	0.00305072	0.00265767	0.133814	0	0	0.0102204	0.00323098	0.00258515	0.731832	0.00348322	0.00154587	0.0611913	0.00238273	0.00471037	0	0.00243043
DB_D_08	0.0268157	0.00286846	0.00256166	0.16251	0	0	0.00971311	0.003137	0.00251447	0.722312	0.00325664	0.00141188	0.0544336	0.00242108	0.00412154	0	0.0019234
DB_D_09	0.0229529	0.00219215	0.00199944	0.264383	0	0	0.00784012	0.00250502	0.00196837	0.613038	0.00254089	0.00120911	0.0742898	0.00175056	0.00333063	0	0
DB_D_10	0.0349137	0.0027281	0.00235059	0.0687894	0	0	0.0373648	0.00275003	0.00217647	0.639548	0.00324387	0.00118663	0.199818	0.00195945	0.00317097	0	0
DB_D_11	0.0198448	0.00275685	0.00257415	0.386388	0	0	0.0098769	0.00326046	0.00224122	0.507799	0.00314773	0.00136418	0.052544	0.00209896	0.00387018	0	0.00223438
DB_D_12	0.0283141	0.00251149	0.00254441	0.329831	0	0	0.0086259	0.00320719	0.00247779	0.542531	0.00272899	0.00184258	0.0679694	0.00199226	0.00376552	0	0.00165781
DB_D_13	0.0538928	0.00263119	0.00249554	0.16766	0	0	0.0101821	0.00341725	0.00229234	0.671518	0.00290707	0.00147046	0.0730301	0.00209933	0.00345123	0	0.00295267
DB_D_14	0.0528819	0.00292781	0.00262551	0.244801	0	0.0122294	0.0104355	0.00330875	0.00211623	0.593112	0.00351186	0.00129295	0.0614304	0.00219099	0.0042866	0	0.00284923
DB_D_15	0.0328778	0.00271668	0.00250846	0.238893	0	0.0100424	0.00992855	0.00330144	0.00205042	0.636103	0.00305943	0.00126804	0.050681	0.00209157	0.00332861	0	0.00114949
DB_R01_CDI_C_01_PRE	0.044791	0.001316	0.00157392	0.0126215	0	0	0.00483173	0.00231714	0.00206537	0.864574	0.00144307	0.00175246	0.0594176	0.00179549	0.00150056	0	0
DB_R01_CDI_C_02_PRE	0.0815505	0.00139584	0.00252497	0.0174989	0.00121019	0	0.0190443	0.00190874	0.00156573	0.756228	0.00128799	0.00129385	0.112026	0.0013124	0.00115228	0	0
DB_R01_CDI_C_03_POST	0.0257016	0	0	0.496051	0	0	0.00333344	0.00111464	0	0.446981	0	0	0.0268175	0	0	0	0
DB_R01_CDI_C_04_POST	0.0346811	0	0.00122933	0.55069	0	0	0.0105833	0.00147665	0.0012263	0.352442	0	0.00112321	0.0465473	0	0	0	0
DB_R01_CDI_C_05_POST	0.021592	0	0	0.593695	0	0	0.00380655	0.00103952	0	0.353901	0	0	0.0259656	0	0	0	0
DB_R01_CDI_C_06_POST	0.065304	0.00134907	0.00150441	0.196322	0	0	0.00571676	0.00196412	0.0016397	0.681837	0.00165975	0.00104598	0.0387703	0.00140011	0.00148658	0	0
DB_R01_CDI_C_07_POST	0.0265996	0	0.00139516	0.653033	0	0	0.00407362	0	0	0.289818	0	0	0.0250799	0	0	0	0
DB_R02_CDI_C_01_PRE	0.00110054	0	0	0.00126684	0	0	0	0	0	0.460789	0	0	0.536844	0	0	0	0
DB_R02_CDI_C_02_PRE	0.00317366	0	0	0.00300156	0	0	0.00281487	0	0	0.491697	0	0	0.499313	0	0	0	0
DB_R02_CDI_C_03_POST	0.0370672	0	0	0.487996	0	0	0.00404654	0.00115459	0	0.448284	0.00307547	0	0.01493	0	0	0	0.00344656
DB_R02_CDI_C_04_POST	0.00237135	0	0	0.912333	0	0	0.0014762	0	0	0.0765716	0	0	0.00724796	0	0	0	0
DB_R02_CDI_C_05_POST	0.0421845	0	0.00260476	0.33857	0	0	0.00401382	0	0	0.515873	0	0	0.0967544	0	0	0	0
DB_R02_CDI_C_06_POST	0.0118602	0	0	0.585327	0	0.00119909	0.0150787	0	0	0.256899	0	0	0.129636	0	0	0	0
DB_R03_CDI_P_01_PRE	0.00912809	0	0	0.00637448	0	0.0164942	0.00375185	0	0	0.205359	0.027415	0	0.731477	0	0	0	0
DB_R03_CDI_P_02_PRE	0.00368018	0	0	0.00239336	0	0.0230947	0.0203861	0	0	0.29732	0.0618566	0	0.591269	0	0	0	0
DB_R03_CDI_P_03_POST	0.0348838	0.00162727	0.00163004	0.347753	0	0.0011691	0.00603945	0.00230326	0.00162374	0.552609	0.00168185	0.00132144	0.0428418	0.00140567	0.00175538	0	0.00135544
DB_R03_CDI_P_04_POST	0.0166445	0.00164839	0.00143747	0.493936	0	0.0172427	0.00591756	0.00197502	0.00138821	0.418987	0.00166927	0	0.0327178	0.00125414	0.00263199	0	0.00254966
DB_R03_CDI_P_05_POST	0.0180028	0.00123249	0.00116605	0.60011	0	0.00386725	0.00424116	0.0016406	0.00122075	0.319858	0.00139575	0.00105359	0.0333046	0.00111105	0.0015061	0	0.0102899
DB_R03_CDI_P_06_POST	0.0181103	0.00193307	0.00175927	0.54841	0	0.00302173	0.0068037	0.00238173	0.00154213	0.358178	0.00201673	0.00112801	0.0374924	0.00152839	0.00261396	0	0.0130808
DB_R03_CDI_P_07_POST	0.0146886	0.00165951	0.0016307	0.613117	0	0	0.00581597	0.00214493	0.00141118	0.320229	0.00165229	0.00107074	0.03335	0.00129631	0.00193406	0	0
DB_R03_CDI_P_08_POST	0.0144897	0.00153408	0.00147495	0.477967	0	0	0.173288	0.00180507	0.00123988	0.273445	0.00134004	0.00110002	0.0364198	0.000986372	0.00148728	0	0.0134216
DB_R04_CDI_P_01_PRE	0.0902239	0.0069904	0.026178	0.0269178	0	0	0.0223146	0.0032057	0.00252499	0.675213	0.00430071	0.00107607	0.134005	0.00237819	0.00467235	0	0
DB_R04_CDI_P_02_PRE	0.00260951	0.00132648	0.00230917	0.00231189	0	0	0.00906355	0	0	0.0668803	0.016266	0	0.899233	0	0	0	0
DB_R04_CDI_P_03_POST	0.0366523	0.00265534	0.00237394	0.203188	0	0	0.0602895	0.00307838	0.00213417	0.620683	0.00258664	0.00141624	0.0558826	0.00192735	0.00306716	0	0.0040656
DB_R04_CDI_P_04_POST	0.0504414	0.00204692	0.00205143	0.305475	0	0	0.00785682	0.00276149	0.00198871	0.567486	0.00216207	0.00147228	0.0486152	0.00181063	0.00259537	0	0.00323646
DB_R04_CDI_P_05_POST	0.039738	0.00164456	0.00175095	0.321769	0	0	0.00661588	0.00242643	0.00182327	0.552624	0.00151339	0.0016776	0.0593533	0.00145172	0.00158303	0	0.00602845
DB_R04_CDI_P_06_POST	0.0534943	0.0019269	0.00197259	0.270193	0	0	0.00684484	0.00270021	0.00192511	0.596852	0.00180913	0.00164968	0.0525077	0.00156142	0.00189244	0	0.00467112
DB_R04_CDI_P_07_POST	0.118787	0.00271879	0.00291664	0.144779	0	0	0.0112621	0.00296943	0.00219225	0.63508	0.00272652	0.0013583	0.0452891	0.00202159	0.00283741	0	0.0250617
DB_R04_CDI_P_08_POST	0.076959	0.00426485	0.00403382	0.112335	0	0	0.0138907	0.00395969	0.00299951	0.711365	0.00472618	0.00144554	0.0524396	0.00288228	0.00570186	0	0.00299621
DB_R04_CDI_P_09_POST	0.0852966	0.00483573	0.00381203	0.0448609	0	0	0.0158079	0.0045177	0.00314674	0.752808	0.00469512	0.00147298	0.0597183	0.00298904	0.00792314	0	0.00811619
DB_R05_UC_P_01_PRE	0.211255	0.00120182	0.00204894	0.00441147	0	0	0.00383637	0.00131325	0	0.511299	0.00137889	0	0.259966	0	0.00328959	0	0
DB_R05_UC_P_02_POST	0.0172781	0.0018225	0.00163538	0.407539	0	0	0.00657444	0.00195439	0.00152326	0.52358	0.00212174	0	0.0320607	0.00142916	0.00248152	0	0
DB_R05_UC_P_03_POST	0.0173571	0.00171515	0.00169034	0.453969	0	0	0.0112195	0.00225918	0.00162272	0.44149	0.00184558	0.00109177	0.0362734	0.00146221	0.00216675	0	0.0258374
DB_R05_UC_P_04_POST	0.055068	0.00203237	0.00205342	0.268492	0	0	0.0082237	0.00239723	0.00214817	0.604101	0.00232866	0.00119032	0.0412209	0.00195821	0.00207254	0	0.00671421
DB_R05_UC_P_05_POST	0.0388144	0.00226689	0.00210762	0.117417	0	0	0.00882913	0.00273074	0.0020191	0.74346	0.00265661	0.00149797	0.051879	0.00198998	0.00360154	0	0.0207294
DB_R05_UC_P_06_POST	0.012863	0.00137499	0.00139441	0.529009	0	0	0.00533225	0.00159283	0.00116332	0.41343	0.00147648	0	0.0297121	0.00110334	0.00154857	0	0
Donor MEDIAN	0.0368646	0.0027281	0.00254441	0.16766	0	0	0.0098769	0.00326046	0.00229234	0.671518	0.00314773	0.00147046	0.0679141	0.00209933	0.00376552	0	0.00284923
PRE-FMT MEDIAN	0.00912809	0.00120182	0.00157392	0.00441147	0	0	0.00483173	0	0	0.491697	0.00144307	0	0.499313	0	0	0	0
POST-FMT MEDIAN	0.0346811	0.00164456	0.0016307	0.453969	0	0	0.00661588	0.00197502	0.00152326	0.448284	0.00166927	0.00109177	0.0387703	0.00140011	0.00175538	0	0.00299621

## Sheet: (c) MG genus taxonomy
Sample name	Acinetobacter	Actinomyces	Adlercreutzia	Akkermansia	Alcaligenes	Alistipes	Aminipila	Anaerobutyricum	Anaerocolumna	Anaerostipes	Arcobacter	Aspergillus	Atlantibacter	Bacillus	Bacteroides	Barnesiella	Bifidobacterium	Blautia	Brachyspira	Bradyrhizobium	Buchnera	Burkholderia	Butyricimonas	Butyrivibrio	Campylobacter	Candida	Caproiciproducens	Carnobacterium	Cedecea	Cellulosilyticum	Christensenella	Chryseobacterium	Citrobacter	Clostridiaceae bacterium 14S0207	Clostridioides	Clostridium	Collinsella	Corynebacterium	Cronobacter	Desulfovibrio	Dialister	Dickeya	Duncaniella	Dysosmobacter	Eggerthella	Eikenella	Enterobacter	Enterobacteriaceae bacterium strain FGI 57	Enterococcus
DA_D_01	0	0	0	0.00669652	0	0.0177961	0	0.0390086	0	0.167399	0	0	0	0.00503095	0.0225095	0	0.00495332	0.144133	0	0	0	0	0	0.00321104	0.00421358	0	0	0	0	0	0.00271684	0	0	0	0.0110044	0.0121611	0.00131082	0	0	0	0	0	0	0.00245044	0.00856036	0	0	0	0.00174282
DA_D_02	0	0	0	0	0	0.00511686	0	0.0344681	0.00114945	0.173906	0	0	0	0.0061362	0.0168777	0	0.00221571	0.204963	0	0	0	0	0	0.0030503	0.00394352	0	0	0	0	0	0.00265412	0.00118333	0	0	0.0129426	0.0247961	0.00141494	0	0	0	0	0	0	0.00201587	0.0116441	0	0	0	0.00197146
DA_D_03	0.00112909	0	0	0	0	0.00686992	0	0.0376707	0.00142887	0.162431	0	0	0	0.00662835	0.0131178	0	0.00423355	0.207845	0	0	0	0	0	0.00394532	0.00490915	0	0	0	0	0	0.0033687	0.0012921	0	0	0.0101706	0.0166773	0.00187945	0	0	0	0	0	0	0.00247888	0.0118099	0	0	0	0.00217305
DA_D_04	0.00123008	0	0	0	0	0.0104085	0	0.0358245	0.0014577	0.128591	0	0	0	0.00706716	0.0249881	0	0.00328556	0.181018	0	0	0	0	0	0.00407373	0.00426066	0	0	0	0	0	0.0034074	0.00139482	0	0	0.0112099	0.0189171	0.00211672	0	0	0	0	0	0	0.00278984	0.01359	0	0	0	0.00215119
DA_D_05	0	0	0	0.00314367	0	0.00389709	0	0.0408397	0	0.0751808	0	0	0	0.00535743	0.00641844	0	0.0120871	0.124395	0	0	0	0	0	0.00305318	0.0042139	0	0.00118928	0	0	0	0.00398692	0	0	0	0.00923085	0.0119622	0.00132335	0	0	0	0	0	0	0.00281591	0.00520077	0	0	0	0.00187088
DA_D_06	0	0	0	0.0275832	0	0.0222634	0	0.0326211	0.00121794	0.0974076	0	0	0	0.00558821	0.028831	0	0.043177	0.137473	0	0	0	0	0	0.00329561	0.00509499	0	0	0	0	0	0.00409551	0.00117239	0	0	0.00999256	0.0133093	0.00218835	0	0	0	0	0	0	0.00440898	0.0168574	0	0	0	0.00168672
DA_D_07	0	0	0	0.0315885	0	0.0194002	0	0.037717	0.00117924	0.0826571	0	0	0	0.00526792	0.0239211	0	0.0251713	0.182438	0	0	0	0	0	0.00320312	0.00361485	0	0	0	0	0	0.00328828	0	0	0	0.00880887	0.0123283	0.00156397	0	0	0	0	0	0	0.00264081	0.00871638	0	0	0	0.00175548
DA_D_08	0	0	0	0.0137689	0	0.00642311	0	0.0302608	0	0.0760779	0	0	0	0.00452019	0.0198323	0	0.0330921	0.169446	0	0	0	0	0	0.00273976	0.00328139	0	0	0	0	0	0.00400683	0	0	0	0.00826986	0.0101128	0.00124966	0	0	0	0	0	0	0.00273154	0.00791711	0	0	0	0.00151661
DA_D_09	0	0	0	0.0631272	0	0.0193909	0	0.0400489	0.00115774	0.106151	0	0	0	0.00585654	0.0271482	0	0.00586579	0.188385	0	0	0	0	0	0.00331166	0.00343086	0	0	0	0	0	0.00431202	0.0012384	0	0	0.00915483	0.0150216	0.00147437	0	0	0	0	0	0	0.0023787	0.0130696	0	0	0	0.00179499
DA_D_10	0	0	0	0.0989121	0	0.00942155	0	0.0275099	0.00112573	0.0688592	0	0	0	0.00669162	0.01155	0	0.00976707	0.123529	0	0	0	0	0	0.00334853	0.00357599	0	0	0	0	0	0.00458412	0.00137501	0	0	0.0101945	0.0174133	0.00158821	0	0	0	0	0	0	0.00265175	0.00661529	0	0	0	0.00193641
DA_D_11	0	0	0	0.0423338	0	0.029402	0	0.0437601	0	0.118545	0	0	0	0.00484874	0.0346853	0	0.0257966	0.186381	0	0	0	0	0	0.00270237	0.00432394	0	0	0	0	0	0.00378354	0	0	0	0.00947053	0.0131292	0.00140821	0	0	0	0	0	0	0.00315411	0.0140015	0	0	0	0.00153973
DA_D_12	0	0	0	0.0482443	0	0.115944	0	0.0162548	0	0.0612152	0	0	0	0.00337383	0.247855	0	0.00871571	0.0714942	0	0	0	0	0	0.00195192	0.00222681	0	0	0	0	0	0.00217222	0	0	0	0.00647187	0.00837716	0	0	0	0	0	0	0	0.0023453	0.00529359	0	0	0	0.00176496
DA_D_13	0	0	0	0.0872351	0	0.103966	0	0.0208434	0	0.0594267	0	0	0	0.00425092	0.125378	0	0.0300544	0.0653042	0	0	0	0	0	0.00262132	0.00208701	0	0	0	0	0	0.00273143	0	0	0	0.00658556	0.0101959	0.00145183	0	0	0	0	0	0	0.00316434	0.00436227	0	0	0	0.00131698
DA_D_14	0	0	0	0.052955	0	0.0231293	0	0.0451511	0.00120404	0.117905	0	0	0	0.00633408	0.0139268	0	0.026004	0.202695	0	0	0	0	0	0.00342149	0.00363616	0	0	0	0	0	0.00486841	0.00132527	0	0	0.0096048	0.0151632	0.00211601	0	0	0	0	0	0	0.00266915	0.0104587	0	0	0	0.00185515
DA_D_15	0	0	0	0.0937572	0	0.0175326	0	0.0406528	0	0.124714	0	0	0	0.00522747	0.0173789	0	0.0142223	0.121693	0	0	0	0	0	0.00296616	0.0026619	0	0	0	0	0	0.00348007	0	0	0	0.00855262	0.0123683	0.00123261	0	0	0	0	0	0	0.00220732	0.00702224	0	0	0	0.00159751
DA_D_16	0	0	0	0.0943377	0	0.0609949	0	0.0228428	0	0.0905638	0	0	0	0.00491718	0.0393631	0	0.0325375	0.104068	0	0	0	0	0	0.00247202	0.00221681	0	0	0	0	0	0.00312054	0	0.00112198	0	0.00767526	0.0115533	0.00145857	0	0	0	0	0	0	0.00253299	0.00532577	0	0	0	0.00152366
DA_D_17	0	0	0	0.109128	0	0.0438792	0	0.041938	0	0.0866388	0	0	0	0.00516041	0.0221235	0	0.0182887	0.143358	0	0	0	0	0	0.00271702	0.00231883	0	0	0	0	0	0.00328924	0.00110557	0	0	0.00778797	0.0123135	0.00146591	0	0	0	0	0	0	0.00226682	0.0103764	0	0	0	0.00167225
DA_D_18	0	0	0	0.0583823	0	0.0498653	0	0.026445	0	0.0622635	0	0	0	0.00552096	0.0266814	0	0.0284619	0.134762	0	0	0	0	0	0.00281372	0.00342819	0	0	0	0	0	0.0037164	0.00114332	0	0	0.00949422	0.0139945	0.00171237	0	0	0	0.00179857	0	0	0.00316282	0.00938975	0	0	0	0.00161566
DA_D_19	0	0	0	0.0443079	0	0.0362415	0	0.0307593	0	0.0898213	0	0	0	0.00588034	0.0379018	0	0.0547556	0.131735	0	0	0	0	0	0.0031954	0.00325502	0	0	0	0	0	0.00280308	0.00126754	0	0	0.00850231	0.0154713	0.00154905	0	0	0	0	0	0	0.00232271	0.00791387	0	0	0	0.00168445
DA_D_20	0	0	0	0.0850405	0	0.00927554	0	0.0391878	0	0.0770485	0	0	0	0.00497689	0.00407695	0	0.0272462	0.178859	0	0	0	0	0	0.00279429	0.00319102	0	0	0	0	0	0.00348578	0	0	0	0.00817596	0.0111067	0.00143635	0	0	0	0	0	0	0.00252143	0.00891307	0	0	0	0.00156733
DA_D_21	0	0	0	0	0	0.00990152	0	0.0103183	0	0.027772	0	0	0	0.00461118	0.334174	0.00145131	0.00371639	0.0174571	0	0	0	0	0	0.00154761	0.00124415	0	0	0	0	0	0.00201089	0.00137184	0	0	0.00507085	0.0124862	0.00366675	0	0	0	0	0	0	0.00380178	0	0	0	0	0.00268232
DA_D_22	0	0	0	0	0	0.00393424	0	0.0424466	0	0.13253	0	0	0	0.00488983	0.00668437	0	0.0199289	0.173568	0	0	0	0	0	0.00279199	0.00342066	0	0	0	0	0	0.00382141	0	0	0	0.00811678	0.0123488	0.00131655	0	0	0	0.00183836	0	0	0.00275035	0.00545592	0	0	0	0.00166284
DA_D_23	0	0	0	0.00120419	0	0.0243924	0	0.0293382	0	0.0736373	0	0	0	0.00501933	0.0346681	0	0.024243	0.166274	0	0	0	0	0	0.00277847	0.00246597	0	0	0	0	0	0.00291093	0	0	0	0.008457	0.0114799	0.00137932	0	0	0	0.00146977	0	0	0.00256742	0.00802261	0	0	0	0.00160904
DA_D_24	0	0	0	0.049434	0	0.0737188	0	0.0175572	0	0.0384428	0	0	0	0.00411755	0.0518427	0	0.024801	0.0495001	0	0	0	0	0	0.00206179	0.00224142	0	0	0	0	0	0.00307871	0	0	0	0.0066256	0.00943105	0.00111974	0	0	0	0	0	0	0.00318646	0.00555882	0	0	0	0.00134885
DA_R01_CDI_P_08_PRE	0	0	0	0	0	0	0	0	0	0	0	0	0	0	0	0	0	0	0	0	0	0	0	0	0	0	0	0	0	0	0	0	0.046473	0	0	0	0	0	0	0	0	0	0	0	0	0	0.276348	0	0
DA_R01_CDI_P_01_PRE	0	0.0027	0	0	0	0	0	0	0	0	0	0	0	0	0	0	0	0	0	0	0	0	0	0	0	0	0	0	0	0	0	0	0.365932	0	0	0	0	0	0	0	0	0	0	0	0	0	0.0119062	0	0.253407
DA_R01_CDI_P_02_POST	0	0.00116066	0	0.107187	0	0.0623329	0	0.0252188	0	0.0276556	0	0	0	0.00400401	0.131838	0	0.0121737	0.0495212	0	0	0	0	0	0.00213335	0.00198226	0	0	0	0	0	0.00454059	0	0.00140663	0	0.0071271	0.00757923	0.00157725	0	0	0	0.0029629	0	0	0.00346075	0.0117072	0	0	0	0.00136307
DA_R01_CDI_P_03_POST	0	0	0	0.244603	0	0.0611416	0	0.00767554	0	0.0118863	0	0	0	0.00264718	0.234731	0	0.0028568	0.0177744	0	0	0	0	0	0.00136917	0.00169359	0	0	0	0	0	0.00158524	0	0	0	0.0059511	0.00557719	0	0	0	0	0.00128718	0	0	0.00279131	0.00502798	0	0	0	0
DA_R01_CDI_P_05_POST	0	0.00139783	0	0.248294	0	0.0447961	0	0.0431327	0	0.0859208	0	0	0	0.00523866	0.0755103	0	0.0175839	0.0540934	0	0	0	0	0	0.00266445	0.00251821	0	0	0	0	0	0.00198401	0.00130674	0	0	0.00711339	0.0113926	0.00115697	0	0	0	0.00126051	0	0	0.00172094	0.0178227	0	0	0	0.0016632
DA_R01_CDI_P_06_POST	0	0	0	0.238012	0	0.0676171	0	0.0273672	0	0.0426609	0	0	0	0.00351591	0.295993	0	0.00122765	0.0328015	0	0	0	0	0	0.00203463	0.00156739	0	0	0	0	0	0.00301646	0	0	0	0.00789615	0.00604127	0	0	0	0	0.00224345	0	0	0.00254281	0.0105107	0	0	0	0.00127732
DA_R02_CDI_C_01_PRE	0	0	0	0.245306	0	0.0374074	0	0	0	0	0	0	0	0	0.00403535	0	0	0.0109089	0	0	0	0	0	0	0	0	0	0	0	0	0	0	0.00385152	0	0	0	0	0	0	0	0.00188895	0	0	0	0	0	0.00298398	0	0
DA_R02_CDI_C_02_PRE	0	0	0	0.309752	0	0.0393093	0	0	0	0	0	0	0	0	0.00169421	0	0	0	0	0	0	0	0	0	0	0	0	0	0	0	0	0	0.00513464	0	0	0	0	0	0	0	0.00463987	0	0	0	0	0.00229652	0.00774308	0	0
DA_R02_CDI_C_03_POST	0	0	0	0.124902	0	0.0718726	0	0.0137006	0	0.037675	0	0	0	0.00350156	0.187169	0	0.0117272	0.115433	0	0	0	0	0	0.0022477	0.0011198	0	0	0	0	0	0.0021107	0	0	0	0.00561985	0.00671099	0	0	0	0	0	0	0	0.00559877	0.0110392	0	0	0	0.00136884
DA_R02_CDI_C_04_POST	0	0.00135173	0	0.00224772	0	0.00877251	0	0.0295025	0	0.0168748	0	0	0	0.00311358	0.436507	0	0.051967	0.124305	0	0	0	0	0	0.00192817	0	0	0	0	0	0	0.00196283	0	0	0	0.00605375	0.00700689	0	0	0	0	0	0	0	0.00122652	0.0115689	0	0	0	0.00115573
DA_R02_CDI_C_05_POST	0	0	0	0.164712	0	0.0173406	0	0.0281897	0	0.0290181	0	0	0	0.00559406	0.0363123	0	0.0152218	0.0667551	0	0	0	0	0	0.00302134	0.00164146	0	0	0	0	0	0.00273577	0.00144358	0	0	0.00525563	0.0100735	0.00168537	0	0	0	0	0	0	0.00526295	0.0109633	0	0	0	0.00167291
DA_R02_CDI_C_06_POST	0	0	0	0.0854035	0	0.0290862	0	0.0178467	0	0.0209866	0	0	0	0.00427612	0.129449	0	0.00747242	0.0674545	0	0	0	0	0	0.00235513	0.00156801	0	0	0	0	0	0.00298619	0	0	0	0.00582911	0.00648945	0	0	0	0	0	0	0	0.00679484	0.00803224	0	0	0	0.00155652
DA_R02_CDI_C_07_POST	0	0	0	0.0435489	0	0.069659	0	0.0129164	0	0.0194763	0	0	0	0.00287828	0.245154	0	0.0047343	0.041297	0	0	0	0	0	0.00169175	0.00141212	0	0	0	0	0	0.0024842	0	0	0	0.00401787	0.00546108	0	0	0	0	0	0	0	0.00713814	0.00485297	0	0	0	0.00106486
DA_R03_CDI_C_01_PRE	0	0.00169583	0	0	0	0	0	0.00239603	0	0.00744662	0	0	0	0.00211925	0.526657	0	0.0158629	0.0335749	0	0	0	0	0	0	0	0	0	0	0	0	0	0	0.00156972	0	0.00314295	0.00503026	0	0	0	0	0.00232591	0	0.00159461	0	0.011846	0	0	0	0.001117
DA_R03_CDI_C_02_PRE	0	0	0	0	0	0	0	0	0	0	0	0	0	0	0.843972	0	0	0.00142644	0	0	0	0	0	0	0	0	0	0	0	0	0	0	0	0	0	0	0	0	0	0	0	0	0.00218064	0	0	0	0	0	0
DA_R03_CDI_C_03_PRE	0	0	0	0	0	0	0	0	0	0	0	0	0	0	0.887145	0	0	0.00593281	0	0	0	0	0	0	0	0	0	0	0	0	0	0	0	0	0	0	0	0	0	0	0	0	0.0031298	0	0	0	0	0	0
DA_R03_CDI_C_04_POST	0	0.00126599	0	0.316767	0	0.0071923	0	0.0197764	0	0.162289	0	0	0	0.00346619	0.086456	0	0.0201305	0.106001	0	0	0	0	0	0.00224533	0.00204352	0	0	0	0	0	0.00347917	0	0	0	0.00356889	0.00775985	0.0244475	0	0	0	0	0	0	0	0.00406904	0	0	0	0.00120471
DA_R03_CDI_C_05_POST	0	0	0	0.080507	0	0.00743511	0	0.00195148	0	0	0	0	0	0	0.751955	0	0	0.00413835	0	0	0	0	0	0	0	0	0	0	0	0	0	0	0.00354044	0	0	0	0.00115451	0	0	0	0.0015147	0	0	0	0	0	0	0	0
DA_R03_CDI_C_06_POST	0	0	0	0.424472	0	0.00469345	0	0.0323707	0	0.0915302	0	0	0	0.00287939	0.119429	0	0.00275284	0.0928617	0	0	0	0	0	0.00175011	0.00192167	0	0	0	0	0	0.00281101	0	0	0	0.0037183	0.00592156	0.0248613	0	0	0	0	0	0	0.00208231	0.00475793	0	0	0	0
DA_R03_CDI_C_07_POST	0	0	0	0.0796872	0	0.00126794	0	0.043421	0	0.275444	0	0	0	0.00414188	0.0618038	0	0.00650898	0.186681	0	0	0	0	0	0.00272792	0.00219569	0	0	0	0	0	0.00307722	0	0	0	0.00523233	0.00924629	0.036708	0	0	0	0	0	0	0.00177	0.00987757	0	0	0	0.00156353
DA_R03_CDI_C_08_POST	0	0	0	0.320407	0	0	0	0.0205926	0	0.198358	0	0	0	0.00194112	0.18525	0	0.0644861	0.0264522	0	0	0	0	0	0	0.00114017	0	0	0	0	0	0.00111221	0	0	0	0.00248897	0.00359966	0.0446894	0	0	0	0	0	0	0	0.0107555	0	0	0	0
DA_R04_UC_P_01_PRE	0	0	0	0	0	0	0	0	0	0	0	0	0	0	0	0	0	0	0	0	0	0	0	0	0	0	0	0	0	0	0	0	0.00246392	0	0	0	0	0	0	0	0	0	0	0	0	0	0.00149696	0	0
DA_R04_UC_P_02_PRE	0	0	0	0.00155945	0	0.00616585	0	0	0	0.00131519	0	0	0	0	0.00260164	0	0	0.00110365	0	0	0	0	0	0	0	0	0	0	0	0	0	0	0.00237781	0	0	0	0	0	0	0	0	0	0	0	0	0	0.00199316	0	0
DA_R04_UC_P_03_POST	0	0	0	0.109777	0	0.250881	0	0.0235633	0	0.0870048	0	0	0	0.0039981	0.0961368	0	0.0465265	0.0576215	0	0	0	0	0	0.00249948	0.00203182	0	0	0	0	0	0.00307714	0	0	0	0.00500865	0.00726055	0	0	0	0	0.00143769	0	0	0.00327546	0.00509709	0	0	0	0.00120185
DA_R04_UC_P_04_POST	0	0	0	0.024788	0	0.225021	0	0.0201828	0	0.0519889	0	0	0	0.00231612	0.330809	0	0.0404368	0.0873465	0	0	0	0	0	0.00125965	0.00138109	0	0	0	0	0	0.0018222	0	0	0	0.00291362	0.00438861	0	0	0	0	0	0	0	0	0.00612433	0	0	0	0
DA_R04_UC_P_05_POST	0	0	0	0	0	0.195223	0	0.00760066	0	0.0351596	0	0	0	0.00314241	0.406655	0	0.00779128	0.0345413	0	0	0	0	0	0.0025638	0.00118544	0	0	0	0	0	0.00124933	0	0	0	0.00292273	0.00616539	0	0	0	0	0	0	0	0.00185425	0.00136771	0	0	0	0
DA_R04_UC_P_06_POST	0	0.00131865	0	0	0	0.0182957	0	0.0173913	0	0.0426756	0	0	0	0.0029179	0.424966	0	0.0374804	0.0643665	0	0	0	0	0	0.00122089	0.00165809	0	0	0	0	0	0.00161764	0	0	0	0.00233943	0.0080899	0.00218926	0	0	0	0	0	0	0	0.00876835	0	0	0	0
DA_R04_UC_P_07_POST	0	0	0	0	0	0.0767349	0	0.0124194	0	0.0833393	0	0	0	0.00231044	0.324282	0	0.0156082	0.0624432	0	0	0	0	0	0.00124527	0.00145954	0	0	0	0	0	0.0012792	0	0	0	0.00240156	0.00552462	0	0	0	0	0.00189992	0	0	0.00123003	0.00377957	0	0	0	0
DA_R04_UC_P_09_POST	0	0	0	0.0621242	0	0.119392	0	0.0156069	0	0.0729503	0	0	0	0.00293582	0.339013	0	0.0082242	0.0593077	0	0	0	0	0	0.00134372	0.00176245	0	0	0	0	0	0.00180179	0	0	0	0.00326037	0.00654503	0	0	0	0	0	0	0	0.00348059	0.00775524	0	0	0	0
DA_R05_UC_C_01_PRE	0	0	0	0	0	0.00096528	0	0	0	0	0	0	0	0	0.289255	0	0.00350758	0.186634	0	0	0	0	0	0	0	0	0	0	0	0	0	0	0	0	0.0035875	0	0	0	0	0	0	0	0	0	0	0	0	0	0.00192797
DA_R05_UC_C_02_POST	0	0	0	0	0	0.0180665	0	0.0224974	0.00117389	0.0512239	0	0	0	0.00502961	0.258851	0	0.0873936	0.0933023	0	0	0	0	0	0.00360491	0.00265897	0	0	0	0	0	0.00333307	0	0	0	0.00719495	0.0116498	0	0	0	0	0	0	0	0.00285395	0.00304101	0	0	0	0.00176373
DA_R05_UC_C_03_POST	0	0	0	0	0	0.0166618	0	0.0115869	0	0.0449443	0	0	0	0.00223259	0.459736	0	0.0376339	0.0581889	0	0	0	0	0	0.00134622	0	0	0	0	0	0	0.00165948	0	0.00367575	0	0.00376631	0.00517396	0	0	0	0	0	0	0	0.00188957	0.0022633	0	0	0	0
DA_R05_UC_C_04_POST	0	0	0	0	0	0.0163566	0	0.033147	0	0.0714785	0	0	0	0.00293917	0.354725	0	0.0289454	0.0810672	0	0	0	0	0	0.00176536	0.00115585	0	0	0	0	0	0.00310363	0	0.00236955	0	0.00505117	0.00667704	0	0	0	0	0	0	0	0.00194716	0.00544289	0	0	0	0
DA_R05_UC_C_05_POST	0	0	0	0	0	0.012672	0	0.00771558	0	0.0518209	0	0	0	0.00274323	0.336458	0	0.0667545	0.0368083	0	0	0	0	0	0.00173566	0	0	0	0	0	0	0.00205663	0	0.00273884	0	0.00491426	0.00764936	0.0521848	0	0	0	0	0	0	0.00288299	0.00309222	0	0	0	0
Donor MEDIAN	0	0	0	0.0433208	0	0.0193956	0	0.0351463	0	0.08823	0	0	0	0.00519394	0.0244546	0	0.0220859	0.143745	0	0	0	0	0	0.00288994	0.00342442	0	0	0	0	0	0.00338805	0	0	0	0.00868075	0.0123586	0.0014552	0	0	0	0	0	0	0.00264628	0.00829148	0	0	0	0.00168559
PRE-FMT MEDIAN	0	0	0	0	0	0	0	0	0	0	0	0	0	0	0.0033185	0	0	0.00126504	0	0	0	0	0	0	0	0	0	0	0	0	0	0	0.00242086	0	0	0	0	0	0	0	0	0	0	0	0	0	0.00174506	0	0
POST-FMT MEDIAN	0	0	0	0.0800971	0	0.023691	0	0.0199796	0	0.0480841	0	0	0	0.00302638	0.252003	0	0.015415	0.0608754	0	0	0	0	0	0.00184676	0.0015677	0	0	0	0	0	0.00208367	0	0	0	0.00496146	0.00661104	0	0	0	0	0	0	0	0.00201474	0.00578361	0	0	0	0.000532429
Sample name	Acinetobacter	Actinomyces	Adlercreutzia	Akkermansia	Alcaligenes	Alistipes	Aminipila	Anaerobutyricum	Anaerocolumna	Anaerostipes	Arcobacter	Aspergillus	Atlantibacter	Bacillus	Bacteroides	Barnesiella	Bifidobacterium	Blautia	Brachyspira	Bradyrhizobium	Buchnera	Burkholderia	Butyricimonas	Butyrivibrio	Campylobacter	Candida	Caproiciproducens	Carnobacterium	Cedecea	Cellulosilyticum	Christensenella	Chryseobacterium	Citrobacter	Clostridiaceae bacterium 14S0207	Clostridioides	Clostridium	Collinsella	Corynebacterium	Cronobacter	Desulfovibrio	Dialister	Dickeya	Duncaniella	Dysosmobacter	Eggerthella	Eikenella	Enterobacter	Enterobacteriaceae bacterium strain FGI 57	Enterococcus
DB_D_01	0.00131632	0	0.00300763	0.00551481	0	0.0243341	0	0.0236271	0	0.109214	0.0014656	0	0	0.00828838	0.0685385	0	0.00286187	0.0724169	0	0	0	0	0	0.003355	0.00281065	0	0	0	0	0	0.00311514	0.00182381	0	0	0.00945579	0.0218693	0.0149425	0.00175698	0	0	0	0	0	0.00443	0	0	0	0	0.00220437
DB_D_02	0.00158881	0	0.00341588	0.00362936	0	0.0151617	0	0.0234822	0.00150565	0.111057	0.00143958	0	0	0.00975221	0.0397853	0	0.00310073	0.0717346	0	0	0	0.00132829	0	0.00458878	0.0034777	0	0	0	0	0	0.00433342	0.00203569	0	0	0.011203	0.024223	0.0148333	0.00209488	0	0.00124907	0	0	0	0.0046255	0	0	0	0	0.00257808
DB_D_03	0.00153475	0	0.00245069	0.00872615	0	0.0392154	0	0.0172047	0.00124734	0.0529376	0.00196949	0	0	0.00980912	0.0873453	0.00168988	0.00260029	0.0621737	0	0	0	0.00119166	0	0.0036929	0.003349	0	0	0	0	0	0.00324247	0.0023177	0	0	0.00982973	0.0269921	0.00987628	0.00156581	0	0	0	0	0	0.00484827	0	0	0	0	0.00238384
DB_D_04	0	0	0.00140717	0.00718623	0	0.048498	0.0012249	0.0100847	0	0.0327249	0	0	0	0.00622773	0.13036	0.00268077	0.00192911	0.0322878	0	0	0	0	0	0.00288368	0.00249473	0	0	0	0	0	0.0025015	0.00157341	0	0	0.00690813	0.0157072	0.00346058	0	0	0	0	0	0	0.00485414	0	0	0	0	0.00176036
DB_D_05	0	0	0.00270432	0.00409612	0	0.0447877	0	0.0153045	0	0.0819428	0	0	0	0.00663194	0.186609	0.00210102	0.00230162	0.042962	0	0	0	0	0	0.00279303	0.00267419	0	0	0	0	0	0.00325142	0.00155342	0	0	0.00774104	0.0149626	0.013564	0.00139172	0	0	0	0	0	0.00462634	0	0	0	0	0.00180666
DB_D_06	0.00150515	0	0.00369057	0.00292877	0	0.0179682	0	0.0243816	0.00123562	0.12516	0.00137095	0	0	0.00903275	0.0497403	0	0.00300205	0.0734815	0	0	0	0	0	0.00399958	0.00292527	0	0	0	0	0	0.00473571	0.00186209	0	0	0.0115068	0.0218667	0.0233509	0.00183302	0	0	0	0	0	0.00397865	0.00132663	0	0	0	0.00246278
DB_D_07	0.00154248	0	0.00237584	0.00242144	0	0.0220846	0	0.018346	0.00118316	0.0732773	0.00155945	0	0	0.00888562	0.101427	0	0.00206805	0.0557215	0	0	0	0	0	0.00369168	0.00297268	0	0	0	0	0	0.00389768	0.00204973	0	0	0.00960238	0.0218211	0.0151055	0.0012144	0	0	0	0	0	0.00343451	0	0	0	0	0.00216454
DB_D_08	0.00158119	0	0.00181189	0.00186286	0	0.0236945	0	0.0138232	0.0011895	0.0618792	0.00144808	0	0	0.00859942	0.128437	0.00123353	0.00183755	0.0444219	0	0	0	0	0	0.00392518	0.00325722	0	0	0	0	0	0.00395307	0.00200164	0	0	0.00812027	0.0202116	0.00852664	0	0	0	0	0	0	0.00362617	0	0	0	0	0.00204455
DB_D_09	0	0	0.00157122	0	0	0.0304876	0	0.0135388	0	0.0699452	0.00112665	0	0	0.00644258	0.229844	0	0.00169639	0.0432416	0	0	0	0	0	0.0027308	0.00253962	0	0	0	0	0	0.00216123	0.00157462	0	0	0.00808925	0.0176735	0.00602927	0	0	0	0	0	0	0.00360059	0	0	0	0	0.00163749
DB_D_10	0.00114167	0	0.00204481	0	0	0.00558089	0	0.0172506	0	0.0809832	0.00126011	0	0	0.00712519	0.0465224	0	0.00186329	0.0637294	0	0	0	0	0	0.002705	0.00238955	0	0	0	0	0	0.00197743	0.00162012	0.00773322	0	0.0111539	0.0301832	0.0159347	0	0	0	0	0	0	0.00267297	0	0	0.0312479	0	0.00190062
DB_D_11	0.00128107	0	0.00118158	0.00222693	0	0.035764	0	0.00792287	0	0.0414285	0.00134797	0	0	0.00688484	0.303494	0.0028365	0.00153683	0.0266644	0	0	0	0	0	0.00235992	0.0024576	0	0	0	0	0	0.00250265	0.00223036	0	0	0.00647767	0.0187489	0.00445676	0	0	0	0	0	0	0.004109	0	0	0	0	0.00166991
DB_D_12	0.00121962	0	0	0.00145132	0	0.0582647	0	0.00628601	0	0.0260913	0.00123573	0	0	0.00651246	0.22516	0.00504246	0.00211187	0.0184874	0	0	0	0.00116601	0	0.00230948	0.00216118	0	0	0	0	0	0.00269107	0.00200985	0	0	0.00684224	0.0164538	0.00312329	0.00131112	0	0	0	0	0	0.00685303	0	0	0	0	0.00161013
DB_D_13	0.00134867	0	0.00129778	0.00302101	0	0.0152453	0	0.0162297	0	0.15219	0.00117075	0	0	0.00729506	0.124789	0	0.0201506	0.0488037	0	0	0	0	0	0.00276694	0.00235599	0	0	0	0	0	0.00295617	0.00185174	0	0	0.00803413	0.0168536	0.0166665	0	0	0	0.00539009	0	0	0.00377971	0	0	0.00587773	0	0.0019706
DB_D_14	0.00120769	0	0	0.00294915	0	0.0114358	0	0.0134183	0	0.0377191	0.00147056	0	0	0.00653389	0.204745	0.00158056	0.0268218	0.0255939	0	0	0	0	0	0.00174036	0.00195539	0	0	0	0	0	0.00217911	0.00185277	0	0	0.00647392	0.0194776	0.0115722	0	0	0	0.0013212	0	0	0.00404853	0	0	0	0	0.00171991
DB_D_15	0.00123483	0	0	0	0	0.011997	0	0.0126564	0	0.0426711	0.00113057	0	0	0.00634963	0.195379	0.00127057	0.0137454	0.0251067	0	0	0	0	0	0.00212256	0.00178627	0	0	0	0	0	0.00243731	0.00182859	0	0	0.00800496	0.0182604	0.00700591	0	0	0	0.00115102	0	0	0.0032646	0	0	0	0	0.00166406
DB_R01_CDI_C_01_PRE	0	0	0	0	0	0.00254801	0	0.00615882	0	0.0608332	0	0	0	0.00589268	0	0	0.00603985	0.0592954	0	0	0	0.00130421	0	0.00261654	0.00161169	0	0	0	0	0	0.00413189	0	0	0	0.0118544	0.00924684	0	0.00163618	0	0	0.00120595	0	0	0.00430378	0.0120713	0	0	0	0.00172262
DB_R01_CDI_C_02_PRE	0	0	0	0	0	0.00199156	0	0.00963192	0	0.0392543	0	0	0	0.00478929	0.00749867	0	0.0117079	0.136248	0	0.00130791	0	0.00124297	0	0.00308925	0.00518756	0	0	0	0	0	0.00364915	0	0	0	0.0105573	0.0107816	0	0	0	0	0	0	0	0.00267011	0.0105384	0	0	0	0.00179106
DB_R01_CDI_C_03_POST	0	0	0	0	0	0.0809177	0	0.0252181	0	0.0277904	0	0	0	0.00236284	0.385846	0.00246971	0.00112188	0.0298955	0	0	0	0	0.00154606	0	0	0	0	0	0	0	0	0	0	0	0.00381558	0.00467001	0.0137078	0	0	0	0	0	0	0.00346438	0	0	0	0	0
DB_R01_CDI_C_04_POST	0	0	0	0	0	0.238301	0	0.00686795	0	0.013085	0	0	0	0.00302708	0.322848	0.00123573	0	0.0154862	0	0	0	0	0	0.00121922	0	0	0	0	0	0	0	0	0	0	0.00359985	0.00506949	0.0116668	0	0	0	0	0	0	0.0138027	0	0	0	0	0
DB_R01_CDI_C_05_POST	0	0	0.00153346	0	0	0.0286784	0	0.012364	0	0.0276851	0	0	0	0.00230214	0.555485	0.00144926	0	0.0291097	0	0	0	0	0	0.00126725	0	0	0	0	0	0	0.00114131	0	0	0	0.00322719	0.00443746	0.00742394	0	0	0	0	0	0	0.00234253	0	0	0	0	0
DB_R01_CDI_C_06_POST	0	0.00125737	0.00413631	0	0	0.0235688	0	0.035013	0	0.0595895	0	0	0	0.00514345	0.157429	0	0.0196217	0.0860741	0	0	0	0	0	0.0030165	0.00164297	0	0	0	0	0	0.00173335	0.00136115	0	0	0.00731126	0.0122412	0.0261891	0	0	0	0	0	0	0.002589	0.00219205	0	0	0	0.00195187
DB_R01_CDI_C_07_POST	0	0	0	0	0	0.0328298	0	0.0171912	0	0.0301039	0	0	0	0.00235553	0.580436	0.00177358	0.00622592	0.0243711	0	0	0	0	0.00118031	0	0.00145498	0	0	0	0	0	0	0	0	0	0.00321993	0.00417696	0.0134381	0	0	0	0	0	0	0	0	0	0	0	0
DB_R02_CDI_C_01_PRE	0	0	0	0	0.00118329	0	0	0	0	0	0	0	0	0	0	0	0	0	0	0	0	0	0	0	0	0	0	0	0	0	0	0	0.438403	0	0	0	0	0	0	0	0	0	0	0	0	0	0.00742039	0	0
DB_R02_CDI_C_02_PRE	0	0	0	0	0	0	0	0	0	0	0	0	0	0	0.00144783	0	0	0	0	0	0	0	0	0	0	0	0	0	0	0	0	0	0.0352067	0	0	0.00643256	0	0	0	0	0	0	0	0	0	0	0.00207783	0	0
DB_R02_CDI_C_03_POST	0	0.00137294	0	0.00355385	0	0.00151967	0	0.017925	0	0.0430703	0	0	0	0.00306749	0.405345	0	0	0.084747	0	0	0	0	0	0.0022414	0.00118229	0	0	0.00131363	0	0	0	0	0	0	0.00454856	0.00618263	0.0280284	0	0	0	0	0	0	0	0.00135392	0	0	0	0.00113062
DB_R02_CDI_C_04_POST	0	0	0	0	0	0.00839239	0	0.00557458	0	0.0123264	0	0	0	0	0.711421	0.00131411	0	0.0118642	0	0	0	0	0.00134438	0	0	0	0	0	0	0	0	0	0	0	0	0.00117457	0	0	0	0	0	0	0	0	0	0	0	0	0
DB_R02_CDI_C_05_POST	0	0	0	0	0	0.0181584	0	0.0315079	0	0.0752473	0	0	0	0.00239771	0.301547	0	0	0.109049	0	0	0	0	0	0.00137166	0	0	0	0	0	0	0.00133663	0	0	0	0.00339979	0.00483534	0.0331493	0	0	0	0	0	0	0	0.00524959	0	0	0	0.00118691
DB_R02_CDI_C_06_POST	0	0	0	0	0	0.00105637	0	0.0234598	0	0.0662063	0	0	0	0.00135324	0.582118	0	0.00411869	0.0215595	0	0	0	0	0	0	0	0	0	0	0	0	0	0	0.0307237	0	0.00154687	0.00227973	0.00349805	0	0	0	0	0	0	0	0	0	0	0	0
DB_R03_CDI_P_01_PRE	0	0	0	0	0	0.00349977	0	0	0	0	0	0	0	0	0.00215317	0	0	0	0	0	0	0	0	0	0	0	0	0	0	0	0	0	0.319098	0	0	0	0	0	0	0.00315881	0	0	0	0	0	0	0.00989162	0	0.00165368
DB_R03_CDI_P_02_PRE	0	0	0	0	0	0	0	0	0	0	0	0	0	0	0.00126114	0	0	0	0	0	0	0	0	0	0	0	0	0	0	0	0	0	0.251669	0	0	0	0	0	0	0.00497985	0	0.00736697	0	0	0	0	0.0200734	0	0
DB_R03_CDI_P_03_POST	0	0	0	0.00121032	0	0.0304412	0	0.0103664	0	0.0208204	0	0	0	0.00412331	0.300181	0.00235442	0.011556	0.0286633	0	0	0	0	0	0.00175097	0	0	0	0	0	0	0.00203666	0.00121921	0	0	0.00605181	0.0249468	0.00734047	0	0	0	0	0	0	0.00474258	0	0	0	0	0.0012624
DB_R03_CDI_P_04_POST	0	0	0	0.00254488	0	0.0175665	0	0.00484827	0	0.00717543	0	0	0	0.00358713	0.444874	0.00246026	0.00129022	0.0159564	0	0	0	0	0	0.00110778	0	0	0	0	0	0	0.00163293	0.00111543	0	0	0.003989	0.00843744	0.00298915	0	0	0	0	0	0	0.00398905	0	0	0	0	0
DB_R03_CDI_P_05_POST	0	0	0	0.011008	0	0.0196729	0	0.00916842	0	0.00783413	0	0	0	0.00318663	0.56821	0.00216156	0.00160472	0.015913	0	0	0	0	0	0.0012877	0	0	0	0	0	0	0.00163657	0	0	0	0.00392155	0.0082494	0.00315498	0	0	0	0	0	0	0.00408908	0	0	0	0	0
DB_R03_CDI_P_06_POST	0	0	0	0.0142314	0	0.0226341	0	0.010378	0	0.0152055	0	0	0	0.00456593	0.518542	0.00255551	0.00151486	0.0225363	0	0	0	0	0	0.00158261	0.00121193	0	0	0	0	0	0.00208279	0.00135169	0	0	0.00540741	0.01186	0.00346821	0	0	0	0	0	0	0.00348906	0	0	0	0	0.00125107
DB_R03_CDI_P_07_POST	0	0	0	0	0	0.0516858	0	0.00741268	0	0.00747387	0	0	0	0.00373836	0.51898	0.0033268	0.00140206	0.0199562	0	0	0	0	0	0.00131174	0	0	0	0	0	0	0.00312422	0.00133297	0	0	0.00408111	0.00882699	0.00243046	0	0	0	0	0	0	0.00278033	0	0	0	0	0.00112634
DB_R03_CDI_P_08_POST	0	0	0	0.0142893	0	0.0422824	0	0.00163556	0	0.00159143	0	0	0	0.00243538	0.374116	0.00431417	0.00109327	0.00438826	0	0	0	0	0.00104679	0	0	0	0	0	0	0	0	0.00128701	0	0	0.00204909	0.00826376	0.00119683	0	0	0	0	0	0	0.00338578	0	0	0	0	0
DB_R04_CDI_P_01_PRE	0.00142856	0	0	0	0	0	0	0.00989624	0.0014897	0.0093407	0.00174688	0	0	0.0107067	0.0103298	0	0.078955	0.172267	0	0	0	0	0	0.0035656	0.00328345	0.00115114	0	0	0	0	0.00231999	0.00235513	0.00189552	0	0.0378478	0.0550644	0.00602352	0	0	0	0	0	0	0.00137084	0	0	0.0079994	0	0.00373682
DB_R04_CDI_P_02_PRE	0	0	0	0	0	0	0	0	0	0	0	0	0.00219325	0	0.00124045	0	0	0	0	0	0	0	0	0	0	0	0	0	0.00171358	0	0	0	0.116351	0	0	0	0	0	0.00249276	0	0	0	0	0	0	0.00111445	0.0215138	0.00343866	0
DB_R04_CDI_P_03_POST	0.00111624	0	0.00114255	0.00421604	0	0.0183387	0	0.0174723	0	0.0299971	0.00109986	0	0	0.00656159	0.145554	0.00118442	0.00312872	0.0567172	0	0	0	0	0	0.00288366	0.00220439	0	0	0	0	0	0.00285839	0.00167948	0	0	0.00874133	0.0157282	0.0156785	0	0	0	0	0	0	0.00779224	0.00108862	0	0	0	0.00179962
DB_R04_CDI_P_04_POST	0	0	0.00129111	0.00332155	0	0.0324604	0	0.0180969	0	0.031131	0	0	0	0.00595487	0.249837	0.00130443	0.0124035	0.0525962	0	0	0	0	0	0.00263897	0.00179727	0	0	0	0	0	0.00206785	0.00163485	0	0	0.00799487	0.0129749	0.0226798	0	0	0	0.0027843	0	0	0.00548747	0	0	0	0	0.00174624
DB_R04_CDI_P_05_POST	0	0	0.00155503	0.00634016	0	0.0286738	0	0.0104267	0	0.0133223	0	0	0	0.00439097	0.294736	0	0.00378729	0.0260514	0	0	0	0.00113927	0	0.00180738	0.00132905	0	0	0	0	0	0.00369065	0.00122042	0	0	0.00804527	0.00933696	0.0108034	0.00125199	0	0	0	0	0	0.00944847	0	0	0	0	0.00134423
DB_R04_CDI_P_06_POST	0	0	0.00176042	0.00483132	0	0.0269315	0	0.0212198	0	0.0420383	0	0	0	0.00511454	0.231557	0.00193613	0.00778013	0.0473018	0	0	0	0	0	0.00212532	0.0013388	0	0	0	0	0	0.00283705	0.00139067	0	0	0.00927946	0.0117028	0.0242259	0.00114805	0	0	0.00153373	0	0	0.0090703	0.0013158	0	0	0	0.00211946
DB_R04_CDI_P_07_POST	0.00124127	0	0.00460911	0.0278395	0	0.00816662	0	0.0446486	0.00124093	0.0997843	0	0	0	0.00734557	0.112953	0	0.0394969	0.0809145	0	0	0	0	0	0.00361637	0.00160649	0	0	0	0	0	0.00310089	0.00172938	0	0	0.0119979	0.0254009	0.0671661	0	0	0	0.0024599	0	0	0.00288757	0.00142489	0	0	0	0.00189415
DB_R04_CDI_P_08_POST	0.00142117	0	0.00252224	0.00314469	0	0.0160878	0	0.0423354	0.00121156	0.0926693	0.00209122	0	0	0.00935124	0.0690124	0.0012568	0.0136703	0.0921887	0.00123202	0	0	0	0	0.00355268	0.00244098	0	0	0	0	0	0.0022661	0.00236395	0	0	0.0121813	0.0327991	0.0503987	0	0	0	0.00141865	0	0	0.00337033	0	0	0	0	0.00256473
DB_R04_CDI_P_09_POST	0.00195644	0	0.00367131	0.00909664	0	0.00244194	0	0.0461115	0.00150563	0.079336	0.00222911	0	0	0.0115026	0.0172496	0	0.0206617	0.108409	0	0	0.00123925	0	0	0.00432354	0.00282807	0	0	0	0	0	0.00458102	0.00269331	0	0	0.0119978	0.0464802	0.0530589	0	0	0	0.00269636	0	0	0.00347923	0	0	0	0	0.00307881
DB_R05_UC_P_01_PRE	0	0	0	0	0	0	0	0	0	0	0	0	0	0.00341193	0	0	0.217519	0.056375	0	0	0	0	0	0	0.0167093	0	0	0	0	0	0	0	0.0477295	0	0.00156376	0.0082453	0	0	0	0	0	0	0	0	0	0	0.00109386	0	0.0583537
DB_R05_UC_P_02_POST	0	0	0	0	0	0.0461243	0	0.0125379	0	0.0250997	0	0	0	0.00481674	0.366549	0.00174856	0.00150268	0.0422462	0	0	0	0	0	0.00203939	0.00179026	0	0	0	0	0	0.00179904	0.00133579	0	0	0.00470545	0.0120325	0.00489745	0	0	0	0	0	0	0.0021451	0	0	0	0	0.00216649
DB_R05_UC_P_03_POST	0	0	0.00211753	0.0281248	0	0.028746	0	0.0126173	0	0.0101802	0	0	0	0.00465503	0.381481	0.00223554	0.00127935	0.0246518	0	0	0	0	0	0.00223777	0.00144128	0	0	0	0	0	0.00207237	0.00153037	0	0	0.0048531	0.00979198	0.00155668	0	0	0	0	0	0	0.00481296	0	0	0	0	0.00132924
DB_R05_UC_P_04_POST	0.00112055	0	0.00490872	0.00725497	0	0.0138632	0	0.0340864	0.00112967	0.0426068	0	0	0	0.00679503	0.255521	0	0.00172326	0.0877454	0	0	0	0	0	0.00416482	0.00195923	0	0	0	0	0	0.00254868	0.00163523	0	0	0.00882712	0.0207364	0.0343591	0	0	0	0	0	0	0.00279648	0.00176724	0	0	0	0.00186222
DB_R05_UC_P_05_POST	0	0	0.0020956	0.023116	0	0.039608	0	0.0180881	0	0.0378767	0.0011412	0	0	0.00653405	0.0672523	0	0.00171955	0.0504893	0	0	0	0	0	0.00260009	0.0018687	0	0	0	0	0	0.00278149	0.00157607	0	0	0.00659705	0.0153202	0.0169855	0.00127272	0	0	0	0	0	0.00383749	0	0	0	0	0.00169721
DB_R05_UC_P_06_POST	0	0	0	0	0	0.0386264	0	0.00669086	0	0.00923392	0	0	0	0.0034267	0.460802	0.00161532	0	0.0195102	0	0	0	0	0	0.00149014	0	0	0	0	0	0	0.00144432	0.00119044	0	0	0.00293472	0.00845594	0.00391619	0	0	0	0	0	0	0.00189335	0	0	0	0	0
Donor MEDIAN	0.00128107	0	0.00181189	0.00292877	0	0.0236945	0	0.0153045	0	0.0699452	0.00134797	0	0	0.00712519	0.128437	0.00123353	0.00230162	0.0444219	0	0	0	0	0	0.00279303	0.00253962	0	0	0	0	0	0.00295617	0.00185277	0	0	0.00808925	0.0194776	0.0115722	0	0	0	0	0	0	0.00404853	0	0	0	0	0.00190062
PRE-FMT MEDIAN	0	0	0	0	0	0	0	0	0	0	0	0	0	0	0.00126114	0	0	0	0	0	0	0	0	0	0	0	0	0	0	0	0	0	0.0477295	0	0	0.00643256	0	0	0	0	0	0	0	0	0	0	0.00742039	0	0.00165368
POST-FMT MEDIAN	0	0	0	0.00314469	0	0.0269315	0	0.0171912	0	0.0277904	0	0	0	0.00412331	0.366549	0.00131411	0.00160472	0.0291097	0	0	0	0	0	0.00175097	0.00121193	0	0	0	0	0	0.00179904	0.00128701	0	0	0.00470545	0.00933696	0.0116668	0	0	0	0	0	0	0.00338578	0	0	0	0	0.00125107
[truncated: 126 more columns]

## Sheet: (d) Donor co-assembly stats
Contigs stats	Donor A co-assembly	Donor B co-assembly
Total Length of all Contigs	669760170	767166843
Number of Contigs	118736	118080
Number of Contigs >2,500nt	53891	54311
Number of Genes (prodigal)	698827	786390
Length of Longest Contig (nt)	494716	466674
Length of Shortest Contig (nt)	1000	1000
L50	10158	9011
L75	33581	28898
L90	70538	65156
N50	13354	18243
N75	4129	5287
N90	1859	2032
Raw Number of HMM Hits	Donor A co-assembly	Donor B co-assembly
Campbell_et_al	28866	22698
Rinke_et_al	18477	36438
Ribosomal_RNAs	111	152
Approx. Number of Genomes	Donor A co-assembly	Donor B co-assembly
bacteria (Campbell_et_al)	179	248
archaea (Rinke_et_al)	0	0
Please note, this is the output from `anvi-display-contigs-stats`
