# Supplementary material for: Metabolic independence drives gut microbial colonization and resilience in health and disease
Source: Genome Biol. 2023 Apr 17;24:78. doi: 10.1186/s13059-023-02924-x (PMC10108530; doi:10.1186/s13059-023-02924-x)
Supplement: Supplementary file 4 — Additional file 4. Description of MAGs. a Summary statistics and taxonomic assignments for MAGs. b and c Detection of Donor A and Donor B MAGs in FMT metagenomes, respectively. d and e Detection of Donor A and Donor B MAGs in global gut metagenomes, respectively. f and g Detection summary statistics of Donor A and Donor B MAGs in global gut metagenomes, respectively. h and i Mean non-outlier coverage of Donor A and Donor B MAG single-copy core genes in FMT metagenomes. [file 13059_2023_2924_MOESM4_ESM.xlsx]

## Sheet: a) MAGs summary
MAG	Total length	Num contigs	N50	GC content	Percent completion	Percent redundancy	Domain	Phylum	Class	Order	Family	Genus	Species	Subspecies
DA_MAG_00001	2692771	119	37495	39.0277	100	0	Bacteria	Firmicutes_A	Clostridia	Oscillospirales	Ruminococcaceae	Massilioclostridium
DA_MAG_00002	4343443	112	54749	50.7545	100	0	Bacteria	Proteobacteria	Gammaproteobacteria	Enterobacterales	Enterobacteriaceae	Escherichia
DA_MAG_00003	2252763	38	90293	54.7202	100	0.719424	Bacteria	Firmicutes_A	Clostridia	Oscillospirales	Acutalibacteraceae
DA_MAG_00004	2080315	41	84629	32.7632	100	0.719424	Bacteria	Firmicutes_A	Clostridia	Lachnospirales	CAG-274
DA_MAG_00005	2252732	32	129643	51.3879	98.5612	0	Bacteria	Firmicutes_A	Clostridia	Oscillospirales	Ruminococcaceae	Negativibacillus
DA_MAG_00006	2896621	67	101382	48.7344	100	1.43885	Bacteria	Firmicutes_A	Clostridia	Oscillospirales	Acutalibacteraceae	Anaeromassilibacillus
DA_MAG_00007	2090558	37	101649	47.3009	99.2806	0.719424	Bacteria	Firmicutes_A	Clostridia	Peptostreptococcales	Anaerovoracaceae	UBA1191
DA_MAG_00008	4442355	77	104940	64.9287	100	1.43885	Bacteria	Proteobacteria	Alphaproteobacteria	Sphingomonadales	Sphingomonadaceae	Sphingomonas
DA_MAG_00009	2542706	60	96939	36.7201	100	1.43885	Bacteria	Firmicutes_A	Clostridia	Monoglobales	Monoglobaceae	Monoglobus
DA_MAG_00010	2288101	44	86041	58.4985	99.2806	1.43885	Bacteria	Firmicutes_A	Clostridia	Oscillospirales	Oscillospiraceae	Ruminiclostridium_C
DA_MAG_00011	1904722	26	114353	60.4859	97.8417	0	Bacteria	Actinobacteriota	Actinobacteria	Actinomycetales	Bifidobacteriaceae	Bifidobacterium	Bifidobacterium animalis	lactis
DA_MAG_00012	2828779	79	66780	63.1927	100	2.15827	Bacteria	Firmicutes_A	Clostridia	Oscillospirales	Ruminococcaceae	Bittarella
DA_MAG_00013	2645555	52	78236	42.8583	98.5612	0.719424	Bacteria	Firmicutes_A	Clostridia	Peptostreptococcales	Anaerovoracaceae
DA_MAG_00014	2176972	54	70863	47.2096	99.2806	2.15827	Bacteria	Firmicutes_A	Clostridia	Lachnospirales	Anaerotignaceae	Anaerotignum
DA_MAG_00015	2352990	67	80223	52.7658	98.5612	1.43885	Bacteria	Firmicutes_A	Clostridia	Oscillospirales	Acutalibacteraceae	UBA1417
DA_MAG_00016	2161275	61	51894	58.5111	97.8417	0.719424	Bacteria	Firmicutes_A	Clostridia	Oscillospirales	Oscillospiraceae
DA_MAG_00017	1430833	24	83108	36.82	98.5612	1.43885	Bacteria	Firmicutes_A	Clostridia	Lachnospirales	Lachnospiraceae	UBA4285
DA_MAG_00018	2174015	43	111680	59.195	97.8417	1.43885	Bacteria	Actinobacteriota	Actinobacteria	Actinomycetales	Bifidobacteriaceae	Bifidobacterium	Bifidobacterium adolescentis
DA_MAG_00019	3158530	129	39074	45.7842	98.5612	2.15827	Bacteria	Bacteroidota	Bacteroidia	Bacteroidales	Bacteroidaceae	Prevotella
DA_MAG_00020	3030036	129	33173	49.2482	98.5612	2.15827	Bacteria	Firmicutes_A	Clostridia	Oscillospirales	Acutalibacteraceae	Clostridium_A
DA_MAG_00021	2090881	62	48588	49.4226	97.1223	0.719424	Bacteria	Proteobacteria	Gammaproteobacteria	Burkholderiales	Burkholderiaceae	Sutterella
DA_MAG_00022	2373355	113	29619	30.8661	98.5612	2.15827	Bacteria	Firmicutes	Bacilli	Erysipelotrichales	Erysipelatoclostridiaceae	Massiliomicrobiota
DA_MAG_00023	2140414	116	26958	35.1812	99.2806	2.8777	Bacteria	Firmicutes	Bacilli	Lactobacillales	Streptococcaceae	Lactococcus
DA_MAG_00024	1720379	75	54918	46.1013	98.5612	2.15827	Bacteria	Firmicutes_C	Negativicutes	Veillonellales	Dialisteraceae	Dialister
DA_MAG_00025	2345053	137	26994	43.1056	97.1223	0.719424	Bacteria	Firmicutes_A	Clostridia	Oscillospirales	Ruminococcaceae	Ruminococcus_D
DA_MAG_00026	2081597	70	61306	40.1848	100	3.59712	Bacteria	Firmicutes_A	Clostridia	Oscillospirales	Acutalibacteraceae	Ruminococcus_E
DA_MAG_00027	2526838	142	32780	38.0205	100	3.59712	Bacteria	Firmicutes_A	Clostridia	Monoglobales	UBA1381	CAG-41
DA_MAG_00028	2780140	117	40598	41.2982	98.5612	2.15827	Bacteria	Firmicutes_A	Clostridia	Lachnospirales	Lachnospiraceae	TF01-11
DA_MAG_00029	3218884	142	37407	36.2979	99.2806	3.59712	Bacteria	Firmicutes_A	Clostridia	Lachnospirales	Lachnospiraceae	TF01-11
DA_MAG_00030	2795608	65	85362	52.7878	98.5612	2.8777	Bacteria	Firmicutes_A	Clostridia	Lachnospirales	Lachnospiraceae	CAG-81
DA_MAG_00031	1873648	192	14091	29.1162	97.1223	1.43885	Bacteria	Firmicutes	Bacilli	Erysipelotrichales	Erysipelatoclostridiaceae	Erysipelatoclostridium
DA_MAG_00032	2241875	199	14664	50.1461	98.5612	2.8777	Bacteria	Firmicutes_A	Clostridia	Lachnospirales	Lachnospiraceae
DA_MAG_00033	2308349	105	32725	60.5271	97.1223	1.43885	Bacteria	Firmicutes_A	Clostridia	Oscillospirales	Oscillospiraceae	CAG-110
DA_MAG_00034	2881094	135	36453	44.6801	98.5612	2.8777	Bacteria	Firmicutes_A	Clostridia	Lachnospirales	Lachnospiraceae	Ruminococcus_A
DA_MAG_00035	2704468	57	87160	51.6601	99.2806	4.31655	Bacteria	Firmicutes_A	Clostridia	Lachnospirales	Lachnospiraceae
DA_MAG_00036	3320096	116	40072	48.1263	95.6835	0.719424	Bacteria	Firmicutes_A	Clostridia	Lachnospirales	Lachnospiraceae	CHKCI001
DA_MAG_00037	2899470	222	17832	41.7176	100	5.03597	Bacteria	Firmicutes_A	Clostridia	Lachnospirales	Lachnospiraceae	COE1
DA_MAG_00038	2520805	69	65098	36.2349	100	5.03597	Bacteria	Firmicutes_A	Clostridia	Lachnospirales	Lachnospiraceae	Lachnospira
DA_MAG_00039	2793697	85	57582	43.2365	100	5.03597	Bacteria	Firmicutes_A	Clostridia	Lachnospirales	Lachnospiraceae	Agathobacter
DA_MAG_00040	3018086	89	54792	59.9261	98.5612	3.59712	Bacteria	Firmicutes_A	Clostridia	Oscillospirales	Oscillospiraceae	Oscillibacter
DA_MAG_00041	2435422	165	24171	41.7203	99.2806	4.31655	Bacteria	Firmicutes_A	Clostridia	Lachnospirales	Lachnospiraceae	Agathobacter
DA_MAG_00042	1674193	73	37606	54.1753	94.964	0.719424	Bacteria	Firmicutes_A	Clostridia	Oscillospirales	Acutalibacteraceae	CAG-217
DA_MAG_00043	2867306	100	51184	39.6818	100	5.7554	Bacteria	Firmicutes_A	Clostridia	Lachnospirales	Lachnospiraceae	Eubacterium_F
DA_MAG_00044	2631992	58	78595	41.263	99.2806	5.03597	Bacteria	Firmicutes_A	Clostridia	Lachnospirales	Lachnospiraceae	CAG-45
DA_MAG_00045	1926166	80	44135	38.7332	98.5612	4.31655	Bacteria	Firmicutes_A	Clostridia	Lachnospirales
DA_MAG_00046	2831714	74	61325	45.8657	97.8417	3.59712	Bacteria	Firmicutes_A	Clostridia	Lachnospirales	Lachnospiraceae	Faecalicatena
DA_MAG_00047	2549882	42	112714	41.283	99.2806	5.03597	Bacteria	Firmicutes_A	Clostridia	Lachnospirales	Lachnospiraceae	Coprococcus
DA_MAG_00048	2658236	206	16729	57.6249	94.2446	0	Bacteria	Firmicutes_A	Clostridia	Oscillospirales	Butyricicoccaceae	Agathobaculum
DA_MAG_00049	2490165	269	12047	59.5405	94.964	1.43885	Bacteria	Firmicutes_A	Clostridia	Oscillospirales	Ruminococcaceae	Ruthenibacterium
DA_MAG_00050	1723885	63	53530	29.626	96.4029	2.8777	Bacteria	Firmicutes_A	Clostridia	TANB77	CAG-508	CAG-273
DA_MAG_00051	1508856	200	10047	58.4689	95.6835	2.15827	Bacteria	Firmicutes_A	Clostridia	Oscillospirales	Oscillospiraceae	Oscillibacter
DA_MAG_00052	1658856	199	10923	60.2342	94.964	1.43885	Bacteria	Actinobacteriota	Actinobacteria	Actinomycetales	Bifidobacteriaceae	Bifidobacterium	Bifidobacterium longum	longum
DA_MAG_00053	2200274	75	56019	41.3206	99.2806	5.7554	Bacteria	Firmicutes_A	Clostridia	Lachnospirales	Lachnospiraceae	UBA11774
DA_MAG_00054	2524386	132	31345	42.1537	99.2806	5.7554	Bacteria	Firmicutes_A	Clostridia	Lachnospirales	Lachnospiraceae	Lachnospira
DA_MAG_00055	3611646	273	18662	44.2471	95.6835	2.8777	Bacteria	Firmicutes	Bacilli	Erysipelotrichales	Erysipelotrichaceae	Absiella
DA_MAG_00056	2541987	301	10514	52.4995	94.964	2.15827	Bacteria	Firmicutes_A	Clostridia	Oscillospirales	Ruminococcaceae	CAG-115
DA_MAG_00057	2834481	97	54844	58.7807	96.4029	3.59712	Bacteria	Bacteroidota	Bacteroidia	Bacteroidales	Rikenellaceae	Alistipes	Alistipes shahii
DA_MAG_00058	1053695	34	52055	24.2747	92.8058	0	Bacteria	Firmicutes	Bacilli	RF39	CAG-611	CAG-611
DA_MAG_00059	1688689	56	44032	34.6247	94.2446	1.43885	Bacteria	Firmicutes	Bacilli	Erysipelotrichales	Erysipelotrichaceae	Faecalitalea
DA_MAG_00060	7293933	170	69488	46.8486	100	7.19424	Bacteria	Firmicutes_A	Clostridia	Lachnospirales	Lachnospiraceae	Eisenbergiella
DA_MAG_00061	3243871	66	68739	51.1677	94.964	2.8777	Bacteria	Firmicutes	Bacilli	Erysipelotrichales	Erysipelotrichaceae	Holdemania
DA_MAG_00062	2912566	133	31119	49.6206	97.1223	5.03597	Bacteria	Firmicutes_A	Clostridia	Lachnospirales	Lachnospiraceae	Roseburia
DA_MAG_00063	1703467	157	15327	36.7227	92.8058	0.719424	Bacteria	Firmicutes_A	Clostridia	Oscillospirales	Acutalibacteraceae	Eubacterium_R
DA_MAG_00064	2803316	259	15965	48.6088	94.964	3.59712	Bacteria	Firmicutes_A	Clostridia	Lachnospirales	Lachnospiraceae	CAG-81
DA_MAG_00065	2738280	52	86245	45.8626	94.964	3.59712	Bacteria	Firmicutes_A	Clostridia	Lachnospirales	Lachnospiraceae	Sellimonas
DA_MAG_00066	2963722	309	12399	60.7272	94.964	3.59712	Bacteria	Firmicutes_A	Clostridia	Oscillospirales	Oscillospiraceae	Lawsonibacter
DA_MAG_00067	2502187	166	21372	46.844	96.4029	5.03597	Bacteria	Firmicutes_A	Clostridia	Lachnospirales	Lachnospiraceae	CAG-45
DA_MAG_00068	3025935	92	61355	44.2808	100	8.63309	Bacteria	Firmicutes_A	Clostridia	Lachnospirales	Lachnospiraceae	Dorea
DA_MAG_00069	2075174	196	13176	51.8208	92.0863	0.719424	Bacteria	Firmicutes_A	Clostridia	Oscillospirales	Ruminococcaceae	Ruminococcus_C
DA_MAG_00070	2380756	69	84401	34.0734	95.6835	5.03597	Bacteria	Firmicutes_A	Clostridia	Lachnospirales	Lachnospiraceae	Eubacterium_G
DA_MAG_00071	2941828	119	39213	37.7435	94.964	4.31655	Bacteria	Firmicutes	Bacilli	Erysipelotrichales	Erysipelotrichaceae	Absiella
DA_MAG_00072	2787663	130	48193	55.9488	96.4029	5.7554	Bacteria	Firmicutes_A	Clostridia	Oscillospirales	Oscillospiraceae	ER4
DA_MAG_00073	2534317	276	11921	27.4257	96.4029	5.7554	Bacteria	Firmicutes_A	Clostridia	Peptostreptococcales	Peptostreptococcaceae	Terrisporobacter
DA_MAG_00074	1941738	76	42402	60.2376	92.0863	2.15827	Bacteria	Firmicutes_A	Clostridia	Oscillospirales	Oscillospiraceae	CAG-83
DA_MAG_00075	2169706	81	46035	60.9937	93.5252	3.59712	Bacteria	Firmicutes_A	Clostridia	Oscillospirales	Oscillospiraceae	CAG-83
DA_MAG_00076	1885703	98	34541	27.9106	96.4029	6.47482	Bacteria	Firmicutes_A	Clostridia	TANB77	CAG-508	CAG-269
DA_MAG_00077	3225551	48	106791	65.3369	96.4029	6.47482	Bacteria	Actinobacteriota	Coriobacteriia	Coriobacteriales	Eggerthellaceae
DA_MAG_00078	2356473	36	100607	43.7276	91.3669	1.43885	Bacteria	Firmicutes_C	Negativicutes	Acidaminococcales	Acidaminococcaceae	Phascolarctobacterium
DA_MAG_00079	2067529	123	26762	59.9649	91.3669	2.15827	Bacteria	Firmicutes_A	Clostridia	Oscillospirales	Oscillospiraceae	CAG-83
DA_MAG_00080	5198379	165	46666	43.396	90.6475	2.15827	Bacteria	Bacteroidota	Bacteroidia	Bacteroidales	Bacteroidaceae	Bacteroides	Bacteroides fragilis
DA_MAG_00081	2755768	185	20985	49.4489	92.8058	4.31655	Bacteria	Firmicutes_A	Clostridia	Lachnospirales	Lachnospiraceae	UBA9502
DA_MAG_00082	2647445	252	15238	43.5294	92.8058	4.31655	Bacteria	Firmicutes_A	Clostridia	Lachnospirales	Lachnospiraceae	Coprococcus_A
DA_MAG_00083	2629650	206	16087	58.7928	94.2446	5.7554	Bacteria	Firmicutes_A	Clostridia	Oscillospirales	Oscillospiraceae	UBA9475
DA_MAG_00084	1594026	45	64249	26.8376	93.5252	5.7554	Bacteria	Firmicutes_A	Clostridia	TANB77	CAG-508	CAG-354
DA_MAG_00085	2633496	290	11646	49.5482	92.0863	4.31655	Bacteria	Firmicutes_A	Clostridia	Lachnospirales	Lachnospiraceae	UBA7160
DA_MAG_00086	2609642	161	24426	43.2407	92.8058	5.03597	Bacteria	Firmicutes_A	Clostridia	Lachnospirales	Lachnospiraceae	Faecalicatena
DA_MAG_00087	1205905	42	39619	26.9936	89.9281	3.59712	Bacteria	Firmicutes	Bacilli	RF39	CAG-1000	CAG-776
DA_MAG_00088	2397940	104	35970	49.3466	89.2086	2.8777	Bacteria	Firmicutes_A	Clostridia	Lachnospirales	Lachnospiraceae	Clostridium_Q
DA_MAG_00089	1246301	143	10794	26.5424	89.2086	2.8777	Bacteria	Firmicutes_A	Clostridia	TANB77	CAG-508	CAG-269
DA_MAG_00090	2584937	298	10615	59.6376	87.0504	1.43885	Bacteria	Firmicutes_A	Clostridia	Oscillospirales	Ruminococcaceae	Neobitarella
DA_MAG_00091	1788702	86	33434	53.3874	88.4892	2.8777	Bacteria	Firmicutes_A	Clostridia	Oscillospirales	Oscillospiraceae	F23-B02
DA_MAG_00092	2349951	86	37177	41.6726	88.4892	2.8777	Bacteria	Firmicutes_A	Clostridia	Lachnospirales	Lachnospiraceae	Faecalicatena
DA_MAG_00093	1716875	254	8543	43.4451	92.8058	7.91367	Bacteria	Firmicutes_A	Clostridia	Lachnospirales	Lachnospiraceae	Coprococcus_B
DA_MAG_00094	1434347	64	38906	27.438	85.6115	1.43885	Bacteria	Firmicutes	Bacilli	RF39	CAG-1000	CAG-628
DA_MAG_00095	2082311	64	54792	33.1232	84.8921	0.719424	Bacteria	Firmicutes_A	Clostridia	Lachnospirales	Lachnospiraceae	Eubacterium_G
DA_MAG_00096	2333834	80	41975	43.1719	91.3669	7.19424	Bacteria	Firmicutes_A	Clostridia	Lachnospirales	Lachnospiraceae	Dorea
DA_MAG_00097	1321630	42	49847	30.0736	84.1727	1.43885	Bacteria	Firmicutes_A	Clostridia	TANB77	CAG-508	CAG-245
DA_MAG_00098	2782635	282	16227	63.9623	87.0504	4.31655	Bacteria	Actinobacteriota	Coriobacteriia	Coriobacteriales	Eggerthellaceae	Eggerthella
DA_MAG_00099	2206610	142	24969	42.8579	88.4892	5.7554	Bacteria	Firmicutes_A	Clostridia	Lachnospirales	Lachnospiraceae	Faecalicatena
DA_MAG_00100	2342219	267	10571	28.1321	84.8921	2.8777	Bacteria	Firmicutes	Bacilli	Erysipelotrichales	Erysipelatoclostridiaceae	Erysipelatoclostridium
DA_MAG_00101	2555835	146	25304	40.7351	86.3309	4.31655	Bacteria	Firmicutes_A	Clostridia	Lachnospirales	Lachnospiraceae	CAG-303
DA_MAG_00102	1529892	56	34762	28.3112	87.0504	5.03597	Bacteria	Firmicutes_A	Clostridia	TANB77	CAG-508	CAG-269
DA_MAG_00103	723828	21	56561	43.2299	79.8561	0	Bacteria	Patescibacteria	Saccharimonadia	Saccharimonadales	Saccharimonadaceae	TM7x
DA_MAG_00104	3229397	240	19536	30.8607	87.0504	7.19424	Bacteria	Firmicutes	Bacilli	Erysipelotrichales	Erysipelatoclostridiaceae	Coprobacillus
DA_MAG_00105	3702473	311	18026	40.603	87.0504	7.91367	Bacteria	Firmicutes_A	Clostridia	Lachnospirales	Lachnospiraceae	Robinsoniella
DA_MAG_00106	2179653	260	10617	34.1137	82.0144	4.31655	Bacteria	Firmicutes	Bacilli	Haloplasmatales	Turicibacteraceae	Turicibacter
DA_MAG_00107	1151945	180	7803	26.8968	81.295	3.59712	Bacteria	Firmicutes	Bacilli	RF39	CAG-1000	CAG-460
DA_MAG_00108	2657085	270	14324	39.4578	84.8921	7.91367	Bacteria	Firmicutes_A	Clostridia	Lachnospirales	Lachnospiraceae	Tyzzerella
DA_MAG_00109	1475184	247	6977	38.7842	79.8561	2.8777	Bacteria	Firmicutes_A	Clostridia	Oscillospirales	Acutalibacteraceae	Ruminococcus_E
DA_MAG_00110	2897717	198	22588	57.9227	77.6978	2.15827	Bacteria	Verrucomicrobiota	Verrucomicrobiae	Verrucomicrobiales	Akkermansiaceae	Akkermansia
DA_MAG_00111	2290785	183	17917	40.8492	80.5755	5.03597	Bacteria	Firmicutes_A	Clostridia	Lachnospirales	Lachnospiraceae	Faecalicatena
DA_MAG_00112	2523450	313	10633	43.049	79.8561	5.03597	Bacteria	Firmicutes_A	Clostridia	Lachnospirales	Lachnospiraceae	Roseburia
DA_MAG_00113	1286266	268	5075	55.774	74.1007	0	Bacteria	Firmicutes_A	Clostridia	Oscillospirales	Butyricicoccaceae	Agathobaculum
DA_MAG_00114	1314011	233	6011	37.706	76.259	2.15827	Bacteria	Firmicutes_A	Clostridia	Lachnospirales	Lachnospiraceae	Lachnospira
DA_MAG_00115	1652325	292	6093	28.5875	76.259	3.59712	Bacteria	Firmicutes_A	Clostridia	Peptostreptococcales	Peptostreptococcaceae	Intestinibacter
DA_MAG_00116	2091517	68	50801	43.4804	76.9784	5.03597	Bacteria	Firmicutes_A	Clostridia	Lachnospirales	Lachnospiraceae	Dorea
DA_MAG_00117	2476040	216	15800	43.4726	75.5396	3.59712	Bacteria	Firmicutes_A	Clostridia	Lachnospirales	Lachnospiraceae	Blautia_A
DA_MAG_00118	1814140	276	7516	46.0246	76.259	5.03597	Bacteria	Firmicutes_A	Clostridia	Lachnospirales	Lachnospiraceae
DA_MAG_00119	2540321	393	7934	62.4478	72.6619	1.43885	Bacteria	Firmicutes_A	Clostridia	Oscillospirales	Oscillospiraceae	Flavonifractor
DA_MAG_00120	2761891	110	35639	58.7181	72.6619	2.15827	Bacteria	Bacteroidota	Bacteroidia	Bacteroidales	Rikenellaceae	Alistipes
DA_MAG_00121	1537973	29	80203	47.8161	70.5036	0	Bacteria	Firmicutes_A	Clostridia	Lachnospirales	Lachnospiraceae	GCA-900066755
DA_MAG_00122	4762359	169	49807	42.1321	72.6619	4.31655	Bacteria	Bacteroidota	Bacteroidia	Bacteroidales	Bacteroidaceae	Bacteroides_B
DA_MAG_00123	1599518	288	6117	60.6165	70.5036	2.15827	Bacteria	Firmicutes_A	Clostridia	Oscillospirales	Ruminococcaceae
DA_MAG_00124	2293431	198	16639	64.8678	72.6619	5.03597	Bacteria	Actinobacteriota	Actinobacteria	Actinomycetales	Actinomycetaceae	Pauljensenia
DA_MAG_00125	2985376	267	16332	27.8886	71.223	3.59712	Bacteria	Firmicutes_A	Clostridia	Clostridiales	Clostridiaceae	Clostridium
DA_MAG_00126	2684337	137	28253	34.076	70.5036	4.31655	Bacteria	Firmicutes	Bacilli	Haloplasmatales	Turicibacteraceae	Turicibacter
DA_MAG_00127	2629149	154	28491	35.3506	70.5036	4.31655	Bacteria	Firmicutes_A	Clostridia	Lachnospirales	Lachnospiraceae	Lachnospira
DA_MAG_00128	1227977	45	44376	61.5554	70.5036	5.7554	Bacteria	Firmicutes_A	Clostridia	Oscillospirales	Oscillospiraceae	CAG-83
DB_MAG_00001	5405070	69	132727	58.197	100	0.719424	Bacteria	Proteobacteria	Gammaproteobacteria	Pseudomonadales	Pseudomonadaceae	Pseudomonas_E
DB_MAG_00002	2063211	25	90804	47.3445	100	0.719424	Bacteria	Firmicutes_A	Clostridia	Christensenellales	Christensenellaceae
DB_MAG_00003	2290585	32	116806	45.1348	100	0.719424	Bacteria	Firmicutes_A	Clostridia	Lachnospirales	Lachnospiraceae
DB_MAG_00004	2563955	123	47329	37.232	100	0.719424	Bacteria	Firmicutes_A	Clostridia	Oscillospirales	Ruminococcaceae	UBA1394
DB_MAG_00005	2841769	113	44397	42.1233	100	0.719424	Bacteria	Firmicutes_A	Clostridia	Oscillospirales	Ruminococcaceae	Ruminococcus_D
DB_MAG_00006	4427512	98	85639	64.9395	100	1.43885	Bacteria	Proteobacteria	Alphaproteobacteria	Sphingomonadales	Sphingomonadaceae	Sphingomonas
DB_MAG_00007	2403692	44	79576	43.7262	100	1.43885	Bacteria	Firmicutes_C	Negativicutes	Acidaminococcales	Acidaminococcaceae	Phascolarctobacterium
DB_MAG_00008	2432179	57	88986	52.4876	99.2806	0.719424	Bacteria	Firmicutes_A	Clostridia	Oscillospirales	Acutalibacteraceae	UBA1417
DB_MAG_00009	2874888	37	134974	54.5993	98.5612	0	Bacteria	Bacteroidota	Bacteroidia	Bacteroidales	Rikenellaceae	Alistipes_A
DB_MAG_00010	2313240	64	61821	55.6412	98.5612	0	Bacteria	Bacteroidota	Bacteroidia	Bacteroidales	Rikenellaceae	Tidjanibacter
DB_MAG_00011	1908038	83	32862	56.9414	100	1.43885	Bacteria	Firmicutes_A	Clostridia	Oscillospirales	Ruminococcaceae	Angelakisella
DB_MAG_00012	2117137	98	31614	53.4148	98.5612	0.719424	Bacteria	Firmicutes_A	Clostridia	Christensenellales	CAG-138
DB_MAG_00013	2089164	38	99038	57.4095	99.2806	1.43885	Bacteria	Actinobacteriota	Coriobacteriia	Coriobacteriales	Eggerthellaceae	Slackia_A
DB_MAG_00014	3004258	177	32046	51.1921	99.2806	1.43885	Bacteria	Firmicutes_A	Clostridia	Oscillospirales	Ruminococcaceae	CAG-115
DB_MAG_00015	2851102	125	40918	41.4673	100	2.15827	Bacteria	Firmicutes_A	Clostridia	Lachnospirales	Lachnospiraceae	Eubacterium_F
DB_MAG_00016	2100403	54	53385	47.4887	98.5612	0.719424	Bacteria	Firmicutes_A	Clostridia	Peptostreptococcales	Anaerovoracaceae	UBA1191
DB_MAG_00017	1479470	43	50728	29.3526	98.5612	0.719424	Bacteria	Firmicutes	Bacilli	ML615J-28	CAG-313	CAG-313
DB_MAG_00018	1772374	70	40825	61.061	97.8417	0	Bacteria	Firmicutes_A	Clostridia	Oscillospirales	Oscillospiraceae	ER4
DB_MAG_00019	1864639	47	81202	60.8231	99.2806	1.43885	Bacteria	Firmicutes_A	Clostridia	Oscillospirales	Oscillospiraceae	CAG-103
DB_MAG_00020	3141431	85	64535	58.2458	98.5612	0.719424	Bacteria	Bacteroidota	Bacteroidia	Bacteroidales	Rikenellaceae	Alistipes
DB_MAG_00021	2937575	66	67529	36.1468	100	2.15827	Bacteria	Firmicutes_A	Clostridia	Lachnospirales	Lachnospiraceae	TF01-11
DB_MAG_00022	2666663	77	48134	28.8578	99.2806	2.15827	Bacteria	Firmicutes	Bacilli	Erysipelotrichales	Erysipelatoclostridiaceae	Erysipelatoclostridium
DB_MAG_00023	2054416	37	86074	60.0381	97.1223	0	Bacteria	Actinobacteriota	Actinobacteria	Actinomycetales	Bifidobacteriaceae	Bifidobacterium
DB_MAG_00024	3052437	31	151279	58.0272	98.5612	1.43885	Bacteria	Verrucomicrobiota	Verrucomicrobiae	Verrucomicrobiales	Akkermansiaceae	Akkermansia
DB_MAG_00025	2512474	92	48155	48.4433	97.8417	0.719424	Bacteria	Proteobacteria	Gammaproteobacteria	Burkholderiales	Burkholderiaceae	Parasutterella
DB_MAG_00026	1781003	65	47029	46.9542	97.1223	0	Bacteria	Proteobacteria	Alphaproteobacteria	RF32	CAG-239	CAG-495
DB_MAG_00027	3118846	95	68231	56.2155	99.2806	2.15827	Bacteria	Firmicutes_A	Clostridia	Oscillospirales	Acutalibacteraceae	An200
DB_MAG_00028	2422101	68	61295	50.5176	100	2.8777	Bacteria	Firmicutes_A	Clostridia	Lachnospirales	UBA1390	UBA1390
DB_MAG_00029	2523593	251	14239	49.8418	97.1223	0	Bacteria	Firmicutes_A	Clostridia	Oscillospirales	Ruminococcaceae	Ruminococcus_C
DB_MAG_00030	2202579	76	62961	40.3118	99.2806	2.15827	Bacteria	Firmicutes_A	Clostridia	Oscillospirales	Acutalibacteraceae	Ruminococcus_E
DB_MAG_00031	2010558	68	41862	48.7278	97.1223	0	Bacteria	Firmicutes_A	Clostridia	Oscillospirales	Ruminococcaceae	UBA3818
DB_MAG_00032	1754467	90	35626	53.9114	97.8417	0.719424	Bacteria	Firmicutes_A	Clostridia	Oscillospirales	Acutalibacteraceae	CAG-217
DB_MAG_00033	3198468	208	23176	45.6794	98.5612	1.43885	Bacteria	Bacteroidota	Bacteroidia	Bacteroidales	Bacteroidaceae	Prevotella
DB_MAG_00034	2736635	316	10670	55.2953	96.4029	0	Bacteria	Firmicutes_A	Clostridia	Oscillospirales	Ruminococcaceae	Gemmiger
DB_MAG_00035	1454353	43	49633	29.4564	97.1223	0.719424	Bacteria	Firmicutes_A	Clostridia	TANB77	CAG-508	CAG-245
DB_MAG_00036	2903059	158	28888	46.3132	97.8417	1.43885	Bacteria	Firmicutes_A	Clostridia	Oscillospirales	Ruminococcaceae	CAG-353
DB_MAG_00037	2846419	105	58091	49.5967	97.1223	0.719424	Bacteria	Firmicutes_A	Clostridia	Oscillospirales	Acutalibacteraceae	Clostridium_A
DB_MAG_00038	2274230	62	51475	59.7495	98.5612	2.15827	Bacteria	Firmicutes_A	Clostridia	Oscillospirales	Oscillospiraceae	UBA738
DB_MAG_00039	3055092	178	23305	58.0061	98.5612	2.15827	Bacteria	Firmicutes_A	Clostridia	Christensenellales	CAG-74	UBA11524
DB_MAG_00040	1740847	21	109317	53.9922	98.5612	2.15827	Bacteria	Actinobacteriota	Coriobacteriia	Coriobacteriales	Eggerthellaceae	CAG-1427
DB_MAG_00041	2582402	75	62280	40.7073	100	3.59712	Bacteria	Firmicutes_A	Clostridia	Lachnospirales	Lachnospiraceae	CAG-303
DB_MAG_00042	1769333	37	115353	45.5076	99.2806	2.8777	Bacteria	Firmicutes_C	Negativicutes	Veillonellales	Dialisteraceae	Dialister
DB_MAG_00043	2705967	78	64349	40.2171	100	3.59712	Bacteria	Firmicutes_A	Clostridia	Lachnospirales	Lachnospiraceae	Eubacterium_F
DB_MAG_00044	2392076	49	104748	51.1901	100	3.59712	Bacteria	Firmicutes_A	Clostridia	Oscillospirales	Butyricicoccaceae	Butyricicoccus_A
DB_MAG_00045	2353069	59	57803	49.4017	99.2806	2.8777	Bacteria	Firmicutes_A	Clostridia	Peptostreptococcales	Anaerovoracaceae
DB_MAG_00046	1934918	68	48028	43.5839	98.5612	2.15827	Bacteria	Firmicutes_A	Clostridia	Oscillospirales	UBA644_A
DB_MAG_00047	2704390	93	59565	62.912	98.5612	2.8777	Bacteria	Actinobacteriota	Coriobacteriia	Coriobacteriales	Eggerthellaceae	Adlercreutzia
DB_MAG_00048	2672939	127	32815	55.2009	98.5612	2.8777	Bacteria	Firmicutes_A	Clostridia	Oscillospirales	Oscillospiraceae
DB_MAG_00049	2122787	96	40388	52.947	98.5612	2.8777	Bacteria	Firmicutes_A	Clostridia	Oscillospirales	Oscillospiraceae	F23-B02
DB_MAG_00050	2668123	168	22999	41.7217	99.2806	3.59712	Bacteria	Firmicutes_A	Clostridia	Lachnospirales	Lachnospiraceae	TF01-11
DB_MAG_00051	2522371	119	42177	42.7075	100	4.31655	Bacteria	Firmicutes_A	Clostridia	Lachnospirales	Lachnospiraceae	Coprococcus_B
DB_MAG_00052	2380783	84	44161	49.7182	98.5612	2.8777	Bacteria	Firmicutes_A	Clostridia	Oscillospirales	Ruminococcaceae	UBA866
DB_MAG_00053	1870141	41	79082	46.6175	97.8417	2.15827	Bacteria	Firmicutes_A	Clostridia	Oscillospirales	Acutalibacteraceae
DB_MAG_00054	2133094	41	81857	57.1371	98.5612	2.8777	Bacteria	Firmicutes_A	Clostridia	Oscillospirales	Oscillospiraceae	NK3B98
DB_MAG_00055	4436524	147	48411	45.3209	99.2806	3.59712	Bacteria	Bacteroidota	Bacteroidia	Bacteroidales	Tannerellaceae	Parabacteroides
DB_MAG_00056	2821896	165	23544	29.8419	98.5612	2.8777	Bacteria	Firmicutes	Bacilli	Erysipelotrichales	Erysipelatoclostridiaceae	Erysipelatoclostridium
DB_MAG_00057	2580127	116	30409	56.3479	96.4029	1.43885	Bacteria	Firmicutes_A	Clostridia	Oscillospirales	Oscillospiraceae	CAG-110
DB_MAG_00058	2780405	65	62202	34.9027	97.8417	2.8777	Bacteria	Firmicutes_A	Clostridia	Lachnospirales	Lachnospiraceae
DB_MAG_00059	2570321	58	86082	41.9872	100	5.03597	Bacteria	Firmicutes_A	Clostridia	Lachnospirales	Lachnospiraceae	Bacteroides_F
DB_MAG_00060	2766239	134	29777	44.1644	100	5.03597	Bacteria	Firmicutes_A	Clostridia	Lachnospirales	Lachnospiraceae	CAG-56
DB_MAG_00061	2455379	329	8522	59.5677	96.4029	1.43885	Bacteria	Firmicutes_A	Clostridia	Oscillospirales	Ruminococcaceae	Ruthenibacterium
DB_MAG_00062	2613394	118	33854	44.6825	98.5612	3.59712	Bacteria	Firmicutes_A	Clostridia	Lachnospirales	Lachnospiraceae	Ruminococcus_A
DB_MAG_00063	3178647	141	36863	42.4258	97.8417	2.8777	Bacteria	Firmicutes_A	Clostridia	Lachnospirales	Lachnospiraceae	CAG-882
DB_MAG_00064	1797524	38	76958	43.7801	97.1223	2.15827	Bacteria	Firmicutes_A	Clostridia	Peptostreptococcales	Anaerovoracaceae
DB_MAG_00065	2656421	83	61169	40.4076	100	5.03597	Bacteria	Firmicutes_A	Clostridia	Lachnospirales	Lachnospiraceae	Coprococcus
DB_MAG_00066	1425551	41	50779	26.6263	97.1223	2.8777	Bacteria	Firmicutes_A	Clostridia	TANB77	CAG-508	CAG-273
DB_MAG_00067	3059438	97	54613	43.1742	98.5612	4.31655	Bacteria	Firmicutes_A	Clostridia	Lachnospirales	Lachnospiraceae	Marvinbryantia
DB_MAG_00068	3035021	102	63444	56.3399	99.2806	5.03597	Bacteria	Firmicutes_A	Clostridia	Christensenellales	CAG-74
DB_MAG_00069	3662771	142	38351	27.8762	99.2806	5.03597	Bacteria	Firmicutes_A	Clostridia	Clostridiales	Clostridiaceae	Clostridium
DB_MAG_00070	2895114	139	40479	43.2983	99.2806	5.03597	Bacteria	Firmicutes_A	Clostridia	Lachnospirales	Lachnospiraceae	Blautia_A
DB_MAG_00071	1845988	25	126935	44.8669	95.6835	1.43885	Bacteria	Actinobacteriota	Coriobacteriia	Coriobacteriales	Eggerthellaceae	CAG-1427
DB_MAG_00072	1731103	119	18951	46.4807	94.964	0.719424	Bacteria	Firmicutes_A	Clostridia	Christensenellales	Christensenellaceae	QANA01
DB_MAG_00073	1372167	66	33929	26.2028	94.2446	0	Bacteria	Firmicutes_A	Clostridia	TANB77	CAG-465	CAG-465
DB_MAG_00074	1520083	87	28497	29.5546	95.6835	2.15827	Bacteria	Firmicutes_A	Clostridia	TANB77	CAG-508	CAG-273
DB_MAG_00075	1403464	84	20611	27.2258	94.964	1.43885	Bacteria	Firmicutes_A	Clostridia	TANB77	CAG-508
DB_MAG_00076	2177484	96	33604	35.0529	96.4029	2.8777	Bacteria	Cyanobacteria	Vampirovibrionia	Gastranaerophilales	Gastranaerophilaceae	CAG-196
DB_MAG_00077	2196087	112	33515	56.1471	95.6835	2.15827	Bacteria	Firmicutes_A	Clostridia	Oscillospirales	Oscillospiraceae	CAG-170
DB_MAG_00078	2220842	95	37937	57.4388	97.8417	4.31655	Bacteria	Firmicutes_A	Clostridia	Oscillospirales	Oscillospiraceae	Oscillibacter
DB_MAG_00079	1350954	35	87069	24.1823	93.5252	0	Bacteria	Firmicutes	Bacilli	RF39	CAG-302	UBA6414
DB_MAG_00080	3278451	191	27161	40.8274	99.2806	5.7554	Bacteria	Firmicutes_A	Clostridia	Lachnospirales	Lachnospiraceae	KLE1615
DB_MAG_00081	2684822	81	61856	57.8861	94.2446	0.719424	Bacteria	Bacteroidota	Bacteroidia	Bacteroidales	Rikenellaceae	Alistipes_A
DB_MAG_00082	1404804	68	31384	28.0523	94.2446	0.719424	Bacteria	Firmicutes_A	Clostridia	TANB77	CAG-508
DB_MAG_00083	1201019	57	26530	27.1987	93.5252	0	Bacteria	Firmicutes	Bacilli	RF39	CAG-302	CAG-762
DB_MAG_00084	2127000	122	27273	38.673	95.6835	2.8777	Bacteria	Firmicutes_A	Clostridia	Oscillospirales	Acutalibacteraceae	Ruminococcus_E
DB_MAG_00085	1015142	40	54007	24.2141	92.8058	0	Bacteria	Firmicutes	Bacilli	RF39	CAG-611	CAG-611
DB_MAG_00086	3291980	181	29304	59.3672	99.2806	6.47482	Bacteria	Firmicutes_A	Clostridia	Oscillospirales	Oscillospiraceae	Lawsonibacter
DB_MAG_00087	1966096	205	13442	41.6468	93.5252	0.719424	Bacteria	Firmicutes	Bacilli	Lactobacillales	Streptococcaceae	Streptococcus
DB_MAG_00088	1684210	36	68276	36.6041	92.8058	0	Bacteria	Firmicutes_A	Clostridia	Oscillospirales	Acutalibacteraceae	Eubacterium_R
DB_MAG_00089	2763872	126	34583	43.1976	99.2806	6.47482	Bacteria	Firmicutes_A	Clostridia	Lachnospirales	Lachnospiraceae	Eubacterium_I
DB_MAG_00090	2169690	37	84673	41.9055	96.4029	4.31655	Bacteria	Firmicutes_A	Clostridia	Lachnospirales	Lachnospiraceae	UBA11774
DB_MAG_00091	1456651	51	52130	25.8785	93.5252	1.43885	Bacteria	Firmicutes	Bacilli	RF39	CAG-302
DB_MAG_00092	2363552	76	46618	47.7603	93.5252	1.43885	Bacteria	Firmicutes_A	Clostridia	Peptostreptococcales	Anaerovoracaceae	UBA1191
DB_MAG_00093	1349875	143	12578	43.9002	94.2446	2.15827	Bacteria	Firmicutes_A	Clostridia	Oscillospirales	CAG-272
DB_MAG_00094	2136791	108	30620	61.0349	94.2446	2.15827	Bacteria	Firmicutes_A	Clostridia	Oscillospirales	Oscillospiraceae	CAG-110
DB_MAG_00095	1860433	113	24629	51.8921	92.8058	0.719424	Bacteria	Firmicutes_A	Clostridia	Christensenellales	QAND01
DB_MAG_00096	3169545	110	56383	37.9862	99.2806	7.19424	Bacteria	Firmicutes_A	Clostridia	Lachnospirales	Lachnospiraceae	Blautia
DB_MAG_00097	1461749	80	25687	33.5803	92.0863	0	Bacteria	Firmicutes	Bacilli	RF39	CAG-611	CAG-988
DB_MAG_00098	1201480	24	156802	27.8032	92.0863	0	Bacteria	Firmicutes	Bacilli	RF39	CAG-611	CAG-417
DB_MAG_00099	1557110	57	42330	27.9382	94.2446	2.15827	Bacteria	Firmicutes_A	Clostridia	TANB77	CAG-508
DB_MAG_00100	1141313	37	45185	26.243	92.0863	0	Bacteria	Firmicutes	Bacilli	RF39	CAG-1000	CAG-460
DB_MAG_00101	2478957	134	26578	61.5452	94.964	3.59712	Bacteria	Firmicutes_A	Clostridia	Oscillospirales	Oscillospiraceae	Oscillibacter
DB_MAG_00102	4652392	143	53070	41.9359	96.4029	5.03597	Bacteria	Bacteroidota	Bacteroidia	Bacteroidales	Bacteroidaceae	Bacteroides_B
DB_MAG_00103	2369155	78	51908	58.9971	95.6835	4.31655	Bacteria	Firmicutes_A	Clostridia	Oscillospirales	Oscillospiraceae	Ruminiclostridium_C
DB_MAG_00104	1512947	65	36312	28.186	92.8058	1.43885	Bacteria	Firmicutes_A	Clostridia	TANB77	CAG-508	CAG-269
DB_MAG_00105	2642501	61	73288	46.3718	97.8417	6.47482	Bacteria	Firmicutes_A	Clostridia	Lachnospirales	Lachnospiraceae	CAG-45
DB_MAG_00106	1221733	52	51672	27.5793	92.8058	1.43885	Bacteria	Firmicutes_A	Clostridia	TANB77	CAG-508	CAG-273
DB_MAG_00107	2082701	57	66325	60.5584	93.5252	2.15827	Bacteria	Firmicutes_A	Clostridia	Oscillospirales	Ruminococcaceae
DB_MAG_00108	2154880	114	26373	52.3195	92.0863	0.719424	Bacteria	Firmicutes_A	Clostridia	Oscillospirales	CAG-272
DB_MAG_00109	1200616	39	39207	27.3472	91.3669	0	Bacteria	Firmicutes	Bacilli	RF39	CAG-1000	CAG-776
DB_MAG_00110	2859117	145	36104	37.5824	97.1223	6.47482	Bacteria	Firmicutes_A	Clostridia	Lachnospirales	Lachnospiraceae	Lachnospira
DB_MAG_00111	2322882	145	24925	58.4831	96.4029	5.7554	Bacteria	Firmicutes_A	Clostridia	Oscillospirales	Oscillospiraceae	CAG-170
DB_MAG_00112	2137425	149	21819	57.9201	94.964	5.03597	Bacteria	Firmicutes_A	Clostridia	Oscillospirales	Oscillospiraceae	ER4
DB_MAG_00113	2525906	327	9319	50.037	95.6835	5.7554	Bacteria	Firmicutes_A	Clostridia	Lachnospirales	Lachnospiraceae	Roseburia
DB_MAG_00114	3000775	379	10070	38.4118	92.0863	2.15827	Bacteria	Bacteroidota	Bacteroidia	Bacteroidales	Coprobacteraceae	Coprobacter
DB_MAG_00115	2453887	151	24460	48.9934	93.5252	3.59712	Bacteria	Firmicutes_A	Clostridia	Lachnospirales	Lachnospiraceae	Clostridium_Q
DB_MAG_00116	2295247	237	11749	59.6036	94.2446	4.31655	Bacteria	Actinobacteriota	Coriobacteriia	Coriobacteriales	Coriobacteriaceae	Collinsella
DB_MAG_00117	1227798	69	23163	27.9561	90.6475	0.719424	Bacteria	Firmicutes	Bacilli	RF39	CAG-611	CAG-451
DB_MAG_00118	1188842	73	22364	27.0865	89.9281	0	Bacteria	Firmicutes	Bacilli	RF39	CAG-822	UBA5026
DB_MAG_00119	3518184	194	32143	46.8596	93.5252	3.59712	Bacteria	Firmicutes_A	Clostridia	Lachnospirales	Lachnospiraceae	UBA7160
DB_MAG_00120	2724909	303	11477	43.77	89.9281	0	Bacteria	Bacteroidota	Bacteroidia	Bacteroidales	Barnesiellaceae	Barnesiella
DB_MAG_00121	2581615	53	75982	45.327	90.6475	0.719424	Bacteria	Firmicutes_A	Clostridia	Monoglobales	UBA9506	UBA9506
DB_MAG_00122	1417808	83	24819	26.6566	96.4029	7.19424	Bacteria	Firmicutes_A	Clostridia	TANB77	CAG-508	CAG-269
DB_MAG_00123	1206787	49	39631	27.4634	89.9281	0.719424	Bacteria	Firmicutes	Bacilli	RF39	CAG-611
DB_MAG_00124	4029125	242	23820	43.7033	89.9281	0.719424	Bacteria	Bacteroidota	Bacteroidia	Bacteroidales	Marinifilaceae	Odoribacter
DB_MAG_00125	2610631	329	9955	56.1281	92.0863	2.8777	Bacteria	Firmicutes_A	Clostridia	Oscillospirales	Oscillospiraceae	CAG-110
DB_MAG_00126	2819584	57	76240	41.7185	94.2446	5.03597	Bacteria	Firmicutes_A	Clostridia	Lachnospirales	Lachnospiraceae	Lachnospira
DB_MAG_00127	1978194	146	17772	36.8452	94.2446	5.03597	Bacteria	Cyanobacteria	Vampirovibrionia	Gastranaerophilales	Gastranaerophilaceae	QAMI01
DB_MAG_00128	2085792	85	33985	58.4757	89.2086	0.719424	Bacteria	Firmicutes_A	Clostridia	Oscillospirales	Oscillospiraceae
DB_MAG_00129	1217170	61	30692	26.0191	90.6475	2.15827	Bacteria	Firmicutes	Bacilli	RF39	CAG-302	CAG-302
DB_MAG_00130	1203904	56	35632	26.7624	89.2086	0.719424	Bacteria	Firmicutes	Bacilli	RF39	CAG-302	CAG-302
DB_MAG_00131	2511196	218	16908	27.5751	92.8058	4.31655	Bacteria	Firmicutes_A	Clostridia	Peptostreptococcales	Peptostreptococcaceae	Terrisporobacter
DB_MAG_00132	2746376	75	65760	36.018	95.6835	7.19424	Bacteria	Firmicutes_A	Clostridia	Lachnospirales	Lachnospiraceae	Lachnospira
DB_MAG_00133	2058400	127	26213	58.4366	92.8058	4.31655	Bacteria	Firmicutes_A	Clostridia	Oscillospirales	Oscillospiraceae	CAG-83
DB_MAG_00134	2111987	226	11552	49.5053	90.6475	2.15827	Bacteria	Firmicutes_A	Clostridia	Oscillospirales	Ruminococcaceae	QANG01
DB_MAG_00135	3024499	200	25499	41.1024	92.0863	3.59712	Bacteria	Firmicutes_A	Clostridia	Lachnospirales	Lachnospiraceae	Roseburia
DB_MAG_00136	1162935	47	35895	25.7152	89.2086	1.43885	Bacteria	Firmicutes	Bacilli	RF39	CAG-1000	CAG-628
DB_MAG_00137	2457923	98	46261	41.4753	91.3669	3.59712	Bacteria	Firmicutes_A	Clostridia	Lachnospirales	Lachnospiraceae	Faecalicatena
DB_MAG_00138	3036698	350	11535	51.0531	89.2086	2.15827	Bacteria	Firmicutes	Bacilli	Erysipelotrichales	Erysipelotrichaceae	Holdemania
DB_MAG_00139	1484908	48	73836	26.4641	89.2086	2.15827	Bacteria	Firmicutes_A	Clostridia	TANB77	CAG-508	CAG-269
DB_MAG_00140	1074977	64	25740	26.6944	87.0504	0	Bacteria	Firmicutes	Bacilli	RF39	CAG-302	CAG-302
DB_MAG_00141	1042451	43	35833	25.6306	87.7698	0.719424	Bacteria	Firmicutes	Bacilli	RF39	CAG-822	UBA5026
DB_MAG_00142	3236703	210	22251	42.8187	92.8058	5.7554	Bacteria	Firmicutes_A	Clostridia	Lachnospirales	Lachnospiraceae	Roseburia
DB_MAG_00143	2702075	122	36171	40.7558	92.0863	5.7554	Bacteria	Firmicutes_A	Clostridia	Lachnospirales	Lachnospiraceae	Agathobacter
DB_MAG_00144	2720131	237	15839	52.6644	92.0863	5.7554	Bacteria	Firmicutes_A	Clostridia	Lachnospirales	Lachnospiraceae	CAG-81
DB_MAG_00145	2116995	299	8374	38.4458	86.3309	0	Bacteria	Firmicutes_A	Clostridia	Monoglobales	UBA1381	CAG-41
DB_MAG_00146	2640991	80	55528	61.1869	87.0504	1.43885	Bacteria	Bacteroidota	Bacteroidia	Bacteroidales	Rikenellaceae	Alistipes
DB_MAG_00147	2587328	132	28517	43.7523	90.6475	5.03597	Bacteria	Firmicutes_A	Clostridia	Lachnospirales	Lachnospiraceae	Agathobacter
DB_MAG_00148	2976163	240	18638	37.9812	94.2446	8.63309	Bacteria	Firmicutes_A	Clostridia	Lachnospirales	Lachnospiraceae	Eubacterium_E
DB_MAG_00149	2130719	51	59925	62.7428	86.3309	1.43885	Bacteria	Actinobacteriota	Actinobacteria	Actinomycetales	Bifidobacteriaceae	Bifidobacterium
DB_MAG_00150	1748843	85	28569	60.6605	87.7698	2.8777	Bacteria	Firmicutes_A	Clostridia	Oscillospirales	Oscillospiraceae	CAG-83
DB_MAG_00151	4566676	107	76494	45.1371	89.2086	5.03597	Bacteria	Bacteroidota	Bacteroidia	Bacteroidales	Tannerellaceae	Parabacteroides
DB_MAG_00152	1961069	96	29947	60.5918	87.7698	4.31655	Bacteria	Firmicutes_A	Clostridia	Oscillospirales	Oscillospiraceae	CAG-83
DB_MAG_00153	2180667	48	71142	34.1221	88.4892	5.03597	Bacteria	Firmicutes_A	Clostridia	Lachnospirales	Lachnospiraceae	Eubacterium_G
DB_MAG_00154	1201342	113	13521	27.5624	86.3309	2.8777	Bacteria	Firmicutes_A	Clostridia	TANB77	CAG-508	CAG-273
DB_MAG_00155	2880418	246	15443	58.8013	84.8921	1.43885	Bacteria	Firmicutes_A	Clostridia	Oscillospirales	Ruminococcaceae	Gemmiger
DB_MAG_00156	2569605	74	58592	35.0166	92.8058	9.35252	Bacteria	Firmicutes_A	Clostridia	Lachnospirales	Lachnospiraceae	Eubacterium_G
DB_MAG_00157	1520252	86	29359	26.3502	84.1727	2.15827	Bacteria	Firmicutes_A	Clostridia	TANB77	CAG-508	CAG-269
DB_MAG_00158	3580213	520	8213	66.0546	91.3669	9.35252	Bacteria	Actinobacteriota	Coriobacteriia	Coriobacteriales	Eggerthellaceae	Gordonibacter
DB_MAG_00159	1244676	162	8974	28.4678	84.1727	2.8777	Bacteria	Firmicutes_A	Clostridia	TANB77	CAG-508	CAG-269
DB_MAG_00160	2916528	186	23661	49.4332	85.6115	4.31655	Bacteria	Firmicutes_A	Clostridia	Lachnospirales	Lachnospiraceae	UBA7160
DB_MAG_00161	2340021	179	16661	40.675	84.8921	5.03597	Bacteria	Firmicutes_A	Clostridia	Lachnospirales	Lachnospiraceae	Dorea
DB_MAG_00162	2764749	416	8716	42.7287	81.295	2.15827	Bacteria	Firmicutes_A	Clostridia	Lachnospirales	Lachnospiraceae	Blautia_A
DB_MAG_00163	1459254	94	23126	27.6013	81.295	2.15827	Bacteria	Firmicutes_A	Clostridia	TANB77	CAG-508	CAG-269
DB_MAG_00164	2663130	196	17705	50.7558	83.4532	5.03597	Bacteria	Firmicutes_A	Clostridia	Lachnospirales	Lachnospiraceae	GCA-900066575
DB_MAG_00165	1240571	97	16842	26.5376	79.8561	1.43885	Bacteria	Firmicutes_A	Clostridia	TANB77	CAG-508	CAG-269
DB_MAG_00166	949710	52	28363	26.4476	79.1367	0.719424	Bacteria	Firmicutes	Bacilli	RF39	CAG-1000	CAG-628
DB_MAG_00167	2288870	236	12562	50.2417	82.0144	3.59712	Bacteria	Firmicutes_A	Clostridia	Lachnospirales	Lachnospiraceae
DB_MAG_00168	2401668	230	14014	60.8152	81.295	3.59712	Bacteria	Firmicutes_A	Clostridia	Oscillospirales	Oscillospiraceae	CAG-170
DB_MAG_00169	1937024	241	10329	39.6824	80.5755	2.8777	Bacteria	Firmicutes	Bacilli	Lactobacillales	Streptococcaceae	Streptococcus
DB_MAG_00170	1743725	92	30473	61.304	82.0144	5.03597	Bacteria	Firmicutes_A	Clostridia	Oscillospirales	Oscillospiraceae	CAG-83
DB_MAG_00171	1778182	250	8318	47.6016	79.8561	2.8777	Bacteria	Firmicutes_A	Clostridia	Lachnospirales	Anaerotignaceae	Anaerotignum
DB_MAG_00172	1636637	118	19046	44.9028	75.5396	0	Bacteria	Firmicutes_A	Clostridia	Oscillospirales	Ruminococcaceae	Negativibacillus
DB_MAG_00173	2731744	116	37087	43.5376	80.5755	5.03597	Bacteria	Firmicutes_A	Clostridia	Lachnospirales	Lachnospiraceae	Coprococcus_A
DB_MAG_00174	4874591	108	71093	42.7702	76.9784	2.15827	Bacteria	Bacteroidota	Bacteroidia	Bacteroidales	Bacteroidaceae	Bacteroides
DB_MAG_00175	1397027	95	21554	27.6109	76.259	2.8777	Bacteria	Firmicutes_A	Clostridia	TANB77	CAG-508	CAG-269
DB_MAG_00176	1661222	265	7291	41.339	74.8201	2.15827	Bacteria	Firmicutes_A	Clostridia	Lachnospirales	Lachnospiraceae	Faecalicatena
DB_MAG_00177	1600446	74	43071	26.7286	75.5396	3.59712	Bacteria	Firmicutes_A	Clostridia	TANB77	CAG-508	CAG-354
DB_MAG_00178	4207877	246	26493	46.4289	75.5396	5.03597	Bacteria	Bacteroidota	Bacteroidia	Bacteroidales	Bacteroidaceae	Bacteroides
DB_MAG_00179	2306169	58	61933	43.133	74.1007	5.7554	Bacteria	Firmicutes_A	Clostridia	Lachnospirales	Lachnospiraceae	Dorea
DB_MAG_00180	5390189	127	76549	40.4565	71.223	2.8777	Bacteria	Bacteroidota	Bacteroidia	Bacteroidales	Bacteroidaceae	Bacteroides
DB_MAG_00181	2433986	102	33727	52.2568	75.5396	7.19424	Bacteria	Firmicutes_A	Clostridia	Lachnospirales	Lachnospiraceae
DB_MAG_00182	1524879	139	14950	27.8787	71.223	3.59712	Bacteria	Firmicutes_A	Clostridia	TANB77	CAG-508	CAG-354
DB_MAG_00183	2071669	375	6319	59.4577	74.1007	7.19424	Bacteria	Firmicutes_A	Clostridia	Christensenellales	CAG-74

## Sheet: b) Donor A FMT detection
MAG	DA_D_01	DA_D_02	DA_D_03	DA_D_04	DA_D_05	DA_D_06	DA_D_07	DA_D_08	DA_D_09	DA_D_10	DA_D_11	DA_D_12	DA_D_13	DA_D_14	DA_D_15	DA_D_16	DA_D_17	DA_D_18	DA_D_19	DA_D_20	DA_D_21	DA_D_22	DA_D_23	DA_D_24	DA_R01_CDI_P_01_PRE	DA_R01_CDI_P_02_POST	DA_R01_CDI_P_03_POST	DA_R01_CDI_P_05_POST	DA_R01_CDI_P_06_POST	DA_R01_CDI_P_08_PRE	DA_R02_CDI_C_01_PRE	DA_R02_CDI_C_02_PRE	DA_R02_CDI_C_03_POST	DA_R02_CDI_C_04_POST	DA_R02_CDI_C_05_POST	DA_R02_CDI_C_06_POST	DA_R02_CDI_C_07_POST	DA_R03_CDI_C_01_PRE	DA_R03_CDI_C_02_PRE	DA_R03_CDI_C_03_PRE	DA_R03_CDI_C_04_POST	DA_R03_CDI_C_05_POST	DA_R03_CDI_C_06_POST	DA_R03_CDI_C_07_POST	DA_R03_CDI_C_08_POST	DA_R04_UC_P_01_PRE	DA_R04_UC_P_02_PRE	DA_R04_UC_P_03_POST	DA_R04_UC_P_04_POST
DA_MAG_00001	0.842939	0.465067	0.567382	0.605254	0.440942	0.85836	0.51486	0.316167	0.541392	0.398495	0.606401	0.519556	0.312282	0.481842	0.531925	0.56669	0.643786	0.701979	0.704354	0.414309	0.00549731	0.401105	0.521243	0.747188	0.000497629	0.767381	0.95615	0.905223	0.828046	5.83043e-05	0.000558904	0.000857852	0.161782	0.197885	0.112702	0.840585	0.35907	0.00157236	0.00039736	0.00125373	0.793866	0.00106953	0.0387311	0.121514	0.00157236	0	0.0172302	0.415798	0.0171255
DA_MAG_00002	0.07946	0.031819	0.00965064	0.000796143	0	0.000294006	0.00013883	0.0677773	0.0690406	0.0488396	0.117309	0.623417	0.654549	0.0532534	0.144891	0.159172	0.0508732	0.999196	0.103962	0.00419529	0.309566	0.0305718	0.869018	0.149182	0.268452	0.992121	0.998461	0.999262	0.289837	0.220405	0.9721	0.972339	0.982178	0.973057	0.6185	0.972883	0.762942	0.911214	0.911392	0.909618	0.972313	0.911874	0.835542	0.564468	0.87292	0.998334	0.998337	0.919357	0.225866
DA_MAG_00003	0.964603	0.43293	0.716103	0.804325	0.55369	0.993169	0.752386	0.353875	0.716982	0.532726	0.834873	0.667675	0.995205	0.721087	0.827857	0.909377	0.883245	0.943446	0.867286	0.875426	0.0293706	0.602709	0.920052	0.928239	0.000667625	0.97478	0.998627	0.999316	0.988078	0.000686712	0.0417407	0.744934	0.959888	0.061196	0.429738	0.855313	0.573841	0.0466201	0.0048314	0.00167039	0.486852	0.00101831	0.0019536	0.000652976	0.00182576	0.000224169	0.0944289	0.930528	0.181883
DA_MAG_00004	0.884221	0.000585488	0.00882655	0.000515307	0	0.000414841	0.00187904	0.998908	0.926898	0.995268	0.895579	0.949726	0.999956	0.410771	0.99009	0.490417	0.687916	0.833651	0.718807	0.87709	0.00165312	0.779183	0.791165	0.997597	3.98978e-05	0.137905	0.687561	0.0409145	0.00171849	0.000855159	0	0.00268661	0.835554	0.813105	0.0205656	0.0716742	0	0.000817184	0.000885924	0.000801321	0.91741	0.00611446	0.417285	0.227848	0.000430704	0.00028986	0.14762	0.985703	0.896701
DA_MAG_00005	0.298705	0.167861	0.286164	0.332755	0.33448	0.999505	0.885583	0.611415	0.266789	0.890055	0.976205	0.686568	0.863613	0.803255	0.730668	0.951508	0.638017	0.998698	0.930911	0.558135	0.00789708	0.95112	0.882364	0.997837	0.00336347	0.998889	0.997598	0.996662	0.999908	0.00194608	0.015985	0.00570951	0.9991	0.853334	0.681393	0.999662	0.991534	0.0131862	0.00899308	0.00204907	0.800246	0.00433918	0.774417	0.197028	0.548105	0.00139608	0.397057	0.998184	0.914049
DA_MAG_00006	0.975159	0.990607	0.897364	0.949771	0.98933	0.997273	0.97927	0.958448	0.949449	0.998789	0.935725	0.868309	0.982265	0.993581	0.996323	0.993293	0.995721	0.999619	0.991551	0.991837	0.0114489	0.998535	0.995573	0.99686	0.000878955	0.997435	0.998836	0.999674	0.999718	0.00188668	0.010709	0.00641472	0.998672	0.565325	0.248894	0.996575	0.945768	0.0301886	0.0078923	0.004111	0.711949	0.00332698	0.864877	0.278876	0.876162	0.00086411	0.123137	0.976874	0.341396
DA_MAG_00007	0.999166	0.999448	0.999301	0.999661	0.969833	0.999515	0.99617	0.998874	0.998645	0.99809	0.999266	0.993924	0.86275	0.999683	0.997572	0.997816	0.999499	0.999543	0.987103	0.9995	0.364392	0.964728	0.985621	0.952455	0.00300877	0.942103	0.673544	0.99442	0.877323	0.0172093	0.00187271	0.00318671	0.987257	0.918548	0.937823	0.994965	0.897008	0.00583624	0.00324459	0.00388604	0.991176	0.30683	0.951135	0.997888	0.732127	0.00110162	0.0935674	0.951167	0.756612
DA_MAG_00008	0.998833	0.977337	0.809068	0.536874	0.00036107	0.000700529	0.000203946	0.00123696	0.000311321	0.000271703	6.77569e-05	0.000335408	0.989967	0.998917	0.415154	0.221605	0.000262473	0.000791022	0.000313347	0.00114669	0.000461917	0.000891869	0.000124934	4.59216e-05	0.998715	0.874368	0.782342	0.748996	0.000338784	0.787935	0.000111652	0.00148705	0.000609361	0.00170968	0.000799126	0.0742075	0.722771	0.998959	0.895055	0.570932	0.0790299	0.000397987	8.77913e-06	0.000203496	6.75317e-05	0.00542955	0.00475063	0.000869134	0.74922
DA_MAG_00009	0.998325	0.939168	0.999395	0.999477	0.907551	0.999916	0.999168	0.997668	0.93833	0.938206	0.959144	0.723968	0.811609	0.879531	0.999829	0.999613	0.986988	0.996015	0.999877	0.999857	0.000626498	0.999621	0.999686	0.87803	0.00634088	0.999339	0.999997	0.999988	0.99979	0.00222598	0.0100814	0.0181417	0.326326	0.0500306	0.282525	0.655119	0.0769389	0.0125795	0.020315	0.00384669	0.986441	0.000262712	0	5.62393e-05	0	0.00089393	0.0529456	0.810479	0.851848
DA_MAG_00010	0.998712	0.999016	0.997855	0.998794	0.959691	0.998859	0.986397	0.998041	0.994725	0.996151	0.99497	0.95715	0.835685	0.99653	0.987731	0.991381	0.998382	0.997548	0.975759	0.998296	0.0246239	0.979737	0.974516	0.951701	0.000978104	0.994119	0.846116	0.985223	0.992652	0.00159128	0.00337179	0.00393164	0.999185	0.641711	0.909215	0.984783	0.807831	0.00514007	0.00274638	0.0029295	0.997067	0.704773	0.987899	0.996969	0.982756	0.00275337	0.148169	0.989257	0.568564
DA_MAG_00011	0.883833	0.38593	0.939942	0.777055	0.909222	0.933832	0.950648	0.999355	0.484354	0.961692	0.249847	0.370269	0.738847	0.922363	0.913251	0.0149954	0.991391	0.999572	0.0197199	0.999395	0.00570214	0.999267	0.999184	0.999099	0.00050086	0.00325402	0.00097127	0.020435	0.0207301	0.0135983	0	0	0.00287181	0.00431717	0.00211317	0.0037008	0.00198297	0.00670019	0.00125583	0.000636838	0.00559714	0.00095027	0.00177139	0.118929	0.00836185	0	0.0013036	0.00242293	0.00268963
DA_MAG_00012	0.66549	0.552654	0.65173	0.840964	0.723288	0.553419	0.379716	0.269457	0.526938	0.854944	0.39066	0.345351	0.165921	0.533216	0.501706	0.746651	0.814431	0.888335	0.424552	0.454939	0.142268	0.338097	0.369486	0.430808	0.000844887	0.556398	0.420493	0.212046	0.356835	0.00261385	0	0.00101952	0.258825	0.00283161	0.0448791	0.389375	0.0979857	0.00110436	0.000560666	0.00082898	0.267678	0.00152504	0.345969	0.219977	0.369559	0.000596017	0.0601065	0.843784	0.0157778
DA_MAG_00013	0.0342764	0.000228685	0.00202869	0.000130785	0.257579	0.861013	0.518087	0.445454	0.536221	0.702275	0.77492	0.421725	0.390686	0.649043	0.622849	0.641133	0.650019	0.516277	0.439142	0.610568	0.000993364	0.424852	0.391733	0.581111	0.000113398	0.730059	0.420101	0.744276	0.879304	0.000227929	0.00132184	0.000266485	0.481072	0.0283132	0.256396	0.19177	0.125786	0.000614994	0.00161138	0.000551869	0.329508	0.54073	0.814048	0.86285	0.87598	0.0013672	0.0576631	0.844136	0.261065
DA_MAG_00014	0.284356	0.0033124	0.00622654	0.00333353	0.00226875	0.00311212	0.00201978	0.00235143	0.287782	0.581647	0.404547	0.916802	0.992005	0.700362	0.867609	0.991669	0.952118	0.677737	0.23802	0.804195	0.181043	0.381105	0.475124	0.97716	0.00433722	0.998811	0.97257	0.94586	0.998659	0.00171293	0.0160475	0.00424581	0.0865358	0.0740377	0.860851	0.997623	0.996535	0.0111692	0.00591464	0.00254298	0.92149	0.998034	0.998139	0.998345	0.998196	0.00989586	0.198208	0.948548	0.185277
DA_MAG_00015	0.999966	0.99996	0.99996	0.999901	1	0.999963	0.999986	0.999994	0.999607	0.99996	0.99998	0.999632	0.999794	0.999973	0.999962	0.999778	0.999996	0.999966	0.999793	0.999996	0.220266	0.999986	0.999976	0.99997	0.0115355	0.999733	0.999405	0.999944	0.999969	0.0450469	0.0357222	0.0112754	0.999902	0.971164	0.999822	0.999793	0.992331	0.017808	0.0198246	0.00568086	0.97133	0.0232598	0.999951	0.979242	0.999749	0.0202772	0.323256	0.999339	0.99904
DA_MAG_00016	0.919777	0.914127	0.846287	0.817697	0.27521	0.679281	0.191979	0.617126	0.315062	0.748881	0.511374	0.519165	0.186145	0.290306	0.442365	0.543568	0.917728	0.819835	0.64055	0.263648	0.244279	0.352282	0.376571	0.651316	0.0017411	0.235812	0.160889	0.0035294	0.00371818	0.00703705	0	0.000384495	0.00649478	0.00376953	0.00126268	0.0117875	0.00455472	0.0026998	0.000658408	0.00261512	0.0761259	0.00357983	0.512136	0.222197	0.803987	0.00178922	0.0140926	0.313049	0.0119804
DA_MAG_00017	0.997927	0.995651	0.997156	0.997826	0.982332	0.966728	0.935084	0.970662	0.997328	0.999421	0.995547	0.929592	0.90622	0.938867	0.979243	0.998898	0.999532	0.99887	0.986422	0.99295	0.00475318	0.954133	0.961963	0.999335	0.000540245	0.910031	0.765439	0.591793	0.981943	0.000196389	0.00336727	0.00136704	0.6967	0.65222	0.731412	0.88274	0.627364	0.00231404	0.00097286	0.00232941	0.993788	0.219627	0.997348	0.999749	0.998539	0.00414933	0.0549568	0.783713	0.473824
DA_MAG_00018	0.176491	0.00429988	0.0051881	0.000972394	0.00804686	0.0126374	0.0899134	0.999827	0.124653	0.416145	0.960356	0.435275	0.853829	0.978507	0.649629	0.999888	0.999454	0.998365	0.999946	0.997532	0.723857	0.989765	0.981565	0.999486	0.0278112	0.997201	0.838142	0.467259	0.00825431	0.0204102	0.000138913	0.0223931	0.0430255	0.500251	0.143041	0.722147	0.0103219	0.20906	0.0929547	0.0583864	0.999908	0.269048	0.135281	0.510866	0.999916	0.0485585	0.899607	0.999941	0.999926
DA_MAG_00019	0.0785802	0.0211462	0.00916914	0.00517329	0.002561	0	9.56141e-05	0.00109671	0.00278009	0.00668571	0.0153483	0.00259709	0.0329919	0.0564199	0.0041266	0.00250528	0.000926064	0.00103624	0.000162101	0.000876357	0.999629	0.31847	0.0096089	0.00148423	0.132656	0.973256	0.363668	0.254921	0.010604	0.177321	0.00307421	0.0177067	0.000749716	0.00386097	0.00326513	0.00666703	0.0168905	0.0906086	0.245666	0.0440347	0.0388348	0.0728602	0.00614146	0.00547723	0.00416238	0.00915458	0.0322846	0.00331705	0.014419
DA_MAG_00020	0.406272	0.606601	0.366341	0.313551	0.249602	0.367447	0.244456	0.361177	0.166675	0.511522	0.43608	0.437729	0.222322	0.263835	0.593219	0.436958	0.266755	0.783673	0.285495	0.353378	0.11936	0.331113	0.388954	0.852237	0.0029564	0.546041	0.17758	0.200939	0.776588	0.025433	0.000855765	0.00126896	0.582575	0.0104121	0.236862	0.302736	0.084132	0.010756	0.00610884	0.00232406	0.0901791	0.00280657	0.964825	0.202242	0.981916	0.00666065	0.0316326	0.567927	0.0747839
DA_MAG_00021	0.171343	0.0126655	0.0270709	0.0969883	0.0227875	0.998188	0.0429537	0.0163276	0.185111	0.0736407	0.119311	0.0978104	0.508757	0.0280265	0.0339866	0.149079	0.232614	0.17989	0.0588235	0.0240277	0.000113828	0.0499345	0.0549323	0.686196	0.000266395	0.813922	0.331141	0.0268308	0.00745045	0.000214742	0.0102794	2.39134e-05	0.0218023	0.171428	0.00775271	0.0603148	0.21828	0.00131332	0.0002927	0.000496441	0.345021	0.95863	0.119048	0.0378396	0.132094	0.000373048	0.023262	0.0762722	0.000145393
DA_MAG_00022	0.853308	0.951341	0.895339	0.934691	0.589312	0.727849	0.251717	0.597121	0.4757	0.985278	0.824906	0.71306	0.119846	0.685739	0.633109	0.948132	0.864319	0.894523	0.755951	0.391318	0.00692606	0.666986	0.642844	0.347139	0.000283986	0.630093	0.4134	0.179495	0.818907	0.000312638	0.00380474	0.000162218	0.0120176	0.0484437	0.159123	0.347131	0.129071	0.00574882	0.00154802	0.00144353	0.0215749	0.000253649	0.000989317	0.00156235	0.00921565	0.000126403	0.0442386	0.764997	0.607069
DA_MAG_00023	0.704689	0.980636	0.747382	0.719642	0.42437	0.693627	0.299693	0.938129	0.241321	0.226056	0.288376	0.470341	0.646553	0.71299	0.407063	0.0902821	0.579434	0.708212	0.233647	0.833502	0.347343	0.485573	0.336484	0.251708	0.12578	0.0154386	0.00481542	0.00299662	0.0378609	0.000522796	0.0260417	0.116777	0.0352936	0.226785	0.0121019	0.0233184	0.00155904	0.244241	0.00217621	0.203662	0.0188842	0.00260697	0.135426	0.0233287	0.0736189	0.0180694	0.436537	0.027569	0.0518502
DA_MAG_00024	0.853397	0.00441705	0.0772847	0.00241284	0.999713	0.999977	0.999666	0.999944	0.999954	0.999976	0.999748	0.999788	0.9998	0.99927	0.999969	0.999951	0.99911	0.999999	0.999968	0.999966	0.893586	0.999999	0.999992	0.999965	0.0780183	0.962776	0.99999	0.999976	1	0.453197	0.894408	0.903568	0.463908	0.0896576	0.202078	0.665996	0.335575	0.97563	0.59525	0.807269	0.967766	0.983994	0.921913	0.926198	0.927132	0.0383026	0.876681	0.999991	0.998872
DA_MAG_00025	0.997473	0.702224	0.987712	0.999113	0.999565	0.999865	0.998749	0.998655	0.995237	0.999992	0.999785	0.998995	0.999884	0.999434	0.999904	0.999698	0.999954	0.999996	0.995079	0.999978	0.912447	0.999988	0.999995	1	0.0490398	1	0.999913	0.183618	0.00242084	0.121977	0.000257137	0.00617086	0.831939	0.0980195	0.970232	0.998327	0.0314436	0.100322	0.0712862	0.0094049	0.0152231	0.0485955	0.000563313	0.00106394	0.000191467	0.0130415	0.493376	0.999647	0.626318
DA_MAG_00026	0.0254401	0.0169082	0.00632255	0.00680007	0.00250673	0.00389316	0.0019951	0.00421407	0.00550106	0.00335127	0.126903	0.00387635	0.995	0.703643	0.00459551	0.0552086	0.00243851	0.00552845	0.0015613	0.00989	0.0149616	0.212324	0.00299626	0.00260521	0.0658197	0.0129405	0.0385569	0.819855	0.82149	0.680743	0.0574621	0.0368337	0.0023333	0.670708	0.8193	0.868164	0.818961	0.0274554	0.0505876	0.0807985	0.792687	0.00505621	0.00198069	0.006287	0.00226749	0.0197358	0.859602	0.867208	0.860954
DA_MAG_00027	0.999798	0.998642	0.999863	0.999723	0.999891	0.999747	0.999814	0.99966	0.999713	0.999549	0.98994	0.99628	0.999837	0.981966	0.999089	0.999181	0.998897	0.999848	0.999844	0.999299	0.930577	0.995467	0.999841	0.999971	0.00939633	0.987225	0.956873	0.975325	0.865475	0.0447393	0.00167917	0.00991476	0.998378	0.999864	0.925131	0.854445	0.8366	0.91708	0.0195881	0.388256	0.999705	0.380057	0.902932	0.948985	0.00105507	0.00220829	0.257398	0.995512	0.990503
DA_MAG_00028	0.00695684	0.00278367	0.00611732	0.00259663	0.00187796	0.00285237	0.00255095	0.00243189	0.00144525	0.0171855	0.00169848	0.00130245	0.0736546	0.0302021	0.887872	0.849583	0.93244	0.690502	0.594168	0.996644	0.0945384	0.817367	0.996692	0.997617	0.00381671	0.0608901	0.0112832	0.00427892	0.00250023	0.00688886	0	7.19388e-05	0.00213766	0.00297827	0.000743128	0.0420975	0.00219341	0.259955	0.00142043	0.00277684	0.826575	0.148779	0.988057	0.966237	0.00856971	0.000310056	0.078131	0.890793	0.0217633
DA_MAG_00029	0.695534	0.579073	0.899669	0.975598	0.247864	0.997821	0.953383	0.978606	0.46056	0.997468	0.830707	0.933333	0.996311	0.112297	0.90685	0.264688	0.0527978	0.17918	0.252636	0.265854	0.103536	0.834267	0.55499	0.966579	0.0013107	0.934505	0.0378653	0.00238561	0.00264067	0.00100718	0	0.000314395	0.0699298	0.0026562	0.0512221	0.708015	0.114181	0.00377211	0.000812083	0.00164063	0.0180289	0.00868282	0.0966192	0.112364	0.00197522	0.00112306	0.0716497	0.770415	0.144544
DA_MAG_00030	0.227446	0.262748	0.317467	0.419065	0.397634	0.988603	0.415244	0.229368	0.0856121	0.511075	0.521126	0.605068	0.461952	0.190784	0.288119	0.496252	0.309869	0.899848	0.281684	0.172058	0.297583	0.558798	0.579429	0.960085	0.00219058	0.997619	0.988437	0.948168	0.996813	0.00301151	0.00511803	0.00223815	0.519994	0.733589	0.516829	0.996733	0.871398	0.816051	0.0117398	0.00625088	0.412542	0.204394	0.790714	0.48719	0.696156	0.00198061	0.136	0.951118	0.475827
DA_MAG_00031	0.999845	0.999776	0.999836	0.999851	0.999814	0.999811	0.999828	0.999833	0.999832	0.999863	0.999819	0.999807	0.99994	0.999867	0.999871	0.999862	0.999871	0.999861	0.999833	0.999864	0.919196	0.99986	0.999866	0.999851	0.0267057	0.999795	0.998444	0.999632	0.0110693	0.12472	0.0102143	0.0348747	0.999823	0.999848	0.999656	0.999847	0.999814	0.0428538	0.0396702	0.0279135	0.999766	0.223581	0.992167	0.99692	0.984576	0.00677929	0.802556	0.999705	0.999577
DA_MAG_00032	0.706888	0.572678	0.624245	0.877482	0.45571	0.565142	0.484395	0.689894	0.81613	0.666838	0.554039	0.467822	0.636008	0.792798	0.856713	0.57318	0.594435	0.538366	0.457578	0.571908	0.153022	0.54764	0.418156	0.439323	0.00118651	0.433706	0.165126	0.13261	0.268967	0.00412779	0.000268079	0.000134709	0.301963	0.0422758	0.0958006	0.337996	0.177991	0.00402074	0.00070789	0.00237257	0.137431	0.0020126	0.192127	0.162869	0.0758914	0.000134709	0.0204124	0.445295	0.056409
DA_MAG_00033	0.790822	0.579046	0.654635	0.838191	0.106107	0.996192	0.386411	0.0685204	0.433411	0.942367	0.989177	0.981114	0.980649	0.816725	0.724011	0.996867	0.681093	0.990789	0.579967	0.408838	0.834093	0.293168	0.52086	0.998107	0.00621613	0.998229	0.999368	0.987881	0.979453	0.0045513	0.00234843	0.00192129	0.34554	0.00405008	0.774247	0.605012	0.986577	0.0281868	0.0226677	0.00192042	0.181995	0.00520199	0.997792	0.840512	0.959224	0.0085637	0.247106	0.997548	0.0703156
DA_MAG_00034	0.999996	0.999868	0.999973	0.999986	0.999961	0.999981	0.999991	0.999886	0.999848	0.999837	0.999908	0.999936	0.997889	0.999992	0.999993	0.999974	0.999914	0.999958	0.999958	0.999966	0.330774	0.999955	0.999813	0.999188	0.00849781	0.998278	0.323701	0.144902	0.014094	0.0402972	0.00200063	0.0256201	0.9999	0.999978	0.999289	0.999855	0.998159	0.0298706	0.0172553	0.0818988	1	0.117768	0.999872	0.999997	0.0154972	0.00575788	0.65314	0.998542	0.998607
DA_MAG_00035	0.741516	0.219692	0.545485	0.757166	0.493331	0.389845	0.600331	0.738491	0.60522	0.662721	0.451945	0.43411	0.645058	0.505872	0.839765	0.469781	0.641629	0.827173	0.677092	0.901389	0.375513	0.509256	0.470511	0.443758	0.00211909	0.63176	0.616115	0.019724	0.0747777	0.00669078	0.000223334	0.000925505	0.945746	0.714946	0.124908	0.611918	0.299924	0.00758633	0.00208729	0.00393608	0.193137	0.119683	0.578292	0.114956	0.00974646	0.000534671	0.111	0.957585	0.383286
DA_MAG_00036	0.83759	0.629593	0.562645	0.628231	0.485513	0.597699	0.722765	0.511619	0.448737	0.939618	0.85167	0.592718	0.981466	0.783429	0.914246	0.599839	0.527555	0.790122	0.477259	0.726289	0.00671276	0.576417	0.455681	0.625966	0.000316256	0.792192	0.502104	0.843624	0.813572	0.000181019	0.00140508	0.000384326	0.156246	0.0037764	0.214341	0.355327	0.24682	0.00567062	0.00218427	0.00196049	0.163321	0.00106774	0.00220235	0.00185025	0.001109	9.09612e-05	0.0424783	0.719136	0.0331045
DA_MAG_00037	0.48634	0.00421284	0.00487124	0.00426388	0.00382829	0.00522751	0.00298572	0.0212891	0.367045	0.939427	0.226959	0.907552	0.996271	0.0880737	0.685388	0.81731	0.829255	0.56786	0.0331505	0.0219916	0.799411	0.0330167	0.00691506	0.00741618	0.0047588	0.97502	0.993242	0.266949	0.992375	0.000934654	0.00931274	0.000188655	0.00858088	0.087357	0.00490641	0.0241475	0.386297	0.0114207	0.00509162	0.0489445	0.0250698	0.00119712	0.00394865	0.00224662	0.000793938	0.000190725	0.0131403	0.2243	0.136225
DA_MAG_00038	0.999454	0.38405	0.921118	0.999257	0.23718	0.999044	0.922362	0.676875	0.627641	0.988461	0.955916	0.992118	0.999351	0.710017	0.995776	0.977377	0.796953	0.999456	0.995256	0.991493	0.0232636	0.905553	0.979727	0.812693	0.0019589	0.999638	0.999677	0.978814	0.99967	0.00189027	0.0112643	0.00157965	0.993293	0.028333	0.671268	0.913738	0.962479	0.0165725	0.00808631	0.00286813	0.347633	0.00487503	0.192124	0.22625	0.00581719	0.00191209	0.104641	0.893908	0.168728
DA_MAG_00039	0.037498	0.0180603	0.0779838	0.00839891	0.00407811	0.00768551	0.152968	0.0076397	0.0110298	0.00978059	0.0246365	0.0110126	0.852084	0.999969	0.999989	0.999972	0.999985	1	0.999995	0.999666	0.630092	0.105811	0.0149379	0.00953325	0.0658436	0.853741	0.895536	0.0246294	0.012171	0.0740148	0.00219601	0.0423292	0.00955723	0.0138927	0.00387479	0.605372	0.0171712	0.141036	0.0396765	0.0231568	0.670881	0.96063	0.994464	0.998189	0.938489	0.0189076	0.844749	0.999965	0.999631
DA_MAG_00040	0.521379	0.257756	0.177031	0.554258	0.142276	0.994021	0.679336	0.135357	0.296224	0.252023	0.856136	0.852076	0.996446	0.174944	0.380808	0.567005	0.374592	0.472026	0.0501464	0.207351	0.522776	0.0998961	0.302875	0.864918	0.00383919	0.416035	0.994072	0.794114	0.97357	0.00574768	0.00355788	0.00205793	0.999175	0.23814	0.686668	0.999049	0.999139	0.0106518	0.00484247	0.00238893	0.127388	0.00449291	0.990846	0.258869	0.117536	0.00146682	0.488169	0.998495	0.0337091
DA_MAG_00041	0.99998	0.999951	0.999947	0.999974	0.999956	0.999974	0.999885	0.999998	0.99995	0.999928	0.999846	0.999938	0.99997	0.999954	0.999975	0.999997	0.999999	0.999449	0.999944	0.999991	0.943609	0.999985	0.999959	1	0.188087	0.999155	0.249356	0.515152	0.0281684	0.615403	0.000826551	0.194037	0.999944	0.999729	1	1	0.999995	0.212266	0.185343	0.0719469	0.997069	0.0881404	0.809603	0.996426	0.863321	0.0428427	0.69968	0.971097	0.999802
DA_MAG_00042	0.0760563	0.0284519	0.0115572	0.00728411	0.00378093	0.000227572	0	0.000805761	0.00370387	0.00179848	0.00720108	0.0014622	0.942006	0.675697	0.00710372	0.0805086	0.00152969	0.000797996	0.000928208	0.000450366	0.999986	0.00503287	0.00152611	0.00097659	0.114385	0.0213673	0.114484	0.292095	0.00399357	0.0309684	0	0.00876661	0	0.00669158	0	0.00488116	0.0143938	0.0603264	0.0811764	0.0859411	0.0334089	0.0803957	0.00367102	0.00202904	0.000140963	0.00381318	0.025282	0.000239518	0.0137165
DA_MAG_00043	0.993219	0.598801	0.975268	0.955105	0.62914	0.933393	0.972416	0.349482	0.992586	0.806287	0.998224	0.963441	0.996412	0.929455	0.986156	0.877089	0.994787	0.99961	0.89272	0.99899	0.0126861	0.999344	0.996789	0.99999	0.0113978	0.999371	0.99144	0.535255	0.998591	0.0371474	0.0120113	0.00519652	0.438997	0.00427998	0.459828	0.967975	0.644804	0.0107822	0.00548285	0.00172113	0.0800567	0.0022903	0.000922469	0.001334	0.000367244	0.00545285	0.544556	0.999419	0.369195
DA_MAG_00044	0.550896	0.995488	0.992302	0.995019	0.993175	0.982682	0.26791	0.679304	0.256763	0.95801	0.186086	0.995504	0.38959	0.883394	0.805821	0.949445	0.334668	0.503432	0.708493	0.098487	0.0595348	0.518628	0.979995	0.648459	0.0100692	0.457086	0.997106	0.99536	0.99358	0.00525951	0.0473706	0.00309613	0.854106	0.0123116	0.339144	0.995856	0.996016	0.023785	0.0136045	0.00827586	0.432358	0.00563642	0.101683	0.0288698	0.00663794	0.000969228	0.0639751	0.723068	0.0660887
DA_MAG_00045	0.37548	0.219753	0.163276	0.282237	0.202213	0.640149	0.266908	0.226285	0.228938	0.47345	0.620089	0.308105	0.408921	0.344904	0.683807	0.447648	0.4101	0.721712	0.11367	0.4938	0.00463148	0.329675	0.26957	0.520801	0.000371723	0.972908	0.49485	0.436432	0.900851	0.000844164	0.000998356	0	0.970394	0.0129776	0.324571	0.841879	0.341669	0.00279831	0.00108558	0.000850913	0.613101	0.404164	0.949469	0.54735	0.617745	0.00123925	0.0410235	0.618919	0.418285
DA_MAG_00046	0.648333	0.649754	0.525642	0.598458	0.417731	0.646574	0.537322	0.416684	0.597337	0.617568	0.625377	0.182889	0.174181	0.379255	0.308675	0.294793	0.538995	0.422324	0.314922	0.381039	0.00778045	0.42591	0.470308	0.294638	0.000106649	0.202435	0.728285	0.996744	0.300186	0.00116608	0.000106649	0.00185965	0.998489	0.73969	0.24071	0.479483	0.233098	0.00925588	0.00344138	0.00493129	0.664406	0.00708016	0.215555	0.488734	0.93147	0.00189814	0.0323136	0.663482	0.132881
DA_MAG_00047	0.0383312	0.0151552	0.00753407	0.00455276	0.00265659	0.00255777	0.00136006	0.00477552	0.00596459	0.00362997	0.0212284	0.00157419	0.976263	0.184088	0.00489709	0.0779664	0.00296171	0.00489513	0.00248051	0.00315819	0.99999	0.0544237	0.00584027	0.00336369	0.0524593	0.942586	0.094553	0.146652	0.00410843	0.081101	0.00011726	0.00648305	0.00155929	0.00580341	0.000849451	0.010435	0.0101871	0.0293543	0.0604997	0.021228	0.0203374	0.0401544	0.00282719	0.00310054	0.00187146	0.0145458	0.0331023	0.00285935	0.00785644
DA_MAG_00048	0.37181	0.565029	0.34979	0.373628	0.282107	0.359312	0.303887	0.41969	0.354871	0.30466	0.678321	0.353898	0.133767	0.261428	0.513773	0.222371	0.274652	0.561911	0.493765	0.272786	0.0501998	0.340796	0.314375	0.156199	0.000482275	0.151507	0.279243	0.373003	0.12121	0.00306068	0.000184709	0.000410423	0.746217	0.474239	0.463814	0.629743	0.175818	0.0559209	0.00400529	0.00189148	0.531661	0.0628375	0.282805	0.261001	0.138579	0.00029719	0.012699	0.324958	0.0682313
DA_MAG_00049	0.99819	0.969661	0.974349	0.995502	0.947046	0.993778	0.928268	0.974647	0.993972	0.998321	0.986943	0.998342	0.990389	0.985675	0.993749	0.998242	0.998495	0.998433	0.99309	0.960788	0.661696	0.945901	0.972381	0.988203	0.00563336	0.943616	0.996229	0.978599	0.969214	0.0508737	0.00230025	0.00434429	0.997133	0.778753	0.996878	0.998955	0.993227	0.0060755	0.00541289	0.00129389	0.850871	0.00243719	0.9603	0.935254	0.988435	0.00975598	0.210418	0.993165	0.431415
DA_MAG_00050	0.0368853	0.0150729	0.00836251	0.00441967	0.00321425	0.000824881	0.000907833	0.00174432	0.00174954	0.0016399	0.00114741	0.000929876	0.12778	0.0469736	0.00362379	0.00626608	0.000649695	0.000837063	0.000960621	0.00145601	0.999972	0.0119416	0.00290855	0.00108882	0.028068	0.151233	0.0803795	0.290541	0.00649231	0.0244715	0.0040838	0.000861426	0.000353852	0.00210977	0.00828478	0.00110564	0.00780563	0.0360592	0.0608237	0.0114103	0.044619	0.0989109	0.0202937	0.0185993	0.0191654	0.00252859	0.0159373	0.000174606	0.00594761
DA_MAG_00051	0.246923	0.0376491	0.0556024	0.247518	0.041499	0.989837	0.060577	0.0656603	0.142518	0.123927	0.342418	0.574845	0.934617	0.107845	0.187091	0.513038	0.319565	0.885795	0.155198	0.163627	0.988795	0.101814	0.181176	0.997685	0.0144931	0.843426	0.368475	0.0203452	0.966145	0.00565992	0.00275706	0.00216257	0.143072	0.0106273	0.0118427	0.100329	0.723446	0.0112754	0.00740627	0.00337739	0.431083	0.171291	0.866103	0.563469	0.389192	0.00210756	0.101486	0.831167	0.0597857
DA_MAG_00052	0.953196	0.00796272	0.0482754	0.0105356	0.996023	0.999843	0.999299	0.99934	0.983665	0.995078	0.999604	0.996677	0.999712	0.999391	0.999075	0.999544	0.998389	0.99964	0.999532	0.999759	0.281647	0.997604	0.998521	0.995915	0.00966268	0.987825	0.609978	0.998815	0.00072761	0.00486299	0	0.016697	0.998944	0.999974	0.995725	0.998732	0.984425	0.0384247	0.0134472	0.00408715	0.980798	0.00760404	0.019411	0.0888956	0.977988	0.0186436	0.175482	0.97999	0.983131
DA_MAG_00053	0.999588	0.966876	0.779572	0.99996	0.993335	0.999958	0.999766	0.972444	0.998999	0.820936	0.999889	0.999959	0.770383	0.991703	0.998912	0.774484	0.999673	0.999289	0.999207	0.980579	0.967049	0.994959	0.994328	0.99871	0.00748589	0.999924	0.549581	0.793594	0.999959	0.0089248	0.0201102	0.00227472	0.0140637	0.0105196	0.162612	0.762082	0.0959308	0.929271	0.0440004	0.0098006	0.118233	0.00777949	0.00418539	0.955129	0.95589	0.00161025	0.437829	0.999682	0.688871
DA_MAG_00054	0.15539	0.00275275	0.00395502	0.00555145	0.287855	0.9989	0.790907	0.0815172	0.0995284	0.0374115	0.13614	0.189846	0.942794	0.0693844	0.205799	0.374594	0.108486	0.11561	0.730621	0.0537081	0.95244	0.00861754	0.00728652	0.00840204	0.00663884	0.668495	0.688661	0.00857555	0.00787994	0.00336201	0	0.00874589	0.0359153	0.00684721	0.00296943	0.0282017	0.00717521	0.00700804	0.00909805	0.0034757	0.00432184	0.00454606	0.00436027	0.00463479	0.0029623	0.00395819	0.0656223	0.552464	0.628268
DA_MAG_00055	0.833298	0.987652	0.961172	0.982399	0.305614	0.176064	0.168734	0.937111	0.957573	0.991083	0.891586	0.702174	0.419636	0.934788	0.731017	0.950055	0.985885	0.98674	0.725513	0.783822	0.0268661	0.428213	0.401501	0.326419	0.000816525	0.785882	0.764726	0.903254	0.972415	0.0673012	0.489814	0.00253181	0.999039	0.808838	0.594869	0.645166	0.449429	0.959098	0.0758488	0.938029	0.428672	0.0172968	0.448663	0.559277	0.824906	0.00225576	0.075887	0.872378	0.243113
DA_MAG_00056	0.680321	0.0981205	0.569621	0.83678	0.234353	0.915382	0.600299	0.774528	0.785307	0.588365	0.985069	0.438988	0.998197	0.520053	0.944367	0.813086	0.705661	0.888819	0.141954	0.920896	0.960287	0.0164426	0.00626242	0.00225611	0.0199596	0.619328	0.495533	0.531812	0.959034	0.00821444	0.00834819	0.00173958	0.0542406	0.00812868	0	0.000586549	0.00216563	0.00765031	0.0169973	0.00440404	0.0646286	0.00499609	4.99609e-05	0.000473645	0.000117625	0.00350513	0.00450317	0.000217153	0.00114792
DA_MAG_00057	0.989796	0.808138	0.846143	0.973799	0.387571	0.991144	0.988876	0.984178	0.9965	0.96637	0.996865	0.997477	0.998783	0.993779	0.994213	0.997767	0.997309	0.997286	0.996981	0.988479	0.0728976	0.752758	0.996264	0.99722	0.00790903	0.998159	0.994249	0.996406	0.997056	0.00414467	0.897313	0.894187	0.997372	0.934223	0.778957	0.996738	0.987638	0.0178632	0.0124464	0.0035301	0.939003	0.916278	0.921151	0.447662	0.438017	0.00490989	0.947413	0.997488	0.997308
DA_MAG_00058	0.00822439	0.00418717	0.00121857	0.00151467	0.00122806	0.000538106	0.000825666	0.000704189	0.00197875	0.00143115	0.00626462	0.000484011	0.959103	0.0607832	0.000734558	0.0281476	0.000805736	0.000628265	0.000944296	0.000675717	0.99998	0.00394137	0.00232895	0.00048496	0.0255605	0.930312	0.0206625	0.172575	0.00150992	0.0140316	7.49743e-05	0.00485245	0.000447947	0.000987952	0.00028661	0.000832309	0.0012831	0.00660817	0.011081	0.00592676	0.0157228	0.054438	0.000618775	0.00124324	0	0.00295626	0.00968022	0.000168929	0.000944296
DA_MAG_00059	0.665847	0.679439	0.610405	0.700636	0.975332	0.578252	0.692842	0.733081	0.326804	0.696375	0.851462	0.42047	0.290016	0.593928	0.468741	0.346153	0.710073	0.849793	0.494134	0.80787	0.00247292	0.8599	0.854383	0.757371	0.000783448	0.301983	0.97379	0.999147	0.996646	0.000779895	0.00231837	0.00652814	0.478644	0.696262	0.762791	0.999596	0.999141	0.00125067	0.00422221	0.00120804	0.766407	0.000347607	0.000258781	8.7642e-05	8.05358e-05	7.52063e-05	0.0379117	0.227482	0.288284
DA_MAG_00060	0.0023669	0.00167632	0.0112502	0.00209462	0.000432963	0.00219977	0.00200591	0.00183687	0.000870861	0.0131365	0.00386033	0.00130574	0.0329293	0.81186	0.916672	0.735649	0.828276	0.810468	0.606609	0.697416	0.13072	0.729185	0.748836	0.938208	0.000926249	0.35218	0.704483	0.872219	0.792538	0.00106527	0.000924467	0.00190953	0.259451	0.0489231	0.196351	0.66258	0.478213	0.00359367	0.00236333	0.00160627	0.461399	0.00120648	0.408302	0.17384	0.99453	0.0036895	0.0253545	0.474436	0.0998929
DA_MAG_00061	0.89345	0.92186	0.830654	0.98499	0.605665	0.929932	0.814687	0.822194	0.956047	0.984177	0.913564	0.975513	0.794498	0.956103	0.863863	0.982501	0.97268	0.995388	0.926899	0.678942	0.206698	0.857177	0.915904	0.949793	0.000974761	0.901716	0.998918	0.997886	0.929466	0.0032825	0.00170691	0.00322393	0.97928	0.624051	0.546161	0.92164	0.790615	0.00366075	0.00179169	0.00232901	0.710941	0.00192116	0.540892	0.496284	0.447491	0.00085885	0.178525	0.99596	0.445717
DA_MAG_00062	0.672222	0.101561	0.414815	0.998928	0.658058	0.987646	0.935166	0.988616	0.863345	0.898805	0.998922	0.995447	0.99553	0.504363	0.996994	0.268234	0.959179	0.933041	0.739586	0.84981	0.975175	0.94508	0.989477	0.985567	0.00788343	0.999116	0.846584	0.0238192	0.00604999	0.0124505	0.00117766	0.00591025	0.885267	0.0211858	0.0834793	0.0730504	0.541709	0.158227	0.0140004	0.0178853	0.342088	0.76928	0.614054	0.925982	0.00184683	0.00189833	0.0683679	0.848217	0.0241121
DA_MAG_00063	1	1	1	1	1	0.999999	0.999999	0.999999	1	1	1	1	0.999997	1	0.999999	1	1	1	1	1	0.0169619	0.999993	1	1	0.0276266	0.999996	0.999998	0.999867	0.00251546	0.293405	0.000176698	0.0603311	0.0246174	0.308883	0.999979	0.999982	0.995732	0.0417807	0.058877	0.0133944	0.99706	0.00218789	0.00195542	0.011297	0.00311248	0.0143983	0.914563	0.999996	0.999847
DA_MAG_00064	0.368956	0.401709	0.326017	0.579622	0.228177	0.979302	0.175727	0.0991223	0.213226	0.203691	0.0752227	0.78195	0.703421	0.0838892	0.181316	0.191261	0.180695	0.430894	0.31195	0.0420209	0.509308	0.399818	0.303646	0.916603	0.00532905	0.925439	0.715894	0.0320403	0.485077	0.00273141	0.00720183	0.000459456	0.826135	0.786788	0.0280393	0.147087	0.350461	0.859597	0.0996085	0.858819	0.344716	0.842792	0.412963	0.109549	0.0173666	0.000718078	0.0318369	0.243026	0.789879
DA_MAG_00065	0.0541829	0.00656507	0.0144978	0.00580839	0.00473618	0.00664103	0.0102254	0.758567	0.837955	0.907507	0.943338	0.738808	0.476072	0.976724	0.966215	0.968451	0.958864	0.99189	0.951943	0.983539	0.00304425	0.909452	0.903363	0.872372	0.00455761	0.795505	0.479723	0.998176	0.922223	0.00505062	0.00492426	0.00651613	0.934718	0.652055	0.824553	0.974382	0.619567	0.955369	0.242682	0.445949	0.495115	0.00213492	0.0400558	0.0350391	0.440035	0.00433703	0.0526356	0.719921	0.104727
DA_MAG_00066	0.362699	0.151665	0.180491	0.307607	0.0285587	0.340378	0.152706	0.106382	0.242249	0.161918	0.565161	0.505787	0.894009	0.152163	0.448511	0.22807	0.385435	0.510977	0.236285	0.217004	0.419768	0.171321	0.242548	0.808759	0.0028886	0.503104	0.905066	0.133878	0.866095	0.00780269	0.00158281	0.00219892	0.778535	0.140407	0.211896	0.880553	0.748404	0.0132884	0.00315583	0.0130454	0.138649	0.0543017	0.313322	0.0827402	0.0657288	0.000695072	0.0722082	0.683768	0.155493
DA_MAG_00067	0.425467	0.00538129	0.00405885	0.00426107	0.00287508	0.00459798	0.00538929	0.00353011	0.138577	0.817023	0.863503	0.939805	0.992192	0.965077	0.364046	0.146272	0.542493	0.619071	0.659104	0.12985	0.973244	0.0763556	0.0444435	0.204101	0.00271403	0.991331	0.0156299	0.204876	0.00398372	0.00967274	9.0321e-05	4.1164e-05	0.529158	0.0478118	0.00180122	0.0100452	0.00441734	0.00844701	0.0109284	0.007768	0.0256524	0.0471128	0.0273373	0.0397824	0.0566628	0.000690996	0.00838027	0.173406	0.01599
DA_MAG_00068	0.548085	0.00747108	0.016083	0.0100898	0.0856264	0.176164	0.205124	0.749735	0.876683	0.842109	0.601894	0.282991	0.997592	0.927416	0.990762	0.929919	0.979255	0.930167	0.981226	0.997431	0.0131308	0.9431	0.98514	0.680273	0.00122541	0.920233	0.997285	0.997978	0.985735	0.00105191	0.00358005	0.00942419	0.71631	0.0736377	0.0606414	0.535949	0.563231	0.0112031	0.0107263	0.00819449	0.953957	0.0231723	0.122877	0.794563	0.102972	0.00016656	0.0206333	0.472207	0.0619567
DA_MAG_00069	0.0131681	0.00454661	0.00145193	0.00145096	0.000581156	4.57793e-05	2.74676e-05	0.00014553	0.000838484	0.000433699	0.000290096	0	0.00839689	0.0082263	0.000682352	0.000557062	0.000154686	0.000267447	5.83084e-05	0.000226005	0.999318	0.00104666	0.00291397	0.000125291	0.00851688	0.995924	0.501203	0.0720566	0.000726686	0.00233619	0	0.000170106	0.000145048	0.000456829	0	3.66234e-05	0.00662836	0.028748	0.0151717	0.00363054	0.00594167	0.0230106	0.000506464	0.000468876	0	0.000917995	0.00358621	0.000313709	0.00272604
DA_MAG_00070	0.989209	0.981526	0.980665	0.997531	0.99733	0.990463	0.928051	0.993955	0.98243	0.99852	0.804309	0.996493	0.991912	0.757699	0.99886	0.72975	0.870537	0.999213	0.998456	0.993005	0.927496	0.999276	0.998982	0.998539	0.0102892	0.998298	0.998992	0.978145	0.995601	0.039104	0.00574607	0.0114132	0.998608	0.51449	0.840576	0.986186	0.872652	0.011367	0.00917902	0.010411	0.997909	0.289303	0.99784	0.996654	0.831049	0.00922228	0.576571	0.999218	0.516641
DA_MAG_00071	0.00122849	0.00129749	0.000988501	0.00119925	0.527472	0.909401	0.466191	0.00844169	0.00298114	0.084836	0.00359844	0.00595378	0.00404476	0.0213884	0.0405153	0.0238185	0.0374362	0.0767863	0.0255783	0.0326576	0.00970111	0.997929	0.997336	0.995675	0.000598607	0.0131027	0.00795254	0.0110713	0.0123807	0.000301513	6.45857e-05	0	0.0125565	0.00544287	0.0200603	0.0332321	0.0108086	0.0107518	0.00797089	0.00917695	0.107363	0.00930238	0.907924	0.609943	0.879296	0.00170064	0.0289429	0.547266	0.0254393
DA_MAG_00072	0.862337	0.598764	0.63078	0.996936	0.563376	0.999985	0.997485	0.979029	0.982936	0.999437	0.999308	0.999458	0.999604	0.985425	0.998874	0.998858	0.967412	0.999878	0.976512	0.999303	0.561979	0.997936	0.999014	0.999961	0.015927	0.999807	0.999973	0.0747458	0.0514083	0.0465067	0.000352984	0.00655603	0.123196	0.46227	0.23136	0.378471	0.998573	0.0233274	0.00745499	0.00442234	0.0874191	0.0301607	0.998814	0.99744	0.028869	0.00377054	0.588557	0.999782	0.743699
DA_MAG_00073	0.0114181	0.0194013	0.0102789	0.0186981	0.0106348	0.017703	0.0459051	0.0121307	0.0120068	0.127554	0.917813	0.368688	0.398258	0.340596	0.173361	0.769408	0.0475098	0.89894	0.825523	0.0550038	0.877652	0.021197	0.970197	0.649516	0.00286862	0.123563	0.00958996	0.0297773	0.0040283	0.124146	0.00234146	0.000413918	0.00023675	0.00732781	0.000235566	0.00163555	0.0237224	0.0121725	0.00360097	0.00119875	0.00486956	0.00456967	0.000123899	0.0580567	0.0166163	0.000909515	0.0035114	0.00337014	0.0577197
DA_MAG_00074	0.977814	0.868998	0.832092	0.999334	0.383191	0.999556	0.847718	0.5653	0.764895	0.999397	0.998302	0.99908	0.999369	0.99925	0.983948	0.999568	0.960362	0.999934	0.957433	0.991712	0.400316	0.864531	0.998064	0.99995	0.00640715	0.999988	0.998149	0.84745	0.999978	0.00809017	0.043649	0.00486471	0.713234	0.085047	0.975639	0.999273	0.99911	0.0371075	0.0165784	0.00199203	0.393547	0.00942506	0.998918	0.984227	0.994124	0.00863041	0.713168	0.999844	0.804536
DA_MAG_00075	0.974635	0.526668	0.783324	0.999755	0.877296	0.999961	0.999384	0.953922	0.969346	0.996092	0.988415	0.997855	0.988783	0.999551	0.984362	0.999777	0.98706	0.999868	0.92928	0.999718	0.379778	0.992428	0.99836	0.999078	0.00247545	0.999951	0.841327	0.998503	0.999756	0.00622158	0.0200096	0.00444622	0.999407	0.25019	0.999723	0.999775	0.987592	0.0239479	0.00679862	0.00147347	0.973836	0.0242908	0.999937	0.999944	0.99969	0.00863711	0.421839	0.999496	0.377523
DA_MAG_00076	0.0185013	0.0112881	0.0011147	0.0016519	0.00302487	0.000881899	0.000635307	0.00185236	0.00302593	0.0027263	0.0118614	0.000330381	0.986746	0.137617	0.00328578	0.0645886	0.00113379	0.00203585	0.00433844	0.00278093	0.999995	0.0234448	0.0056817	0.000908945	0.0283295	0.958178	0.0996997	0.392009	0.00960332	0.0354446	0.00086546	0.00768679	0.000475685	0.00547965	0.0337901	0.00295593	0.00473404	0.0133749	0.062268	0.0164395	0.0420384	0.113461	0.00277509	0.00135546	0.00116561	0.00591716	0.0237492	0.0012144	0.00407593
DA_MAG_00077	0.191373	0.0099304	0.0177033	0.00973849	0.00634248	0.0130399	0.0110344	0.992669	0.992535	0.947492	0.979271	0.916995	0.894957	0.982427	0.961569	0.935981	0.998203	0.988079	0.923706	0.989772	0.109443	0.968157	0.9727	0.952702	0.001033	0.836632	0.65735	0.716921	0.474945	0.00308939	0.00037358	0.00101936	0.332558	0.135992	0.162972	0.562976	0.305988	0.0114827	0.00227868	0.00342422	0.121253	0.00419339	0.231742	0.644465	0.603758	0.00114616	0.0361789	0.715626	0.381232
DA_MAG_00078	0.04149	0.0167734	0.00488102	0.0031632	0.00239892	1.44283e-05	0	0.000765975	0.00158924	0.000894133	0.00204585	0.000127733	0.633312	0.0861788	0.00200893	0.0132753	0.000335671	0.000395082	0	9.76035e-05	0.999993	0.0450593	0.0011844	0.000158712	0.0499378	0.497127	0.0639511	0.189653	0.00131934	0.0274202	0	0.00317211	0.000191388	0.00132232	0	0.00135542	0.00570132	0.0408959	0.0447181	0.00901899	0.00992882	0.0279362	0.000325062	0.000586045	0.000127733	0.00552648	0.0170866	0	0.00842021
DA_MAG_00079	0.01654	0.00627416	0.00570923	0.00519074	0.00354094	0.00993988	0.0042708	0.00415037	0.00471674	0.00565313	0.00853531	0.0068149	0.199825	0.0222207	0.00684295	0.0100071	0.00683811	0.0109212	0.00595929	0.00589109	0.999037	0.0129623	0.00792105	0.0132313	0.0163127	0.320878	0.0235203	0.0258221	0.00924727	0.00894885	0.000437721	0.000579436	0.00694646	0.00391143	0.00358544	0.00798586	0.00940301	0.0186256	0.0169492	0.0102915	0.0121778	0.0126339	0.0109367	0.00864462	0.00727003	0.00305582	0.00995391	0.00743109	0.00588384
DA_MAG_00080	0.99956	0.999096	0.996867	0.999646	0.85727	0.999683	0.9994	0.99967	0.999674	0.995279	0.999758	0.999982	0.999981	0.996561	0.999338	0.999887	0.999707	0.999755	0.999851	0.889159	0.792309	0.956914	0.999815	0.999831	0.0545707	0.999969	0.999982	0.99994	0.999983	0.0176499	0.3226	0.120188	0.999982	0.999982	0.879497	0.999886	0.999948	0.110758	0.138436	0.0425061	0.995233	0.999052	0.894687	0.992607	0.999885	0.0235675	0.950161	0.999971	0.999982
DA_MAG_00081	0.524971	0.0898123	0.161094	0.198216	0.0797331	0.275401	0.089636	0.389828	0.140773	0.240658	0.0905889	0.202107	0.905268	0.0749468	0.360004	0.384303	0.141813	0.543878	0.731355	0.10204	0.28188	0.622021	0.657112	0.923352	0.0022139	0.846202	0.57883	0.075559	0.405379	0.00138945	0.00109516	0.00054141	0.158146	0.946198	0.0153155	0.107802	0.111709	0.905505	0.901782	0.548649	0.0425907	0.346732	0.02919	0.016665	0.00830767	0.000460126	0.030057	0.432646	0.356815
DA_MAG_00082	0.993644	0.99366	0.996168	0.998669	0.956951	0.98848	0.99258	0.996874	0.997708	0.996207	0.997277	0.997404	0.990669	0.998411	0.998628	0.998219	0.998634	0.998323	0.995684	0.998064	0.662906	0.996817	0.990387	0.990802	0.00641222	0.949164	0.887583	0.985481	0.972696	0.0121608	0.00175565	0.00404617	0.99239	0.525382	0.896972	0.976289	0.933264	0.00894107	0.00354039	0.00935959	0.998798	0.225307	0.993885	0.996379	0.8608	0.00227087	0.222737	0.993976	0.769039
DA_MAG_00083	0.155638	0.117138	0.0748552	0.0860567	0.0163379	0.581164	0.258542	0.0439998	0.0487053	0.278254	0.382614	0.438075	0.40032	0.0792246	0.224883	0.34886	0.1905	0.909991	0.118325	0.255526	0.0465168	0.0956576	0.316781	0.933442	0.000571939	0.539425	0.995274	0.05184	0.845192	0.000825585	0.00124085	0.000250223	0.0463739	0.00706558	0.0928146	0.263317	0.0946381	0.00429601	0.000674614	0.00311144	0.0347316	0.000902401	0.0333417	0.0917057	0.0160443	0.000178351	0.0293746	0.586947	0.0106877
DA_MAG_00084	0.998869	0.631423	0.805848	0.909197	0.999527	0.982315	0.998276	0.999908	0.999933	0.999984	0.999395	0.998069	0.999996	0.974268	0.999977	0.999922	0.999972	0.41006	0.315513	0.99999	0.0475231	0.999669	0.999969	0.350163	0.00579664	0.919964	0.999915	0.999989	0	0.0237637	0	0.0114415	0.00528536	0.571796	0.99727	0.00056649	0.756678	0.00560154	0.0188328	0.0148147	0.985579	0.000375151	0.00037766	0	0	0.000486818	0.000568372	0	0.00174652
DA_MAG_00085	0.975877	0.884877	0.967803	0.970017	0.844597	0.981646	0.975921	0.955796	0.812593	0.844174	0.791967	0.572277	0.885486	0.855119	0.936981	0.860031	0.742513	0.892185	0.86602	0.94591	0.616754	0.841696	0.796114	0.480874	0.00406038	0.764054	0.622202	0.0114069	0.25841	0.0315565	0.000114676	0.000642872	0.584665	0.253913	0.21834	0.589684	0.667665	0.00688325	0.0029345	0.00431024	0.806004	0.02332	0.961152	0.984065	0.00180293	0.000570724	0.0103828	0.259479	0.317038
DA_MAG_00086	0.881633	0.958204	0.956225	0.948857	0.83395	0.873969	0.784006	0.956579	0.991331	0.994598	0.995445	0.990761	0.851291	0.993346	0.98219	0.990897	0.996819	0.99752	0.988091	0.988334	0.00727188	0.996311	0.995489	0.610455	0.00270075	0.778129	0.936501	0.990601	0.996854	0.00260572	0.004957	0.00900009	0.998341	0.99675	0.97821	0.997767	0.203906	0.932457	0.792854	0.807531	0.998014	0.0109808	0.951149	0.99536	0.841084	0.00190907	0.2143	0.994284	0.615275
DA_MAG_00087	0.00233269	0.00224479	0.000419602	7.79498e-05	0.000750474	0.000168338	0	0.00024463	0.00236088	0.000606184	0.000497552	0.000744669	0.900868	0.141447	6.79987e-05	0.0229164	0.000352432	0.000364871	0	9.53641e-05	0.999746	0.00597228	0.00099842	0.000198191	0.00809268	0.346477	0.0101061	0.00495064	0.000495064	0.0313474	0	0.00265858	0	0.000256239	0	0	0.000249605	0.00211542	0.00603862	0.00830745	0.000385603	0.000749644	4.39504e-05	0	0	0.00262956	0.00329296	0.000249605	0.000724767
DA_MAG_00088	0.536145	0.137277	0.258213	0.387341	0.227489	0.603774	0.208706	0.586881	0.167701	0.311414	0.14149	0.19113	0.979439	0.172494	0.498332	0.568402	0.237747	0.761934	0.565748	0.304772	0.548935	0.859398	0.522265	0.878707	0.00545927	0.717637	0.248659	0.458168	0.650052	0.00540255	0.0011293	0.00302802	0.279457	0.961992	0.0302923	0.715122	0.512658	0.0116171	0.00421111	0.00528746	0.0630416	0.00613068	0.00391961	0.00233701	0.00128569	0.00082279	0.064414	0.544408	0.826821
DA_MAG_00089	0.0121102	0.00452138	0.00160234	0.00180534	0.000242317	0.000238305	0.000481425	0.00120356	0.000725346	0.0958035	0.00279868	0	0.376265	0.0719946	0.000869774	0.0187563	0.000239108	0	0.577128	0.901807	0.987669	0.987185	0.314463	0.227279	0.0193043	0.564857	0.0162569	0.208134	0.00239509	0.107838	0.000242317	0.00129985	0	0.000411618	0.00102864	0.00265586	0.00421728	0.0140006	0.012501	0.00678889	0.00658107	0.0173907	0.000241515	0.000306507	0	0.00365562	0.0065907	0.00033459	0.00163604
DA_MAG_00090	0.525538	0.4922	0.391211	0.463417	0.258856	0.234565	0.186808	0.162128	0.278399	0.681029	0.280832	0.26797	0.139683	0.302368	0.300618	0.507588	0.412244	0.393038	0.220036	0.332483	0.00196136	0.167721	0.206089	0.247095	0.000268865	0.071895	0.158673	0.13983	0.14698	0.000670423	0	0.000394981	0.113377	0.0751423	0.136589	0.329605	0.147771	0.00274784	0.000560555	0.0018573	0.150689	0.000514132	0.201262	0.305073	0.0713538	0.000323025	0.00437187	0.105344	0.0146456
DA_MAG_00091	0.029092	0.00712248	0.0044837	0.00195058	0.0032012	0.00057975	0.000308045	0.000549561	0.00219209	0.0011472	0.0031699	0.000587577	0.625461	0.0502135	0.00171353	0.00833621	0.000871582	0.00121597	0.000342707	0.000848101	0.999987	0.0144295	0.00202996	0.00108459	0.0361944	0.474989	0.0501939	0.0894509	0.000886117	0.0223917	0	0.00172863	2.6276e-05	0.00139263	0.000344384	0.00170794	0.00461955	0.0302644	0.0363957	0.0065718	0.0101107	0.0336138	0.000726225	0.000192877	0.000308045	0.00518868	0.0155806	0.000516576	0.00424498
DA_MAG_00092	0.339982	0.190734	0.501253	0.86665	0.388717	0.734594	0.483085	0.263798	0.879821	0.786908	0.57143	0.414488	0.472686	0.939167	0.956294	0.758698	0.916269	0.736701	0.169574	0.509781	0.854081	0.997579	0.997528	0.93787	0.00700015	0.421738	0.169092	0.717729	0.00695376	0.02274	0.000128513	0.00492308	0.996477	0.0312449	0.0812825	0.969865	0.963369	0.913149	0.179138	0.523245	0.297337	0.00232856	0.286774	0.924654	0.922641	0.00354135	0.111401	0.945391	0.0659154
DA_MAG_00093	0.999679	0.999808	0.999683	0.999762	0.99926	0.99973	0.995765	0.999653	0.999845	0.999803	0.999733	0.998613	0.998162	0.999773	0.999525	0.999853	0.999966	0.999911	0.999791	0.999884	0.96906	0.999931	0.999808	0.999696	0.0170711	0.999454	0.994468	0.993591	0.999719	0.126241	0.0177043	0.0290149	0.99903	0.997685	0.99801	0.999759	0.994743	0.0290091	0.0307512	0.0315125	0.995667	0.0740368	0.997685	0.984557	0.976073	0.0118663	0.574935	0.999223	0.996139
DA_MAG_00094	0.00908776	0.00514868	0.00249521	0.00136787	0.00169415	0.00056402	0.000280964	0.00121728	0.00112107	0.00115593	0.000900758	0.000676963	0.0495731	0.0154474	0.00203507	0.00517239	0.000809428	0.00124447	0.000777357	0.000710428	0.998746	0.00616308	0.00126887	0.00134835	0.00788582	0.0812056	0.0214174	0.0620066	0.000715308	0.00864435	0.00151428	0.000528463	0.000489421	0.00233068	0.00252101	0.00316311	0.00570225	0.0117245	0.0128504	0.00465926	0.00920419	0.0124273	0.00311082	0.00215987	0.00328791	0.00141179	0.00554399	0.00207272	0.00329418
DA_MAG_00095	0.992733	0.995898	0.99023	0.998633	0.976632	0.9978	0.995644	0.00214953	0.000983523	0.000605097	0.000541226	0.000300628	0.0101584	0.16631	0.13685	0.00134658	0.00100081	0.00126974	0.000702585	0.000822644	0.0357387	0.00137588	0.00144599	0.00108821	0.000144551	0.00509914	0.00155981	0.00130144	0.000720353	0.000289102	0	6.62725e-05	0.000601255	0.000730919	0.000271813	0.000739563	0.000568119	0.000682895	0.000437975	0.000385629	0.000893238	0.000949906	0.0205983	0.000805355	0.00703497	0	0.000516734	0.000477354	0.000722274
DA_MAG_00096	0.976315	0.987688	0.988398	0.991244	0.981607	0.991863	0.984296	0.988535	0.992586	0.987956	0.987058	0.893071	0.845466	0.995236	0.989938	0.959669	0.992959	0.986093	0.943056	0.9915	0.654307	0.988222	0.967468	0.942175	0.00179747	0.98194	0.713668	0.993453	0.811059	0.0112502	0.000644862	0.00307177	0.996252	0.992752	0.849544	0.980791	0.823521	0.00754852	0.00470556	0.00520431	0.992587	0.139646	0.97879	0.997225	0.84642	0.00190759	0.115925	0.965101	0.925181
DA_MAG_00097	0.0160839	0.00572097	0.00217761	0.00159424	0.000539485	0	0	6.20446e-05	0.00240234	0.00104114	0.0019998	0.000282984	0.742868	0.044887	0.00142778	0.031757	0.000537215	0.000438095	0	0.000960935	0.999328	0.0142521	0.00061061	0.000455498	0.019395	0.328207	0.0245235	0.0615187	0.000458525	0.0285602	0	0.00213751	0.000221696	0.000278444	0.000598503	0.000218669	0.00516105	0.0184106	0.0143505	0.0066766	0.00496886	0.00661607	5.67481e-05	0.000190674	0	0.00212087	0.00540696	0	0.00470101
DA_MAG_00098	0.997271	0.99758	0.997356	0.997909	0.976749	0.999016	0.994594	0.996246	0.997989	0.991942	0.997541	0.988831	0.981695	0.995636	0.995052	0.990332	0.998017	0.997805	0.994546	0.997652	0.0880299	0.993517	0.996542	0.992941	0.0024484	0.998338	0.983761	0.998663	0.996042	0.00620491	0.0140565	0.00888798	0.998213	0.997616	0.98818	0.998494	0.989894	0.903708	0.466052	0.686828	0.979069	0.509527	0.981372	0.995364	0.995067	0.0103485	0.202802	0.987891	0.981648
DA_MAG_00099	0.99999	0.999959	0.999986	0.999982	0.999745	0.999976	0.999914	0.998989	0.99984	0.999895	0.999485	0.996878	0.999782	0.999325	0.999703	0.999906	0.99986	0.999954	0.999953	0.999778	0.84107	0.99806	0.999118	0.999061	0.030565	0.999789	0.0276818	0.999877	0.999791	0.101383	0.0180916	0.0133209	0.536822	0.320209	0.986842	0.999869	0.987384	0.0409959	0.0223596	0.0395163	0.999978	0.470481	0.999798	0.999993	0.99946	0.0235696	0.578331	0.999732	0.860048
DA_MAG_00100	0.976012	0.994489	0.992934	0.995372	0.997593	0.998584	0.995376	0.999749	0.998992	0.999991	0.999151	0.997528	0.997141	0.999404	0.999965	0.999987	0.99989	0.999872	0.999547	0.999737	0.00544868	0.999676	0.999415	0.997158	0.000992648	0.994728	0.974019	0.999082	0.581362	0.00370631	0.0437854	0.00583208	0.999605	0.999029	0.993599	0.996837	0.995261	0.72626	0.0401769	0.0227293	0.70133	4.14137e-05	0.00256637	0.00120057	0.00301253	0.000187856	0.0880861	0.884036	0.880157
DA_MAG_00101	0.958554	0.359754	0.657403	0.952452	0.0616832	0.420131	0.90311	0.00115109	0.00187688	0.000783306	0.00239061	0.00077548	0.363718	0.0577788	0.0510988	0.10501	0.00163352	0.0024266	0.00154235	0.00163899	0.929988	0.0210714	0.00171373	0.00139093	0.00804669	0.0808839	0.00483169	0.00205725	0.00134985	0.0273128	0	0.000236322	0.000609194	0.00185693	0.000665536	0.00154118	0.00103802	0.00290512	0.00270127	0.00328855	0.00171568	0.000590414	0.00198213	0.00183658	0.00058924	0.00125008	0.00165817	0.00131307	0.00241291
DA_MAG_00102	0.00810449	0.00345449	0.000946472	0.000905946	0	0.000786984	0.00056736	0.000869996	0.00144324	0.000834046	0.00208773	0	0.875267	0.134353	0.00152037	0.038708	0.000673904	0	0.00231062	0.00256227	0.999523	0.0132297	0.00205505	0.000508533	0.0104458	0.612518	0.0251456	0.105192	0.00238056	0.0321055	4.24867e-05	0.00150403	0	0.00113145	0.00121643	0.00058893	0.0015707	0.00528338	0.0118682	0.0100255	0.00503761	0.0136428	0.0001974	0.000196746	0.000196746	0.00398525	0.00422121	0.000525527	0.00160142
DA_MAG_00103	0.415169	0.574671	0.467249	0.526986	0.5551	0.269344	0.418428	0.528164	0.267264	0.396332	0.285623	0.179945	0.566901	0.103493	0.236368	0.354193	0.460699	0.566811	0.860866	0.369694	0.000776428	0.638131	0.480382	0.392474	0.00469863	0.00135529	0.000772283	0.00051946	0.00071564	0.000504263	0.0376954	0.0344654	0.0867596	0.37488	0.0826025	0.050885	0.00477185	0.426538	0.184313	0.109139	0.129383	0.0255226	0.0469255	0.0729883	0.100546	0.103659	0.00335853	0.00172693	0.00330051
DA_MAG_00104	0.230169	0.24461	0.461649	0.130624	0.0165669	0.0843966	0.130509	0.0363851	0.161778	0.177239	0.0787887	0.0592052	0.0842767	0.39284	0.359074	0.32548	0.220013	0.984476	0.190535	0.303248	0.0181923	0.0965741	0.238891	0.651358	0.000425466	0.0717911	0.140881	0.660766	0.482657	0.00218152	0.00948381	0.000559857	0.068741	0.00418437	0.142136	0.214658	0.00984921	0.501619	0.0174324	0.00633152	0.104475	0.000147396	0.00742615	0.00764787	0.936741	0.00473587	0.046844	0.742174	0.0208348
DA_MAG_00105	0.02258	0.000556655	0.00309469	0.000358949	0.0454313	0.15298	0.128992	0.38879	0.304308	0.413868	0.426465	0.32731	0.294127	0.232401	0.666921	0.528616	0.665585	0.418989	0.132696	0.602997	0.00149684	0.479372	0.432674	0.367373	3.07902e-05	0.0994986	0.136945	0.00132263	0.001415	8.53484e-05	8.15671e-05	0	0.0195956	0.0123123	0.0136881	0.000551253	0.000432414	0.00176153	0.000466175	0.00128266	0.00249833	0.00039163	0.00198597	0.0528779	0.00112573	0	0	0.00087185	0.000636602
DA_MAG_00106	0.0222081	0.0228018	0.0804302	0.050292	0.0329502	0.00290138	0.00895326	0.81516	0.170982	0.408353	0.268706	0.206055	0.0261225	0.284034	0.947137	0.0804908	0.388837	0.916046	0.84647	0.712666	0.53701	0.258354	0.160697	0.23063	0.000741861	0.039654	0.00182736	0.00304727	0	0.0232427	0.000138095	0.000274814	0	0.493564	0.00273346	0.000734521	0.0626861	0.001258	0.0017489	0.000184892	0.000414745	0.000691394	0.000320234	0.010609	0	0.046339	0.0113903	0.00150987	0.000968044
DA_MAG_00107	0.00248189	0.00449067	0.000809066	0.000585097	0.000261297	0.000258693	0.000271714	0.000263901	0.00261384	0.000595515	0.00703332	0.000316855	0.989805	0.205862	0.000626766	0.0596183	0.000383699	0.0010122	0.000326404	0.000229178	0.0201095	0.00990325	0.0024055	0.000414082	0.0308548	0.815259	0.0244795	0.000300362	0.000523462	0.04008	0.000523462	0.00569906	0	0.0021251	0	0.000670171	0.000551242	0.00339426	0.0160772	0.013222	0.00132124	0.00140805	0.0123713	0.0121942	0.000164938	0.00718524	0.00280048	0.000261297	0.000457487
DA_MAG_00108	0.00791017	0.107818	0.915404	0.23441	0.156342	0.079807	0.00237403	0.00399536	0.64099	0.739787	0.623407	0.511724	0.0303912	0.204219	0.141836	0.363085	0.710442	0.975194	0.131196	0.0231716	0.00381395	0.0161933	0.0043352	0.00383955	0.00257989	0.608122	0.978531	0.977339	0.816453	0.000919052	0.00174176	0.00233037	0.705272	0.0190589	0.933195	0.965609	0.59346	0.637415	0.0327713	0.525641	0.894236	0.0103775	0.984699	0.984136	0.984844	0.0207777	0.203869	0.974593	0.00361261
DA_MAG_00109	0.150572	0.0572918	0.0283022	0.0163613	0.00439877	0.00054705	0.000576199	0.0015937	0.0035121	0.00338534	0.00966998	0.000730756	0.0814048	0.122868	0.00993571	0.00551999	0.00312368	0.00194077	0.00105004	0.905518	0.999887	0.014887	0.00482381	0.0018052	0.131608	0.886411	0.419843	0.660691	0.0303623	0.0362653	0.000700252	0.0061999	0.000659579	0.0176975	0.0109912	0.0223098	0.0412125	0.135439	0.26605	0.048459	0.0874549	0.109968	0.00345516	0.0029637	0.103416	0.0124547	0.0463888	0.0117009	0.038625
DA_MAG_00110	0.998956	0.0194605	0.361156	0.00790864	0.00287226	0.00752178	0.0599976	0.99983	0.999951	0.999982	0.999926	0.999967	0.999998	0.99999	0.999996	0.999993	0.999997	0.999979	0.999941	0.999994	0.426404	0.820286	0.854865	0.999951	0.0701256	0.999919	0.999933	0.999987	0.999968	0.0390828	0.761497	0.737149	0.999964	0.984847	0.999894	0.9999	0.999893	0.117858	0.172685	0.265425	0.999997	0.999934	0.999968	0.999887	0.999957	0.207462	0.99574	0.999898	0.999831
DA_MAG_00111	0.0427945	0.0267982	0.0221466	0.0201761	0.0101066	0.0147796	0.00930205	0.0140061	0.0147107	0.0175294	0.0183465	0.0114214	0.554466	0.122716	0.016469	0.0353665	0.0152978	0.0174783	0.0141615	0.0155885	0.938035	0.469366	0.991224	0.993335	0.0337539	0.260526	0.0144784	0.0398745	0.0187303	0.251709	0.000131833	0.00106252	0.0298719	0.0284985	0.0109268	0.0188289	0.0180467	0.0589497	0.0194566	0.030277	0.0278236	0.013357	0.0123277	0.014743	0.00542434	0.00124237	0.0468927	0.0114716	0.0173246
DA_MAG_00112	0.997546	0.999621	0.998579	0.999471	0.997821	0.999857	0.999478	0.999967	0.996164	0.998512	0.999701	0.99947	0.999983	0.997503	0.999807	0.996063	0.998682	0.999671	0.997898	0.999649	0.959993	0.992453	0.992188	0.992115	0.00801641	0.999724	0.997836	0.969363	0.013388	0.00452753	0.000238166	0.0121033	0.999754	0.110163	0.86733	0.999884	0.982397	0.935507	0.0188112	0.169485	0.617696	0.113996	0.647805	0.522086	0.00398819	0.00330302	0.454384	0.997497	0.22859
DA_MAG_00113	0.983951	0.638755	0.953957	0.930669	0.873918	0.767915	0.978453	0.978625	0.995784	0.96595	0.745896	0.962931	0.825007	0.99049	0.9615	0.906432	0.97046	0.966154	0.987542	0.988629	0.615814	0.972472	0.971779	0.965048	0.00473852	0.937348	0.863855	0.616413	0.861749	0.0316762	0.00300404	0.00206023	0.869637	0.982213	0.178175	0.842012	0.654763	0.02796	0.00479761	0.00236732	0.984299	0.739985	0.890636	0.945489	0.356324	0.00130144	0.101237	0.930607	0.857116
DA_MAG_00114	0.995631	0.784616	0.955394	0.984939	0.670621	0.99739	0.962223	0.466298	0.903464	0.909571	0.746256	0.991429	0.993314	0.751187	0.91657	0.9555	0.728304	0.985016	0.985337	0.390752	0.998636	0.155652	0.212159	0.407443	0.077182	0.997854	0.993804	0.859399	0.993971	0.0638952	0.00674195	0.0086392	0.0189352	0.991996	0.382889	0.93265	0.995942	0.0891484	0.106389	0.0288628	0.493036	0.162825	0.900236	0.905737	0.0651456	0.0279488	0.0744689	0.349929	0.135323
DA_MAG_00115	0.914789	0.999992	0.985124	0.940044	0.981359	0.900851	0.987401	0.891198	0.977452	0.999028	0.999112	0.928365	0.444414	0.962292	0.991739	0.747637	0.784758	0.99484	0.997988	0.392449	0.720434	0.402465	0.503094	0.998356	0.00688242	0.594852	0.97811	0.954599	0.923607	0.0897541	0.00145734	0.00256608	0.00109906	0.0167933	0.0637381	0.0214649	0.0184655	0.982549	0.151221	0.0159563	0.848331	0.003463	0.00687395	0.0178439	0.0787878	0.00232823	0.0298065	0.459197	0.0700038
DA_MAG_00116	0.923378	0.973338	0.983909	0.97967	0.510546	0.887993	0.465813	0.00942665	0.00783116	0.00872333	0.00889641	0.00713645	0.00764373	0.137801	0.112206	0.00784263	0.00902168	0.0108581	0.0100539	0.00932577	0.00731096	0.0100559	0.0106004	0.00785267	0.000294045	0.0103561	0.0261939	0.0513173	0.0444089	0.000416922	0.000110924	0.000143915	0.0097207	0.00824234	0.00601525	0.00986939	0.0060033	0.0237961	0.00115945	0.00749265	0.026639	0.00152808	0.0177149	0.0147161	0.036889	0	0.00146879	0.00727462	0.00628921
DA_MAG_00117	0.437832	0.727344	0.606234	0.678969	0.293703	0.50962	0.365029	0.370324	0.230041	0.329103	0.557291	0.21716	0.149914	0.548451	0.46257	0.332378	0.392116	0.434956	0.355437	0.369742	0.921319	0.457165	0.309735	0.173097	0.0108233	0.52165	0.0649949	0.0449512	0.0900615	0.013316	0.000121565	0.000778259	0.261354	0.0381113	0.0657182	0.266321	0.168535	0.0230235	0.00501486	0.0114106	0.190258	0.0136936	0.211629	0.470328	0.238635	0.000595709	0.0153535	0.303858	0.216455
DA_MAG_00118	0.270136	0.0771892	0.12536	0.196036	0.165152	0.789034	0.26797	0.113998	0.15425	0.37344	0.334251	0.490421	0.880461	0.116145	0.257362	0.296214	0.206593	0.372325	0.183749	0.13617	0.703527	0.271065	0.130899	0.798123	0.00408789	0.851099	0.913355	0.143624	0.545073	0.00169226	0.00154453	0.000111899	0.371021	0.897252	0.0909202	0.722566	0.400916	0.00595764	0.0036662	0.00239287	0.172258	0.540282	0.481439	0.0693772	0.0249953	0.000305379	0.0504878	0.493321	0.589799
DA_MAG_00119	0.609512	0.299626	0.599923	0.501611	0.029477	0.456431	0.0635207	0.0732439	0.0596834	0.165839	0.336155	0.505906	0.264139	0.217549	0.27158	0.309866	0.19081	0.706944	0.151212	0.0769753	0.0930851	0.123057	0.286487	0.808825	0.00134156	0.403759	0.891225	0.51476	0.964718	0.366864	0.0158	0.00253944	0.978663	0.693861	0.638093	0.98653	0.944576	0.824855	0.0767769	0.548291	0.925446	0.0694845	0.928377	0.391944	0.596661	0.00126638	0.140526	0.803646	0.0740127
DA_MAG_00120	0.999517	0.975208	0.986024	0.99801	0.813027	0.999594	0.999096	0.986448	0.999192	0.992873	0.999472	0.999843	0.999926	0.999459	0.99935	0.999881	0.999839	0.99986	0.999612	0.996525	0.096452	0.842048	0.999498	0.999822	0.026442	0.999829	0.999863	0.999579	0.999869	0.010936	0.188864	0.0745768	0.999871	0.997063	0.996642	0.999755	0.998206	0.0562252	0.044937	0.00751768	0.975546	0.997872	0.913715	0.339578	0.279584	0.0113408	0.999292	0.999879	0.999881
DA_MAG_00121	0.496912	0.00160666	0.0179067	0.000390774	3.70618e-05	0.000622248	0.00776347	0.996045	0.998795	0.999452	0.976297	0.989403	0.999244	0.943064	0.999058	0.999725	0.999996	0.999871	0.981816	0.997853	0.00134853	0.840447	0.977955	0.999372	0.000657359	0.972143	0.897525	0.964252	0.999905	0.00150718	0.00842277	0.00114306	0.628465	0.0575953	0.968551	0.951891	0.821976	0.00401958	0.00401568	0.000958404	0.182102	0.000195712	0.000633301	0.000277638	0.000429786	0	0.164641	0.995569	0.528682
DA_MAG_00122	0.0685179	0.0237095	0.0121643	0.005462	0.00182158	0.000342897	0.000279483	0.000750888	0.00110764	0.000742489	0.000681175	0.000512771	0.0405933	0.0681807	0.00506031	0.00465652	0.000755718	0.00105788	0.000406731	0.000378174	0.999959	0.00908646	0.00320597	0.000851259	0.097693	0.0504099	0.14999	0.0805647	0.115738	0.0195829	0.200305	0.00658308	0.0047151	0.00308566	0.159429	0.00719832	0.0223654	0.102474	0.206514	0.0517378	0.830687	0.828919	0.779806	0.754496	0.785518	0.00666245	0.113524	0.00914043	0.0164011
DA_MAG_00123	0.0960202	0.0281754	0.0578806	0.13323	0.0224643	0.721471	0.101712	0.04758	0.122523	0.0934863	0.53726	0.4977	0.261819	0.0573304	0.0460207	0.132065	0.0963359	0.250089	0.123405	0.0234046	0.939274	0.131907	0.0973206	0.432723	0.00502276	0.962652	0.418896	0.0537712	0.151436	0.00587052	0.000188807	0.000564545	0.128637	0.0200729	0.141752	0.130775	0.654453	0.0105669	0.00332725	0.00326911	0.019761	0.00729532	0.54663	0.184841	0.0269481	0.00120786	0.00662012	0.104823	0.0122712
DA_MAG_00124	0.565563	0.692212	0.669043	0.67731	0.422199	0.326687	0.233749	0.784783	0.320606	0.286742	0.181475	0.160877	0.128614	0.18701	0.280644	0.199784	0.533787	0.45051	0.840087	0.569683	0.000926995	0.756846	0.449758	0.131673	0.182842	0.116523	0.0678468	0.144737	0.1093	0.060123	0.106078	0.130763	0.197422	0.295392	0.0723314	0.113975	0.03335	0.189397	0.0474861	0.0292474	0.120633	0.0622561	0.0813789	0.0723248	0.119578	0.0876865	0.0899696	0.00443746	0.00494325
DA_MAG_00125	0.00630741	0.995975	0.920486	0.985864	0.00305724	0.0348294	0.000906418	0.0516819	0.0483045	0.37403	0.0506566	0.545526	0.0506047	0.949085	0.435962	0.0764564	0.265732	0.899072	0.717676	0.220703	0.24	0.960171	0.0148537	0.0964803	0.0011965	0.178762	0.00176259	0.00531591	0.00010116	0.151599	0.000302474	0.00115798	0	0.0770767	0	0.000679311	0.00253368	0.00049709	0.00289746	0.000593895	0.000788845	0.00064079	0.000302809	0.0416976	0.00020098	0.00161856	0.0625908	0.0162107	0.00664673
DA_MAG_00126	0.00933713	0.626476	0.0861598	0.0386934	0.00134558	0.00692052	0.065519	0.456738	0.849892	0.38506	0.193937	0.17555	0.02183	0.0560008	0.34935	0.692129	0.702128	0.989941	0.0523265	0.745412	0.0819774	0.502775	0.0735325	0.0765202	8.60548e-05	0.000777101	0.000313299	0.000352415	0	0.00026785	0	1.67639e-05	0	0.495573	0	0.000336023	0.000553209	0.000112505	0.00290277	0	0	0	0	0	0.000336396	0.000111759	0.000167639	0.000336396	0.000224636
DA_MAG_00127	0.984339	0.468319	0.880308	0.992661	0.139022	0.999292	0.479634	0.00819657	0.0134477	0.0183478	0.0543864	0.0259582	0.291799	0.121772	0.290636	0.0396801	0.0636305	0.167186	0.432256	0.0230603	0.0168161	0.878078	0.99809	0.999808	0.000689957	0.360407	0.741985	0.00698477	0.0066493	0.00029211	0.000114486	0.000723808	0.492188	0.173784	0.00717913	0.0639762	0.117728	0.0113569	0.00154461	0.00187703	0.00483084	0.0282456	0.0146728	0.00387426	0.00235742	0.000397087	0.0166681	0.0664378	0.0239077
DA_MAG_00128	0.0320755	0.015721	0.00834218	0.00924854	0.00379486	0.0108862	0.00348866	0.00408721	0.00555955	0.00617845	0.00724851	0.00696023	0.916742	0.122325	0.00691055	0.0773492	0.00554815	0.0104758	0.00449438	0.00533479	0.999726	0.0262375	0.00701072	0.013795	0.0534538	0.848659	0.0647561	0.0973137	0.00999204	0.052001	0	0.00595614	0.00484781	0.00562144	0.00365642	0.0110996	0.0136248	0.0303613	0.0397605	0.0137551	0.00963536	0.0109684	0.00754493	0.00602699	0.00464667	0.00917037	0.0131965	0.00894968	0.00749281
[truncated: 9 more columns]

## Sheet: c) Donor B FMT detection
MAG	DB_D_01	DB_D_02	DB_D_03	DB_D_04	DB_D_05	DB_D_06	DB_D_07	DB_D_08	DB_D_09	DB_D_10	DB_D_11	DB_D_12	DB_D_13	DB_D_14	DB_D_15	DB_R01_CDI_C_01_PRE	DB_R01_CDI_C_02_PRE	DB_R01_CDI_C_03_POST	DB_R01_CDI_C_04_POST	DB_R01_CDI_C_05_POST	DB_R01_CDI_C_06_POST	DB_R01_CDI_C_07_POST	DB_R02_CDI_C_01_PRE	DB_R02_CDI_C_02_PRE	DB_R02_CDI_C_03_POST	DB_R02_CDI_C_04_POST	DB_R02_CDI_C_05_POST	DB_R02_CDI_C_06_POST	DB_R03_CDI_P_01_PRE	DB_R03_CDI_P_02_PRE	DB_R03_CDI_P_03_POST	DB_R03_CDI_P_04_POST	DB_R03_CDI_P_05_POST	DB_R03_CDI_P_06_POST	DB_R03_CDI_P_07_POST	DB_R03_CDI_P_08_POST	DB_R04_CDI_P_01_PRE	DB_R04_CDI_P_02_PRE	DB_R04_CDI_P_03_POST	DB_R04_CDI_P_04_POST	DB_R04_CDI_P_05_POST	DB_R04_CDI_P_06_POST	DB_R04_CDI_P_07_POST	DB_R04_CDI_P_08_POST	DB_R04_CDI_P_09_POST	DB_R05_UC_P_01_PRE	DB_R05_UC_P_02_POST	DB_R05_UC_P_03_POST	DB_R05_UC_P_04_POST
DB_MAG_00001	0.00314705	0.00211653	0.000433667	2.99719e-05	0	0	0.00048695	0.000111747	0.00178444	0.999947	0.012596	0.000872329	0.00542472	0.0176299	0.00212467	3.2377e-05	0.0700411	0	0.0317328	0.00487616	0	0.00169896	0.000166325	0.00980487	0.00193596	0.000331356	0.00692109	0.00135965	0.0846574	0.00229599	0.00122459	0	0	0	0	0	0.000265491	0.0013023	3.75573e-05	0.000172246	0.000231449	0.00107233	0.00150525	8.58453e-05	0	7.80748e-05	0	5.58735e-05	2.92318e-05
DB_MAG_00002	0.958662	0.140112	0.981729	0.928054	0.846011	0.948565	0.998756	0.765001	0.873188	0.996705	0.709494	0.938652	0.658583	0.00904852	0.0462822	0.0435278	0.0539581	0.00615448	0.0234285	0.0106741	0.00186408	0.0144459	0	0.0143795	0.0183336	0.00356338	0.0182473	0.0014269	0.00847417	0.00266235	0.0114395	0.018446	0.0341686	0.0233321	0.014428	0.0206087	0.00474261	0.000809903	0.0361931	0.0170904	0.0230975	0.0168911	0.0157308	0.0184092	0.0169096	0.000146374	0.0133447	0.0171916	0.00514053
DB_MAG_00003	0.905329	0.978447	0.339305	0.414614	0.364675	0.795753	0.60197	0.700246	0.482437	0.79842	0.600106	0.915683	0.963149	0.299616	0.693213	0.00964339	0.0240694	0.537977	0.108	0.960023	0.275118	0.0842082	0.000130098	0.00520304	0.020834	0.00343187	0.010396	0.00717415	0.00960104	0.00919983	0.0405268	0.704496	0.722586	0.95204	0.604149	0.427138	0.0134773	0.00804467	0.357364	0.00301582	0.00474202	0.0029761	0.00504849	0.00582428	0.00175283	0.0014612	0.881683	0.893953	0.0228684
DB_MAG_00004	0.999758	0.999637	0.999959	0.999985	0.999963	0.999373	0.999676	0.999953	0.99973	0.997975	0.999972	0.999753	0.99966	0.0416279	0.35819	0.0236845	0.0867546	0.0142315	0.326204	0.0642137	0.00257454	0.428874	0	0.415902	0.0576687	0.00188927	0.0543555	0.00543418	0.0707598	0.017608	0.00820334	0.00562763	0.00705512	0.00833634	0.0114175	0.00514362	0.177832	0.119107	0.998673	0.999968	0.999116	0.982525	0.998678	0.967446	0.966436	0.00546343	0.999606	0.999959	0.351512
DB_MAG_00005	0.996952	0.924098	0.999631	0.999894	0.999987	0.919294	0.999963	0.999999	0.999977	0.999824	0.874305	0.9998	0.79807	0.999982	0.999976	0.829513	0.723968	1	0.336254	0.89113	0.872911	0.415519	0.0110255	0.518103	0.143465	0.00579463	0.135809	0.0450075	0.590333	0.387122	0.999891	0.998689	0.999796	0.999653	0.998919	0.989901	0.965381	0.716588	0.732506	0.893576	0.999984	0.99977	0.999541	0.999882	0.604637	0.103859	1	0.999999	0.997919
DB_MAG_00006	0.847495	0.79936	0.357771	0.0367924	0.000283003	0.000443138	6.7984e-05	0.00013642	0.000237154	0.00201219	0.00192546	0.377702	0.993438	0.995371	0.668399	0.000191981	0.998907	0.0163751	0.998959	0.980586	6.57254e-05	0.0129791	0	0.0103923	0.00269203	0.000408807	0.97594	0.014105	0.998803	0.397959	0.528756	0.000246866	6.75323e-05	0.000184076	0.000221795	3.34274e-05	0.00385702	0.00300711	0.000382156	0.174578	0.201629	0.442967	0.735673	0.0358867	0.000486503	0.000746017	0.000287069	0.000310106	0.000670128
DB_MAG_00007	0.999434	0.999272	0.995699	0.997391	0.999805	0.908064	0.986361	0.999684	0.997932	0.982125	0.998717	0.99966	0.999563	0.999959	0.999966	0.00205392	0.408705	0.999931	0.999938	0.999928	0.628073	0.999903	0.00401507	0.256185	0.999973	0.999876	0.999942	0.999927	0.209516	0.515022	0.999817	0.999926	0.999877	0.999938	0.999891	0.999846	0.54233	0.234313	0.999965	0.999932	0.999962	0.999962	0.999943	0.998454	0.984606	0.0740948	0.999784	0.999841	0.99671
DB_MAG_00008	0.97862	0.884137	0.580329	0.391905	0.962763	0.977851	0.994055	0.993891	0.978591	0.997682	0.920955	0.946978	0.976325	0.890971	0.965349	0.011259	0.240116	0.999322	0.999759	0.999764	0.98262	0.998709	0.013161	0.167961	0.973911	0.0017437	0.038049	0.0080763	0.392679	0.0834161	0.972385	0.671087	0.956368	0.756303	0.688826	0.250466	0.826079	0.422591	0.742049	0.671879	0.764269	0.888955	0.996646	0.99994	0.926393	0.0146383	0.999441	0.944616	0.99958
DB_MAG_00009	0.996769	0.893647	0.992077	0.987088	0.997628	0.985004	0.887806	0.930025	0.993188	0.829929	0.956522	0.979974	0.959328	0.00452887	0.0504646	0.00493515	0.0242479	0.999873	0.999927	0.991178	0.344346	0.956375	0.000209747	0.0439401	0.563541	0.000185399	0.00500854	0.00393198	0.0250702	0.00503394	0.00555917	0.00305508	0.00347353	0.00326726	0.00604441	0.00313264	0.0623249	0.0203719	0.996912	0.948377	0.999427	0.956241	0.992964	0.961661	0.205746	0	0.93007	0.653475	0.968582
DB_MAG_00010	0.999397	0.996138	0.999502	0.999556	0.999864	0.997601	0.999468	0.999604	0.999823	0.999769	0.999767	0.999967	0.999924	0.999875	0.999797	0.000760405	0.232187	0.999886	1	0.999892	0.998403	0.99995	0.00037869	0.249492	0.180165	0.00118708	0.0399902	0.0106206	0.250102	0.371967	0.999857	0.999922	0.999023	0.999927	0.99985	0.999915	0.414258	0.24386	0.999911	0.999989	0.999997	0.999955	0.999938	0.999955	0.98987	0.00943871	0.999991	0.940322	0.999433
DB_MAG_00011	0.900547	0.551765	0.818655	0.986997	0.977381	0.330382	0.309983	0.479539	0.647403	0.574805	0.752132	0.996414	0.906435	0.971969	0.846051	0.0109956	0.100251	0.00747155	0.07862	0.0213156	0.00176307	0.0855617	8.59522e-05	0.0803186	0.011613	0.00162313	0.0101974	0.00108593	0.0459745	0.323394	0.997614	0.994196	0.997865	0.997951	0.997519	0.999034	0.137918	0.0766756	0.994964	0.996526	0.998145	0.998355	0.850784	0.996215	0.129405	0.00898043	0.542481	0.998613	0.125335
DB_MAG_00012	0.996969	0.701303	0.490076	0.370736	0.380325	0.662563	0.40175	0.527078	0.418305	0.453707	0.866931	0.21148	0.732252	0.00280095	0.0103328	0.00498692	0.00915907	0.00145432	0.0113124	0.00281654	0.000161067	0.00515602	0	0.00691972	0.00348395	0.000453915	0.00134474	8.97438e-05	0.00537943	0.0454675	0.00477059	0.00470399	0.00704442	0.00425244	0.00783747	0.00238057	0.0998698	0.0202424	0.988947	0.959537	0.999861	0.999777	0.99441	0.731295	0.775487	0.00057011	0.187835	0.592067	0.0449763
DB_MAG_00013	0.999296	0.997797	0.998848	0.994654	0.999301	0.999423	0.988858	0.911351	0.978329	0.998968	0.842909	0.989637	0.99682	0.975662	0.986178	0.00171887	0.0308118	0.999115	0.99713	0.99854	0.846916	0.993322	0.000864939	0.0232916	0.847379	0	0.0109719	0.000865418	0.025224	0.0287316	0.484033	0.47458	0.485597	0.441912	0.108201	0.58418	0.755275	0.21568	0.962355	0.815142	0.800825	0.838232	0.999701	0.999476	0.986548	0.00869965	0.997062	0.999088	0.999549
DB_MAG_00014	0.947539	0.872471	0.982172	0.998788	0.957266	0.668507	0.985705	0.985559	0.917946	0.684731	0.992982	0.999491	0.978016	0.986392	0.994306	0.00175584	0.10092	0.0019286	0.180318	0.0310416	0.00091104	0.252566	0	0.222106	0.0269547	0.000894397	0.0313821	0.00152717	0.0999039	0.302554	0.999376	0.994379	0.0375773	0.991115	0.0718087	0.987494	0.0646216	0.046761	0.992083	0.929648	0.98847	0.790216	0.927583	0.630263	0.926151	0.00289556	0.263582	0.0594253	0.159901
DB_MAG_00015	0.99622	0.998438	0.996757	0.998739	0.991589	0.761607	0.99107	0.996752	0.98024	0.858453	0.976836	0.982021	0.997093	0.999395	0.996084	0.0251934	0.118276	0.0125397	0.169813	0.282846	0.00689839	0.19093	0.000105573	0.192945	0.0332496	0.000788116	0.0196061	0.00318579	0.0617467	0.138263	0.998834	0.778273	0.940901	0.022303	0.901433	0.904087	0.158066	0.0597786	0.998322	0.999192	0.964482	0.963854	0.634454	0.836689	0.28768	0.00105082	0.976362	0.998764	0.912402
DB_MAG_00016	0.839134	0.589454	0.737863	0.417597	0.785054	0.836105	0.823224	0.555222	0.813533	0.92656	0.343316	0.227458	0.695967	0.585412	0.574392	0.824141	0.697318	0.941528	0.990705	0.836043	0.451707	0.946685	5.57036e-05	0.0172296	0.893391	0.00380927	0.0161531	0.00711673	0.0728184	0.029641	0.637697	0.577122	0.379369	0.511625	0.340857	0.459857	0.235621	0.0671086	0.91793	0.827343	0.816012	0.905898	0.997191	0.98625	0.975754	0.00609121	0.799073	0.493654	0.985325
DB_MAG_00017	0.82326	0.42613	0.381587	0.970062	0.875768	0.152766	0.262145	0.827177	0.720912	0.25706	0.631486	0.998881	0.724762	0.894558	0.28526	0.000102064	0.0135109	4.39347e-05	0.0919613	0.0129398	0	0.131642	0	0.120713	0.02333	0.00027645	0.0238322	0.00151473	0.0232773	9.19248e-05	5.27216e-05	4.39347e-05	0	0	0	0	0.000590076	0.000596835	0	0	0	0	8.71934e-05	0	0	0	0	0	0
DB_MAG_00018	0.584005	0.565527	0.951111	0.951928	0.717792	0.651267	0.643244	0.28545	0.368203	0.401724	0.804254	0.996415	0.730093	0.994742	0.992265	0.0177604	0.0710792	0.759308	0.996052	0.0470787	0.00954765	0.0812628	0	0.0465082	0.0107821	0.00145962	0.0129882	0.00156513	0.0370509	0.12392	0.995464	0.858805	0.975726	0.995111	0.993123	0.996958	0.0568926	0.0308535	0.747886	0.928684	0.998912	0.988722	0.74031	0.586278	0.106346	0.00329558	0.280946	0.995886	0.136427
DB_MAG_00019	0.995084	0.678053	0.857769	0.927847	0.975836	0.537473	0.899791	0.819798	0.818121	0.987062	0.869603	0.999293	0.959177	0.998804	0.988863	0.848249	0.505088	0.999248	0.998289	0.996896	0.34432	0.768419	0	0.0703267	0.0222923	0.000385061	0.0592061	0.0166408	0.122075	0.134364	0.994943	0.649455	0.890601	0.904348	0.895704	0.743706	0.0734373	0.0272026	0.995234	0.795293	0.991557	0.869625	0.867905	0.709047	0.286121	0.0043499	0.942105	0.998425	0.596844
DB_MAG_00020	0.817689	0.403581	0.857362	0.941634	0.990305	0.703375	0.821955	0.807757	0.896147	0.564994	0.992245	0.999677	0.914253	0.00791486	0.0232127	0.000811095	0.0440182	0.999507	0.999716	0.922185	0.124545	0.976721	0.00097758	0.0845978	0.0629742	0.00603674	0.0225719	0.00958894	0.0951901	0.011921	0.00842705	0.00506966	0.0079276	0.00722155	0.0120394	0.00931645	0.0622201	0.0326087	0.967713	0.987024	0.996988	0.997715	0.534456	0.947922	0.252648	0.000214552	0.473075	0.787438	0.41582
DB_MAG_00021	0.376787	0.383921	0.0490136	0.825503	0.211409	0.109945	0.207735	0.693989	0.949617	0.319368	0.668521	0.999701	0.615264	0.967435	0.469981	0.0483589	0.0487119	0.00544224	0.0395697	0.0078575	0.00174055	0.0732955	0	0.0661747	0.0212308	0.00161187	0.0258969	0.00182736	0.0370105	0.0415475	0.11177	0.0349734	0.916126	0.878359	0.622819	0.134682	0.0501975	0.0238673	0.951845	0.0380869	0.404545	0.0548936	0.128464	0.472691	0.249653	0.0023499	0.916859	0.862102	0.14593
DB_MAG_00022	0.999942	0.999829	0.999486	0.999055	0.999509	0.999901	0.999718	0.999468	0.999721	0.99982	0.994747	0.940997	0.998744	0.999085	0.998407	0.127184	0.600343	0.999691	0.999936	0.999826	0.997586	0.999878	0.0496186	0.165533	0.999975	0.99467	0.999972	0.99162	0.522172	0.2307	0.999682	0.999521	0.830213	0.998755	0.790033	0.949447	0.899916	0.517209	0.999887	0.998627	0.999823	0.999281	0.999958	0.999972	0.999931	0.084776	0.999812	0.532326	0.999669
DB_MAG_00023	0.00199424	0.0024956	0.0290759	0.000147	0	0	0	0	0	0.00721081	0	0.00243086	0.0226011	0.999697	0.99949	0.0426915	0.301553	0.00222107	0.0895145	0.0191256	0.0204618	0.11003	0.0203479	0.103372	0.072278	0.00135318	0.0395173	0.0494218	0.732728	0.0617076	0.99232	0.123694	0.507298	0.17239	0.331835	0.352944	0.250297	0.0657038	0.00734564	0.0115205	0.00993178	0.0109481	0.0883424	0.0338169	0.0639904	0.277497	0.0405118	0.00100759	0.0300285
DB_MAG_00024	0.999159	0.981422	0.999581	0.999558	0.995521	0.956619	0.950621	0.907218	0.539764	0.594008	0.924032	0.851065	0.98536	0.986087	0.694635	0.000697148	0.56352	0.000879953	0.380824	0.13488	0	0.437341	0	0.684267	0.999718	0.0126469	0.195704	0.0442401	0.898894	0.188532	0.820094	0.993153	0.999848	0.999867	0.186449	0.999886	0.485832	0.302718	0.999449	0.992278	0.999704	0.99926	0.999901	0.999205	0.999628	0.0762194	0.81144	0.999903	0.999759
DB_MAG_00025	0.280204	0.251234	0.412953	0.65971	0.738486	0.146959	0.339088	0.646363	0.466785	0.516162	0.482284	0.983297	0.369793	0.723294	0.529361	0.836922	0.572575	0.963324	0.909863	0.881701	0.273889	0.944389	0	0.115937	0.475226	0.0037887	0.0214016	0.007655	0.179527	0.0606844	0.578526	0.748783	0.865253	0.546772	0.819579	0.888275	0.0744167	0.0348569	0.897773	0.17264	0.655824	0.386257	0.250483	0.921655	0.164297	0.000841402	0.985074	0.994225	0.390651
DB_MAG_00026	0.927861	0.443774	0.856906	0.997271	0.478708	0.139894	0.359032	0.882455	0.345954	0.240251	0.705175	0.774074	0.808439	0.007822	0.0197866	9.88207e-05	0.0503458	0.0606484	0.999512	0.029562	0.279405	0.979933	0	0.150855	0.0125407	4.15496e-05	0.00771082	0.000434025	0.0417551	0.0103576	0.00418191	0.000250421	0.000436271	0	0.0134862	0.0066339	0.211103	0.0649808	0.997179	0.890445	0.999638	0.993722	0.724493	0.997503	0.573157	0.00033745	0.81214	0.99681	0.293487
DB_MAG_00027	0.574979	0.452935	0.445056	0.0714604	0.776177	0.193488	0.967947	0.977347	0.854562	0.602448	0.302017	0.983321	0.474922	0.38916	0.809015	0.0487417	0.0278741	0.521756	0.841159	0.94942	0.235339	0.436567	9.65101e-05	0.0295933	0.0101461	0.000643828	0.00787631	0.00136525	0.0185848	0.00496722	0.190117	0.0196823	0.212139	0.156588	0.0248204	0.0413207	0.0405881	0.00646361	0.0341735	0.0284801	0.447235	0.0806253	0.134818	0.973587	0.0209719	0.00124918	0.99826	0.149617	0.453742
DB_MAG_00028	0.797126	0.626674	0.308258	0.724137	0.732905	0.265682	0.336489	0.3716	0.409318	0.713792	0.594794	0.994537	0.616217	0.606791	0.122492	0.00266009	0.0221209	0.78717	0.559007	0.646522	0.113082	0.383829	8.00958e-05	0.0447434	0.0209855	0.00528137	0.0165336	0.00726023	0.0271207	0.0147248	0.322065	0.124172	0.352269	0.238952	0.0638537	0.134364	0.0262272	0.0181669	0.918941	0.763396	0.703591	0.766075	0.819705	0.412999	0.295642	0.00128896	0.899265	0.981341	0.163236
DB_MAG_00029	0.00196783	0.00265336	0.0164943	4.55699e-05	0.000175147	0.0001589	0.000192979	0.000482645	0.000207244	0.000684738	3.72485e-05	0.00080956	0.0162332	0.998613	0.998998	0.0355148	0.142956	0.863111	0.578209	0.0070673	0.0401654	0.0386893	0.000119671	0.0419858	0.0156222	0.000649867	0.0131471	0.00469291	0.0792699	0.163774	0.997236	0.962087	0.973408	0.996958	0.359085	0.674779	0.0782333	0.0602538	0.00556667	0.00537408	0.00225472	0.00216715	0.0358532	0.00809758	0.00410209	0.0121406	0.0139999	0.0263668	0.00313283
DB_MAG_00030	1	1	0.999999	0.999976	1	1	1	1	1	0.99999	0.0102875	0.017771	0.994539	0.0430681	0.733006	0.843314	0.868977	0.999974	0.999998	0.999986	0.999575	1	0.00254474	0.538535	0.123671	0.0115029	0.238778	0.0649784	0.850499	0.182346	0.0214812	0.014207	0.0178863	0.05198	0.0506207	0.0226816	0.999768	0.950477	0.128578	0.0458771	0.0729059	0.0303331	0.112528	0.102142	0.0450812	0.0479075	0.999986	0.999971	1
DB_MAG_00031	0.816801	0.943564	0.874559	0.74586	0.822355	0.510656	0.807218	0.82725	0.748221	0.947188	0.576973	0.866815	0.778037	0.825452	0.710536	0.840231	0.262855	0.979057	0.710626	0.495004	0.157918	0.295848	0.000211881	0.0331023	0.00926608	0.000256645	0.0068961	0.00171793	0.0145402	0.0343054	0.768931	0.756873	0.789898	0.519452	0.535211	0.445025	0.0745335	0.030019	0.929432	0.706509	0.72453	0.841377	0.45455	0.55367	0.612215	0.000827134	0.906106	0.351032	0.802491
DB_MAG_00032	1	0.999995	0.999996	0.999928	1	0.999989	0.00407303	0.0122453	0.00175153	0.0584992	0.00841167	0.0163229	0.997534	0.925744	0.976934	0.00785823	0.536832	0.00255348	0.391925	0.0830007	0.00118099	0.300079	0	0.286982	0.0489704	0.00163183	0.0330117	0.00178687	0.182146	0.574441	0.92358	0.922835	0.92307	0.923573	0.922258	0.915411	0.874959	0.745196	0.639024	0.0388323	0.063645	0.0538334	0.222313	0.0799559	0.0268315	0.18686	0.0899276	0.0960001	0.19622
DB_MAG_00033	0.0094439	0.0238139	0.104713	0.000329845	0.000455218	0.000519624	0	0.000230735	0.00194781	0.999916	0.999949	0.999951	0.999942	0.999999	0.999969	0.00532599	0.668122	0.00394908	0.375276	0.0442115	3.40788e-05	0.322379	0	0.32402	0.974952	0.00282104	0.272339	0.00935479	0.422841	0.844371	0.999952	0.999965	0.999398	0.999894	0.999951	0.999952	0.858686	0.333327	0.999968	0.999838	0.999808	0.999783	0.999843	0.999945	0.996906	0.062041	0.0380992	0.233052	0.022911
DB_MAG_00034	0.999476	0.998918	0.997613	0.96425	0.999809	0.999951	0.999386	0.999431	0.998776	0.998957	0.996865	0.991112	0.999829	0.999496	0.999242	0.849093	0.902303	0.999397	0.997125	0.970621	0.932144	0.9997	0.0331783	0.217218	0.998264	0.00910315	0.0817241	0.0195474	0.557047	0.40917	0.999879	0.955812	0.602814	0.897933	0.947164	0.718234	0.997216	0.88765	0.999592	0.999922	0.99686	0.999894	0.999982	0.999997	0.999889	0.0984866	0.998537	0.951994	0.99982
DB_MAG_00035	0.999777	0.968682	0.999856	0.999623	0.9993	0.898611	0.989564	0.999563	0.938423	0.986327	0.999193	0.997028	0.99991	0.999386	0.999244	0.000415305	0.175233	0.0423735	0.222691	0.0269323	0.999402	0.11495	0.000206965	0.119789	0.0249664	0.000414617	0.0173802	0.00153677	0.0547151	0.315216	0.999923	0.999343	0.956699	0.999596	0.999019	0.999429	0.367001	0.138991	0.999951	0.999942	0.999453	0.999789	0.998643	0.999772	0.999448	0.0234427	0.998426	0.993909	0.999557
DB_MAG_00036	0.999017	0.974028	0.995819	0.999984	0.999589	0.997705	0.997199	0.999617	0.998322	0.685669	0.99976	0.999965	0.995191	0.0494255	0.0851729	0.021189	0.0867833	0.010387	0.493018	0.0885001	0.000525308	0.685746	0	0.605514	0.0879589	0.00167995	0.077634	0.00496855	0.272252	0.000660338	0.0040788	0.00898156	0.00410429	0.00743078	0.00667331	0.0236089	0.0265844	0.00862401	0.993055	0.999938	0.468754	0.00295309	0.00205335	0.00308433	0.00211639	7.33709e-05	0.00397408	0.0116029	0.0050743
DB_MAG_00037	0.802304	0.584714	0.52602	0.15698	0.940963	0.555219	0.992754	0.987492	0.936597	0.989296	0.462936	0.997236	0.540856	0.432137	0.963278	0.903332	0.891549	0.855938	0.996512	0.979542	0.758839	0.989452	0.000470416	0.0622322	0.908874	0.000820329	0.0149788	0.00170811	0.0521174	0.0125923	0.245795	0.122972	0.336467	0.114783	0.083227	0.0829744	0.344553	0.0587837	0.472693	0.16047	0.617526	0.342264	0.57214	0.984864	0.471514	0.00171479	0.998262	0.465229	0.982605
DB_MAG_00038	0.997261	0.897854	0.883552	0.75838	0.973809	0.93463	0.923863	0.879648	0.866039	0.954665	0.768419	0.964159	0.987502	0.92383	0.806198	0.00835667	0.0474257	0.989783	0.999756	0.822526	0.411411	0.0217383	0	0.0279229	0.00883244	0.00043927	0.00916706	0.00179621	0.0280411	0.0922686	0.997649	0.989688	0.975395	0.870359	0.673384	0.989434	0.0911157	0.0413472	0.998441	0.995668	0.998373	0.998186	0.997705	0.996134	0.84047	0.00770459	0.681527	0.938091	0.752277
DB_MAG_00039	0.999947	0.999941	0.999961	0.999895	0.999911	0.999803	0.999936	0.999946	0.999913	0.999916	0.99912	0.999847	0.999746	0.024286	0.482693	0.00303002	0.0604591	0.0345594	0.241572	0.250092	0.000338124	0.301492	0	0.373466	0.0530753	0.00115217	0.0476526	0.00239273	0.261674	0.0103827	0.00658442	0.00122811	0.00339859	0.00153776	0.00428367	0.00132533	0.105071	0.0676638	0.999309	0.998258	0.991498	0.990407	0.994931	0.998602	0.997906	0.00389448	0.127983	0.998707	0.510429
DB_MAG_00040	0.912335	0.777041	0.886144	0.671317	0.95593	0.948491	0.880615	0.824185	0.877535	0.998077	0.641549	0.64652	0.811677	0.65616	0.602009	0.000194158	0.0144728	0.680279	0.879251	0.562157	0.139645	0.86427	0	0.00712412	0.183555	0.000173479	0.00399518	0	0.0108464	0.0142827	0.303186	0.148187	0.18889	0.297893	0.0790449	0.330622	0.484593	0.0873018	0.317322	0.491842	0.523718	0.296845	0.998052	0.999521	0.961709	0.00435937	0.94677	0.527482	0.999773
DB_MAG_00041	0.998217	0.991966	0.984783	0.999449	0.990416	0.993788	0.992012	0.972706	0.99885	0.998497	0.734228	0.48878	0.459858	0.00958797	0.0450453	0.00680994	0.0322398	0.999234	0.160412	0.905696	0.616899	0.0927617	0.000386462	0.0878628	0.0167968	0.00154662	0.0122479	0.00562577	0.0419245	0.00291357	0.00328957	0.00363847	0.00405282	0.0043657	0.00944121	0.00173017	0.351959	0.130105	0.152829	0.00499845	0.00976145	0.00342356	0.00266264	0.00705777	0.00354244	0.00240861	0.999749	0.97267	0.998237
DB_MAG_00042	0.00707216	0.00455708	0.0235507	0.000640354	0.00303674	0.00200075	0.0046266	0.0157879	0.000850603	0.099871	0.139013	0.99968	1	0.999911	0.999942	0.899658	0.905118	0.00365788	0.277547	0.0653111	0.000804258	0.17212	0	0.219661	0.0582694	0.00195158	0.0606364	0.0171115	0.660507	0.122504	0.477553	0.994374	0.391554	0.397068	0.989963	0.00408402	0.117322	0.0719514	0.40603	0.999998	0.999804	0.999995	1	0.999997	0.999999	0.0251801	0.0120322	0.0016509	0.00344537
DB_MAG_00043	0.276884	0.150727	0.0801795	0.661862	0.999612	0.964556	0.999327	0.999874	0.999722	0.999648	0.999946	0.99997	0.98421	0.00919486	0.00599823	0.863741	0.657802	0.998537	0.101331	0.959764	0.940489	0.9876	0.000608285	0.26131	0.0467969	0.00163047	0.0717777	0.0107474	0.49249	0.00273026	0.00903189	0.0067887	0.00626246	0.00556326	0.0283732	0.013594	0.136686	0.156867	0.988757	0.00760135	0.0155493	0.00591101	0.00319479	0.0066952	0.00426243	0.00242242	0.999909	0.800447	0.808915
DB_MAG_00044	0.999779	0.999862	0.99961	0.99958	0.99979	0.99999	0.999281	0.999549	0.921656	0.999972	0.997487	0.947432	0.979883	0.999522	0.999749	0.00594923	0.0218693	0.127795	0.0648148	0.138758	0.0124565	0.13168	3.09355e-05	0.0535221	0.033912	0.00140589	0.0131538	0.002803	0.0377262	0.0130343	0.125475	0.0221343	0.0194852	0.216869	0.0368304	0.318392	0.448421	0.227998	0.0999571	0.342959	0.046968	0.316915	0.224569	0.835629	0.999917	0.0132316	0.985031	0.431279	0.958428
DB_MAG_00045	0.723864	0.663962	0.632905	0.598437	0.725667	0.650697	0.586554	0.748701	0.583121	0.864806	0.580423	0.36531	0.646598	0.681046	0.676437	0.00173178	0.0163268	0.398914	0.390379	0.598047	0.131538	0.534705	0	0.0114145	0.0160229	0.000295784	0.00346951	0.000573719	0.00974132	0.00893854	0.24142	0.227583	0.253636	0.407351	0.308609	0.179854	0.169684	0.0376538	0.880555	0.750735	0.682433	0.633386	0.821263	0.74219	0.703874	0.00371175	0.833718	0.863117	0.994896
DB_MAG_00046	0.988561	0.259963	0.841516	0.722888	0.304559	0.163936	0.20383	0.115001	0.389606	0.0427026	0.258528	0.914082	0.383053	0.00560489	0.0782576	0.0148993	0.00662095	0.00217012	0.0106046	0.00124088	0.000360739	0.00721994	0	0.00335156	0.00220423	6.82199e-05	0.00113131	0.00030854	0.00138145	0.000950945	0.00360997	0.0036906	0.00449166	0.00313347	0.00379499	0.00257427	0.00310039	0.000223782	0.460375	0.351122	0.263911	0.464536	0.299703	0.0611519	0.024291	1.96391e-05	0.00162281	0.192513	0.00283733
DB_MAG_00047	0.985299	0.970031	0.918873	0.830859	0.964015	0.975585	0.931386	0.886931	0.844901	0.96757	0.709767	0.414287	0.795627	0.658698	0.480313	0.026941	0.0675487	0.823285	0.815874	0.895044	0.615312	0.883342	0.000111301	0.0121162	0.55469	0.00276439	0.0358994	0.000522854	0.0223078	0.0474658	0.659637	0.593062	0.58196	0.544469	0.498094	0.271952	0.716171	0.207936	0.863059	0.818944	0.889298	0.898614	0.997172	0.990115	0.959311	0.00929119	0.816501	0.983556	0.998359
DB_MAG_00048	0.794582	0.782112	0.564127	0.618565	0.528611	0.553365	0.528387	0.373715	0.408446	0.584875	0.0981395	0.491316	0.356695	0.369004	0.189017	0.0076096	0.0119655	0.0941922	0.238268	0.178657	0.00817976	0.0181003	0	0.0103205	0.00274791	0.000281712	0.00318488	0.00131166	0.00718348	0.013542	0.308903	0.228468	0.208981	0.345016	0.130343	0.191945	0.0854281	0.0159323	0.155692	0.021678	0.778062	0.665893	0.149753	0.081768	0.0817927	0.00133299	0.0833547	0.553173	0.436997
DB_MAG_00049	0.999184	0.954167	0.828525	0.919487	0.998089	0.765646	0.940202	0.968577	0.979493	0.976096	0.883576	0.999636	0.999818	0.999877	0.999492	0.0165141	0.290251	0.993319	0.152374	0.0918915	0.00807241	0.12268	0	0.176498	0.0468135	0.00231724	0.0451972	0.00482903	0.134613	0.410262	0.999768	0.999809	0.999988	0.999858	0.999725	0.93694	0.25032	0.197955	0.995731	0.575681	0.957792	0.996329	0.6318	0.242293	0.71971	0.0455326	0.987634	0.999721	0.181746
DB_MAG_00050	0.568677	0.222931	0.319884	0.779702	0.802913	0.146187	0.576325	0.785322	0.676476	0.82482	0.0639599	0.830097	0.169072	0.161901	0.204457	0.0139971	0.0606183	0.857541	0.173184	0.517713	0.101477	0.0362112	3.82291e-05	0.0420936	0.0128469	0.000755213	0.00791493	0.00178665	0.0738257	0.0470968	0.155625	0.0232504	0.974132	0.995546	0.245842	0.225074	0.0785219	0.0378592	0.696663	0.304966	0.508989	0.727299	0.114039	0.0340869	0.190055	0.00509684	0.993594	0.893867	0.952006
DB_MAG_00051	0.999654	0.99949	0.997578	0.99265	0.999375	0.999604	0.99936	0.998495	0.99529	0.999333	0.98159	0.972081	0.99937	0.998445	0.992248	0.0225732	0.280582	0.998987	0.997958	0.997474	0.716862	0.990895	0.0206389	0.232316	0.999276	0.882558	0.999261	0.995136	0.504554	0.158627	0.99569	0.99244	0.921992	0.988602	0.935441	0.417079	0.775763	0.280356	0.999098	0.993956	0.971178	0.998863	0.9999	0.999272	0.997866	0.0368213	0.998194	0.996343	0.998849
DB_MAG_00052	0.788021	0.825822	0.550038	0.635605	0.73713	0.159816	0.425211	0.353987	0.636739	0.593846	0.605348	0.64042	0.4017	0.324469	0.129217	0.0039634	0.0206558	0.754893	0.842979	0.715718	0.064819	0.0320067	3.94828e-05	0.0199926	0.0195242	0.000126429	0.00379119	0.000746813	0.0106763	0.0346348	0.685587	0.614268	0.568191	0.593962	0.321924	0.378915	0.0510584	0.0188883	0.609861	0.0707897	0.45082	0.242938	0.0485895	0.0857113	0.0379358	0.00122355	0.499084	0.658135	0.363273
DB_MAG_00053	0.783335	0.762868	0.694559	0.449923	0.699419	0.706696	0.693177	0.581733	0.613561	0.884491	0.405465	0.2909	0.628089	0.548067	0.475687	0.0127135	0.0165667	0.470901	0.103171	0.302676	0.122634	0.166471	0	0.00939983	0.200586	0.0817484	0.525211	0.00258964	0.0184195	0.0250441	0.635537	0.608533	0.30625	0.638465	0.568375	0.202169	0.224457	0.0478638	0.853598	0.67117	0.537388	0.756629	0.861778	0.981274	0.695343	0.00598992	0.651308	0.482473	0.881955
DB_MAG_00054	0.801548	0.651587	0.20882	0.106692	0.745015	0.800349	0.575246	0.79576	0.693367	0.832422	0.396405	0.0738125	0.85117	0.702641	0.6813	0.0163364	0.023284	0.117457	0.305829	0.00373167	0.00882146	0.155375	0	0.00768367	0.0037823	0	0.00157565	0.00043833	0.0172097	0.0432808	0.963504	0.573361	0.485649	0.58659	0.540531	0.228079	0.139648	0.0642152	0.904049	0.94576	0.908742	0.941675	0.998194	0.99042	0.984985	0.00631993	0.758689	0.524443	0.312751
DB_MAG_00055	0.98357	0.946476	0.998714	0.96598	0.997592	0.911201	0.978927	0.996506	0.999843	0.923132	0.99982	0.999756	0.999556	0.999324	0.999577	0.00134948	0.321851	0.999979	0.999957	0.999812	0.996752	0.999984	0.00727394	0.210254	0.999458	0.999985	0.998996	0.999977	0.305819	0.446943	0.999914	0.999679	0.999946	0.999924	0.99981	0.999969	0.293019	0.262195	0.998216	0.999961	0.998691	0.999322	0.998892	0.47201	0.903968	0.00762827	0.999409	0.999519	0.861299
DB_MAG_00056	0.977292	0.984378	0.959634	0.750488	0.953076	0.928803	0.978018	0.679674	0.81053	0.994172	0.609258	0.535717	0.622071	0.366164	0.237486	0.116763	0.116948	0.311661	0.207658	0.869432	0.045108	0.0178401	0.000313619	0.00868423	0.998727	0.0422606	0.0440399	0.00122046	0.00924875	0.0193615	0.601847	0.862339	0.344187	0.233853	0.447196	0.553584	0.940003	0.0380103	0.989719	0.583797	0.818264	0.918522	0.941487	0.99849	0.816579	0.941238	0.28114	0.437372	0.966947
DB_MAG_00057	0.579515	0.68595	0.566067	0.538479	0.623023	0.505134	0.357187	0.40886	0.302634	0.260506	0.514591	0.789773	0.528755	0.299915	0.0585638	0.0773803	0.0183968	0.00467884	0.0281847	0.00601598	0.000527106	0.0230985	0	0.0249631	0.00456373	0.000208129	0.00624039	0.000546097	0.0155426	0.0212141	0.395918	0.400614	0.237963	0.173529	0.109086	0.35383	0.027275	0.00810193	0.761868	0.218776	0.670946	0.393083	0.154932	0.0584805	0.0636108	0.00052323	0.0719926	0.0844191	0.0116196
DB_MAG_00058	0.952259	0.925317	0.927845	0.95021	0.948401	0.948513	0.989272	0.941289	0.952422	0.884724	0.819494	0.908142	0.873835	0.771393	0.657383	0.921393	0.659326	0.00240361	0.0185671	0.00453567	0.00184937	0.0245029	0	0.0207603	0.0106923	0.00189397	0.00974714	0.00242698	0.0113703	0.00952523	0.198658	0.121168	0.342452	0.589045	0.0876545	0.111156	0.0528693	0.0243037	0.369863	0.0802919	0.387543	0.616881	0.0131294	0.805738	0.376194	0.00328549	0.175871	0.891087	0.402715
DB_MAG_00059	0.00333188	0.0189529	0.367508	0.551902	0.877366	0.431589	0.95603	0.997502	0.437012	0.030653	0.867149	0.984311	0.00575181	0.00400145	0.00824022	0.00800678	0.0149717	0.0035871	0.0118133	0.00567322	0.00251758	0.0275055	0	0.0461724	0.0681421	0.00132863	0.00749673	0.00246701	0.0194135	0.000867985	0.00467724	0.00496047	0.00435899	0.00327235	0.00255104	0.00200364	0.00660579	0.00285178	0.00899187	0.00426873	0.00445392	0.0036832	0.00284439	0.00459476	0.00349723	0.000538454	0.999458	0.975912	0.00558568
DB_MAG_00060	0.98265	0.997952	0.97663	0.960627	0.991066	0.986808	0.969765	0.983852	0.980779	0.994299	0.979119	0.999351	0.995585	0.995048	0.997998	0.0172053	0.154914	0.964634	0.42781	0.999613	0.725642	0.995029	0.00097967	0.138078	0.94511	0.00654463	0.0481025	0.0105439	0.0785456	0.185277	0.984629	0.998695	0.996679	0.971451	0.998872	0.222411	0.842669	0.265525	0.999196	0.93992	0.987531	0.998357	0.998118	0.997721	0.998749	0.0267338	0.998961	0.990883	0.998224
DB_MAG_00061	0.981076	0.939275	0.759058	0.585455	0.902391	0.734021	0.936936	0.974255	0.934426	0.985562	0.7498	0.846584	0.891607	0.854291	0.731702	0.970746	0.912563	0.982163	0.995803	0.991288	0.435543	0.916935	0.000368986	0.0699998	0.251869	0.553238	0.994553	0.0660485	0.170666	0.0298524	0.545994	0.683872	0.30609	0.585829	0.536807	0.632807	0.918363	0.0561396	0.963411	0.839934	0.984448	0.995156	0.998294	0.992109	0.99157	0.959025	0.694379	0.743565	0.981977
DB_MAG_00062	0.938231	0.918016	0.693906	0.337649	0.716094	0.825976	0.973612	0.602476	0.940699	0.990219	0.316169	0.284009	0.207848	0.534455	0.629121	0.0245244	0.166581	0.0110144	0.0883629	0.0416397	0.00937976	0.0873814	0.033295	0.192409	0.0564641	0.0081155	0.0575386	0.0127516	0.477341	0.0150173	0.322649	0.0125014	0.0102265	0.0107982	0.0076835	0.00503789	0.159075	0.023347	0.0200551	0.0125052	0.0152667	0.0152752	0.0432109	0.0221046	0.0138238	0.00307722	0.316778	0.0132161	0.0526897
DB_MAG_00063	0.847846	0.609764	0.604138	0.993876	0.741785	0.176275	0.56402	0.84289	0.886089	0.147387	0.0056178	0.00759631	0.658514	0.0181027	0.0156856	0.00747142	0.0407837	0.00511475	0.153495	0.668795	0.00366823	0.230484	0.000377834	0.179312	0.0195983	0.00302896	0.00935272	0.00534473	0.0908827	0.0016356	0.0090979	0.0106259	0.0105136	0.00890945	0.00861153	0.00624511	0.00948517	0.0162267	0.0126529	0.00686519	0.0103094	0.00721848	0.0036934	0.00746324	0.00300631	0.000314285	0.549594	0.998302	0.0189011
DB_MAG_00064	0.593401	0.669009	0.762479	0.793296	0.586814	0.263586	0.343521	0.380996	0.678151	0.738289	0.864365	0.810294	0.810184	0.00294516	0.0182301	0.00404334	0.0105907	0.0016328	0.0138791	0.00218523	0.00117439	0.0137589	0	0.0113456	0.0032211	0.000239218	0.00289565	0.00109818	0.00503192	0.0105823	0.00534402	0.00454904	0.151392	0.735438	0.459923	0.155135	0.0119581	0.00837318	0.841515	0.859857	0.980165	0.996842	0.675987	0.616697	0.319933	0.000605277	0.0244086	0.842206	0.218084
DB_MAG_00065	0.999803	0.999908	0.999905	1	0.999792	0.999084	0.999959	0.999995	0.999893	0.999736	0.999997	0.999995	0.999955	0.999933	0.999995	0.0232809	0.299816	0.0224844	0.378793	0.0904292	0.0155499	0.395805	0.000783008	0.442221	0.165639	0.015775	0.155289	0.0185754	0.243159	0.342404	0.999741	0.998589	0.999375	0.99931	0.999887	0.496169	0.253115	0.11389	0.999971	0.999534	0.999516	0.999279	0.99867	0.99958	0.99988	0.038093	0.999625	0.999829	0.515921
DB_MAG_00066	0.542601	0.900354	0.976556	0.769164	0.749991	0.920243	0.925945	0.990213	0.367844	0.992949	0.987843	0.983239	0.432948	0.831313	0.447842	0.000211146	0.0238764	0.000629932	0.013277	0.0018926	0.00178317	0.0182477	0.000210445	0.0765662	0.0190432	0.001135	0.0322507	0.00568342	0.0170951	0.0150019	0.0045898	0.884411	0.507597	0.251623	0.149117	0.992181	0.0516642	0.0139034	0.0905804	0.0100691	0.823423	0.971633	0.0146905	0.0248535	0.999326	0.00650836	0.519777	0.910645	0.857006
DB_MAG_00067	0.865217	0.771353	0.852217	0.769909	0.771662	0.866797	0.866464	0.763837	0.88785	0.95676	0.60449	0.297104	0.806318	0.589456	0.591733	0.0157712	0.0409183	0.588971	0.350729	0.284425	0.202965	0.399247	9.83841e-05	0.00637012	0.608447	0.0984808	0.0177869	0.00720002	0.0190277	0.0509015	0.833726	0.681676	0.764573	0.812773	0.838242	0.376942	0.426905	0.122347	0.991582	0.977562	0.916575	0.766663	0.990311	0.991346	0.988851	0.0126389	0.967424	0.946745	0.94972
DB_MAG_00068	0.995838	0.979097	0.99265	0.934804	0.995371	0.996409	0.994883	0.945673	0.982515	0.99733	0.91142	0.738166	0.981785	0.0140922	0.0619953	0.00518744	0.0496135	0.996807	0.995333	0.906588	0.699924	0.963228	0.000157165	0.0394175	0.978435	0.000470178	0.00964804	0.0016794	0.0437852	0.0360597	0.00902234	0.00712845	0.81859	0.778754	0.553515	0.56316	0.323644	0.109438	0.996584	0.99722	0.98799	0.968962	0.977771	0.99863	0.997758	0.00629979	0.98923	0.99494	0.984564
DB_MAG_00069	0.48363	0.677591	0.516291	0.467495	0.697807	0.733429	0.359304	0.690602	0.59956	0.998924	0.863223	0.971332	0.156629	0.827542	0.838405	0.171471	0.237944	0.0972941	0.0905645	0.112823	0.054067	0.0955725	0.000910786	0.0236125	0.0159161	0.000163537	0.0209748	0.000771547	0.0293461	0.0102119	0.323509	0.152224	0.119359	0.152982	0.687956	0.195881	0.875602	0.0347835	0.528668	0.0168291	0.325588	0.137302	0.899734	0.089192	0.29194	0.0116685	0.272079	0.0158522	0.888166
DB_MAG_00070	0.767761	0.743679	0.873956	0.669299	0.726142	0.816418	0.85422	0.772129	0.810968	0.77969	0.397432	0.561278	0.849218	0.990445	0.905067	0.0211726	0.132592	0.649087	0.679926	0.242223	0.220895	0.536753	0.000208282	0.0102459	0.820303	0.0117159	0.02842	0.0121601	0.0512902	0.172322	0.997939	0.955704	0.400407	0.680651	0.923198	0.099261	0.340955	0.09208	0.998811	0.988827	0.992838	0.994993	0.997038	0.994662	0.996043	0.0208486	0.974495	0.147533	0.87053
DB_MAG_00071	0.80281	0.802493	0.877467	0.648168	0.948895	0.978392	0.693762	0.402273	0.467293	0.781645	0.41283	0.236059	0.666707	0.412751	0.432913	0.000248106	0.0104448	0.452686	0.349018	0.137443	0.0944351	0.466859	0	0.0054334	0.0104638	0	0.0024816	0.000389493	0.00639441	0.00796051	0.159705	0.0266324	0.085935	0.0894757	0.0293231	0.0634051	0.310929	0.055664	0.132041	0.238108	0.147181	0.123853	0.967029	0.783435	0.828651	0.00495182	0.939923	0.824915	0.876313
DB_MAG_00072	0.877605	0.787561	0.488048	0.517282	0.475255	0.199475	0.343736	0.434433	0.425503	0.34353	0.293598	0.38374	0.29646	0.0241684	0.0201201	0.000700709	0.00408526	0.767709	0.412733	0.265738	0.0709473	0.265308	0.000174455	0.0119207	0.00189532	8.78053e-05	0.00142799	0.000281901	0.00636588	0.00255906	0.0131598	0.0141661	0.0226532	0.0224822	0.0220045	0.0119294	0.0203529	0.0115389	0.569745	0.144494	0.445251	0.367569	0.484854	0.440022	0.574165	0.000957771	0.278178	0.203798	0.150417
DB_MAG_00073	0.799525	0.999	0.996758	0.843109	0.937917	0.964188	0.999955	0.999171	0.999829	0.999924	0.926931	0.995855	0.994092	0.998488	0.999762	0.000467144	0.00837507	0.000961982	0.02357	0.0130414	0.000628203	0.0422587	0	0.0566505	0.0141878	0.000193854	0.00962128	0.00114418	0.0259123	0.00554379	0.00290708	0.858277	0.968113	0.0215236	0.0064103	0.00690295	0.00608964	0.00395287	0.0119213	0.00326345	0.00243921	0.00250625	0.004017	0.00343544	0.00368323	0.00131835	0.108613	0.70956	0.04193
DB_MAG_00074	0.00156373	0.00163478	0.00153873	0.000981525	0.00174925	0.0014861	0.00187687	0.00132493	0.0010802	0.000975605	0.990383	0.958225	0.968198	0.495901	0.241295	4.47344e-05	0.0308608	0	0.00742657	0.000594704	0.000223014	0.00125585	0	0.00442213	0.00373861	0	0.00718645	0.000396031	0.00671345	0.0443699	0.0157689	0.85725	0.868801	0.989789	0.601516	0.967733	0.0302168	0.0153715	0.00687726	0.505474	0.386932	0.950768	0.918602	0.921472	0.896988	0.007195	0.00585363	0.0104975	0.00212291
DB_MAG_00075	0.00239408	0.00248955	0.00261638	0.00332819	0.00252162	0.00208769	0.152934	0.962551	0.958199	0.791519	0.706706	0.418135	0.00401293	0.00311301	0.00258076	0.000114716	0.00540805	0.000141792	0.000237983	0.000629158	0.000403288	0.00139156	0	0.00670911	0.00179057	0	0.0016103	0.000542942	0.00275889	0.000361962	0.00171433	0.00308095	0.00300613	0.00200433	0.00324198	0.00492923	0.00178629	0.00411624	0.00448889	0.00274321	0.00250737	0.00207202	0.00196514	0.00334102	0.00216892	0	0.722039	0.997183	0.0159185
DB_MAG_00076	0.313228	0.50259	0.63998	0.92916	0.905639	0.150582	0.275113	0.474653	0.632671	0.14627	0.254953	0.989073	0.149541	0.00352884	0.0136795	0.000331116	0.0597998	0.000299887	0.063082	0.00793071	0	0.0952714	0	0.0817425	0.0124341	0.000101493	0.0135418	0.00068795	0.0194922	0.00327488	0.000883129	0.000199313	0.000320094	0.00660257	0.843282	0.31114	0.0243373	0.0756107	0.485745	0.000977734	0.00289876	0.000491852	0.00072423	0.000906551	0.000457868	0.000390818	0.00316604	0.998416	0.109368
DB_MAG_00077	0.981537	0.915165	0.808145	0.757822	0.985136	0.717142	0.513814	0.288375	0.353763	0.371646	0.281931	0.923439	0.809246	0.928709	0.852778	0.00494971	0.0748249	0.882348	0.977207	0.145212	0.0453548	0.103834	0	0.0523631	0.0100137	0.00044807	0.00679937	0.000764086	0.0376265	0.168188	0.992596	0.992243	0.991092	0.99641	0.972254	0.811799	0.0621879	0.0504092	0.915787	0.94109	0.767072	0.982368	0.588803	0.3316	0.200663	0.00414647	0.734492	0.709266	0.127969
DB_MAG_00078	0.965509	0.856495	0.67159	0.911728	0.968222	0.675596	0.482833	0.827666	0.897915	0.317655	0.859365	0.999723	0.926001	0.928944	0.857874	0.0415847	0.159165	0.999571	0.999899	0.99743	0.0258524	0.100861	0.000500261	0.10877	0.0210119	0.010958	0.0374534	0.00638136	0.167872	0.303098	0.998717	0.951228	0.998796	0.989875	0.993475	0.836169	0.0764197	0.114616	0.999556	0.990743	0.999404	0.999544	0.417118	0.0849164	0.190041	0.00238018	0.994943	0.999859	0.135084
DB_MAG_00079	0.998899	0.963202	0.998882	0.993098	0.984245	0.818503	0.969359	0.992887	0.998448	0.998074	0.999006	0.999704	0.999475	0.00364927	0.0827415	0.000125097	0.00404973	0	0.0216684	0.00302379	0	0.0217232	0	0.0232991	0.0156541	0.000180613	0.00984193	0.000601057	0.00655019	0.000618822	0.00256782	0.00389799	0.00102668	0.00122358	0.00191272	0.00168622	0.000181353	0.000200599	0.000368628	0.00209037	0.00245678	0.0018202	0.00278692	0.000574409	0.00862576	0.000156186	0.000491505	0.000128058	0.000453753
DB_MAG_00080	0.536222	0.643328	0.415015	0.81507	0.437602	0.178693	0.488033	0.716629	0.5969	0.617082	0.447971	0.928357	0.706547	0.292319	0.711942	0.00709359	0.156981	0.196751	0.138647	0.801579	0.267561	0.415467	0.0183986	0.121018	0.968969	0.330285	0.954606	0.30669	0.321482	0.0772923	0.851153	0.742873	0.877532	0.646798	0.566468	0.0864375	0.223603	0.0631329	0.904616	0.16307	0.70589	0.370032	0.532613	0.582137	0.234392	0.00313807	0.949136	0.991804	0.513059
DB_MAG_00081	0.49032	0.226445	0.56985	0.658669	0.431632	0.191251	0.227028	0.385954	0.381252	0.315607	0.606688	0.882498	0.797893	0.972506	0.948508	0.90481	0.91175	0.985167	0.996804	0.727264	0.0775534	0.783472	0	0.0211913	0.106987	0.000328141	0.00892238	0.00106301	0.0303461	0.159123	0.997452	0.991426	0.995899	0.996536	0.99217	0.996042	0.0475067	0.0247696	0.802143	0.977769	0.993963	0.978743	0.929111	0.976411	0.114577	0.00286686	0.778871	0.288002	0.362143
DB_MAG_00082	0.887686	0.999867	0.999551	0.999358	0.973061	0.995878	0.999982	0.99981	0.999756	0.999999	0.999826	0.83778	0.99975	0.99609	0.996876	0.000111759	0.0628323	0.000639947	0.0707451	0.0170152	0.000301821	0.083653	0	0.127633	0.016581	0.000768079	0.0104442	0.0022359	0.090577	0.0204491	0.788242	0.995825	0.912635	0.0469176	0.999369	0.805422	0.0152135	0.0105573	0.0313332	0.0129584	0.00969673	0.0110535	0.01936	0.0173633	0.0147416	0.00221597	0.999993	0.999413	0.189096
DB_MAG_00083	0.0352651	0.19989	0.164416	0.1732	0.962951	0.987885	0.997427	0.960054	0.994829	0.0225633	0.998328	0.996941	0.999175	0.00377846	0.00527885	0	0.00847447	0	0.00750196	0.00146376	0	0.00717058	0	0.0170705	0.00726966	0	0.00545287	0.000499576	0.00569849	0.00160197	0.00148207	0.00518393	0.00456945	0.00778339	0.00700988	0.00473681	0.0106493	0.00654528	0.00162445	0.311927	0.798121	0.0693927	0.99991	0.987145	0.999658	0.00640872	0.00543289	0.968736	0.0332851
DB_MAG_00084	0.0256714	0.0228007	0.227925	0.00428021	0.00328585	0.00285096	0.00230606	0.00261589	0.00466479	0.00481664	0.999978	0.999977	0.999985	0.999996	1	0.0133883	0.808314	0.00695581	0.561624	0.116307	0.000408557	0.626891	0.000143394	0.658914	0.38468	0.00286789	0.161467	0.00557969	0.360635	0.899721	1	0.999977	1	1	1	0.0298966	0.679825	0.492662	0.999997	0.999999	1	0.999998	1	1	1	0.404088	0.160208	0.25311	0.182108
DB_MAG_00085	0.999944	0.997916	0.999985	0.99991	0.999982	0.99999	0.999941	0.999786	0.999981	0.32862	0.999902	0.999981	0.903833	0.999999	0.999631	0.00119983	0.0652569	0.000404869	0.100226	0.0190653	4.33437e-05	0.124066	0.000199972	0.137327	0.0623085	0.00133479	0.0395836	0.00181748	0.0189885	0.0633074	0.00793091	1	0.979383	0.999789	0.304561	0.00350591	0.0341401	0.0397826	0.088298	0.0156756	0.00927062	0.00257698	0.0366481	0.0163928	0.862393	0.0791397	0.0456705	0.998823	0.0247955
DB_MAG_00086	0.783994	0.488065	0.529706	0.680849	0.541228	0.457058	0.425273	0.419325	0.588474	0.39557	0.433577	0.922654	0.709026	0.726596	0.521562	0.156693	0.0804874	0.894948	0.990457	0.939264	0.121629	0.978942	9.11306e-05	0.0423748	0.0109463	0.00861518	0.0413307	0.00336181	0.079707	0.0132808	0.274846	0.253751	0.241626	0.236662	0.198656	0.555931	0.0979298	0.0281141	0.206339	0.649514	0.444206	0.336888	0.27795	0.08255	0.0851901	0.000738765	0.640453	0.908582	0.779529
DB_MAG_00087	0.254984	0.667767	0.251599	0.0936175	0.347852	0.503685	0.41278	0.204143	0.461406	0.988474	0.0965024	0.284353	0.246505	0.191167	0.254095	0.275994	0.454515	0.308122	0.889459	0.245905	0.159346	0.227678	0.0412966	0.876632	0.858767	0.196714	0.413244	0.315274	0.51261	0.463586	0.0170444	0.0192269	0.00845737	0.121735	0.0220661	0.111437	0.765952	0.0222939	0.138758	0.642064	0.424282	0.325251	0.464696	0.275667	0.327722	0.77752	0.247744	0.397335	0.406121
DB_MAG_00088	0.0247	0.00721585	0.00536394	0.00277816	0.0066221	0.00552781	0.999998	1	0.999997	0.999996	0.999989	0.999998	0.999998	0.0244043	0.00840275	0.0335219	0.300129	0.999974	1	0.999999	0.999896	0.305701	0.0048545	0.523137	0.925986	0.00743316	0.177593	0.0350455	0.714414	0.238356	0.036043	0.00800732	0.0126279	0.0106406	0.0435361	0.00450716	0.449173	0.128835	0.999995	0.999991	0.999999	1	0.999999	0.999986	1	0.119249	0.999924	0.999987	0.0456736
DB_MAG_00089	0.991906	0.997391	0.979353	0.936402	0.991892	0.997941	0.993149	0.982798	0.965337	0.99734	0.808421	0.614719	0.9949	0.902457	0.86691	0.0114535	0.183441	0.849802	0.877672	0.990247	0.875422	0.96214	0.00977759	0.0906551	0.99566	0.825057	0.903411	0.893445	0.257395	0.0703593	0.786282	0.541965	0.533261	0.929503	0.623341	0.520735	0.808263	0.333202	0.982868	0.981441	0.793704	0.992884	0.998455	0.997836	0.996853	0.0196883	0.990812	0.89805	0.998224
DB_MAG_00090	0.996202	0.938539	0.926829	0.872503	0.899571	0.932829	0.848746	0.627236	0.629848	0.41666	0.591091	0.578084	0.997376	0.99184	0.894131	0.92131	0.372068	0.978391	0.64306	0.125026	0.0836424	0.309743	0	0.0632547	0.0276348	0.00107204	0.0289097	0.00421304	0.254292	0.0661011	0.967081	0.982037	0.998913	0.998186	0.961846	0.49507	0.0726242	0.0352184	0.996445	0.632131	0.986545	0.688549	0.998289	0.746605	0.975816	0.0143624	0.583039	0.995411	0.129162
DB_MAG_00091	0.726978	0.969242	0.994379	0.975614	0.998608	0.998602	0.998188	0.995131	0.967725	0.998999	0.996603	0.998381	0.998944	0.00318333	0.0513211	0.000190162	0.0114242	0.000173	0.0199004	0.0054488	0.000123571	0.0301109	0	0.0423609	0.0115772	0.000208698	0.0102914	0.000206638	0.00842	0.000876668	0.00190643	0.00301308	0.0012872	0.00278653	0.00361308	0.00116226	0.0664517	0.0367425	0.0190451	0.00473689	0.00480005	0.0024165	0.00322452	0.0031847	0.00789002	0.00154258	0.999841	0.405519	0.681686
DB_MAG_00092	0.818247	0.572821	0.568972	0.442327	0.671164	0.760365	0.6506	0.640721	0.606236	0.73029	0.287648	0.270897	0.586284	0.46217	0.676365	0.00506695	0.0116498	0.835967	0.655892	0.630574	0.128774	0.532243	0	0.00445897	0.316994	0.000115081	0.00246959	0.000264009	0.00755262	0.00908632	0.382774	0.319402	0.22221	0.307152	0.182187	0.142233	0.0651862	0.013115	0.564711	0.585568	0.466706	0.683526	0.994219	0.699767	0.613774	0.00307546	0.126301	0.302662	0.59235
DB_MAG_00093	0.310369	0.57752	0.519973	0.573369	0.489839	0.226733	0.486054	0.446993	0.466093	0.409464	0.387566	0.334066	0.410337	0.362088	0.212669	0.0179557	0.0163689	0.0191218	0.0259587	0.01149	0.0076859	0.0219939	0.000200759	0.0105462	0.0109032	0.00856672	0.00950977	0.00890231	0.00549977	0.00217872	0.0111855	0.0113551	0.01167	0.007214	0.00546495	0.00770886	0.0181498	0.00727771	0.674427	0.352599	0.544489	0.517529	0.0572912	0.43295	0.111427	0	0.315516	0.0809282	0.0198367
DB_MAG_00094	0.732138	0.810738	0.298339	0.480285	0.902607	0.234349	0.228277	0.369384	0.430086	0.252945	0.19114	0.831865	0.397436	0.885621	0.513134	0.00735027	0.0586117	0.900965	0.991894	0.805866	0.242563	0.333114	0.000400601	0.0709031	0.01272	0.000625237	0.0172876	0.00296894	0.160039	0.0949957	0.978089	0.957287	0.970765	0.370506	0.371547	0.294916	0.0635481	0.0359118	0.744214	0.835442	0.839777	0.82895	0.374987	0.455388	0.0312071	0.00219675	0.550028	0.808492	0.176528
DB_MAG_00095	0.638606	0.58932	0.399622	0.378171	0.504406	0.20519	0.376976	0.64145	0.486911	0.318491	0.445081	0.753886	0.443505	0.396769	0.499822	0.921712	0.319915	0.715093	0.950469	0.751271	0.098426	0.850621	0	0.0147122	0.0281687	0.00289449	0.00667049	0.00628348	0.00733001	0.00937954	0.259979	0.253746	0.369404	0.374865	0.480714	0.682117	0.0363394	0.0156587	0.327417	0.141715	0.200547	0.17987	0.433198	0.215166	0.339551	0.00194417	0.472789	0.386556	0.460538
DB_MAG_00096	0.998886	0.998632	0.998182	0.998272	0.998455	0.997759	0.998509	0.997243	0.999541	0.997555	0.64228	0.308532	0.938813	0.699287	0.575424	0.0390725	0.105797	0.662791	0.559095	0.995202	0.920493	0.965943	0.00072818	0.0360506	0.961146	0.953732	0.0323308	0.0164071	0.0443313	0.0659577	0.689165	0.890941	0.744641	0.948494	0.884823	0.0536071	0.766347	0.355163	0.965764	0.908833	0.955938	0.901607	0.946002	0.960294	0.850851	0.0225752	0.998413	0.956035	0.996753
DB_MAG_00097	0.943627	0.526329	0.999732	0.996199	0.862307	0.270803	0.978633	0.941465	0.171276	0.999848	0.082716	0.761238	0.999461	0.999529	0.999766	0.00233077	0.0136104	0.000970071	0.048483	0.00638961	0	0.0464505	0.000310587	0.0351784	0.00877374	0.00102275	0.00300325	0.000205918	0.0208045	0.00460818	0.000662905	0.396964	0.0643421	0.576878	0.759034	0.99806	0.0206143	0.00236429	0.00210022	0.00038926	4.78878e-05	9.09869e-05	0.00293279	0.00320506	0.00167402	0.00144074	0.00164666	0.00551052	0.00338909
DB_MAG_00098	0.746829	0.00173786	0.00261344	0.00201002	0.0021898	0.00168792	0.00299547	0.00368962	0.00337001	0.00463595	0.997998	0.998215	0.999498	0.00610414	0.00655525	0.00229301	0.0107551	0.00131921	0.0084063	0.00276659	0	0.00198505	0	0.00281736	0.00944585	0.000499384	0.00612578	0.000751573	0.0014299	0.0101733	0.0024037	0.00825066	0.0066235	0.00761977	0.00666178	0.004998	0.035125	0.0215542	0.0083805	0.00251024	0.00675251	0.0071054	0.0111929	0.00963895	0.928397	0.0631787	0.00985784	0.00635217	0.00333672
DB_MAG_00099	0.999833	0.999974	0.999772	0.999647	0.987806	0.93929	0.969661	0.999784	0.999847	0.999956	0.999939	0.996954	0.681863	0.0152276	0.177924	0.00460918	0.0221436	0.00122149	0.117057	0.0170797	0.000572856	0.0938392	0	0.103982	0.0189171	0.000543956	0.0128796	0.00148994	0.0453141	0.000285144	0.00195233	0.00213858	0.00179178	0.00209234	0.00124269	0.00382247	0.000654417	0.000443771	0.002574	0.00191701	0.00218032	0.00160297	0.00167104	0.00367861	0.00112323	0.000113672	0.0353398	0.82265	0.00147324
DB_MAG_00100	0.999991	0.99982	0.999964	0.999942	0.999982	0.999943	0.999968	0.99994	0.999767	0.983605	0.999841	0.999966	0.996651	0.0175543	0.450946	0.000334702	0.0435078	0.00247522	0.189021	0.0411596	0.000764908	0.201827	0	0.238713	0.0593781	0.0006843	0.0358543	0.00279415	0.0239093	0.00148426	0.00221675	0.00306051	0.00216067	0.00276086	0.0036274	0.00120738	0.0147698	0.00824489	0.00399102	0.999911	0.994652	0.0590758	0.16594	0.999373	0.0100998	0	0.00434149	0.00124769	0.00210197
DB_MAG_00101	0.544182	0.454269	0.816725	0.887412	0.869942	0.551802	0.773978	0.691185	0.636562	0.528518	0.8136	0.977285	0.654211	0.588442	0.621143	0.728345	0.204183	0.995811	0.998728	0.908971	0.190858	0.704594	0.00150789	0.13521	0.0236176	0.216521	0.337411	0.522827	0.450267	0.0352551	0.534782	0.627635	0.583998	0.371382	0.466546	0.960911	0.0680899	0.015517	0.618195	0.947777	0.943899	0.792042	0.528264	0.294551	0.410098	0.000894731	0.643931	0.894027	0.430848
DB_MAG_00102	0.018135	0.0189509	0.028849	0.00930983	0.00884427	0.00454261	0.00648505	0.00746175	0.00861299	0.00720726	0.00907017	0.019491	0.0699402	0.998768	0.997796	0.00161745	0.841207	0.0143958	0.385065	0.0703584	0.023869	0.227452	0.0180086	0.389893	0.165861	0.0131466	0.0920896	0.0171535	0.328263	0.924611	0.998367	0.99931	0.999669	0.99951	0.999524	0.998982	0.653044	0.423513	0.1709	0.0352655	0.0172672	0.0446233	0.314476	0.0715494	0.501522	0.0386668	0.217671	0.276335	0.101796
DB_MAG_00103	0.915082	0.893038	0.729807	0.458608	0.833893	0.887059	0.881219	0.790134	0.721851	0.957573	0.537516	0.503208	0.869236	0.7232	0.676976	0.0457256	0.0395639	0.774058	0.722613	0.822062	0.570785	0.78037	0.000200493	0.014154	0.124273	0.000514107	0.00725997	0.00104932	0.0221518	0.0307164	0.810516	0.766659	0.530017	0.66202	0.617056	0.305013	0.318625	0.0947042	0.989284	0.92628	0.956415	0.959995	0.997305	0.931661	0.951586	0.00790282	0.716329	0.634348	0.970969
DB_MAG_00104	0.999888	0.999874	0.999932	0.999861	0.999574	0.999278	0.998697	0.99996	0.982433	0.976944	0.999064	0.999692	0.999806	0.99968	0.999563	0.00039856	0.0449989	0.000197628	0.110576	0.0163833	0	0.118033	0	0.132583	0.0330441	0.000736972	0.0226307	0.00117585	0.0370846	0.0137692	0.886777	0.908274	0.221713	0.0348955	0.0508075	0.0292806	0.195557	0.110876	0.196461	0.0297691	0.662938	0.869083	0.027734	0.041825	0.0259071	0.00470473	0.999762	0.297599	0.937336
DB_MAG_00105	0.94461	0.686154	0.29643	0.257358	0.739038	0.950335	0.663151	0.764674	0.996574	0.81027	0.21271	0.757531	0.999818	0.999961	0.96428	0.0173389	0.0318112	0.351259	0.0267913	0.309065	0.00306528	0.0245192	0	0.0263167	0.211027	0.00142554	0.00797616	0.00397805	0.0164829	0.00858089	0.0321964	0.261262	0.849112	0.123634	0.134955	0.137526	0.104611	0.031908	0.999914	0.0093718	0.105756	0.0270566	0.0978497	0.45395	0.492686	0.00344711	0.999606	0.999836	0.862398
DB_MAG_00106	0.999976	0.999921	0.999884	0.999213	0.999647	0.999897	0.999582	0.998804	0.999346	0.998815	0.999429	0.999978	0.999904	0.044761	0.268687	0.000843065	0.0266621	0.000564772	0.130683	0.02793	0.00128097	0.135558	0	0.167612	0.0418397	0.000739933	0.0409525	0.000781677	0.0190598	0.00242197	0.00326585	0.0277434	0.0286527	0.029513	0.0210987	0.0221489	0.00334279	0.00100186	0.00738459	0.00823993	0.00658655	0.00991379	0.00965514	0.012154	0.0442142	0.00115328	0.00930482	0.00635409	0.00607825
DB_MAG_00107	0.375382	0.432042	0.780505	0.796835	0.910883	0.226953	0.620333	0.602419	0.851501	0.720466	0.461111	0.764182	0.457233	0.900863	0.589753	0.0184189	0.070157	0.805639	0.900715	0.558131	0.143698	0.0962183	0.000992461	0.0723873	0.805026	0.002358	0.0104513	0.00345273	0.0524727	0.110016	0.978081	0.932991	0.938956	0.855308	0.810134	0.905616	0.0491645	0.0366207	0.821888	0.210558	0.510885	0.726349	0.330726	0.272645	0.103034	0.00321506	0.995623	0.99774	0.290947
DB_MAG_00108	0.629731	0.449349	0.805368	0.747739	0.846285	0.522174	0.148781	0.0998478	0.287767	0.159764	0.213817	0.472302	0.31737	0.464636	0.456522	0.00469307	0.0168376	0.00540169	0.0239317	0.00553813	0.000723474	0.0242649	5.61516e-05	0.0242607	0.00314031	5.98641e-05	0.00105203	0.000503508	0.00417193	0.0153837	0.368459	0.184764	0.163468	0.701893	0.214437	0.674082	0.0219506	0.010201	0.881539	0.0479474	0.693001	0.135612	0.0217228	0.0598256	0.0101532	0.00237879	0.119284	0.783465	0.0307381
DB_MAG_00109	0.999942	0.999933	0.999982	0.999909	0.999804	0.999688	0.999561	0.999708	0.964277	0.988586	0.999142	0.997944	0.999808	0.00681484	0.345182	4.91414e-05	0.0338418	0.000500576	0.0719064	0.0130491	0	0.0641629	0	0.0573589	0.0103947	0.000249039	0.00436942	0	0.0110527	0.00647251	0.00118606	0.00117023	0.000248206	0.00119855	0.00863807	0.000326499	0.197666	0.142145	0.0705846	0.0462338	0.999878	0.800387	0.291561	0.999977	0.999947	0.0129159	0.999993	0.999989	0.927756
DB_MAG_00110	0.999866	0.999934	0.999985	1	0.999989	0.998993	0.999903	0.99999	0.999936	0.999232	0.999985	0.99998	0.999746	0.99997	0.999958	0.0236115	0.434535	0.998048	0.830358	0.996744	0.153759	0.842609	0.000681679	0.853354	0.911752	0.0153131	0.165472	0.624907	0.382829	0.38642	0.999895	0.999811	0.999276	0.999647	0.999517	0.841428	0.514848	0.272962	0.99962	0.995064	0.998382	0.987394	0.459035	0.999727	0.730878	0.0305112	0.999976	0.999986	0.999813
DB_MAG_00111	0.923229	0.770365	0.829259	0.767641	0.901854	0.406001	0.68593	0.903313	0.908379	0.680377	0.902182	0.996852	0.88008	0.41032	0.602087	0.0072113	0.0308871	0.243451	0.793378	0.383626	0.0114965	0.163952	0	0.0356114	0.0105309	0.000356454	0.0090547	0.00117139	0.0214944	0.0515024	0.925909	0.150326	0.488196	0.742763	0.670421	0.898201	0.0501778	0.0280483	0.898458	0.980612	0.998323	0.878658	0.267076	0.580034	0.0882387	0.00241898	0.393572	0.739831	0.19643
DB_MAG_00112	0.98622	0.936611	0.998496	0.998609	0.995377	0.9969	0.988349	0.988593	0.993319	0.998969	0.99853	0.999979	0.997097	0.378215	0.374326	0.0131593	0.115417	0.994855	0.998434	0.998817	0.502958	0.722114	0.000472063	0.237685	0.0542166	0.0035365	0.0507892	0.0102385	0.428077	0.119072	0.934883	0.900142	0.980338	0.587778	0.58617	0.793172	0.208739	0.139844	0.998557	0.999649	0.999755	0.999592	0.999054	0.94082	0.998687	0.00472578	0.991762	0.9985	0.633359
DB_MAG_00113	0.992534	0.989407	0.72956	0.974338	0.977826	0.916782	0.924876	0.895346	0.96016	0.878163	0.961383	0.988634	0.981814	0.986522	0.926181	0.0119003	0.0763564	0.975444	0.972449	0.91479	0.739692	0.187591	0.00106259	0.0858563	0.699504	0.00184053	0.0160679	0.00631298	0.0879859	0.0489543	0.809628	0.888283	0.975701	0.49783	0.993334	0.381198	0.0788612	0.0218512	0.998019	0.852998	0.977963	0.956194	0.770808	0.953013	0.892667	0.00243675	0.472811	0.964809	0.415297
DB_MAG_00114	0.314116	0.170187	0.113598	0.404415	0.482097	0.0254894	0.0690902	0.17096	0.0693124	0.0536471	0.299634	0.962237	0.322408	0.704582	0.371115	7.13149e-05	0.0344311	0.9879	0.281033	0.986227	0.0444409	0.956577	0.000146629	0.0198649	0.0489597	0.000672826	0.00584682	0.00292524	0.0205754	0.0331894	0.163028	0.840937	0.960929	0.906947	0.882043	0.721062	0.023414	0.0334774	0.494913	0.040141	0.0989034	0.450488	0.0773	0.0849474	0.0849201	0.00169756	0.76032	0.744506	0.0712139
DB_MAG_00115	0.168866	0.396182	0.15277	0.356536	0.108544	0.0519074	0.1644	0.391769	0.286553	0.663002	0.609716	0.989165	0.500563	0.465299	0.74651	0.0158907	0.890585	0.995013	0.950824	0.940522	0.491085	0.994628	0.000299117	0.044683	0.995176	0.78257	0.994947	0.993599	0.120606	0.0566167	0.143895	0.929108	0.897225	0.786376	0.7189	0.146761	0.0764232	0.0368204	0.453946	0.211672	0.216565	0.126165	0.201779	0.518797	0.0438272	0.00230328	0.728317	0.993972	0.488323
DB_MAG_00116	0.999218	0.998248	0.995642	0.956609	0.998719	0.999279	0.998949	0.995763	0.991838	0.999603	0.97332	0.960356	0.999212	0.998603	0.993646	0.00470363	0.421968	0.999408	0.999768	0.997067	0.961678	0.999237	0.00995623	0.0843291	0.999921	0.625571	0.997322	0.986198	0.21332	0.391855	0.99605	0.982274	0.969329	0.980745	0.941293	0.794254	0.978353	0.839734	0.999645	0.999209	0.99536	0.999741	0.999942	0.999928	0.999633	0.133493	0.996008	0.889885	0.999891
DB_MAG_00117	0.00197671	0.00206549	0.00913668	0.00187979	0.00144975	0.00201743	0.999627	0.999742	0.999466	0.999497	0.998739	0.997619	0.999032	0.997411	0.988354	0.000615736	0.0759164	0.000482978	0.0141782	0.00910736	0.000400717	0.00800946	0	0.03119	0.0120297	0.00010751	0.00805181	0.000918718	0.0238541	0.0853658	0.996518	0.678022	0.538557	0.999638	0.99932	0.747253	0.377367	0.258679	0.995508	0.99997	0.990968	0.999801	0.999775	0.999955	0.999833	0.052788	0.999986	0.999781	0.972619
DB_MAG_00118	0.000817602	0.000780592	0.000959757	0.000803303	0.000810873	0.000261599	0.523364	0.932226	0.732919	0.991128	0.613267	0.624515	0.995695	0.00123482	0.000725916	6.72924e-05	0.00761077	0	0.00273712	0	0	0.00244355	0	0.0107718	0.00244103	0	0.000905082	0	0.00877577	0.000281787	0.0272963	0.00845529	0.00612024	0.0080305	0.00718935	0.00559452	0.00124575	0.00704635	0.999749	0.00186652	0.00142912	0.00152838	0.00194811	0.00183708	0.00521264	0	0.00329396	0.998012	0.0049115
DB_MAG_00119	0.999466	0.999024	0.998926	0.998611	0.998614	0.999178	0.998406	0.998358	0.993312	0.999144	0.990388	0.787434	0.9985	0.991879	0.990532	0.0205208	0.121001	0.405017	0.369361	0.458145	0.0562037	0.0617927	5.85529e-05	0.0379466	0.669688	0.113702	0.738963	0.443469	0.0682528	0.164926	0.993762	0.975257	0.989302	0.996757	0.645969	0.304707	0.385311	0.176686	0.997801	0.984557	0.946306	0.977533	0.997494	0.998434	0.997333	0.030182	0.999445	0.998637	0.875631
DB_MAG_00120	0.992378	0.95669	0.997612	0.999413	0.998992	0.869811	0.992937	0.995784	0.9893	0.975489	0.998316	0.999958	0.985663	0.993694	0.989062	0.00108664	0.255581	0.999244	0.995562	0.996682	0.502754	0.999612	0.000220925	0.294962	0.814636	0.998547	0.971825	0.0121226	0.193919	0.404992	0.999421	0.999389	0.997307	0.997538	0.998494	0.998845	0.286114	0.20786	0.985846	0.991155	0.992765	0.996379	0.97277	0.998274	0.617164	0.00790375	0.999312	0.996722	0.96486
DB_MAG_00121	0.856791	0.847916	0.675103	0.484749	0.477579	0.711727	0.821594	0.368297	0.653984	0.580976	0.327762	0.535763	0.537211	0.00467033	0.367189	0.00606597	0.00872671	0.00158157	0.00693016	0.00285054	0.000555079	0.0048919	0	0.00329213	0.0029009	6.00399e-05	0.00231134	0.000744883	0.00252942	0.00369652	0.00394133	0.00295474	0.207268	0.691288	0.488641	0.159104	0.00902303	0.00221683	0.743062	0.646641	0.870547	0.704225	0.919647	0.896565	0.943215	0.00432675	0.270385	0.174755	0.0243119
DB_MAG_00122	0.999903	0.99901	1	0.999983	0.994827	0.999506	0.999992	0.999977	0.888207	0.172181	1	0.999999	0.971734	0.999944	0.999946	0.00336223	0.108596	0.00126533	0.207758	0.0471277	0.00109888	0.185536	0	0.162291	0.108512	0.000432358	0.0883582	0.0026407	0.048551	0.0341993	0.00762374	0.666977	0.999279	0.0170679	0.0896165	0.0281597	0.679783	0.509053	0.633988	0.0264048	0.0493036	0.00654532	0.0222992	0.0524105	0.020586	0.0243573	0.42223	0.259191	0.812665
DB_MAG_00123	0.00121562	0.000343888	0.00254063	0.000692749	0.000707664	9.28084e-05	0.000906539	0.000866764	0.00112199	0.00120651	0.660964	0.967244	0.955856	0.93553	0.898346	0	0.00278094	0	0.000884166	0	0	0.00177165	0	0.000409351	0.0028116	0	0.00397502	0.000174844	0.000846877	0.01237	0.00148079	0.00575909	0.00385735	0.00368831	0.00617259	0.00250831	0.0175648	0.00290689	0.995564	0.00460396	0.99834	0.998938	0.977293	0.594559	0.999739	0.0113036	0.00468268	0.00229452	0.00135567
DB_MAG_00124	0.368848	0.291164	0.281935	0.514293	0.602198	0.15615	0.24902	0.513664	0.336798	0.310614	0.62408	0.948618	0.300968	0.698848	0.41377	0.00702286	0.0633579	0.898269	0.681388	0.7755	0.0700023	0.691081	0.00261446	0.0475403	0.0351051	0.204671	0.111455	0.00213942	0.0498699	0.134655	0.962655	0.952263	0.987331	0.983027	0.996479	0.990317	0.0606491	0.0459648	0.873049	0.521442	0.978378	0.955198	0.370767	0.555159	0.292603	0.0023628	0.646926	0.902357	0.244306
DB_MAG_00125	0.999429	0.998764	0.998895	0.998412	0.998958	0.997789	0.999336	0.998773	0.998889	0.99708	0.998652	0.999137	0.994657	0.998148	0.999278	0.58939	0.362125	0.255382	0.974444	0.148057	0.133878	0.455014	0	0.426733	0.100666	0.00537916	0.0696349	0.00767631	0.308323	0.415196	0.99958	0.999247	0.997838	0.990552	0.990996	0.999396	0.380205	0.196275	0.943947	0.981699	0.999555	0.999006	0.988726	0.998259	0.976711	0.0108457	0.897196	0.99625	0.263144
DB_MAG_00126	0.898428	0.826538	0.577288	0.997057	0.993232	0.23448	0.668768	0.971802	0.795783	0.394715	0.481599	0.942803	0.574638	0.746411	0.79578	0.811535	0.902315	0.997197	0.17047	0.976321	0.00192298	0.203982	0	0.164814	0.889457	0.00165911	0.309438	0.00470211	0.114449	0.0168355	0.285291	0.0857123	0.788664	0.546789	0.0809963	0.0532011	0.242274	0.0413682	0.495476	0.108889	0.425147	0.598084	0.393683	0.459157	0.341585	0.00322069	0.990308	0.999328	0.957826
DB_MAG_00127	0.00759784	0.00524772	0.673806	0.991461	0.130036	0.0138874	0.137767	0.0437788	0.166259	0.0223441	0.169774	0.924923	0.093778	0.007475	0.0117178	0.000244668	0.0208837	0.000152159	0.0942279	0.00969116	0.000849259	0.126934	0	0.077961	0.00776719	0	0.00564404	2.32535e-05	0.0029254	0.00263574	0.000245173	4.60016e-05	0	0.000201194	0.00624206	0.000278031	0.0689518	0.0191468	0.645109	0.149206	0.982985	0.734899	0.301416	0.817649	0.00132393	0.000151653	0.428026	0.995617	0.16958
DB_MAG_00128	0.730319	0.782941	0.560467	0.598806	0.514132	0.588945	0.625806	0.647344	0.474245	0.600451	0.505965	0.645658	0.521628	0.482212	0.335446	0.0455961	0.0311244	0.288741	0.0623461	0.428825	0.109783	0.0621999	0.00014431	0.0164873	0.0293179	0.00113962	0.00761629	0.00138556	0.0195811	0.0125554	0.249075	0.179988	0.263749	0.375542	0.0922446	0.371204	0.114173	0.025736	0.150946	0.275636	0.422805	0.550717	0.594181	0.316747	0.316665	0.00143111	0.538792	0.748298	0.577377
DB_MAG_00129	0.999579	0.997158	0.998907	0.992957	0.999727	0.999873	0.99985	0.999538	0.999089	0.999599	0.99837	0.99988	0.99967	0.999569	0.933294	0	0.129106	0	0.0400577	0.0167684	0	0.0371608	0	0.0526475	0.0331729	0.000527453	0.0280232	0.000492947	0.024704	0.12341	0.999725	0.999496	0.81097	0.236833	0.987769	0.964439	0.0435009	0.0207826	0.0194911	0.998945	0.997893	0.999092	0.999649	0.196852	0.999966	0.0419654	0.00561877	0.00228317	0.00268327
DB_MAG_00130	0.23017	0.425025	0.999895	0.99932	0.991539	0.935707	0.999596	0.821287	0.552045	0.980343	0.999494	0.999661	0.184663	0.0120674	0.245382	0	0.0388943	0.000432759	0.0518604	0.0136223	0	0.0428448	0	0.0357354	0.0115017	0	0.00948498	0.00025002	0.00825564	0.0212733	0.00634934	0.0237469	0.597422	0.800168	0.793023	0.795063	0.025399	0.0142702	0.000810696	0.00476035	0.00348782	0.00295206	0.0120749	0.00276019	0.898924	0.0694507	0.0139189	0.043486	0.00139878
DB_MAG_00131	0.995405	0.938153	0.996293	0.969993	0.934043	0.997514	0.995912	0.29921	0.993043	0.999257	0.917621	0.855242	0.970291	0.979791	0.996977	0.0133753	0.70651	0.970171	0.279206	0.00527478	0.350098	0.45435	0.000310609	0.0141785	0.0339965	0.000119863	0.0523217	0.00328409	0.0105627	0.00265133	0.00473639	0.0052931	0.03626	0.0291208	0.00217466	0.495358	0.0820051	0.0172754	0.148638	0.431531	0.751246	0.0205922	0.0484104	0.977968	0.811504	0.00201936	0.977535	0.217247	0.829116
DB_MAG_00132	0.998896	0.994434	0.952632	0.999843	0.994244	0.688106	0.945939	0.999423	0.994965	0.931138	0.995798	0.999961	0.986168	0.988054	0.971952	0.339598	0.925369	0.999747	0.909137	0.999728	0.868831	0.92061	0.00325192	0.479881	0.358957	0.00822721	0.161976	0.0335136	0.840186	0.0624365	0.670019	0.585821	0.986121	0.924198	0.125366	0.0725487	0.933024	0.275677	0.898699	0.10853	0.853455	0.422888	0.645477	0.777363	0.269123	0.0076519	0.996105	0.999976	0.999992
DB_MAG_00133	0.999988	0.999743	0.999957	0.999986	0.999974	0.998404	0.998946	0.999878	0.999745	0.997302	0.999762	0.999979	0.999728	0.999938	0.999624	0.0300777	0.367227	0.97537	0.999966	0.488422	0.582571	0.998322	0.00014623	0.38241	0.067741	0.00287505	0.0531136	0.00723912	0.238195	0.55855	0.999903	0.999997	0.999989	0.999987	0.999935	0.999998	0.438853	0.316635	1	0.999983	1	0.999999	0.99955	0.993196	0.912961	0.0427016	0.999901	0.999995	0.943495
DB_MAG_00134	0.388562	0.500377	0.184403	0.0690037	0.36549	0.29615	0.388831	0.530111	0.374175	0.523924	0.330715	0.893425	0.447135	0.057409	0.0982397	0.0290115	0.0081866	0.36172	0.102902	0.118241	0.00516386	0.28813	0	0.0029574	0.00363686	0.000182293	0.00140721	0.000474435	0.00378885	0.00447493	0.00416006	0.00282009	0.00440154	0.0208396	0.00232767	0.00394131	0.0453298	0.0061596	0.464222	0.223487	0.576703	0.646619	0.830716	0.632789	0.678148	0.000883528	0.0594132	0.139749	0.769673
DB_MAG_00135	0.397899	0.780488	0.259244	0.47152	0.673502	0.653754	0.974885	0.23351	0.320636	0.99532	0.194857	0.997438	0.870422	0.839853	0.966633	0.851397	0.657071	0.987388	0.813415	0.374988	0.812771	0.866556	0.00118598	0.10913	0.918452	0.299578	0.868468	0.847692	0.447866	0.0556416	0.411375	0.74169	0.992764	0.170623	0.894616	0.509123	0.89285	0.170477	0.913165	0.986575	0.974326	0.927911	0.627268	0.870251	0.756681	0.00913936	0.939881	0.990445	0.906002
DB_MAG_00136	0.00469588	0.000706832	0.000515936	9.11487e-05	0.000134143	0	0.996771	0.99978	0.999822	0.998663	0.979429	0.999207	0.999874	0.00269577	0.00303284	0.000259688	0.00635805	0	0.00896353	0.00119095	0	0.0122776	0	0.0452863	0.0171291	0.000354276	0.00869524	0.000465202	0.0192702	0.000499598	0.00341206	0.0038979	0.00316441	0.00384716	0.00354534	0.00199409	0.00151083	0.00104477	0.00259258	0.0611255	0.279418	0.00108605	0.00183243	0.00175934	0.010133	0.000258828	0.547078	0.89999	0.0468496
DB_MAG_00137	0.890403	0.80502	0.928394	0.817468	0.953872	0.82516	0.971769	0.973919	0.97303	0.984159	0.633861	0.907419	0.545266	0.840589	0.388932	0.946641	0.942443	0.993928	0.998957	0.992753	0.996886	0.999273	0.00178565	0.0729246	0.99315	0.991696	0.999277	0.994925	0.132714	0.0377664	0.225428	0.713736	0.346463	0.0253946	0.0701609	0.0366797	0.828618	0.310464	0.997634	0.400439	0.986734	0.924963	0.270192	0.0760797	0.436359	0.0170778	0.998655	0.99522	0.998272
DB_MAG_00138	0.601448	0.522215	0.474672	0.307186	0.492409	0.3237	0.48072	0.423444	0.41006	0.657135	0.22286	0.438935	0.450294	0.392377	0.304813	0.856395	0.803334	0.830175	0.993526	0.618972	0.142142	0.497914	0.000751145	0.0179807	0.973405	0.1511	0.942061	0.00124741	0.0695104	0.00961538	0.283732	0.239936	0.258454	0.279364	0.22249	0.399579	0.0677035	0.0162499	0.942369	0.497346	0.752811	0.346602	0.756151	0.775818	0.691052	0.00208615	0.66633	0.502714	0.776095
DB_MAG_00139	0.997578	0.999495	0.999863	0.999795	0.999518	0.962256	0.99977	0.999912	0.998333	0.999758	0.999647	0.999671	0.688529	0.999708	0.999514	0.00136641	0.180701	0.000170381	0.115116	0.0232944	0.00118863	0.118525	0	0.127062	0.0363349	0.00070038	0.0277169	0.00135093	0.0877327	0.0683093	0.320022	0.999901	0.999605	0.982836	0.887467	0.999828	0.380043	0.245598	0.998978	0.999351	0.995786	0.89521	0.999634	0.999977	0.978395	0.0268138	0.999999	0.999952	0.989883
DB_MAG_00140	0.00099351	0.000711643	0.00932206	0.00108467	0.00133119	0.00153585	0.00141119	0.00109956	0.00120282	0.00401869	0.00139073	0.00163352	0.00143166	0.00312472	0.998719	0	0.00179911	0	0.00189678	0	0	0.00364101	0	0.00153864	0.00164748	0	0.000152561	0.000125584	0.00111072	0.000910717	0.00167631	0.00231168	0.00823832	0.0127826	0.011724	0.00880949	0.0014205	0.000426056	0.000834436	0.0020233	0.00077304	0.00104002	0.00172841	0.000836297	0.0117063	0.000214888	0.0031796	0.000840948	0.0113788
DB_MAG_00141	0.999257	0.182443	0.00195117	0.00131997	0.000446064	0.000525684	0.00053144	0.000325195	0.00054487	0.00078373	0.000381793	0.0010341	0.378049	0.000494028	0.000289702	0.000335747	0.00113291	0	0.00500263	0.00073097	0	0.000288743	0	0.000211041	0.00019857	0	0.000195693	0	0	0	0	0.00143508	0.000871983	0.0010389	0.00122116	0.000816345	0.00167778	0.000865268	0.000662861	0.000245575	0.000402897	0.000447023	0	6.81087e-05	0.00635809	0	0.000424001	0.611195	0.10372
DB_MAG_00142	0.104275	0.129178	0.0629508	0.115863	0.111711	0.215683	0.129445	0.147905	0.0985182	0.248072	0.182923	0.635773	0.989112	0.993905	0.947299	0.909543	0.62035	0.00673092	0.0783881	0.0153888	0.00449532	0.138724	0.00812432	0.178334	0.0393252	0.00268236	0.0523746	0.0123397	0.445028	0.0228683	0.215165	0.0292881	0.511908	0.631541	0.92932	0.0268736	0.686611	0.0648289	0.663721	0.89736	0.874654	0.765425	0.928762	0.144215	0.932608	0.0156394	0.0794611	0.13684	0.930992
DB_MAG_00143	0.996578	0.903602	0.915379	0.732159	0.891482	0.278689	0.954866	0.995242	0.997119	0.677466	0.530612	0.997458	0.986909	0.0164533	0.0423167	0.0199569	0.0493251	0.00912225	0.0367247	0.0171394	0.00532147	0.0523046	0	0.0721072	0.0265359	0.00680514	0.028316	0.00708011	0.0278301	0.00282413	0.0433086	0.0169832	0.0183766	0.0102477	0.0116107	0.00974917	0.0138146	0.0114982	0.999831	0.0121718	0.0105071	0.00939463	0.00677183	0.0118968	0.0129985	0.000724258	0.807206	0.0103324	0.0103987
DB_MAG_00144	0.505451	0.840496	0.664842	0.471716	0.219778	0.0623738	0.49708	0.57428	0.452867	0.396063	0.455719	0.0815681	0.539008	0.323272	0.189071	0.0296578	0.0609217	0.717533	0.940542	0.715335	0.26303	0.522622	0.000233077	0.0403293	0.638025	0.00324801	0.0163099	0.0146015	0.107987	0.0273546	0.570136	0.850594	0.25528	0.50713	0.330576	0.395088	0.184387	0.0524526	0.781909	0.34014	0.49178	0.758287	0.0749894	0.203418	0.132083	0.00188631	0.508093	0.700381	0.886747
DB_MAG_00145	0.99156	0.992844	0.985355	0.99567	0.986347	0.996005	0.997844	0.998646	0.988876	0.9942	0.994685	0.999301	0.994429	0.983259	0.971909	0.758114	0.886614	0.982609	0.956873	0.979594	0.675396	0.941197	0.00398584	0.118068	0.5415	0.0062036	0.433293	0.0114686	0.195526	0.0713039	0.882935	0.696789	0.986962	0.985054	0.700671	0.896235	0.696983	0.224222	0.981768	0.91609	0.98614	0.979649	0.966187	0.997915	0.999243	0.0362807	0.996904	0.999711	0.998404
DB_MAG_00146	0.379553	0.643472	0.944707	0.99293	0.979567	0.600356	0.86454	0.942727	0.878763	0.727139	0.966692	0.994367	0.832781	0.584543	0.617876	0.00205567	0.0763145	0.999447	0.999549	0.993621	0.864298	0.999499	0.00080803	0.102173	0.320809	0.0091159	0.0287453	0.0121382	0.197231	0.0235673	0.689808	0.722639	0.644669	0.814817	0.937741	0.88746	0.0751532	0.0893396	0.719941	0.974928	0.807136	0.971414	0.864318	0.997959	0.303525	0.00120788	0.996414	0.870719	0.719551
DB_MAG_00147	0.999977	0.999975	0.999991	0.999815	0.999847	0.998028	0.999964	0.999989	0.999916	0.999656	0.999771	0.99999	0.998937	0.716509	0.959236	0.92538	0.913198	0.997469	0.985897	0.993607	0.322329	0.9984	0.000754833	0.65152	0.586152	0.886988	0.853899	0.387085	0.731884	0.260357	0.956562	0.897922	0.945325	0.217692	0.717036	0.631292	0.99692	0.874458	0.999843	0.978423	0.899041	0.968093	0.902281	0.882119	0.988523	0.0314545	0.99997	0.999949	0.99917
DB_MAG_00148	0.999158	0.998319	0.99712	0.992521	0.997599	0.998525	0.998082	0.987646	0.996586	0.998857	0.958214	0.956583	0.996714	0.998676	0.998042	0.0139162	0.214298	0.996213	0.967021	0.998244	0.767737	0.93919	0.00754361	0.162109	0.998081	0.864449	0.877918	0.86641	0.289356	0.156437	0.998034	0.960779	0.928632	0.972236	0.799399	0.650526	0.566412	0.15253	0.998636	0.997544	0.984302	0.995394	0.999615	0.999691	0.99875	0.0375346	0.99585	0.995957	0.961157
DB_MAG_00149	0.00333596	0.00127328	0.00119349	0	0	0.000283472	0	0	3.7546e-05	0.000749512	0.00013892	0.0206494	0.999622	0.997573	0.409913	0.0626333	0.166831	0	0.0291113	0.00554179	0.0429249	0.281186	0.00212323	0.00515413	0.015063	0.000283472	0.00560327	0.0654408	0.0478153	0.107237	0.998555	0.0795867	0.00295206	0.00318249	0.0378591	0.000671604	0.937758	0.0788682	0.85879	0.999308	0.941319	0.998627	0.999745	0.999518	0.997258	0.0635185	0.0113384	0.000282064	0.00342701
DB_MAG_00150	0.978297	0.958884	0.772413	0.731636	0.860818	0.783677	0.936768	0.72368	0.859216	0.751483	0.454049	0.501548	0.715718	0.51291	0.179001	0.0224486	0.0742256	0.997108	0.99631	0.993736	0.74531	0.8384	0.000345943	0.15454	0.287141	0.00173772	0.041763	0.00980019	0.628652	0.0419838	0.97947	0.658081	0.70455	0.784797	0.40702	0.811773	0.0872926	0.0351409	0.781534	0.205873	0.455206	0.589788	0.341483	0.182988	0.232579	0.00482033	0.407447	0.708638	0.645489
DB_MAG_00151	0.704185	0.579172	0.92155	0.995096	0.839927	0.485057	0.852245	0.836759	0.831262	0.404493	0.998915	0.999507	0.970872	0.836025	0.931687	0.00033832	0.198659	0.999191	0.999153	0.997191	0.648597	0.999773	0.00752276	0.126246	0.999778	0.999767	0.999624	0.0070767	0.120411	0.255927	0.995782	0.999553	0.999547	0.997782	0.999666	0.999619	0.241626	0.167329	0.996691	0.99916	0.99118	0.974354	0.952463	0.850124	0.310919	0.00410671	0.932036	0.999675	0.741555
DB_MAG_00152	0.556262	0.895659	0.453956	0.394286	0.849187	0.236856	0.0784205	0.419102	0.722157	0.683316	0.754168	0.976849	0.971309	0.783193	0.464791	0.0427165	0.0478877	0.397524	0.992055	0.39363	0.0790028	0.0674678	0	0.0265274	0.0143922	0.00191171	0.0173773	0.00175568	0.0302192	0.0587583	0.894924	0.436998	0.238733	0.606286	0.4453	0.246551	0.0295686	0.0182584	0.997166	0.277375	0.393974	0.449483	0.227506	0.069917	0.217799	0.00497484	0.271081	0.426688	0.20234
DB_MAG_00153	0.984095	0.997841	0.986104	0.668365	0.999813	0.999452	0.996368	0.99958	0.999131	0.994154	0.634101	0.995705	0.998287	0.975324	0.989755	0.009559	0.228271	0.99281	0.999786	0.999495	0.758682	0.884533	0.00360394	0.139024	0.294273	0.516668	0.0399479	0.00766233	0.45971	0.0922553	0.861211	0.945094	0.963378	0.888964	0.987614	0.772043	0.659498	0.152178	0.999574	0.999642	0.999644	0.999777	0.999546	0.999247	0.999793	0.0516168	0.99872	0.215072	0.999802
DB_MAG_00154	0.00735428	0.0057569	0.0141026	0.00167646	0.0015799	0.00244893	0.0026254	0.00193783	0.00147668	0.00352356	0.00212845	0.00409043	0.0295328	0.999997	0.99811	0.000251386	0.264811	0.000500274	0.0715075	0.0103393	0.000559374	0.0228586	0.000250553	0.0332328	0.0197912	0	0.0152138	0.000550218	0.0439051	0.252974	0.0210598	0.951232	0.952322	0.952126	0.947826	0.939124	0.143159	0.12061	0.0663242	0.0174996	0.00391396	0.00934954	0.0676011	0.0308696	0.841186	0.157479	0.0632584	0.108659	0.0179358
DB_MAG_00155	0.999207	0.998656	0.998402	0.99612	0.997727	0.997269	0.99948	0.999109	0.998361	0.999874	0.997491	0.999716	0.999124	0.995507	0.995249	0.0621004	0.433175	0.998535	0.999462	0.997977	0.995496	0.9985	0.00316794	0.381295	0.997749	0.961271	0.992967	0.99406	0.704761	0.443039	0.998922	0.997945	0.997725	0.997264	0.998969	0.997313	0.967693	0.666459	0.999415	0.999032	0.999297	0.999426	0.99965	0.999766	0.999577	0.0938079	0.999579	0.998542	0.998732
DB_MAG_00156	0.996745	0.995275	0.542387	0.145647	0.940478	0.506481	0.459004	0.749439	0.378294	0.516013	0.737854	0.731155	0.55254	0.970984	0.443155	0.0108336	0.0358413	0.48172	0.19164	0.998696	0.00821332	0.0243411	0	0.00951664	0.0102308	0.00341453	0.00748987	0.0018209	0.0120941	0.033216	0.936291	0.504697	0.750016	0.795739	0.676446	0.490451	0.11494	0.0271481	0.326981	0.0105728	0.0107343	0.0106332	0.0160566	0.0111418	0.00950107	0.00307012	0.939542	0.400585	0.350301
DB_MAG_00157	0.807973	0.605389	0.484572	0.451768	0.314043	0.18242	0.421916	0.952239	0.652517	0.655845	0.91716	0.127979	0.996927	0.573128	0.787499	0.000235487	0.0110126	0.000395329	0.0103318	0.00161618	0.000992599	0.00447952	0	0.00711658	0.0055083	0	0.00152212	0.000198651	0.00544449	0.0125959	0.0731181	0.363463	0.200277	0.876797	0.742829	0.269882	0.641244	0.095223	0.998696	0.0288038	0.0382049	0.0216806	0.0289945	0.0259825	0.0331136	0.00807629	0.99394	0.993304	0.996716
DB_MAG_00158	0.71462	0.630033	0.523704	0.476613	0.53817	0.680315	0.590973	0.504346	0.396011	0.832252	0.245789	0.194112	0.520559	0.465175	0.328859	0.121164	0.57434	0.496233	0.520258	0.421736	0.236098	0.501034	0.00025222	0.00771993	0.311059	0.0318886	0.124204	0.000282944	0.0221585	0.0129531	0.229773	0.146023	0.199327	0.28844	0.0706656	0.0885425	0.29841	0.0607003	0.649509	0.315315	0.338227	0.411139	0.817083	0.813411	0.631699	0.00459302	0.684692	0.507128	0.820188
DB_MAG_00159	0.595495	0.848593	0.961321	0.979922	0.722976	0.864126	0.923407	0.964162	0.974136	0.975619	0.721483	0.915493	0.985686	0.985816	0.981439	6.98977e-05	0.0429959	0	0.0217462	0.00365637	0.000348685	0.0237869	0	0.0196581	0.0112318	0	0.00542712	0.00030289	0.01334	0.0552955	0.965561	0.895304	0.970732	0.982984	0.983985	0.662103	0.268605	0.0830899	0.985978	0.985004	0.985474	0.983613	0.970386	0.986637	0.984864	0.0311599	0.050438	0.983294	0.98116
DB_MAG_00160	0.960318	0.939977	0.938163	0.823296	0.841421	0.935855	0.942436	0.876087	0.889962	0.978918	0.809739	0.451228	0.932245	0.749921	0.720145	0.0126572	0.0492613	0.394388	0.221584	0.510875	0.251169	0.422365	0.000139892	0.0173902	0.420466	0.110781	0.394222	0.103709	0.0391315	0.0519522	0.880496	0.591618	0.619208	0.702311	0.779066	0.205035	0.410606	0.111746	0.978161	0.951704	0.936691	0.930712	0.995813	0.996024	0.992348	0.010686	0.959356	0.637683	0.977009
DB_MAG_00161	0.99333	0.978952	0.956091	0.808703	0.973104	0.992223	0.983539	0.983542	0.934497	0.993014	0.959458	0.744564	0.959611	0.853963	0.810376	0.852756	0.875574	0.982135	0.990183	0.962091	0.93035	0.993554	0.0115196	0.0670058	0.997461	0.462951	0.978081	0.901247	0.169293	0.0835937	0.898222	0.923022	0.931665	0.886671	0.893369	0.546939	0.589816	0.189423	0.949877	0.970621	0.982444	0.993568	0.998601	0.995026	0.983249	0.0233878	0.789348	0.889565	0.991546
DB_MAG_00162	0.999261	0.998487	0.998575	0.996753	0.997867	0.998643	0.998706	0.999317	0.997161	0.998891	0.997898	0.911359	0.9991	0.996711	0.996412	0.833749	0.870929	0.997661	0.984779	0.953107	0.981101	0.868305	0.00441957	0.136344	0.999312	0.684604	0.991369	0.582056	0.260263	0.364685	0.997692	0.985877	0.995579	0.997958	0.99781	0.976976	0.976082	0.46899	0.999948	0.999915	0.9995	0.999371	0.999929	0.999965	0.999969	0.110491	0.999978	0.995301	0.999219
DB_MAG_00163	0.00915605	0.00747711	0.0112057	0.00961587	0.00530956	0.00688708	0.949031	0.997467	0.998039	0.999835	0.00526502	0.00527461	0.00589753	0.00719683	0.0087346	0	0.00281993	0	0.00211204	0.00164605	0	0.00352029	0	0.023843	0.00391022	0.000206955	0.00218468	0.000114442	0.0236278	0.00041391	0.00130409	0.0263607	0.0306561	0.00547677	0.00631144	0.00987148	0.00378001	0.00417953	0.0206222	0.00728249	0.00442349	0.00167825	0.00595852	0.00834605	0.0034127	0.000647591	0.999808	0.96379	0.0117389
DB_MAG_00164	0.796163	0.592124	0.587147	0.739219	0.782319	0.312683	0.564123	0.683729	0.639412	0.713397	0.69875	0.928081	0.657029	0.570168	0.719752	0.0196821	0.0617638	0.106578	0.12902	0.213636	0.062653	0.151333	0.000952638	0.0458708	0.954366	0.054413	0.0736738	0.452892	0.0338309	0.0593279	0.748271	0.828516	0.901605	0.855194	0.847824	0.528435	0.0619219	0.0499285	0.832332	0.24288	0.335424	0.327747	0.12497	0.586834	0.17311	0.00295517	0.957719	0.969624	0.196195
DB_MAG_00165	0.0120807	0.977957	0.83589	0.883625	0.00671384	0.013048	0.943423	0.429216	0.0186632	0.0450655	0.00474943	0.00703305	0.0212168	0.0147875	0.0239478	0	0.00248112	0	0.00812207	0.00215062	0	0.00681702	0	0.00567722	0.00131794	0	0	0	0.000651313	0.000613427	0.00171292	0.21014	0.0935948	0.0111787	0.0188865	0.0184415	0.00311147	0.000325656	0.0293607	0.0184334	0.013177	0.00343632	0.016594	0.00508476	0.0115689	0	0.0120114	0.00876371	0.012379
DB_MAG_00166	0.00158048	0.00181213	0.0147055	0.000990829	0.000606501	0.000483305	0.000809721	0.000546483	0.000633878	0.000699161	0.00082025	0.00122248	0.00840151	0.998437	0.999646	0	0.116774	0.000137937	0.0385054	0.00388961	0	0.0145623	0	0.0246349	0.00857104	0	0.0100504	0.000459088	0.0252803	0.303736	0.999813	0.999903	0.998818	0.999848	0.99904	0.969466	0.0429815	0.0531446	0.0780186	0.0129755	0.00221541	0.00262606	0.0828748	0.0145708	0.0106306	0.0434543	0.0180729	0.0597361	0.00118984
DB_MAG_00167	0.739332	0.657487	0.411189	0.284141	0.439123	0.615801	0.479143	0.568226	0.324848	0.506516	0.198826	0.222705	0.342436	0.198301	0.159783	0.0162748	0.0169407	0.0919637	0.336523	0.102075	0.062526	0.0765994	0	0.00841114	0.0206914	0.00196778	0.0111361	0.00519383	0.0213481	0.00873226	0.372474	0.18631	0.208972	0.249786	0.147467	0.122726	0.0783522	0.0170394	0.557218	0.239123	0.21893	0.299076	0.50315	0.312575	0.308341	0.00135656	0.264137	0.115968	0.320682
DB_MAG_00168	0.424591	0.33747	0.368013	0.400598	0.595047	0.284434	0.416973	0.453193	0.343006	0.285664	0.303357	0.890286	0.527423	0.896	0.878574	0.00716627	0.0498004	0.0105352	0.0382318	0.00713629	0.00112963	0.0286109	0	0.0361232	0.00958875	0.000453851	0.00727161	0.000943927	0.0318375	0.117959	0.985166	0.88717	0.97535	0.798065	0.914952	0.571485	0.0383933	0.0206477	0.391405	0.456951	0.675981	0.686504	0.71107	0.216446	0.0726262	0.000918112	0.151426	0.270781	0.0110532
DB_MAG_00169	0.496351	0.908821	0.306457	0.174855	0.40083	0.629027	0.427154	0.219092	0.499814	0.988608	0.240033	0.946346	0.509199	0.316016	0.695244	0.654494	0.766467	0.77461	0.672458	0.597214	0.406324	0.634993	0.312079	0.763762	0.758229	0.315412	0.697073	0.709801	0.640824	0.643138	0.020151	0.0396459	0.0185341	0.13451	0.299381	0.322468	0.937345	0.201802	0.140856	0.704321	0.74054	0.707565	0.535277	0.650082	0.625196	0.867042	0.669321	0.419189	0.82156
DB_MAG_00170	0.955151	0.730004	0.300079	0.39224	0.989682	0.894844	0.572657	0.545536	0.438321	0.475643	0.507644	0.997132	0.813542	0.996295	0.773741	0.0320429	0.138326	0.708404	0.423609	0.0767208	0.0525461	0.169708	0	0.0979845	0.0265673	0.000759294	0.0244815	0.00212878	0.0778666	0.280985	0.997421	0.998566	0.999151	0.997937	0.99518	0.666351	0.137904	0.106928	0.407652	0.419498	0.987993	0.983063	0.809637	0.102641	0.252583	0.00969591	0.295625	0.994251	0.0902637
DB_MAG_00171	0.288797	0.274071	0.284661	0.45321	0.131784	0.0212161	0.0538274	0.844271	0.67301	0.274813	0.457743	0.303906	0.370221	0.324344	0.363773	0.873159	0.111525	0.0723582	0.728173	0.985877	0.0113071	0.0511601	0	0.0745323	0.229914	0.537279	0.985529	0.00656907	0.229684	0.0318786	0.330232	0.978248	0.700462	0.976704	0.967092	0.61785	0.0289071	0.0269849	0.976316	0.459035	0.790949	0.491826	0.0322914	0.0465875	0.0611096	0.0040114	0.486781	0.984671	0.19445
DB_MAG_00172	0.167594	0.49973	0.515416	0.511231	0.531552	0.0495565	0.47352	0.742206	0.438335	0.364348	0.632673	0.720952	0.537626	0.495621	0.232623	0.00418724	0.0213016	0.989002	0.819462	0.841369	0.199136	0.171922	0	0.0232611	0.0884411	0.00260656	0.0229953	0.110096	0.0302951	0.0173056	0.269239	0.362259	0.575774	0.69308	0.773576	0.48346	0.102595	0.043144	0.936952	0.390024	0.315366	0.415973	0.0692774	0.0640478	0.0390734	0.00134422	0.806545	0.537189	0.616583
DB_MAG_00173	0.560852	0.69717	0.467508	0.318991	0.72404	0.827354	0.643944	0.76047	0.819436	0.906638	0.719007	0.635626	0.7908	0.217721	0.450659	0.00524097	0.0705165	0.42632	0.293044	0.406181	0.177038	0.608915	0.000923952	0.0501786	0.968782	0.00522889	0.0241695	0.0066269	0.168677	0.0498107	0.862	0.480793	0.569015	0.88942	0.751058	0.516707	0.217586	0.062183	0.778008	0.643059	0.483709	0.82665	0.980187	0.98472	0.995583	0.00867761	0.181005	0.808118	0.919905
DB_MAG_00174	0.999146	0.829529	0.988714	0.999702	0.999638	0.954217	0.993923	0.997614	0.997499	0.794699	0.999287	0.999841	0.997541	0.831962	0.654173	0.00124954	0.582452	0.999606	0.999708	0.99976	0.234822	0.999606	0.116804	0.657182	0.999969	0.999962	0.999939	0.999967	0.864779	0.23084	0.998166	0.998086	0.983933	0.999829	0.999908	0.999888	0.4422	0.275144	0.997215	0.999772	0.999881	0.999797	0.997945	0.997345	0.617094	0.00522321	0.999778	0.999506	0.999835
DB_MAG_00175	0.997075	0.998899	0.998804	0.998647	0.956941	0.98834	0.998531	0.993004	0.995161	0.996536	0.969521	0.730259	0.996322	0.810215	0.824604	0	0.0848165	0	0.0720967	0.0137614	0.000463126	0.0409849	0	0.042254	0.00716092	0.000215458	0.00873426	0.000644941	0.0268055	0.0966975	0.992473	0.678636	0.414909	0.993799	0.995944	0.0186911	0.413813	0.105299	0.996944	0.75509	0.880407	0.349947	0.996389	0.99711	0.99412	0.042783	0.996689	0.920226	0.996455
DB_MAG_00176	0.998165	0.9992	0.99811	0.99137	0.998534	0.999263	0.999131	0.996273	0.997334	0.999936	0.971418	0.940795	0.997281	0.98736	0.974548	0.0326236	0.327578	0.984897	0.96775	0.997407	0.943675	0.944655	0.00967962	0.0646867	0.999489	0.950885	0.93142	0.926832	0.166468	0.319986	0.995779	0.997155	0.985488	0.996816	0.994497	0.751869	0.987357	0.75694	0.999921	0.998927	0.999756	0.999674	0.999955	0.999989	0.999885	0.138788	0.9994	0.989833	0.999887
DB_MAG_00177	0.998824	0.999697	0.26772	0.0658941	0.557938	0.362527	0.299908	0.0316337	0.999518	0.984877	0.957974	0.816777	0.963276	0.0156119	0.0147921	0.000116218	0.0581894	0.151745	0.338652	0.00891814	0.324276	0.0275198	0.0141342	0.0396827	0.101319	0.000465495	0.012251	0.00108157	0.0472168	0.0118767	0.00299666	0.00240495	0.029951	0.697567	0.713467	0.277011	0.00624888	0.00644195	0.990557	0.0174045	0.010319	0.00802276	0.0222625	0.0285158	0.00616953	0.00581963	0.0572772	0.0749297	0.021664
DB_MAG_00178	0.999835	0.996638	0.999236	0.999612	0.999998	0.999167	0.999839	0.999962	0.99999	0.999052	0.999996	0.999992	0.99993	0.999931	0.999874	0.00266476	0.605017	0.999995	1	1	0.998994	1	0.0454892	0.637695	0.251052	0.999941	0.897959	0.999931	0.720416	0.569767	0.999887	0.99992	0.999885	0.999981	0.999605	0.999983	0.962417	0.649528	0.999848	0.999994	0.999967	0.999995	0.999999	0.999969	0.836947	0.0213081	0.999997	0.999997	0.999866
DB_MAG_00179	0.762653	0.680442	0.559178	0.479077	0.547402	0.752732	0.648878	0.811901	0.502039	0.818005	0.327267	0.37763	0.483566	0.246047	0.462875	0.0097894	0.0530269	0.457011	0.762024	0.647972	0.315063	0.613069	0.00118031	0.0360026	0.910056	0.153765	0.991052	0.991253	0.102982	0.0296461	0.316716	0.760498	0.419114	0.552321	0.599873	0.160986	0.227081	0.0496464	0.525266	0.323306	0.405064	0.478159	0.931172	0.825465	0.845892	0.00867413	0.489736	0.898017	0.788601
DB_MAG_00180	0.610833	0.530596	0.993994	0.998125	0.991948	0.773587	0.995932	0.816962	0.999361	0.0630308	0.467363	0.951977	0.41228	0.0113527	0.0609005	0.000377538	0.0629462	0.957525	0.938276	0.953267	0.0389118	0.796534	0.000164558	0.0932131	0.276885	0.00904495	0.0156436	0.0101681	0.0308624	0.00543599	0.00687694	0.0068493	0.00708565	0.00667101	0.0199906	0.00614895	0.136395	0.0949469	0.497933	0.503407	0.37304	0.706942	0.164811	0.459253	0.0609813	0.000314089	0.982884	0.999878	0.964805
DB_MAG_00181	0.587119	0.638953	0.549845	0.453518	0.436424	0.544089	0.599176	0.579649	0.467326	0.661328	0.347133	0.651615	0.557258	0.39325	0.553638	0.0128501	0.0174068	0.400028	0.232057	0.528977	0.138574	0.178604	0.000438376	0.0228978	0.129315	0.00302056	0.0132289	0.0080855	0.0827675	0.00466354	0.181919	0.248818	0.272861	0.117255	0.0944065	0.0685649	0.0419304	0.0147306	0.539113	0.287278	0.243851	0.273083	0.19668	0.177107	0.248562	0.00190346	0.367281	0.291227	0.254365
DB_MAG_00182	0.999448	0.996452	0.781892	0.607427	0.999278	0.999	0.999068	0.998084	0.995278	0.999855	0.998923	0.996863	0.996629	0.998492	0.997515	0.00039413	0.116332	0.0150255	0.648808	0.0116455	0.624954	0.0450423	0	0.0567081	0.0191373	0.000307565	0.0154819	0.00061054	0.0470962	0.0666859	0.00567979	0.0132961	0.911359	0.80272	0.739727	0.795037	0.354204	0.100553	0.405089	0.999768	0.995268	0.980299	0.999951	1	0.958658	0.0546174	0.0916656	0.819575	0.998644
DB_MAG_00183	0.426601	0.257139	0.185088	0.118214	0.790886	0.82763	0.283552	0.216903	0.273841	0.28951	0.238513	0.183234	0.452834	0.00668881	0.00529235	0.00284553	0.00398857	0.00465711	0.0102917	0.00382783	0.000894931	0.00563941	4.73049e-05	0.00176911	0.0023469	0.000145776	0.00207803	0.000325824	0.00376508	0.00359372	0.00525808	0.00254384	0.00396588	0.00386983	0.00259115	0.00433129	0.018824	0.00578953	0.429894	0.367001	0.632956	0.649691	0.78855	0.385132	0.640379	0.00121786	0.350745	0.12582	0.0630294
[truncated: 2 more columns]

## Sheet: d) Donor A global detection
MAG	AST0001	AST0002	AST0003	AST0004	AST0005	AST0006	AST0007	AST0008	AST0009	AST0010	AST0011	AST0012	AST0013	AST0014	AST0015	AST0016	AST0017	AST0018	AST0019	AST0020	AST0021	AST0022	AST0023	AST0024	AST0025	AST0026	AST0027	AST0028	AST0029	AST0030	AST0031	AST0032	AST0033	AST0034	AST0035	AST0036	AST0037	AST0038	AST0039	AST0040	AST0041	AST0042	AST0043	AST0044	AST0045	AST0046	AST0047	AST0048	AST0049
DA_MAG_00001	0.00489192	0.0116465	0.0513792	0.0291211	0.00712746	0.00468566	0.00547394	0.0912434	0.0017499	0.104788	0.327362	0.0467235	0.0179514	0.00676933	0.00178134	0.0520029	0.0949958	0.010773	0.0454476	0.154892	0.0496193	0.0136475	0.0651663	0.0973534	0.126337	0.0603963	0.00270231	0.0416539	0.102784	0.0236831	0.00905432	0.0679342	0.0142703	0.00984543	0.00425763	0.111848	0.0346884	0.0244847	0.00217016	0.274464	0.130393	0.0231705	0.0111004	0.0146717	0.0365528	0.00260885	0.0340022	0.0634807	0.0273602
DA_MAG_00002	0.0628623	0.186764	0.0340738	0.00986168	0.133876	0.752414	0.835036	0.0280901	0.875488	0.0141205	0.68435	0.89946	0.870466	0.0247723	0.00716258	0.07209	0.0371776	0.0356601	0.111274	0.95888	0.590898	0.675349	0.628446	0.0843265	0.42362	0.01104	0.96205	0.887537	0.451151	0.918543	0.0395135	0.475138	0.0761574	0.162794	0.0107941	0.885477	0.977072	0.249042	0.230668	0.0878621	0.967896	0.506338	0.292312	0.927292	0.906061	0.0100241	0.598684	0.0509629	0.202471
DA_MAG_00003	0.00145771	0.0170635	0.00637886	0.00930993	0.00385862	0.00205109	0.00161046	0.040141	0.000677609	0.00346719	0.00533742	0.0110133	0.00906501	0.00286254	0.00376585	0.102946	0.00295334	0.0434915	0.0142262	0.0248343	0.0136137	0.00950915	0.224308	0.0408758	0.0576389	0.00438495	0.000434595	0.000935303	0.00453679	0.00999501	0.003	0.00473522	0.00234941	0.00771512	0.00509378	0.0334205	0.00552711	0.00392889	0.00576276	0.137801	0.105537	0.00533225	0.0218589	0.00240135	0.00354169	0.00334861	0.0230969	0.00464753	0.0867467
DA_MAG_00004	0.00935463	0.926459	0.00297217	0.00406744	0.00379219	0	0.0281625	0.00915703	0.00975524	0.00207819	0.00408253	0.0060931	0.0024708	0.00108647	0.00160832	0.0024761	0.0222285	0.000207853	0.00149055	0.00118831	0.0274287	0.0014662	0.00333586	0.010675	0.00272978	0.00168977	0.00195027	0.00068426	0.487963	0.00935766	0.0251901	0.00124738	0.00615678	0.0153935	0.00300422	0.00149618	0.019746	0.0175734	0.00921055	0.000495793	0.00124353	0.00185306	0.00116351	0.00593036	0.000909202	0.0182186	0.00216638	0.00430187	0.0301937
DA_MAG_00005	0.0200246	0.00744793	0.395013	0.689083	0.0149599	0.00623956	0.807242	0.0044277	0.0101721	0.00976054	0.0135832	0.00828623	0.00790448	0.0728118	0.011004	0.0239109	0.137709	0.0364125	0.0130214	0.791257	0.210556	0.0139362	0.873058	0.0171944	0.896742	0.013345	0.00260276	0.00115718	0.737644	0.120197	0.017395	0.448873	0.00345294	0.010439	0.0294061	0.844611	0.0109447	0.00384427	0.01176	0.0168162	0.720984	0.0174469	0.2619	0.30583	0.00754125	0.186762	0.0396618	0.00419012	0.0366079
DA_MAG_00006	0.00590641	0.0298692	0.0529685	0.0190236	0.0107148	0.0160178	0.010503	0.0612981	0.00948764	0.00648661	0.0109462	0.00904086	0.0358309	0.022285	0.00567855	0.030014	0.655672	0.0188068	0.016088	0.014804	0.0108955	0.477177	0.0382031	0.0266971	0.0304307	0.0105458	0.00852174	0.0121953	0.0185419	0.0243248	0.0181026	0.0191045	0.0139768	0.0130814	0.00975279	0.034426	0.0161871	0.013037	0.0145282	0.0485036	0.185211	0.0143504	0.0132946	0.109957	0.941279	0.021598	0.0143271	0.0258121	0.0138918
DA_MAG_00007	0.140429	0.853437	0.750692	0.443936	0.163652	0.00958882	0.737257	0.0122798	0.195917	0.73405	0.8024	0.299533	0.370344	0.684342	0.84418	0.026179	0.237207	0.0219077	0.603447	0.339921	0.540695	0.583832	0.267764	0.588974	0.111666	0.534834	0.00502784	0.0915813	0.168071	0.370825	0.167683	0.118514	0.675241	0.808499	0.372683	0.289457	0.3604	0.207732	0.0667602	0.631416	0.596711	0.83222	0.737495	0.732892	0.009891	0.663987	0.393613	0.751789	0.875664
DA_MAG_00008	0	2.36534e-05	0	0	3.76703e-05	0	7.79593e-05	0	0	0	0	0	0	0	0	0	0	0	0	0	0	0	0	2.42713e-05	2.7867e-05	0	0	0	0	0	0	0	0	0	0	0	0	0	2.68922e-05	0	2.3966e-05	0	0	2.27774e-05	0	4.09532e-05	0	0	0
DA_MAG_00009	0.00021627	0.000383414	0.00838619	0.499353	0	0	0.00087167	0.95388	0.110043	0.00146379	0.00123803	0.000353682	0.0277206	0.000149504	0.022666	0.00110012	5.06031e-05	0.000223722	0.000858529	0.000466274	0.0195945	0.653582	0.826502	0.000290561	0.902735	0	0.000164844	0.00115002	0.850437	0.0925245	0	0.000599022	0.328992	0.00133679	0.00218351	0.0131601	0.0290327	0.00123928	4.53482e-05	0.00022479	0.38469	0.000874464	0.95731	0.062655	0.946126	0.40642	0.000395089	0.921954	0.911213
DA_MAG_00010	0.0163227	0.887203	0.0792519	0.0594194	0.808575	0.00292834	0.0503316	0.0647916	0.640078	0.887705	0.893614	0.06913	0.881586	0.884585	0.0761247	0.0684411	0.0672046	0.856568	0.783718	0.825936	0.868863	0.0673293	0.0716285	0.778457	0.0557365	0.870118	0.00235062	0.00217782	0.873882	0.038327	0.0720035	0.0391828	0.0276948	0.868734	0.0448198	0.855611	0.0490612	0.0458522	0.0083398	0.0655752	0.902674	0.892253	0.853961	0.0351688	0.0646636	0.0431313	0.555957	0.0828963	0.135706
DA_MAG_00011	0.00405911	0.037421	0.0148361	0.00407042	0.0136681	0.00886616	0.975442	0.0193144	0.00591775	0.000565597	0.000327345	0.110138	0.0317022	0.0095224	0.999267	0.00696132	0.0340729	0.00907598	0.225802	0.000171398	0.0033804	0.000566238	0.000595868	0.265808	0.535877	0.999287	0.511773	0.134573	0.00962725	0.00601094	0.934876	0.0125335	0.0525479	0.00616641	0.00481676	0.0556655	0.000383985	0.00970638	0.000808709	0.106425	0.0119771	0.0538227	0.788105	0.00361639	0.000663671	0.0193589	0.00447153	0.998819	0.00262005
DA_MAG_00012	0.00370151	0.066733	0.106777	0.0882543	0.0394003	0.149502	0.269054	0.0146611	0.00581016	0.0514863	0.0480571	0.0315725	0.0387187	0.0939571	0.0152629	0.141359	0.00327651	0.0609308	0.0870942	0.168666	0.0528675	0.235169	0.0949139	0.088027	0.0992387	0.135823	0.338235	0.0441726	0.138106	0.0412526	0.165139	0.0553604	0.0163967	0.0286068	0.0635327	0.0557746	0.0780134	0.0605754	0.105196	0.0344364	0.171072	0.037431	0.0734678	0.0275538	0.219858	0.024031	0.054171	0.242008	0.0491594
DA_MAG_00013	0.000304795	0.000740091	0.00328646	0.00179182	0.000329765	0.000685068	0.00167646	0.00140145	0.000424392	0.00148739	0.000828824	0.000504584	0.00178842	0.000277477	0.000363634	0.00134581	0.000703279	0.00237286	0.000949174	0.000996922	0.000852916	0.00135431	0.0011323	0.00123639	0.00191318	0.000630748	0	0	0.000945534	0.00150598	0.003249	0.00045314	0.00422204	0.000822298	0.000443884	0.000861387	0.00118422	0.00212352	0.000806652	0.00186254	0.00423575	0.000695373	0.00114274	0.000640868	0.00447631	0.00135429	0.000634476	0.00154722	0.00343979
DA_MAG_00014	0.286426	0.244198	0.875701	0.718402	0.0462659	0.00376902	0.00265176	0.00882762	0.20125	0.0115967	0.842277	0.804477	0.845855	0.0464857	0.0568007	0.791215	0.0802407	0.0182437	0.0119786	0.464267	0.826065	0.041083	0.34983	0.357561	0.834358	0.0098982	0.00600698	0.0236046	0.219154	0.0262575	0.00792098	0.843686	0.0371623	0.0134455	0.0898103	0.0389389	0.900045	0.174542	0.828452	0.709726	0.0191202	0.0214229	0.0562101	0.157336	0.823437	0.0084837	0.10133	0.0102012	0.0450595
DA_MAG_00015	0.865813	0.591523	0.08311	0.432791	0.754364	0.0274809	0.243086	0.0322852	0.107473	0.869469	0.808955	0.522922	0.875436	0.767558	0.882578	0.871556	0.84022	0.0357708	0.771114	0.881407	0.884534	0.0734685	0.91346	0.715716	0.715256	0.812386	0.00905088	0.0123904	0.152773	0.450528	0.015436	0.111548	0.201479	0.762642	0.0185029	0.890169	0.0421317	0.0467238	0.00830488	0.620113	0.855388	0.927005	0.92767	0.865018	0.0366211	0.101025	0.788006	0.0585672	0.88731
DA_MAG_00016	0.0164976	0.0290452	0.018323	0.0442798	0.535866	0.00585435	0.011523	0.0055766	0.0226311	0.280599	0.369699	0.815323	0.0672834	0.915861	0.833722	0.705839	0.00923362	0.0103591	0.0302549	0.0233846	0.261076	0.0216895	0.418224	0.678936	0.376393	0.0191836	0.00125105	0.155345	0.769392	0.0203465	0.0108059	0.141203	0.00491457	0.643714	0.00304921	0.0398967	0.0117223	0.0218604	0.00562907	0.0242438	0.686418	0.718747	0.359389	0.461878	0.0261882	0.255983	0.80448	0.00796847	0.372706
DA_MAG_00017	0.0155971	0.94457	0.00585655	0.00371799	0.867635	0.946631	0.00277515	0.00200511	0.00599854	0.898316	0.722496	0.00782543	0.840071	0.003582	0.555116	0.00445578	0.91654	0.949453	0.808349	0.906537	0.939915	0.00506455	0.00693673	0.914032	0.00803392	0.765373	0.00460981	0.00127606	0.664531	0.00308816	0.00569274	0.00671925	0.0045361	0.00431854	0.929906	0.00769524	0.0145283	0.830381	0.00335927	0.90179	0.00522535	0.941106	0.714864	0.876519	0.00146638	0.00314714	0.87873	0.00628326	0.74776
DA_MAG_00018	0.680484	0.846008	0.87525	0.0301071	0.905362	0.928678	0.236073	0.303194	0.873339	0.0217243	0.37262	0.294854	0.852583	0.0523496	0.0288874	0.876277	0.831385	0.0954007	0.49354	0.032189	0.903401	0.0165299	0.0429964	0.818216	0.262421	0.9049	0.0400701	0.205007	0.909503	0.73641	0.889062	0.60813	0.131436	0.912451	0.028568	0.916045	0.108221	0.83849	0.0538723	0.856629	0.888492	0.897811	0.852956	0.938708	0.0462187	0.883717	0.828485	0.920334	0.910613
DA_MAG_00019	0.0228492	0.00653828	0.00729363	0.0118409	0.0125349	0.0363996	0.196926	0.00596862	0.0526257	0.0712378	0.681641	0.0198292	0.64981	0.00738514	0.00776695	0.0131256	0.825227	0.00680062	0.022259	0.472706	0.810446	0.0120094	0.12904	0.0360135	0.0150156	0.0404415	0.00600162	0.0117988	0.0143838	0.812261	0.0690395	0.0186243	0.00665828	0.0130512	0.080626	0.0122637	0.130073	0.011271	0.0115799	0.0184253	0.829984	0.789099	0.711495	0.884884	0.0133607	0.00547447	0.0947002	0.0607648	0.0911406
DA_MAG_00020	0.00227631	0.230411	0.439342	0.27349	0.0569708	0.00258912	0.0675529	0.360975	0.00600821	0.0850216	0.0905382	0.046983	0.281602	0.178078	0.291002	0.786044	0.00462833	0.143295	0.164427	0.262954	0.224852	0.305332	0.189621	0.471814	0.22562	0.0543232	0.00131353	0.0483732	0.797732	0.0685122	0.0812204	0.173778	0.114487	0.0882875	0.0395051	0.205507	0.631563	0.0886333	0.0208996	0.263262	0.765612	0.215622	0.0569215	0.0995918	0.332122	0.0525681	0.277376	0.0566405	0.319151
DA_MAG_00021	0.000106201	0	8.32954e-05	9.7496e-05	0	0.000167022	0.000252476	8.41585e-05	0.000165728	0.00011652	0.000128216	0	5.74493e-05	0.000127319	5.09863e-05	8.16045e-05	0	8.37269e-05	0	0.00544297	0	0	6.69502e-05	0.000258549	0.000115844	0	0.00214631	0	0.000215889	0	3.51527e-05	0.00113071	6.42211e-05	8.32954e-05	0	0	0.000248591	0	0	0.000100859	9.77239e-05	8.1569e-05	0	8.33369e-05	0	4.60858e-05	0.000538464	0.000196037	3.76824e-05
DA_MAG_00022	0.00164106	0.338892	0.0111634	0.0263971	0.010674	0.0123064	0.294643	0.75238	0.00187007	0.000481527	0.0020128	0.000604252	0.00353129	0.0171267	0.00724823	0.0333531	0.00780435	0.00703799	0.0142741	0.00336167	0.017951	0.645099	0.0509845	0.00716364	0.0144157	0.00275791	0.00219187	0.135912	0.00268778	0.0619236	0.0904499	0.0330333	0.645401	0.0954674	0.00838846	0.00892959	0.0286662	0.0446017	0.00320009	0.0033436	0.00634081	0.010346	0.0190645	0.0093412	0.0428457	0.0128867	0.00545969	0.00698224	0.00576559
DA_MAG_00023	0.73491	0.483072	0.00840335	0.0594886	0.0338814	0.0965294	0.0102442	0.0613697	0.0228385	0.133473	0.00335367	0.196283	0.000864204	0.0072818	0.550177	0.218947	0.00178082	0.0152318	0.389455	0.0423336	0.0603818	0.0130819	0.0055693	0.00804805	0.00599342	0.0176419	0.0506529	0.00419793	0.00107557	0.206331	0.334227	0.0408085	0.00155075	0.26209	0.00766771	0.553566	0.00341756	0.00694763	0.000248037	0.0676316	0.00775955	0.0445451	0.0167909	0.0201677	0.00369681	0.0027967	0.00698948	0.234483	0.000660973
DA_MAG_00024	0.00258224	0.00148133	0.00600645	0.862654	0.000777831	0.00135358	0.0151777	0.0035642	0.157797	0.0157548	0.0428449	0.879807	0.00878003	0	0.000363661	0.0134782	0.00685883	0.948678	0	0.00100611	0.151051	0.00612624	0.0493792	0.00102556	0.685984	0.00820225	0.118936	0.0119139	0.903978	0.496335	0.00366891	0.863562	0.53588	0.877035	0.0119736	0.00696601	0.185506	0.0114024	0.00286621	0.00684601	0.08981	0.00178505	0.878501	0.528279	0.890917	0.876759	0.0016365	0.856598	0.812089
DA_MAG_00025	0.00581168	0.802925	0.903676	0.754538	0.282242	0.00597185	0.148298	0.0236982	0.170535	0.0188955	0.122848	0.881528	0.0434889	0.799107	0.518053	0.697013	0.00506196	0.00378785	0.803368	0.00919938	0.202453	0.780993	0.0238852	0.0205706	0.469539	0.788737	0.00292647	0.00170417	0.885715	0.0162518	0.144478	0.837908	0.0172694	0.166196	0.439981	0.887275	0.808789	0.00827656	0.00275244	0.88382	0.14713	0.878105	0.349075	0.0789382	0.00125934	0.232673	0.850115	0.00807838	0.728871
DA_MAG_00026	0.138158	0.895378	0.766504	0.0289304	0.115955	0.0203633	0.0547815	0.134529	0.821873	0.771361	0.789651	0.771195	0.29831	0.696036	0.821109	0.792262	0.0861294	0.0264066	0.808522	0.816638	0.807678	0.0419065	0.847597	0.850979	0.82238	0.788575	0.020653	0.0450199	0.0578909	0.792706	0.810225	0.856144	0.0235271	0.0172558	0.774837	0.846842	0.18066	0.920681	0.0296344	0.76591	0.69477	0.845901	0.869822	0.591654	0.00671534	0.763855	0.0800255	0.798946	0.49788
DA_MAG_00027	0.25141	0.895118	0.86962	0.874411	0.841687	0.00485294	0.814302	0.00506215	0.743515	0.0103436	0.784343	0.833456	0.038933	0.836127	0.862033	0.804142	0.810224	0.798647	0.807401	0.184117	0.845151	0.908081	0.830571	0.907998	0.916329	0.807948	0.00468034	0.333847	0.747227	0.701215	0.806376	0.874784	0.794029	0.810783	0.818664	0.72375	0.168218	0.899247	0.0146426	0.39978	0.918305	0.887028	0.90835	0.724847	0.00170983	0.799141	0.703696	0.857842	0.898839
DA_MAG_00028	0.0431594	0.856465	0.0411885	0.838059	0.111258	0.0224478	0.0274965	0.0779509	0.0171941	0.297089	0.057537	0.138816	0.0132384	0.60478	0.242452	0.617605	0.0227515	0.521548	0.0994065	0.0171734	0.069125	0.481306	0.268346	0.685041	0.108868	0.0317746	0.00503264	0.00684678	0.796163	0.0891886	0.38184	0.0545335	0.0158073	0.133221	0.0955721	0.680697	0.0155995	0.784467	0.00453118	0.0249237	0.471375	0.493777	0.846566	0.03423	0.115949	0.0669512	0.142512	0.655457	0.0673928
DA_MAG_00029	0.271094	0.490265	0.0696697	0.017255	0.0212724	0.0136391	0.00672283	0.00888213	0.00740229	0.0410362	0.0241552	0.130589	0.0281284	0.0133772	0.0141017	0.00784797	0.0353041	0.476129	0.02623	0.00884231	0.0383939	0.471032	0.0141292	0.45942	0.0340074	0.0160938	0.00596486	0.00317914	0.0210598	0.0229667	0.0242688	0.442815	0.00664146	0.0618913	0.00888019	0.0574512	0.0132145	0.0522078	0.00268652	0.253126	0.162632	0.0360026	0.0507896	0.0813774	0.00389143	0.00956864	0.0184175	0.344408	0.0422254
DA_MAG_00030	0.0180461	0.0576637	0.867187	0.741909	0.611394	0.0178977	0.605145	0.0144123	0.172722	0.0110245	0.0160362	0.0087365	0.0128994	0.00719571	0.0341031	0.0206228	0.0340883	0.0142816	0.0259569	0.668856	0.103339	0.523219	0.765506	0.0217803	0.835086	0.0126915	0.00466561	0.00303462	0.00680653	0.0509829	0.67012	0.546823	0.123672	0.00652955	0.509143	0.142463	0.79442	0.313122	0.0107132	0.0137317	0.783205	0.00823004	0.110101	0.321324	0.0404989	0.0108729	0.37613	0.348467	0.0217594
DA_MAG_00031	0.849737	0.940029	0.904172	0.911977	0.933927	0.0137299	0.0196791	0.869746	0.940362	0.382761	0.29118	0.794809	0.665187	0.0782031	0.952937	0.90744	0.642465	0.851431	0.764139	0.867935	0.740581	0.929936	0.189425	0.315042	0.750606	0.354268	0.0274222	0.332088	0.902287	0.276642	0.570473	0.781697	0.0250176	0.917953	0.7048	0.0952051	0.890424	0.917813	0.0255381	0.137333	0.733708	0.461349	0.874462	0.938461	0.020494	0.930799	0.947498	0.887604	0.797688
DA_MAG_00032	0.0503712	0.155083	0.00952311	0.00756296	0.109618	0.00379388	0.106144	0.00757206	0.0043511	0.482073	0.201996	0.0801866	0.250762	0.00885357	0.0600018	0.0069961	0.00808468	0.276352	0.431388	0.0536178	0.213855	0.0935377	0.00993805	0.285861	0.243126	0.318629	0.00321522	0.00296444	0.00823831	0.0559423	0.00765905	0.00946292	0.00647485	0.124029	0.00861753	0.0703803	0.00891758	0.176083	0.00584402	0.0769647	0.178819	0.124014	0.247627	0.0468512	0.00468875	0.0594518	0.0482092	0.50772	0.0567455
DA_MAG_00033	0.0223389	0.613532	0.887476	0.209622	0.0681305	0.00575587	0.00762856	0.00625003	0.0611598	0.31507	0.858533	0.475749	0.568495	0.473605	0.082556	0.301649	0.361916	0.117627	0.111039	0.624367	0.749889	0.162718	0.491385	0.838871	0.131551	0.0727539	0.00250168	0.00180122	0.404863	0.0389699	0.0145678	0.81642	0.00758467	0.0531345	0.0197139	0.883956	0.0440391	0.0989673	0.0658951	0.898675	0.253356	0.470961	0.128271	0.0294758	0.00237227	0.0269463	0.0889343	0.819261	0.266955
DA_MAG_00034	0.891549	0.621204	0.0836924	0.0747528	0.924078	0.0459337	0.909762	0.641219	0.141805	0.866047	0.914588	0.710976	0.865388	0.0712975	0.924145	0.0847051	0.912357	0.926476	0.897259	0.205554	0.897434	0.8889	0.572649	0.758075	0.804734	0.0965367	0.0578824	0.864632	0.876146	0.872125	0.0811722	0.896924	0.0410041	0.895722	0.886291	0.394936	0.158129	0.585242	0.0539146	0.433225	0.893014	0.877833	0.883793	0.685889	0.0366807	0.918797	0.898114	0.899172	0.914096
DA_MAG_00035	0.0752667	0.666383	0.615107	0.827788	0.532192	0.00664033	0.547641	0.00906591	0.00624892	0.317754	0.718769	0.503039	0.0903061	0.0115394	0.360566	0.0112403	0.390261	0.720635	0.395666	0.140855	0.253689	0.566885	0.288617	0.599983	0.905794	0.273977	0.00725571	0.0144896	0.472202	0.0200062	0.545951	0.0263249	0.0118901	0.444662	0.0129432	0.415294	0.475903	0.0212425	0.0435065	0.504278	0.601245	0.374763	0.383933	0.0748553	0.00948053	0.280168	0.281625	0.159788	0.674251
DA_MAG_00036	0.00484734	0.012208	0.0186499	0.00680934	0.00676934	0.0132488	0.00752306	0.073748	0.00750556	0.00742578	0.00588777	0.00381611	0.00614344	0.00751701	0.00531951	0.0597124	0.00372859	0.00722278	0.00740451	0.00631574	0.00714208	0.010249	0.0302542	0.0092241	0.0112022	0.00688971	0.00314476	0.00260283	0.00468677	0.00996704	0.00615557	0.0084441	0.0138533	0.00688302	0.00708606	0.0493434	0.00937133	0.00613897	0.00447412	0.017304	0.0286573	0.00478429	0.00855969	0.00610128	0.0114569	0.00644717	0.00558091	0.00928464	0.00721321
DA_MAG_00037	0.00915507	0.106859	0.0109467	0.0108924	0.0108916	0.00684334	0.00531821	0.0048042	0.0173901	0.0466301	0.756078	0.0113092	0.0996327	0.00913611	0.00929201	0.0329356	0.00949509	0.00603808	0.0738406	0.0115416	0.0241391	0.0481139	0.0790691	0.495062	0.0767049	0.0523966	0.00410296	0.00273638	0.129459	0.00534961	0.00948372	0.0145153	0.00540045	0.0175658	0.0120018	0.00775135	0.00705572	0.00889573	0.0178136	0.359672	0.00835417	0.0463163	0.011614	0.0056219	0.00332129	0.00835001	0.349942	0.453867	0.0188888
DA_MAG_00038	0.132821	0.189881	0.74433	0.298927	0.0718276	0.033999	0.00866516	0.0108072	0.0218603	0.0953769	0.0777836	0.409424	0.431069	0.0155398	0.0161521	0.0128098	0.0138086	0.00907029	0.0209017	0.0936563	0.267656	0.0225207	0.900986	0.0420821	0.367116	0.0553964	0.00297505	0.00728915	0.0230152	0.0108451	0.0319482	0.308043	0.0106653	0.0131433	0.0134844	0.681703	0.0271536	0.218499	0.00143681	0.457126	0.816081	0.196563	0.333426	0.0117187	0.00348294	0.0125419	0.225302	0.0205539	0.0480548
DA_MAG_00039	0.0673623	0.558986	0.833855	0.866947	0.873708	0.866202	0.754372	0.0667086	0.121819	0.858667	0.491833	0.103356	0.20474	0.862497	0.0753091	0.851894	0.217341	0.503069	0.851371	0.11845	0.255729	0.89709	0.871029	0.906703	0.886396	0.0622338	0.0132974	0.859631	0.869071	0.582207	0.0568766	0.882597	0.0171773	0.0169588	0.863891	0.878776	0.0899586	0.80915	0.0140747	0.0991031	0.846334	0.474943	0.721473	0.274957	0.00653813	0.659214	0.780031	0.0321663	0.869766
DA_MAG_00040	0.0141454	0.0205218	0.332773	0.264923	0.0524324	0.118527	0.0106429	0.350161	0.021136	0.0466288	0.156916	0.0228504	0.0478922	0.0680904	0.00731088	0.595407	0.0591859	0.14117	0.333443	0.815921	0.097391	0.189681	0.780345	0.0745054	0.538471	0.0554351	0.258117	0.0988564	0.119725	0.319824	0.42359	0.441025	0.0507848	0.00842387	0.123762	0.114284	0.55173	0.272606	0.0480442	0.29354	0.285167	0.0247275	0.152395	0.227748	0.132298	0.0536955	0.0420684	0.113363	0.164034
DA_MAG_00041	0.822909	0.789492	0.862298	0.906685	0.93195	0.0335031	0.873732	0.185139	0.887251	0.0557205	0.876714	0.785409	0.264575	0.77407	0.922203	0.0573749	0.107007	0.890701	0.781066	0.874365	0.928891	0.90077	0.731868	0.788832	0.909195	0.912415	0.0202035	0.387097	0.904471	0.841406	0.782321	0.822673	0.0496594	0.900498	0.879465	0.847162	0.863332	0.915499	0.0180067	0.799641	0.883248	0.903697	0.892624	0.918302	0.0308135	0.903373	0.915405	0.785816	0.80884
DA_MAG_00042	0.0511387	0.00761187	0.0021041	0.00658217	0.010163	0.00143389	0.00422077	0.00347266	0.695178	0.910845	0.018751	0.934107	0.944166	0.00894256	0.00461546	0.00564503	0.0152851	0.00413027	0.93257	0.944609	0.937792	0.0179119	0.937028	0.939193	0.0252891	0.680839	0.000444718	0.00512196	0.00939792	0.421475	0.940215	0.871343	0.760355	0.937317	0.929869	0.595246	0.0128718	0.0508443	0.00217408	0.93774	0.00314304	0.0605048	0.447826	0.741484	0.00615943	0.00635918	0.0104221	0.00263212	0.0132254
DA_MAG_00043	0.00982156	0.77968	0.740689	0.777258	0.0584798	0.156502	0.00600673	0.00277009	0.0263892	0.133842	0.77099	0.177739	0.214157	0.00506032	0.0153088	0.00620245	0.0060219	0.0112683	0.44127	0.413952	0.41442	0.801762	0.615436	0.781087	0.753739	0.00894155	0.000708455	0.00178966	0.0212762	0.0860109	0.615349	0.0218083	0.00401098	0.201528	0.601796	0.739233	0.0123026	0.0278327	0.000956473	0.773669	0.236092	0.0289202	0.235146	0.0156929	0.0020545	0.0686038	0.719933	0.523278	0.744558
DA_MAG_00044	0.362243	0.313183	0.888197	0.857168	0.0532185	0.51495	0.0288598	0.782528	0.0423519	0.0473278	0.0519186	0.86276	0.0238364	0.05375	0.801164	0.0358655	0.473333	0.0556598	0.111407	0.0320336	0.890063	0.138648	0.892639	0.681632	0.888334	0.105312	0.00766042	0.0140786	0.0280455	0.0575851	0.0327715	0.870378	0.0188396	0.0232881	0.0774431	0.289962	0.0238032	0.124583	0.0348789	0.182623	0.862931	0.0464555	0.393344	0.105968	0.0248639	0.0348781	0.320111	0.234817	0.201583
DA_MAG_00045	0.00317563	0.00340631	0.0050995	0.53452	0.00321928	0.00297517	0.00387534	0.124643	0.0426463	0.00329188	0.00374534	0.00301613	0.00118496	0.00306155	0.00315945	0.0032322	0.850669	0.00274426	0.00278177	0.219411	0.00909993	0.253806	0.00346017	0.00350787	0.528328	0.0026318	0.0024517	0.00262986	0.00678432	0.0145519	0.00396049	0.00886041	0.00571859	0.00322699	0.00619358	0.00277461	0.00491027	0.0676002	0.00193708	0.00465878	0.00329295	0.0019147	0.00207641	0.0203435	0.747678	0.00338835	0.00322028	0.100159	0.00706488
DA_MAG_00046	0.0538354	0.0243501	0.403366	0.250134	0.0164186	0.127271	0.90809	0.576402	0.0218925	0.0114291	0.0129739	0.00869991	0.0166893	0.455525	0.060454	0.0128059	0.0643369	0.642723	0.0181013	0.0379042	0.019345	0.0166002	0.0601011	0.0121045	0.0166392	0.0098622	0.00824566	0.00417042	0.191143	0.185758	0.755572	0.754833	0.206003	0.0172818	0.427938	0.00917066	0.747214	0.260345	0.387123	0.00953881	0.0131836	0.316988	0.0138245	0.568641	0.85934	0.603204	0.00892443	0.019723	0.0178944
DA_MAG_00047	0.0403521	0.0465365	0.0216557	0.0379469	0.542741	0.0155786	0.0210239	0.0133034	0.0179567	0.0326713	0.859728	0.0488685	0.209392	0.020451	0.0484213	0.0235142	0.021479	0.0201919	0.771449	0.0271631	0.220511	0.0333484	0.630894	0.858717	0.891492	0.15384	0.00293627	0.0118372	0.0248461	0.0215016	0.0255616	0.0535877	0.0215117	0.0243032	0.0232991	0.672795	0.0290175	0.0224274	0.0144491	0.0674536	0.0568974	0.0585422	0.253714	0.0239699	0.016215	0.197319	0.0308202	0.0264988	0.0653601
DA_MAG_00048	0.0951169	0.0679684	0.615985	0.130624	0.104297	0.423051	0.0281499	0.71672	0.136832	0.0116411	0.0547293	0.024804	0.00866515	0.0846483	0.0290696	0.241718	0.354591	0.12027	0.0681527	0.0352008	0.0270495	0.344909	0.0824612	0.023653	0.245732	0.0970498	0.593845	0.0471007	0.599288	0.0424255	0.178247	0.168119	0.467265	0.0986838	0.545794	0.0302213	0.213645	0.340641	0.117188	0.0781513	0.170734	0.0373218	0.0228426	0.0927849	0.437232	0.0735527	0.0551858	0.0640293	0.0157522
DA_MAG_00049	0.0103081	0.446209	0.960445	0.295495	0.232214	0.927107	0.204842	0.830752	0.0888405	0.227624	0.369928	0.495745	0.454266	0.763589	0.131217	0.915401	0.587412	0.600651	0.492624	0.952256	0.245964	0.721627	0.436914	0.557586	0.905233	0.192478	0.965739	0.570312	0.410722	0.962974	0.628217	0.187055	0.573513	0.276806	0.581647	0.868852	0.98059	0.356325	0.951774	0.741234	0.658502	0.908537	0.176881	0.250135	0.980455	0.462562	0.697295	0.844574	0.382434
DA_MAG_00050	0.138604	0.0986633	0.10317	0.106535	0.0901418	0.0590954	0.0612971	0.00376421	0.056943	0.150628	0.0678528	0.0864216	0.202814	0.0702834	0.100634	0.0700523	0.0190926	0.00539152	0.0684944	0.396064	0.248395	0.109328	0.0302984	0.125525	0.163719	0.0765002	0.0264524	0.0584419	0.1342	0.103331	0.0542636	0.104931	0.0140771	0.0491651	0.0171255	0.186559	0.135063	0.0842495	0.0415772	0.082191	0.119377	0.114854	0.157197	0.104661	0.062889	0.0529358	0.105447	0.0220159	0.131421
DA_MAG_00051	0.295667	0.180885	0.197453	0.21127	0.138289	0.00210906	0.00360595	0.00829559	0.066112	0.615104	0.903313	0.198938	0.791242	0.0118854	0.0504712	0.021316	0.00535679	0.00437623	0.810446	0.570513	0.703055	0.38386	0.933364	0.953961	0.669086	0.0376573	0.00141535	0.00456619	0.299988	0.03647	0.00543469	0.755792	0.00155572	0.0155249	0.0153867	0.472279	0.011619	0.32471	0.553489	0.760892	0.814955	0.0701585	0.337349	0.0239927	0.002215	0.137883	0.135491	0.102727	0.0382172
DA_MAG_00052	0.971092	0.923408	0.982599	0.946861	0.981803	0.045525	0.920652	0.0944516	0.945906	0.00897753	0.118574	0.957532	0.933702	0.931143	0.383716	0.96364	0.958038	0.930885	0.974138	0.0129851	0.439579	0.00826589	0.0382854	0.962721	0.945602	0.971174	0.0129984	0.945591	0.979057	0.956401	0.946285	0.936212	0.940909	0.968122	0.0243023	0.979515	0.517426	0.935633	0.456588	0.976662	0.944725	0.942698	0.964311	0.972805	0.0125621	0.978433	0.903237	0.988653	0.53946
DA_MAG_00053	0.0378331	0.88128	0.919414	0.182883	0.0386059	0.0135874	0.0113521	0.0115141	0.0433455	0.0357007	0.758938	0.65761	0.697589	0.0141952	0.776413	0.0179854	0.0189442	0.00929628	0.968105	0.803828	0.860017	0.685624	0.850501	0.844268	0.735538	0.818924	0.00456028	0.00317138	0.450694	0.0805235	0.402442	0.402981	0.00842228	0.169809	0.0480451	0.829272	0.16031	0.0232684	0.00315101	0.67199	0.887402	0.451532	0.888032	0.0353012	0.00492599	0.435611	0.845303	0.900244	0.873381
DA_MAG_00054	0.022501	0.0182685	0.557573	0.14638	0.292175	0.00351373	0.00687581	0.00527931	0.00632748	0.150865	0.0135097	0.0983606	0.0254965	0.00582517	0.225761	0.0517835	0.164271	0.151315	0.106647	0.098696	0.0940239	0.292775	0.797238	0.222697	0.188869	0.0643198	0.00230096	0.00309805	0.226042	0.124881	0.0926638	0.136036	0.0249395	0.0116574	0.00584892	0.0470655	0.0246117	0.0151733	0.0260028	0.0239287	0.0812932	0.664423	0.18335	0.0277292	0.0564191	0.0358429	0.130131	0.222476	0.242408
DA_MAG_00055	0.0105906	0.0572006	0.0786857	0.107985	0.0233262	0.975359	0.238576	0.33385	0.0201875	0.000179586	0.00526636	0.00339245	0.0159376	0.331415	0.0382658	0.123467	0.267334	0.00686864	0.0210108	0.916442	0.0175929	0.187115	0.0120871	0.00464418	0.099229	0.0109403	0.000742296	0.0920528	0.113417	0.0851788	0.348167	0.143666	0.0785561	0.0467031	0.395023	0.0133878	0.347967	0.210234	0.953674	0.0024403	0.134094	0.157546	0.025214	0.0157101	0.968053	0.0328836	0.0224704	0.33235	0.0248767
DA_MAG_00056	0.00105828	0.859967	0.00841123	0.952062	0.256846	0.000121257	0.0005215	0.00162994	0.0172575	0.00824883	0.749213	0.828879	0.0313446	0.00152955	0.815424	0.00421236	0.000521115	0.00114186	0.277209	0.0118421	0.0114801	0.745259	0.755209	0.961484	0.940699	0.874286	0.000535015	0.000282554	0.0544849	0.0115973	0.000506524	0.7236	0.00185944	0.429928	0.00365536	0.753121	0.00269586	0.0123306	0.000757962	0.759728	0.0328938	0.00557674	0.178131	0.00781852	0.0004951	0.000989443	0.0104925	0.325405	0.566982
DA_MAG_00057	0.0928865	0.815386	0.874918	0.688077	0.0492452	0.00330984	0.0374195	0.457007	0.0581434	0.564624	0.297991	0.275667	0.429117	0.0304085	0.0219269	0.65961	0.0218082	0.00245042	0.479875	0.455608	0.539109	0.703474	0.257504	0.787376	0.897485	0.0946912	0.00315795	0.179813	0.393519	0.287587	0.487953	0.318908	0.0782042	0.0737917	0.04628	0.791224	0.223535	0.45798	0.47909	0.386439	0.36031	0.0737338	0.218711	0.126361	0.0171242	0.00843276	0.654032	0.0475181	0.540481
DA_MAG_00058	0.000793813	0.0165557	0.0114181	0.00397482	0.0152821	0.000908829	0.000765892	0.000793236	0.000841258	0.111263	0.00362337	0.037407	0.213977	0.00123979	0.00790588	0.000810601	0.000775674	0.000780785	0.625728	0.0028037	0.671577	0.00811774	0.00372732	0.00657069	0.0295177	0.00287333	0.000721741	0.000734068	0.000935603	0.00287843	0.00090232	0.00137891	0.000889492	0.000865291	0.00165957	0.00552995	0.00303998	0.00156212	0.000864717	0.00367999	0.00107683	0.00351081	0.0175247	0.00717436	0.000900409	0.000686644	0.00524322	0.00116262	0.00339082
DA_MAG_00059	0.00985083	0.00126606	0.00121641	0.00119008	0.000405451	0.000101618	0.000488367	0.00105475	0.000609401	0.0109114	0.0143651	0.00217672	0.00222345	0.000357454	0.0134745	0.00159077	0.000894983	0.000101096	0.151113	0.859982	0.00488076	0.0172784	0.000668132	0.00150724	0.000590261	0.0117188	4.93343e-05	0.000224023	0.0160275	0.117875	0.00996495	0.0119574	0.00444154	0.000386461	0.00112198	0.00172024	0.0104674	0.00108166	0.000329019	0.00661949	0.000762049	0.823741	0.0018909	0.0235832	0.000745048	0.00328268	0.000469514	0.002079	0.00151614
DA_MAG_00060	0.00176389	0.0560367	0.236478	0.252549	0.00446406	0.0113678	0.000719931	0.996707	0.0207253	0.00165672	0.0227823	0.00811794	0.108231	0.002713	0.00896252	0.17364	0.00142813	0.142658	0.0063394	0.751467	0.0190316	0.0657421	0.0652312	0.00538197	0.123582	0.00179868	0.932682	0.000723719	0.00694029	0.0268178	0.00154785	0.0126513	0.088048	0.0332903	0.0125204	0.562904	0.52429	0.0382062	0.316292	0.00742659	0.0156768	0.0232023	0.00488413	0.0305993	0.707082	0.00232981	0.0461696	0.00250235	0.00286256
DA_MAG_00061	0.111881	0.490778	0.929974	0.901925	0.00925049	0.00925483	0.30645	0.00119487	0.0244056	0.00677371	0.0523441	0.154808	0.032766	0.302066	0.0434552	0.24452	0.2862	0.0288163	0.0343944	0.661527	0.0574377	0.295601	0.542055	0.239759	0.0214856	0.0964521	0.000761729	0.00736446	0.14541	0.321068	0.428764	0.101435	0.00326513	0.0671835	0.959164	0.184241	0.140949	0.23461	0.0339837	0.024948	0.137645	0.0363381	0.205488	0.0564609	0.00138983	0.0278667	0.21296	0.00439156	0.0559218
DA_MAG_00062	0.301119	0.356613	0.946957	0.742133	0.0669484	0.893859	0.824185	0.00926688	0.0899786	0.474393	0.0400482	0.81593	0.205831	0.543638	0.130348	0.422745	0.724822	0.105143	0.199495	0.17595	0.166514	0.547887	0.0978972	0.963888	0.915759	0.17433	0.0104589	0.0161234	0.417639	0.243632	0.838948	0.942894	0.0226563	0.0680059	0.319156	0.944023	0.881725	0.0630883	0.0181798	0.545451	0.888322	0.549939	0.720718	0.106808	0.0051517	0.083647	0.0312343	0.9274	0.104394
DA_MAG_00063	0.198086	0.0166407	0.200252	0.144227	0.22823	0.000760632	0.866929	0.00188828	0.00345886	0.897737	0.133134	0.0269324	0.0670229	0.0122503	0.0187283	0.225355	0.22736	0.0062092	0.19691	0.0054333	0.191522	0.0210605	0.0146543	0.0391533	0.010889	0.0131154	0.000789928	0.0824159	0.0203608	0.0686021	0.00519187	0.0125316	0.00765671	0.0038268	0.0110312	0.888821	0.00875366	0.231823	0.000337168	0.191666	0.916086	0.191999	0.239801	0.0108479	0	0.00881268	0.209313	0.0348192	0.0335475
DA_MAG_00064	0.462982	0.168123	0.234835	0.0775734	0.135608	0.00773881	0.0103497	0.0109101	0.0332702	0.0468169	0.127276	0.092391	0.156327	0.0552251	0.0512979	0.269407	0.055602	0.0751734	0.0893936	0.018883	0.407145	0.0676	0.352703	0.208502	0.167848	0.0681714	0.0874735	0.461496	0.0400842	0.059314	0.0906366	0.261426	0.068895	0.0384615	0.132044	0.17006	0.761456	0.110924	0.634749	0.170087	0.177268	0.0390894	0.0783202	0.0404474	0.0146763	0.0981282	0.039385	0.0567692	0.0764889
DA_MAG_00065	0.00966246	0.00716091	0.0848763	0.0179616	0.00995933	0.0105797	0.0120361	0.947363	0.00935609	0.0101658	0.00680534	0.00662589	0.00435433	0.00702984	0.0118596	0.441214	0.00750569	0.0604723	0.00950919	0.00733057	0.0112919	0.0345137	0.0642101	0.00568793	0.0126623	0.0059608	0.00785199	0.0136958	0.019891	0.0884686	0.0231798	0.118034	0.110221	0.01928	0.012537	0.0170643	0.0135989	0.0119021	0.0166651	0.00894958	0.0305617	0.00770575	0.00845351	0.0336705	0.825537	0.308592	0.00494361	0.936623	0.00953429
DA_MAG_00066	0.0622923	0.0679938	0.280266	0.444964	0.265182	0.036153	0.0137738	0.231756	0.0176295	0.0943061	0.433727	0.122409	0.646155	0.125445	0.0161289	0.401864	0.102366	0.0572623	0.480884	0.597314	0.0991887	0.167626	0.709059	0.421852	0.519999	0.0268394	0.0149036	0.119845	0.345149	0.345693	0.173188	0.416118	0.0227633	0.0219739	0.301365	0.206517	0.151697	0.0913107	0.0688701	0.271751	0.669028	0.0213568	0.121151	0.212958	0.0662325	0.0994309	0.112404	0.0417316	0.186835
DA_MAG_00067	0.0164956	0.907662	0.012495	0.0104206	0.0139381	0.00827554	0.0062691	0.00554573	0.00699402	0.152622	0.669907	0.315261	0.0049229	0.00784756	0.0837512	0.00653711	0.957779	0.047397	0.00693216	0.00291946	0.149468	0.0112547	0.0109095	0.0124158	0.283983	0.00878975	0.00801856	0.00423596	0.00975926	0.00492204	0.0111664	0.0109306	0.00994692	0.00924868	0.0112642	0.00532929	0.00895372	0.0105026	0.00404826	0.00749571	0.0514235	0.00901885	0.346588	0.00873709	0.00534095	0.00633672	0.00833508	0.00677256	0.918178
DA_MAG_00068	0.0170794	0.243334	0.0198337	0.0304496	0.0181446	0.0222318	0.0204306	0.0289295	0.0178336	0.0353651	0.0194576	0.0205508	0.0143948	0.0134917	0.020286	0.0207495	0.0194992	0.0265517	0.0948187	0.476889	0.63868	0.0263548	0.031183	0.244717	0.0305394	0.0196322	0.013042	0.0188801	0.0202576	0.0506024	0.0216701	0.0783622	0.0287123	0.020751	0.810221	0.0183118	0.021042	0.117332	0.0389288	0.498088	0.213778	0.0189197	0.0289441	0.0294883	0.0430936	0.0373526	0.0252936	0.0271942	0.0310125
DA_MAG_00069	0.0101742	0.00631652	0.186581	0.00722698	0.018671	0.000129383	0.000908795	0.00253643	0.0143891	0.910353	0.735167	0.0131283	0.0118098	0.0114394	0.465674	0.000932775	0.000833219	0.00922696	0.0524479	0.00213842	0.156822	0.00421819	0.225491	0.0845069	0.118603	0.950435	0	0.00012784	0.0217587	0.00877051	0.097763	0.106162	0.00233673	0.0191253	0.00155036	0.150172	0.00205444	0.00994738	0.00429764	0.473163	0.953186	0.160835	0.0862618	0.025036	0.000334926	0.0477422	0.0138722	0.000911454	0.86963
DA_MAG_00070	0.66126	0.606964	0.580295	0.778109	0.369089	0.0425306	0.829258	0.0229688	0.0460826	0.108431	0.101652	0.0745306	0.0786394	0.777451	0.0638001	0.0968127	0.112557	0.748279	0.818677	0.0576625	0.566121	0.872076	0.7158	0.42591	0.867096	0.025883	0.0038165	0.0182421	0.49062	0.588095	0.371323	0.79706	0.0382425	0.118869	0.261574	0.636293	0.269538	0.233753	0.00802971	0.733861	0.129217	0.282054	0.753053	0.115922	0.0111556	0.181919	0.551724	0.802149	0.0725208
DA_MAG_00071	0.0195549	0.0318097	0.223431	0.0124268	0.0305676	0.0391996	0.0119164	0.871832	0.00546755	0.0206245	0.0146362	0.0396011	0.00972319	0.0164777	0.00455125	0.026074	0.0357086	0.00416126	0.0309816	0.0134023	0.0110517	0.0412659	0.149167	0.0101492	0.0140312	0.0381725	0.00183173	0.00513553	0.0367397	0.00481384	0.0057823	0.0273408	0.840928	0.00162547	0.0155732	0.0089444	0.0238005	0.0340724	0.895873	0.0117798	0.022377	0.0245656	0.0184203	0.0163987	0.00363159	0.752302	0.00632899	0.00385149	0.0099992
DA_MAG_00072	0.399377	0.694103	0.0972364	0.127249	0.584658	0.0600522	0.0280837	0.0329186	0.086015	0.695965	0.85298	0.856858	0.824415	0.105602	0.31766	0.0804961	0.321073	0.0627416	0.823296	0.791619	0.744788	0.655064	0.739535	0.856064	0.772056	0.390363	0.00273572	0.00443852	0.614507	0.148808	0.0388629	0.738564	0.0361401	0.564601	0.0363227	0.707294	0.056619	0.0659444	0.285649	0.81354	0.674975	0.515244	0.556419	0.163546	0.0157532	0.350146	0.427218	0.3579	0.534948
DA_MAG_00073	0.00113567	0.0173391	0.0396148	0.00555241	0.0117203	0.951867	0.00360306	0.00181041	0.0015315	0.00422686	0.00751939	0.00605027	0.00174335	0.000542005	0.228541	0.439557	0.233203	0.0644279	0.862942	0.000787131	0.396221	0.244299	0.27193	0.334941	0.00463725	0.774519	0.0487083	0.000230918	0.00887076	0.00814299	0.00333546	0.0810368	0.00104768	0.0950986	0.00437151	0.0207553	0.00188337	0.00840069	0.000292068	0.159773	0.364539	0.92875	0.952808	0.00493553	0.00222745	0.0790736	0.280353	0.00727949	0.61092
DA_MAG_00074	0.176165	0.429822	0.885746	0.957146	0.0701077	0.0037361	0.232154	0.00347214	0.665417	0.62045	0.458338	0.858799	0.636465	0.783672	0.394467	0.879899	0.15127	0.750587	0.470766	0.515502	0.779642	0.872251	0.913566	0.695308	0.686398	0.30509	0.00205875	0.00421822	0.604265	0.466268	0.136132	0.513253	0.00207015	0.180596	0.0341874	0.266824	0.0667467	0.0196267	0.0501293	0.85517	0.727736	0.147442	0.421289	0.253714	0.00299667	0.444547	0.83273	0.836686	0.634111
DA_MAG_00075	0.116646	0.115461	0.0384563	0.0468317	0.193545	0.00182498	0.0112986	0.00539254	0.0136132	0.267877	0.86418	0.645565	0.41596	0.523408	0.0467728	0.0513244	0.0157818	0.0168727	0.38695	0.157968	0.16251	0.046521	0.210977	0.421439	0.363811	0.164011	0.00253815	0.00285769	0.343065	0.018562	0.0165137	0.492502	0.0124567	0.0399861	0.00631495	0.157797	0.0182047	0.0111161	0.00583772	0.874775	0.230503	0.218159	0.0897947	0.0842187	0.00147834	0.0210922	0.266945	0.0447741	0.0636798
DA_MAG_00076	0.01486	0.543035	0.0770546	0.117013	0.109025	0.00272901	0.00198771	0.00384233	0.00810269	0.0454059	0.305773	0.0899095	0.121303	0.0446849	0.59403	0.0318329	0.0123854	0.014345	0.604254	0.0124042	0.705816	0.0878134	0.628608	0.101674	0.527443	0.546538	0.00109564	0.0250021	0.042898	0.0189066	0.0122246	0.251191	0.00273396	0.0265069	0.0377807	0.445361	0.0230817	0.0218187	0.0121753	0.283546	0.0738208	0.0364514	0.638443	0.0409133	0.0100509	0.00503372	0.102565	0.00522289	0.0553474
DA_MAG_00077	0.0053393	0.0991845	0.40242	0.140454	0.159906	0.00486166	0.064029	0.058538	0.0183246	0.0911213	0.041552	0.129967	0.0411359	0.0434028	0.198259	0.740594	0.0514505	0.0860289	0.136042	0.0493906	0.302696	0.556261	0.433318	0.402137	0.360593	0.163302	0.00460696	0.0451997	0.0226401	0.0633981	0.270652	0.07164	0.450359	0.0257409	0.502181	0.118836	0.030591	0.145749	0.0901116	0.111517	0.513825	0.0179311	0.499593	0.0995491	0.662453	0.267969	0.32266	0.136579	0.215699
DA_MAG_00078	0.011029	0.00656074	0.00480553	0.00310992	0.00287723	0.0159945	0.198364	0.00262451	0.00907661	0.00335573	0.00232451	0	0.00496115	0.169442	0.000514021	0.869944	0.00187925	0.00496963	0.00109776	0.0121332	0.000277172	0.00222846	0.0009708	0.0119518	0.852863	0.0101934	0.00212252	0.550876	0.0109395	0.0091229	0.01465	0.0280125	0.00336749	0.024845	0.00472681	0.00023544	0.00365388	0.166087	0.85747	2.91503e-05	0.00698033	0.00452	0.0157348	0.00292708	0	0.00209715	0.0080057	0.00253783	0.126273
DA_MAG_00079	0.0386728	0.313126	0.0663098	0.813251	0.148742	0.0108582	0.0376815	0.0134966	0.0604221	0.246515	0.543962	0.842034	0.680174	0.0475387	0.0386459	0.0764572	0.0222828	0.0484234	0.225808	0.901255	0.87479	0.158367	0.638193	0.881834	0.177483	0.0834763	0.0171469	0.0134577	0.0386825	0.0732057	0.0177735	0.222044	0.022695	0.10718	0.0163211	0.880775	0.0826799	0.0621558	0.0540555	0.219212	0.664612	0.785303	0.809152	0.0806829	0.0201636	0.0272233	0.59089	0.87609	0.592838
DA_MAG_00080	0.0631985	0.0571008	0.511069	0.758797	0.0728865	0.0660737	0.216947	0.0135439	0.0258207	0.058253	0.0554685	0.244932	0.036747	0.16499	0.0332942	0.0788966	0.0413446	0.183895	0.0465246	0.0639527	0.0567151	0.058136	0.044083	0.301607	0.07759	0.0338626	0.0199484	0.0603834	0.476586	0.217952	0.0758217	0.336945	0.154523	0.00794895	0.0251409	0.0687815	0.880797	0.061052	0.0677482	0.552447	0.165272	0.446265	0.327661	0.286517	0.071633	0.144818	0.0548161	0.0517019	0.215436
DA_MAG_00081	0.0254495	0.0876876	0.139225	0.102013	0.152196	0.0303187	0.0152888	0.0290182	0.0609573	0.19316	0.150808	0.0973024	0.0567089	0.154322	0.0552813	0.0234641	0.100209	0.0795308	0.0536847	0.0359648	0.219509	0.0370607	0.0453833	0.508338	0.0839404	0.12593	0.0092315	0.0188173	0.0293649	0.019446	0.0243804	0.39908	0.0160873	0.0278367	0.391624	0.0985102	0.108336	0.255661	0.0203928	0.0522085	0.212731	0.0152963	0.0219576	0.0282801	0.0111537	0.0341847	0.033195	0.029809	0.204216
DA_MAG_00082	0.484362	0.561459	0.491889	0.366015	0.914781	0.0147962	0.448883	0.0150533	0.0231882	0.308364	0.832063	0.6211	0.895188	0.443462	0.89726	0.500538	0.524349	0.5187	0.563738	0.40261	0.523982	0.46046	0.517294	0.382812	0.472909	0.11159	0.0141874	0.0729703	0.440051	0.107003	0.581069	0.331754	0.0195236	0.451751	0.698181	0.462218	0.421763	0.52111	0.0124711	0.39208	0.866594	0.835396	0.666828	0.39037	0.00926548	0.478086	0.805643	0.0235742	0.462426
DA_MAG_00083	0.00530325	0.141538	0.011765	0.437297	0.0202561	0.00464686	0.00238284	0.026578	0.00534467	0.0340718	0.0369655	0.0314478	0.0560778	0.00595988	0.0111553	0.0112619	0.188953	0.0302726	0.35219	0.203983	0.0597328	0.574968	0.605973	0.0531553	0.688593	0.00306504	0.000807068	0.00276026	0.0066387	0.222171	0.00667934	0.111908	0.00131595	0.055758	0.261984	0.265834	0.0170956	0.0901548	0.00845025	0.098587	0.0577974	0.00194351	0.0754033	0.0926721	0.0145353	0.00393832	0.0033922	0.776812	0.051379
DA_MAG_00084	0.000429853	0.0180589	0.00762918	0.0203011	0.0170508	0.000290063	0	0.000101125	0.0149073	0.00617093	0.00972222	0.00986215	0.0595609	0.000726271	0.28704	0.000905356	0.000497576	0.00121264	0.121562	0.00339931	0.0781992	0.193596	0.00950636	0.0174947	0.01613	0.0123229	0	0	0.000792243	0.00151961	0	0.774402	0	0.00231746	0.00497965	0.00105525	0	0.658298	0.000572112	0.00255062	0.00666924	0.000773922	0.0089354	0.000392151	0	0.00020693	0.200966	0.000633867	0.00779577
DA_MAG_00085	0.495045	0.947998	0.586027	0.216082	0.447402	0.0080553	0.831697	0.0115271	0.0125931	0.852962	0.330085	0.457605	0.211993	0.884247	0.791902	0.00898311	0.789028	0.919472	0.911001	0.249118	0.887415	0.699677	0.485657	0.458773	0.645468	0.825794	0.00737336	0.252959	0.801502	0.234996	0.0171116	0.589422	0.928192	0.695977	0.0151143	0.838094	0.176626	0.701165	0.00528224	0.489803	0.750104	0.733696	0.875822	0.429768	0.00532235	0.857963	0.216036	0.920115	0.951791
DA_MAG_00086	0.0761427	0.0579332	0.0759752	0.343668	0.0235504	0.937255	0.929104	0.862085	0.966169	0.0140209	0.0179072	0.0222793	0.0476847	0.885183	0.0486147	0.0668064	0.434114	0.0825433	0.0400074	0.0268873	0.0385114	0.100405	0.0572046	0.0795075	0.0396328	0.0218425	0.835857	0.0369259	0.218102	0.877358	0.959251	0.934481	0.834066	0.0985174	0.412678	0.355213	0.316649	0.145122	0.869501	0.129532	0.160914	0.776073	0.128163	0.190923	0.553294	0.0507588	0.0527054	0.138948	0.0827645
DA_MAG_00087	0.000928997	0.0320214	0.00148177	0.0157998	0.0241144	0.000967428	0.00125969	0.000845483	0.000851002	0.00755103	0.00798909	0.0140416	0.0265918	0.000583857	0.00815333	0.0123204	0.00147825	0.000780446	0.0185298	0.00426906	0.028224	0.0088578	0.0148977	0.0118404	0.0275856	0.00711513	0.00134139	0.000572032	0.00466173	0.0025014	0.000968906	0.0178573	0.000767882	0.00848715	0.0137567	0.00932403	0.00131196	0.000813704	0.000841788	0.0165586	0.00933206	0.00235155	0.0196846	0.0559338	0.000857308	0.000632634	0.0100127	0.000857308	0.00604004
DA_MAG_00088	0.838743	0.0163765	0.616647	0.793215	0.703508	0.594372	0.0416036	0.00479855	0.860928	0.23046	0.488173	0.153175	0.112691	0.940678	0.047495	0.75784	0.772825	0.0671231	0.150018	0.34909	0.816997	0.307423	0.939329	0.310545	0.82789	0.331191	0.00567463	0.379509	0.536789	0.109928	0.0131908	0.93781	0.174416	0.243776	0.0167567	0.225431	0.928041	0.0150952	0.521502	0.300354	0.42683	0.196837	0.342852	0.217717	0.00980655	0.474084	0.280857	0.22217	0.152939
DA_MAG_00089	0.00107852	0.971964	0.0182741	0.0406636	0.902961	0	0	0.000119054	0.00170123	0.71433	0.00212801	0.956556	0.0451774	0.000737568	0.385873	0.00183897	0.00173074	0.0022361	0.0409565	0.00455484	0.971073	0.0394714	0.0358033	0.90584	0.968073	0.0151329	0.000279099	0.000141933	0.00370355	0.00806649	0	0.0056517	0.00150055	0.00689546	0.123879	0.00258118	0	0.00573875	0.000136824	0.00883838	0.014717	0.00167693	0.228159	0.00775611	0	0	0.0541639	0.00123999	0.0137946
DA_MAG_00090	0.00369587	0.00320109	0.10653	0.0399561	0.00462907	0.638626	0.0010023	0.174664	0.00102195	0.00240924	0.00275357	0.00323962	0.00197214	0.220596	0.091739	0.00808589	0.0863367	0.065875	0.00567754	0.00874767	0.00632026	0.0715128	0.0104386	0.00633274	0.0282031	0.00296624	0.00371237	0.00157006	0.0660366	0.0186346	0.0487898	0.0169378	0.02724	0.00196269	0.0276534	0.0094133	0.0558444	0.00348872	0.765227	0.00304253	0.0067169	0.00283051	0.00156003	0.00249153	0.217227	0.0293507	0.0111427	0.00593177	0.0039265
DA_MAG_00091	0.0103829	0.118505	0.0173599	0.0240101	0.036549	0.00100463	0.00943249	0.00193521	0.011541	0.872763	0.821981	0.810787	0.339219	0.0180539	0.0128561	0.0310694	0.00300099	0.0116168	0.0548397	0.0647828	0.743457	0.0391786	0.109042	0.763792	0.869783	0.0808523	0.00122975	0.00758137	0.022789	0.013399	0.0100636	0.282754	0.0119163	0.0283685	0.0149274	0.0669342	0.0104654	0.00570969	0.00996495	0.607642	0.0434365	0.145829	0.297675	0.0269495	0.000101801	0.018503	0.0392652	0.0119987	0.0336989
DA_MAG_00092	0.0290971	0.0158488	0.0115773	0.44306	0.216254	0.0153765	0.911994	0.761461	0.894541	0.00693411	0.131594	0.00687367	0.8022	0.0785414	0.0201713	0.866994	0.760503	0.0187652	0.00873617	0.835483	0.133696	0.905944	0.913124	0.118674	0.915527	0.0180387	0.00407509	0.00703257	0.90334	0.895275	0.919902	0.605989	0.172476	0.91243	0.0458492	0.282118	0.902415	0.0260722	0.737168	0.00491189	0.382941	0.352865	0.344182	0.486637	0.897863	0.421333	0.253956	0.914694	0.196944
DA_MAG_00093	0.994998	0.98287	0.981648	0.97101	0.985163	0.0266006	0.943517	0.0490254	0.076991	0.981864	0.972223	0.986946	0.0610483	0.0690002	0.982277	0.056723	0.957224	0.98451	0.95927	0.876916	0.912112	0.9973	0.984407	0.981932	0.984381	0.95989	0.0399407	0.692754	0.985613	0.576637	0.97279	0.962546	0.787805	0.996131	0.983689	0.96245	0.925895	0.98622	0.0479176	0.934179	0.982725	0.986457	0.966316	0.787719	0.0288756	0.98216	0.991574	0.96959	0.794903
DA_MAG_00094	0.0257917	0.0471601	0.0538992	0.0447297	0.0461781	0.00850079	0.00612419	0.00373029	0.00894183	0.0329642	0.0283307	0.13419	0.0888565	0.00902035	0.0455061	0.0105079	0.00559508	0.00379927	0.0610038	0.0229206	0.0821874	0.0409468	0.0311094	0.0913009	0.0788331	0.0375215	0.00325468	0.0205774	0.0143987	0.0152877	0.00639858	0.0441225	0.00397569	0.0137811	0.00293958	0.0273741	0.0123615	0.012234	0.0101621	0.0280198	0.0225975	0.014517	0.155146	0.0124189	0.00873261	0.0035747	0.0560198	0.00609366	0.0278861
DA_MAG_00095	0.644094	0.63093	0.388672	0.0229978	0.00521608	0.0108686	0.0134926	0.00981513	0.00908614	0.0224331	0.0169274	0.0356247	0.00718517	0.0166839	0.0109711	0.0204548	0.888532	0.0142837	0.539503	0.00238703	0.87118	0.0368014	0.635919	0.750688	0.0171418	0.00328181	0.00144194	0.270231	0.887425	0.035034	0.0242381	0.0208845	0.0404604	0.00645066	0.00867976	0.465736	0.0225918	0.00890461	0.0010907	0.0180756	0.762095	0.00822996	0.653703	0.051457	0.00388859	0.0370872	0.0121886	0.0494638	0.892325
DA_MAG_00096	0.855492	0.772592	0.869364	0.72786	0.717053	0.0168581	0.887736	0.0215265	0.475374	0.893301	0.702584	0.548773	0.200004	0.790258	0.924572	0.0247904	0.89322	0.907478	0.777162	0.579778	0.726384	0.917978	0.675955	0.620844	0.663952	0.851627	0.0147685	0.398781	0.772713	0.111456	0.937596	0.315591	0.734641	0.822095	0.78394	0.429377	0.560298	0.742564	0.300007	0.421882	0.655392	0.875593	0.474617	0.791624	0.013094	0.896231	0.537491	0.908966	0.746151
DA_MAG_00097	0.00407378	0.0668375	0.0385411	0.582914	0.589588	0.00827513	0.00441571	0.0155172	0.00974825	0.0560216	0.00940695	0.193492	0.550494	0.00413966	0.130995	0.610066	0.0172768	0.00242787	0.234601	0.0141803	0.652992	0.0177706	0.124958	0.0499554	0.67675	0.0183983	0.00259995	0.00235481	0.0532087	0.0392183	0.0042984	0.0625255	0.00403433	0.222702	0.0394108	0.0853689	0.00896242	0.0262704	0.0145683	0.570522	0.100445	0.00758065	0.368342	0.0208538	0.00112213	0.00982857	0.0399253	0.0189373	0.0123881
DA_MAG_00098	0.0231095	0.26502	0.506454	0.46515	0.099541	0.255303	0.18984	0.738232	0.803736	0.0345736	0.0217462	0.046847	0.0415143	0.919902	0.572181	0.336023	0.251312	0.936662	0.0741395	0.0273093	0.0685463	0.238596	0.370971	0.068113	0.138329	0.162047	0.576664	0.855013	0.869744	0.787013	0.887801	0.779589	0.900755	0.0440877	0.749434	0.0421561	0.823551	0.0447991	0.895895	0.211266	0.159516	0.544254	0.165968	0.261736	0.894934	0.895657	0.185967	0.8207	0.182423
DA_MAG_00099	0.943947	0.940686	0.0743808	0.0530935	0.951591	0.0321157	0.060231	0.0579605	0.0560356	0.0454116	0.0527211	0.806731	0.248873	0.847602	0.258266	0.802299	0.0505755	0.0611078	0.70749	0.0440382	0.810532	0.950819	0.940983	0.666156	0.957941	0.543809	0.0202069	0.0412194	0.33107	0.555373	0.0693334	0.0528061	0.0880511	0.0584569	0.78449	0.0418919	0.934205	0.748686	0.737736	0.0338708	0.673367	0.0544163	0.472983	0.454327	0.0392156	0.951135	0.067327	0.0453119	0.301411
DA_MAG_00100	0.0111119	0.0332786	0.185107	0.404244	0.00246024	0.889904	0.0211798	0.735583	0.00257916	0.000428574	0.00301912	0.00560445	0.00134338	0.107563	0.0324186	0.419159	0.00206629	0.021846	0.00273209	0.0016082	0.00621667	0.00940509	0.0274938	0.00425653	0.128743	0.000798376	0.0666306	0.00133756	0.0162722	0.42402	0.0172165	0.110735	0.167326	0.00164998	0.67919	0.0237749	0.0981283	0.571504	0.0236341	0.416873	0.499354	0.00813913	0.00541012	0.0271582	0.0539362	0.015281	0.732052	0.0181486	0.017183
DA_MAG_00101	0.0058501	0.381936	0.00886114	0.00486662	0.319714	0.00287657	0.00392069	0.00418536	0.0081296	0.832024	0.00640381	0.00647104	0.00233617	0.00655391	0.208383	0.00406821	0.0057733	0.00494779	0.00488747	0.00411357	0.00702401	0.00401298	0.00443996	0.489106	0.0118101	0.00591485	0.00336331	0.00276756	0.073678	0.00429486	0.00837015	0.00858557	0.00743321	0.00601635	0.00461639	0.00562432	0.00359524	0.0702023	0.00199416	0.00413982	0.00479235	0.00640712	0.00647957	0.00459443	0.00305128	0.00426611	0.56171	0.00787402	0.0102596
DA_MAG_00102	0.0215588	0.779858	0.0210107	0.125418	0.121526	0	0.000187643	0.0138607	0.000325064	0.0526699	0.0146482	0.282807	0.144541	0	0.0869591	0.0915647	0.000120201	0.0103415	0.111387	0.0067018	0.546884	0.0248213	0.0584746	0.0364303	0.191757	0.0263105	0	0.000634992	0.00646102	0.0375362	8.38621e-05	0.026922	0.00990318	0.0509762	0.163199	0.0103328	0.0103607	0.00278087	0.000634992	0.0832899	0.0128944	0.00331736	0.0901949	0.0195436	0	0.000121346	0.0546581	0.012413	0.0381939
DA_MAG_00103	0.00121626	0.0291225	0.315785	0.00719275	0.229521	0.553361	0.0653186	0.331569	0.0316661	0.0013438	0.050286	0.00958276	0.0410226	0.303252	0.0680848	0.0112052	0.10556	0.370179	0.397261	0.0496221	0.00759097	0.0189168	0.00111137	0.200612	0.0281687	0.0434615	0.00251244	0.000925263	0.181547	0.0138991	0.0841504	0.204038	0.00979369	0.107546	0.0277802	0.103523	0.227099	0.683467	0.190207	0.0257625	0.00205732	0.225152	0.0753154	0.439327	0.245183	0.0491191	0.358524	0.263968	0.506061
DA_MAG_00104	0.00210298	0.00994946	0.0623488	0.0565581	0.0200211	0.773264	0.0109064	0.0490507	0.00653198	0.00420043	0.00211005	0.00673968	0.0354179	0.00882039	0.00550473	0.0178034	0.00367201	0.0221344	0.00259957	0.717341	0.00604158	0.0023794	0.00229445	0.00435552	0.00568428	0.00664656	0.0131975	0.000506245	0.00356594	0.0467003	0.00476666	0.0509057	0.0320198	0.00207236	0.0339364	0.721225	0.00712255	0.00353597	0.034781	0.00120991	0.00194579	0.0252184	0.00844184	0.0104814	0.0362755	0.00382066	0.0200656	0.0350214	0.00812008
DA_MAG_00105	0.00428011	0.00355319	0.00539618	0.00248183	0.00268724	0.00221367	0.00241909	0.00401307	0.00135426	0.00401197	0.00386564	0.00259491	0.00159637	0.00285628	0.00461922	0.00192173	0.00361326	0.00311047	0.0022319	0.00267829	0.00220733	0.00337824	0.00342775	0.00478463	0.00312901	0.00361509	0.00381339	0.0012792	0.00314836	0.00329901	0.00367429	0.00362849	0.00324113	0.00350169	0.00374576	0.00177021	0.00200322	0.00340378	0.00140215	0.00165905	0.00189716	0.00344974	0.00174435	0.00360972	0.00399264	0.00310864	0.00377436	0.0114808	0.0031229
DA_MAG_00106	0.00063088	0.0253806	0.0549147	0.00961365	0.000768081	0.909683	0.0319566	0	0.000944943	0.000491063	0.000132952	0.000566226	0.00112106	0.00135922	0.0597385	0.00475719	0.0452992	0.165155	0.540079	0.000368952	0.102869	0.0781552	0.395738	0.642634	0.00270851	0.301802	0.00119444	0.00043202	0.0002557	0.0265681	0.00164813	0.141112	0.0108441	0.147093	0.000386982	0.0263965	0.00221752	0.00067913	0.000128652	0.0566018	0.0967189	0.826328	0.179661	0.0545461	0	0.215483	0.143716	0.0570213	0.153845
DA_MAG_00107	0.00568843	0.00863792	0.0240665	0.0386056	0.0194466	0.00466947	9.87605e-05	0.00177297	0.00126417	0.745387	0.02145	0.0711333	0.30112	0.022634	0.031227	0.000671341	0.0110044	0.000582466	0.107023	0.363563	0.429799	0.0250083	0.0266944	0.0398965	0.0294134	0.0297849	0	0.00623656	0.0272995	0.0399335	0.0253746	6.68194e-05	0.000770175	0.000770612	0.0143333	0.02026	0.012716	0.00742468	0	0.0360535	0.0133982	0.041847	0.137795	0.0275894	5.2501e-05	0.000258849	0.0104387	0.0287872	0.0451839
DA_MAG_00108	0.010201	0.0130476	0.0118914	0.0116198	0.0135026	0.0147363	0.0179185	0.636969	0.5533	0.0117431	0.00919057	0.00958907	0.0220708	0.0159368	0.015383	0.0450151	0.0363322	0.0169382	0.01298	0.0064389	0.0122944	0.0110868	0.0148351	0.0103823	0.0200136	0.010008	0.00997541	0.00899888	0.028941	0.0187691	0.0222164	0.313423	0.0272425	0.0302234	0.0135911	0.0162713	0.0151084	0.0186343	0.0260911	0.00635395	0.0319134	0.454536	0.147831	0.0564367	0.0226492	0.015564	0.0114546	0.0333568	0.0222529
DA_MAG_00109	0.998643	0.0243257	0.0262078	0.0141427	0.919706	0.00104076	0.00194461	0.0175435	0.0471656	0.0554358	0.0184151	0.922291	0.909943	0.0257819	0.041535	0.0116567	0.00989217	0.00145791	0.848073	0.914775	0.0705885	0.013791	0.018029	0.962551	0.883908	0.0301027	0.00297966	0.00121499	0.00507799	0.745344	0.013421	0.0341995	0.0124654	0.00409127	0.0403164	0.981747	0.00664891	0.0229615	0.000475498	0.0476943	0.0142202	0.0159798	0.0924454	0.788082	0.000250442	0.0116361	0.013884	0.0304251	0.9375
DA_MAG_00110	0.00565069	0.0246215	0.542291	0.569003	0.143656	0.000113186	0.0157142	0.934829	0.0466816	0.00042545	0.00317401	0.0384652	0.347973	0.00282319	0.00935291	0.0232947	0.00141653	0.348611	0.478129	0.450626	0.448644	0.3228	0.451279	0.322461	0.389937	0.020573	0.00408309	0.00282155	0.450219	0.306333	0.000301866	0.301665	0.356286	0.0076374	0.540135	0.45264	0.020832	0.286896	0.0483874	0.47343	0.0251936	0.154326	0.11528	0.178245	0.000321898	0.123187	0.521566	0.541148	0.0173259
DA_MAG_00111	0.943811	0.891127	0.871485	0.877685	0.89824	0.02662	0.869083	0.83137	0.815442	0.267798	0.754628	0.853837	0.491041	0.0454636	0.937425	0.895896	0.759851	0.916118	0.869397	0.913825	0.901511	0.883733	0.820909	0.621977	0.891143	0.915497	0.0257318	0.829907	0.945752	0.663079	0.692956	0.59771	0.0413865	0.930675	0.8701	0.482821	0.903426	0.900262	0.0280013	0.441705	0.878071	0.93009	0.927652	0.932366	0.0339854	0.895632	0.886258	0.285183	0.914443
DA_MAG_00112	0.936443	0.950394	0.949184	0.904741	0.970104	0.0424247	0.348405	0.0129	0.0189014	0.385218	0.0415849	0.208957	0.114594	0.693746	0.151809	0.916913	0.852345	0.886298	0.0425653	0.0940464	0.0380692	0.968448	0.944223	0.545029	0.11421	0.517874	0.322434	0.0141337	0.0685966	0.0365235	0.362617	0.600193	0.0144397	0.0611527	0.917265	0.366081	0.0404451	0.629065	0.0151598	0.761262	0.494494	0.354336	0.614447	0.0366323	0.0084594	0.698145	0.894613	0.656684	0.249362
DA_MAG_00113	0.879077	0.596514	0.950189	0.915404	0.671545	0.0335017	0.883907	0.940893	0.730306	0.930506	0.639668	0.810864	0.140088	0.94782	0.845512	0.979197	0.96429	0.0230199	0.94855	0.512793	0.838281	0.96115	0.665322	0.879077	0.95216	0.905101	0.389384	0.942586	0.959187	0.254373	0.9493	0.885897	0.967859	0.909557	0.675508	0.452903	0.927416	0.976028	0.0135815	0.972321	0.905991	0.938275	0.160368	0.951266	0.00306213	0.951543	0.851166	0.886203	0.869084
DA_MAG_00114	0.172049	0.616164	0.579748	0.9391	0.908941	0.0169295	0.00437985	0.31821	0.0430571	0.0126674	0.416825	0.876928	0.92884	0.790183	0.132692	0.400145	0.148491	0.545306	0.570937	0.199446	0.978259	0.807686	0.970407	0.349056	0.961135	0.403237	0.00222223	0.00387862	0.919626	0.115216	0.148592	0.3555	0.0230295	0.00688681	0.019688	0.974304	0.947162	0.885178	0.000699167	0.970944	0.889841	0.734296	0.550606	0.228623	0.162984	0.0246818	0.941533	0.515458	0.215621
DA_MAG_00115	0.00121338	0.186455	0.197564	0.142731	0.91688	0.99948	0.00439727	0.0648576	0.102022	0.0031629	0.115145	0.00834189	0.000842301	0.00100074	0.135599	0.984012	0.698679	0.683305	0.755182	0.000105206	0.492299	0.58482	0.330094	0.844427	0.0104183	0.715738	0.82825	0.00105527	0.047948	0.0697957	0.316969	0.994739	0.00338309	0.936565	0.00447333	0.0773402	0.0734697	0.0542851	0.0260556	0.343711	0.991161	0.98529	0.984884	0.21136	0.0952004	0.0397914	0.88173	0.0553704	0.772087
DA_MAG_00116	0.0205161	0.021016	0.0156335	0.0144799	0.0200571	0.0587857	0.0370309	0.0185952	0.0208993	0.0202093	0.0225362	0.0125564	0.0106641	0.0380972	0.0212266	0.056684	0.0313979	0.0606754	0.0190879	0.00848991	0.0155116	0.0228067	0.0194527	0.0157615	0.0166889	0.0172639	0.00720997	0.00898162	0.018284	0.0162759	0.0455433	0.0454987	0.0298044	0.0203407	0.0160416	0.0115671	0.0152266	0.0171521	0.0176715	0.00991405	0.0168148	0.0188697	0.0188975	0.022206	0.0172575	0.0184768	0.0117534	0.0197187	0.0190908
DA_MAG_00117	0.151722	0.279921	0.439799	0.262977	0.237842	0.0384936	0.738465	0.045628	0.17561	0.21373	0.79174	0.383502	0.225915	0.0508121	0.532575	0.0365188	0.773449	0.0592916	0.229249	0.072376	0.551864	0.445453	0.539404	0.142805	0.421268	0.344626	0.0435326	0.0255119	0.331896	0.0768677	0.0658253	0.0937512	0.058149	0.365207	0.0472031	0.390555	0.054449	0.0499469	0.0279815	0.380341	0.778388	0.657704	0.886564	0.456965	0.0327239	0.470176	0.250207	0.0604632	0.420639
DA_MAG_00118	0.154698	0.107689	0.212291	0.161462	0.149715	0.0049911	0.0114668	0.00615869	0.0410948	0.113354	0.151477	0.123955	0.023369	0.182707	0.0432553	0.00806126	0.0212936	0.0382427	0.0508065	0.11537	0.254973	0.129852	0.577964	0.358895	0.125219	0.0168354	0.00617745	0.0109745	0.0275806	0.0252578	0.0116313	0.467763	0.00802407	0.0351345	0.00767471	0.120599	0.252244	0.0137795	0.0107905	0.323147	0.082858	0.0146824	0.10069	0.032117	0.00319975	0.0161142	0.0965507	0.0104594	0.0459878
DA_MAG_00119	0.552394	0.128701	0.234467	0.0468984	0.532885	0.754657	0.00900399	0.763593	0.158125	0.0274145	0.101375	0.0115297	0.0535568	0.633421	0.0180349	0.611635	0.0979098	0.169866	0.0842314	0.817254	0.0382219	0.251623	0.181514	0.0334124	0.0900468	0.165662	0.00139675	0.196618	0.698534	0.148772	0.443899	0.136231	0.0316901	0.0176431	0.398535	0.323646	0.94139	0.304427	0.766965	0.225774	0.194247	0.0184981	0.0178551	0.164746	0.503033	0.183538	0.018713	0.0394494	0.0794036
DA_MAG_00120	0.877742	0.388584	0.296678	0.0273627	0.0143034	0.00383653	0.0102343	0.815755	0.251868	0.00772897	0.0280854	0.0502426	0.0349559	0.0132322	0.0591772	0.0436541	0.0718249	0.0112426	0.228985	0.0894757	0.232586	0.0998711	0.409362	0.178093	0.820027	0.0207966	0.00109204	0.242493	0.737491	0.275429	0.786466	0.266557	0.0641288	0.0314336	0.740145	0.087904	0.413029	0.120345	0.0998948	0.0650242	0.211898	0.0566848	0.232385	0.0912688	0.130326	0.0198359	0.233884	0.047317	0.235934
DA_MAG_00121	0.00179973	0.0021174	0.00170237	0.00154002	0.000921418	0.000742939	0.00113313	0.00326324	0.00031926	0.000742976	0.00063041	0.000189975	0.00092085	0.000681278	0.00125243	0.000887585	0.00164811	0.0844107	0.00108437	0.00191472	0.00125071	0.0027215	0.850178	0.00130236	0.00116804	0.000475627	0.000832856	0.000168634	8.66491e-05	0.000477259	0.000898579	0.00225739	0.000669901	0.00130808	0.00149346	0.00122205	0.00083267	0.00126748	0.000218493	0.00190906	0.00133727	0.000911704	0.0946349	0.000521273	0.00372586	0.00119531	0.00136268	0.00404202	0.000912139
DA_MAG_00122	0.791239	0.650208	0.800243	0.819606	0.81667	0.77999	0.292482	0.0036651	0.680484	0.611987	0.84608	0.624984	0.762511	0.750553	0.390845	0.798542	0.196857	0.05561	0.503226	0.84677	0.853316	0.827056	0.0754512	0.851196	0.844757	0.799099	0.540434	0.7681	0.850228	0.856593	0.799047	0.819477	0.252798	0.681676	0.0318097	0.840423	0.776765	0.865389	0.786066	0.641095	0.864301	0.30357	0.368165	0.801613	0.839359	0.575805	0.830845	0.598357	0.733103
DA_MAG_00123	0.139986	0.0363435	0.049905	0.033679	0.0574392	0.0151013	0.0285261	0.0171716	0.00828469	0.185817	0.534802	0.173366	0.22683	0.0442828	0.0768135	0.0518609	0.0340213	0.0305896	0.311002	0.0370207	0.0442889	0.0512147	0.0536151	0.625927	0.0573319	0.0694767	0.00417606	0.0152469	0.0438381	0.0262664	0.0417834	0.0367557	0.00506255	0.0535302	0.0147311	0.0533967	0.0355171	0.037771	0.0173427	0.037704	0.182594	0.0471793	0.079868	0.0288865	0.0078094	0.0441184	0.536076	0.015678	0.0542271
DA_MAG_00124	0.164198	0.336725	0.165136	0.00405173	0.368103	0.396638	0.184763	0.324751	0.0736099	0.00126953	0.0720991	0.0370552	0.0516959	0.229618	0.150842	0.0351049	0.162135	0.793369	0.267692	0.043864	0.00703525	0.127589	0.0132311	0.0929349	0.0914865	0.239659	0.352654	0.110122	0.588742	0.150866	0.714009	0.908194	0.0583895	0.670709	0.00645566	0.13984	0.0471011	0.481546	0.337914	0.0287704	0.00310637	0.601111	0.169993	0.545591	0.183272	0.437103	0.168316	0.45441	0.254812
DA_MAG_00125	0.00284956	0.176286	0.0944994	0.00335918	0.00934508	0.954816	0.000860288	0.0201184	0.0053476	0.00170292	0.0707022	0.00119736	0.0111029	0.00144362	0.0415752	0.0338454	0.0197927	0.227381	0.964642	0.0076278	0.522838	0.115564	0.366008	0.21913	0.00337016	0.627663	0.0256404	0.000418438	0.0252752	0.427434	0.0019377	0.0934122	0.0014547	0.505753	0.000421971	0.0971896	0.00347488	0.182435	0.00979253	0.110451	0.91466	0.944828	0.964605	0.274604	0.000681076	0.0650822	0.0121837	0.0035872	0.483349
DA_MAG_00126	0.000341677	0.00484688	0.00349003	0.00011028	0.00165359	0.970987	0.80962	5.92636e-05	0.00121742	0.000193335	8.92865e-05	0.000175343	0.00352259	0.000187246	0.00153962	0.110608	0.0105359	0.00762691	0.717492	4.27082e-05	0.0176931	0.0729088	0.25442	0.0551864	0.000682314	0.0261814	0	0.000146716	0.000497009	0.164853	0.00256383	0.00337454	0.00211273	0.772569	0.000127368	0.0138063	0.000269539	0.000321272	0	0.0250331	0.930163	0.613765	0.916142	0.603466	0.000116181	0.0198174	0.127538	0.0063659	0.693356
DA_MAG_00127	0.0130627	0.0722611	0.0317278	0.0162606	0.0412426	0.00993616	0.0101453	0.0080342	0.00902483	0.0394436	0.0224674	0.0157009	0.0337004	0.0127247	0.09608	0.0113594	0.00732375	0.00857967	0.0572217	0.0262962	0.10497	0.0416298	0.0571967	0.122337	0.0233937	0.0332501	0.00380203	0.00297676	0.0573342	0.0150053	0.0182723	0.0864029	0.00490427	0.0634384	0.0248806	0.0950121	0.692382	0.0194542	0.0029403	0.303723	0.0469421	0.342537	0.19438	0.0312732	0.00486988	0.0122128	0.0372018	0.00841746	0.0254592
DA_MAG_00128	0.018149	0.93923	0.0208315	0.109483	0.854819	0.00387245	0.00501098	0.0105121	0.0237037	0.857745	0.980972	0.960656	0.944908	0.015979	0.0640818	0.0819489	0.0128146	0.0456097	0.973059	0.966277	0.929942	0.749853	0.947602	0.962316	0.967309	0.21643	0.00189333	0.0028211	0.0160255	0.0765081	0.00814993	0.879013	0.00323084	0.121297	0.0228958	0.966552	0.0669085	0.0691801	0.0090598	0.937194	0.912172	0.748673	0.942804	0.0417974	0.00295238	0.0340621	0.931428	0.0320793	0.748503
[truncated: 1,941 more columns]

## Sheet: e) Donor B global detection
MAG	AST0001	AST0002	AST0003	AST0004	AST0005	AST0006	AST0007	AST0008	AST0009	AST0010	AST0011	AST0012	AST0013	AST0014	AST0015	AST0016	AST0017	AST0018	AST0019	AST0020	AST0021	AST0022	AST0023	AST0024	AST0025	AST0026	AST0027	AST0028	AST0029	AST0030	AST0031	AST0032	AST0033	AST0034	AST0035	AST0036	AST0037	AST0038	AST0039	AST0040	AST0041	AST0042	AST0043	AST0044	AST0045	AST0046	AST0047	AST0048	AST0049
DB_MAG_00001	0.000597671	0.00152542	0.000973583	0.000287124	0.000684873	0.00183153	0.00138635	0.00165002	0.0045197	0.000804994	0.000436024	0.00178947	0.000164156	0.000972493	0.000832131	0.000421218	0.000726749	0.00173534	0.000423429	0.000453258	0.000160748	0.000816766	0.000264529	0.00353771	0.000451163	0.00093063	0.00395643	0.00101469	0.000714943	0.00181166	0.0004979	0.00116733	0.000822443	0.000690738	0.000408762	0.000633922	0.00134687	0.000241532	0.00295829	0.000733588	0.000966149	0.0012518	0.000518537	0.00223738	0.00186719	0.000875323	0.000437206	0.000595256	0.00227507
DB_MAG_00002	0.00755017	0.00730228	0.0090764	0.979511	0.00370023	0.00365409	0.00527356	0.00760753	0.013006	0.0114267	0.0188514	0.161413	0.0117343	0.00447614	0.0045613	0.0110412	0.00436698	0.0228231	0.00539957	0.0263091	0.0140624	0.0215118	0.961347	0.0131196	0.0146148	0.00211138	0.00609823	0.00856577	0.00551772	0.00369151	0.00663835	0.609339	0.00202182	0.00405742	0.858655	0.00827369	0.0116657	0.00540643	0.00631339	0.0234209	0.00537371	0.00495892	0.981895	0.0166213	0.0110901	0.00847101	0.00690814	0.0129659	0.159728
DB_MAG_00003	0.541224	0.65442	0.015104	0.00946369	0.0130779	0.00510226	0.0109485	0.00472655	0.00833608	0.653459	0.0445739	0.395306	0.0387536	0.0062943	0.0578212	0.00968224	0.00775865	0.0104116	0.024213	0.018365	0.174971	0.011315	0.0118409	0.854994	0.368557	0.0127716	0.00591005	0.00927515	0.0120015	0.00723982	0.0137401	0.0722059	0.00585295	0.0134439	0.733584	0.372174	0.0066676	0.0100262	0.00425452	0.113682	0.25201	0.00886548	0.00868485	0.0110443	0.00188705	0.00810206	0.0738642	0.00698713	0.0374152
DB_MAG_00004	0.00360424	0.0294564	0.0105594	0.909533	0.00663158	0.00697125	0.00374614	0.00967443	0.0253671	0.0270996	0.0175428	0.0109726	0.0133866	0.00332387	0.00658482	0.00401233	0.00289596	0.00705187	0.00732306	0.664203	0.0234288	0.859373	0.0192911	0.0178604	0.0157015	0.0194422	0.0027245	0.00825208	0.00613526	0.0144072	0.0065553	0.0118795	0.00874916	0.00452894	0.0166004	0.0076495	0.00698567	0.0188272	0.00860206	0.0131927	0.0364013	0.0102217	0.018067	0.0195637	0.00411367	0.0242196	0.944169	0.0211324	0.186805
DB_MAG_00005	0.00694901	0.720035	0.801389	0.650022	0.254033	0.00675232	0.134846	0.0206007	0.14773	0.0271467	0.12337	0.770908	0.0487101	0.684164	0.45634	0.59938	0.00557924	0.00424009	0.726495	0.0104803	0.196413	0.689276	0.0287761	0.0278519	0.423822	0.70142	0.00226011	0.0020457	0.755761	0.0204389	0.137069	0.734713	0.0157295	0.152683	0.363375	0.780406	0.819177	0.0139831	0.00221505	0.787983	0.142739	0.884248	0.330929	0.0769762	0.00081549	0.214702	0.72939	0.012243	0.627648
DB_MAG_00006	0	0.000177212	0.000158925	0.00017986	0.000172609	0	7.67565e-05	0	7.88982e-05	0.000172255	0.000189552	0.00023281	0.000153549	0	0.000178868	0.000264754	0.000190461	0	0.000324027	0.000725603	0.000321948	6.37219e-05	0.000445973	0.000396821	0.000217906	0.000236124	0	0	4.54268e-05	0	0	8.10691e-05	0	0.00029632	0	0.000396308	0	0.000159261	0.000423372	3.86443e-05	0.000276868	0.00020442	0.000302208	0.000124214	0	6.18719e-05	0.000135615	9.47607e-05	0.000121771
DB_MAG_00007	0.00193297	0.00409072	0.00437478	0.00151644	0.00357081	0.0142744	0.194027	0.000241257	0.00764072	0.0041597	0.0015291	0	0.00280549	0.167105	0.000755621	0.842971	0	0.00415149	0.00135743	0.00318629	0	0.00172033	0.000370517	0.00416842	0.840606	0.00142766	0.00204498	0.535458	0.00372912	0.000709641	0.0147241	0.0181744	0.00354269	0.0248464	0.00446029	0.000570175	0.00275128	0.156446	0.840326	0.000390386	0.00520565	0.00110108	0.0142264	0.000491275	0	0.00225391	0.00348393	0.00201381	0.125906
DB_MAG_00008	0.873689	0.553378	0.048852	0.407566	0.737173	0.0103023	0.246778	0.0181359	0.100775	0.862574	0.787476	0.472651	0.868817	0.732361	0.861711	0.852708	0.802947	0.0255072	0.722758	0.857224	0.840671	0.0287624	0.873867	0.672966	0.68775	0.794956	0.00149277	0.00392352	0.112872	0.429261	0.00588197	0.0713752	0.177307	0.750269	0.00745768	0.860519	0.0122045	0.0191845	0.0027208	0.592209	0.824755	0.907097	0.893233	0.871436	0.026166	0.0928451	0.765872	0.022	0.872274
DB_MAG_00009	0.00134211	0.00350465	0.00439928	0.00203605	0.0992754	0.000408621	0.00380782	0.00136184	0.0568321	0.00085253	0.000901067	0.000831807	0.00167443	0.00195893	0.000512789	0.00257172	0.000813943	6.6497e-05	0.727947	0.111715	0.00828914	0.0169439	0.00792601	0.00950535	0.340569	0.00143246	0	0.00236783	0.0031158	0.0134442	0.00154635	0.00525122	0.00121073	0	0.00315887	0.00809744	0.00106051	0.363001	0.294398	0.00313067	0.467436	0.000434914	0.0145077	0.0371738	0.000543153	0.000134752	0.760231	0.00501088	0.000782277
DB_MAG_00010	0.0232701	0.036227	0.0221443	0.854965	0.0620653	0.0017385	0.0022308	0.0300645	0.0143131	0.01479	0.0212507	0.0139157	0.126461	0.00817416	0.0145312	0.0219733	0.00911302	0.000675085	0.015722	0.0136509	0.0562744	0.593608	0.0110649	0.0361971	0.865711	0.006397	0.00149104	0.0350813	0.0295961	0.100479	0.0130653	0.617758	0.00688778	0.0252794	0.0055645	0.87278	0.0189456	0.185746	0.00989499	0.544177	0.0173553	0.0110281	0.0900165	0.0882758	0.0203844	0.120773	0.488733	0.064631	0.0236529
DB_MAG_00011	0.0228185	0.0511897	0.0301592	0.0223714	0.76983	0.0110239	0.00484896	0.015489	0.0309977	0.89468	0.746955	0.614999	0.810775	0.0289003	0.0187909	0.015747	0.0187385	0.0126588	0.36619	0.934433	0.947093	0.0288537	0.938236	0.839924	0.0500169	0.0309093	0.00204194	0.00597958	0.026392	0.0884194	0.00997329	0.916869	0.00353761	0.0470406	0.00565996	0.963015	0.0167092	0.0268295	0.01618	0.0415796	0.921961	0.360433	0.671431	0.0452985	0.00294086	0.0148554	0.714909	0.402075	0.136428
DB_MAG_00012	0.00785802	0.0234431	0.021816	0.818834	0.0482419	0.00669179	0.00265261	0.00473638	0.0367325	0.793311	0.723569	0.741017	0.95208	0.00535371	0.0115464	0.00895362	0.00414922	0.00501466	0.816037	0.912798	0.819935	0.0187123	0.840932	0.379536	0.755649	0.0141723	0.00114978	0.00351458	0.0174315	0.0665254	0.0111047	0.265702	0.00549498	0.0108191	0.0140778	0.739631	0.0905418	0.00753623	0.00623107	0.0321214	0.690492	0.45513	0.817173	0.016971	0.00148432	0.00667239	0.0772401	0.0219583	0.215443
DB_MAG_00013	0.00752432	0.0213258	0.0147276	0.0194475	0.861838	0.863835	0.0187676	0.00519857	0.0200176	0.839013	0.931259	0.708328	0.481378	0.0107199	0.0186669	0.012268	0.0258388	0.836579	0.82078	0.850212	0.767375	0.826506	0.0178723	0.856339	0.0168652	0.795093	0.00819055	0.0131777	0.830419	0.088932	0.0229567	0.0105615	0.00194675	0.81505	0.00744863	0.841052	0.0222578	0.786095	0.00695799	0.35531	0.0169092	0.825255	0.0220504	0.0359532	0.00602195	0.0263742	0.00920113	0.00941775	0.650402
DB_MAG_00014	0.00277907	0.747064	0.00956466	0.954625	0.228425	0.000172538	0.00081495	0.00156736	0.0176029	0.0289549	0.647186	0.752772	0.0499055	0.00329474	0.708238	0.00478907	0.00118493	0.00113017	0.25887	0.049071	0.0342113	0.660802	0.710331	0.918401	0.857366	0.79083	0.000294454	0.000730077	0.0518904	0.0116804	0.000544963	0.753273	0.00139	0.395991	0.00419298	0.683752	0.0151534	0.0124571	0.0018528	0.708996	0.0760442	0.00822045	0.178296	0.00689792	0.000487101	0.00113173	0.00883048	0.283123	0.523064
DB_MAG_00015	0.0216665	0.406969	0.0608292	0.722511	0.016856	0.0190325	0.0151446	0.00582725	0.0524062	0.861632	0.0616421	0.667341	0.0296479	0.013589	0.0841669	0.0177062	0.0119198	0.0249857	0.0238944	0.0140382	0.0305596	0.0526085	0.0394575	0.807648	0.868181	0.0132638	0.00336801	0.00512151	0.0333247	0.017256	0.0404093	0.477266	0.00850121	0.0152611	0.0189871	0.0549624	0.012797	0.0264421	0.00572669	0.819328	0.0285966	0.0370956	0.256202	0.0172575	0.00381599	0.0177971	0.034361	0.0415186	0.12773
DB_MAG_00016	0.15155	0.843412	0.722078	0.437887	0.155691	0.00748217	0.75077	0.00933318	0.195068	0.736603	0.825665	0.290103	0.359708	0.68972	0.835563	0.0188826	0.232471	0.0163031	0.592711	0.32594	0.531725	0.582256	0.260079	0.566521	0.104733	0.525968	0.00581118	0.0887585	0.166138	0.373836	0.168304	0.117794	0.697948	0.786894	0.371787	0.276298	0.358574	0.208544	0.0646999	0.611697	0.591368	0.840845	0.737882	0.730216	0.00819877	0.657779	0.37124	0.741208	0.87555
DB_MAG_00017	0.000833109	0	0	0.000800023	0	0	0	0	0.000107708	0.0399117	0.936316	0.118124	0.128096	0	0	0	0.000540344	0	0.000534914	0.000222125	0.000542601	0	0.886291	0.000383921	0.00227082	0.000496813	0.000107708	0	0	0.00282963	0	0	0	0	0	0	0.000213759	0.000108725	0	0.000106469	0.000280558	0	0.18234	0.000549297	0	0	0	0	0
DB_MAG_00018	0.0151397	0.506464	0.00879827	0.284747	0.0831397	0.00498095	0.00367368	0.00245285	0.0602032	0.714058	0.968296	0.615661	0.949836	0.0122591	0.102603	0.00906171	0.0104667	0.0051744	0.941335	0.875485	0.69446	0.0946421	0.914634	0.925081	0.929171	0.120838	0.00286644	0.00233151	0.0310328	0.030725	0.00412741	0.831086	0.00421573	0.0229557	0.179173	0.759637	0.00620327	0.0100834	0.010697	0.917711	0.446266	0.0842736	0.419424	0.0208959	0.00470786	0.0185847	0.0370642	0.164862	0.123069
DB_MAG_00019	0.0214968	0.478044	0.0165943	0.537949	0.0440436	0.00129754	0.136286	0.00444551	0.0356138	0.516769	0.785719	0.59209	0.288231	0.599595	0.0240449	0.801789	0.00615497	0.00654903	0.646042	0.60857	0.795829	0.00823379	0.796353	0.670843	0.294183	0.0147889	0.00289363	0.0306843	0.790801	0.487864	0.00419624	0.700555	0.679746	0.496407	0.00898452	0.732675	0.0174735	0.00785788	0.00329267	0.775582	0.814465	0.361981	0.360383	0.0776659	0.00296684	0.252961	0.308383	0.730647	0.46883
DB_MAG_00020	0.0419192	0.593282	0.768946	0.553964	0.0701922	0.00169486	0.00379214	0.0180576	0.072476	0.00908348	0.0256222	0.306477	0.16981	0.278561	0.0516072	0.352994	0.0348496	0.00085434	0.355701	0.0296459	0.360986	0.26386	0.117925	0.791296	0.584412	0.020079	0.0037432	0.578623	0.0625898	0.365149	0.04897	0.385505	0.00997853	0.0249648	0.0215208	0.432323	0.0779536	0.188781	0.0181894	0.346605	0.421896	0.0476312	0.108458	0.066561	0.0411441	0.011153	0.558203	0.0910915	0.330638
DB_MAG_00021	0.0378856	0.0667359	0.636622	0.0235252	0.0205715	0.0136307	0.00432426	0.0557137	0.0121181	0.309007	0.0179476	0.0324002	0.0125476	0.0190304	0.0157704	0.0128142	0.0122106	0.0576908	0.106685	0.00741356	0.0143845	0.060309	0.0158151	0.0686634	0.188809	0.00861862	0.00298905	0.00177378	0.0286866	0.0107631	0.0140028	0.0538407	0.00436689	0.0131102	0.0131069	0.493648	0.00542148	0.0182612	0.00406552	0.0305718	0.0314283	0.0286488	0.0619953	0.0118828	0.00325233	0.00708089	0.0141767	0.0326021	0.0531098
DB_MAG_00022	0.694132	0.808832	0.733058	0.729122	0.8044	0.0168725	0.0201316	0.732908	0.799223	0.343354	0.225812	0.641376	0.524406	0.0657839	0.81867	0.729727	0.497392	0.81974	0.717303	0.694654	0.571295	0.774568	0.147189	0.249332	0.615069	0.284236	0.0339198	0.255326	0.893355	0.21301	0.486517	0.610449	0.0290548	0.757963	0.581527	0.0739058	0.740495	0.722412	0.0229245	0.110524	0.636617	0.373537	0.712082	0.782281	0.019926	0.789261	0.782805	0.860242	0.634414
DB_MAG_00023	0.703738	0.805766	0.854026	0.068413	0.882384	0.907663	0.210041	0.287113	0.892809	0.0208293	0.374942	0.286768	0.833949	0.117474	0.0598947	0.85042	0.848821	0.170464	0.509888	0.0311477	0.906869	0.0181966	0.0466487	0.811409	0.25878	0.894247	0.0437714	0.22369	0.907299	0.745025	0.899095	0.611672	0.144624	0.910878	0.0281873	0.921166	0.119985	0.827629	0.0608971	0.86282	0.883094	0.881037	0.854887	0.919022	0.0445389	0.882616	0.824948	0.939427	0.901127
DB_MAG_00024	0.00594038	0.0234885	0.542139	0.569084	0.150298	0.000172302	0.0157553	0.9157	0.050609	0.000509447	0.00365631	0.0350339	0.356393	0.00277418	0.00961641	0.0226923	0.00155136	0.365492	0.482908	0.456448	0.462815	0.349486	0.464886	0.322276	0.399643	0.0234994	0.00382879	0.00312492	0.458609	0.315055	0.000264483	0.317604	0.373983	0.00819558	0.546471	0.47209	0.0200057	0.300625	0.0508136	0.472529	0.027813	0.167852	0.130166	0.186236	0.000430854	0.127627	0.525194	0.535937	0.019791
DB_MAG_00025	0.0197431	0.0164478	0.22156	0.00876831	0.00485703	0.00135725	0.000209677	0.0182616	0.0358842	0.0283366	0.0104694	0.132694	0.0050089	0.062342	0.00368682	0.010904	0.00760188	0.004884	0.00730294	0.0117058	0.0205935	0.0139454	0.0122456	0.199766	0.0202736	0.145366	0.00135167	0.0027795	0.00305199	0.0381327	0.225152	0.028857	0.00292426	0.00264412	0.00517672	0.00696073	0.0361401	0.0037642	0.0745539	0.00877626	0.0283962	0.00499609	0.00435894	0.0225086	0.00286735	0.00297846	0.0114702	0.00534547	0.1388
DB_MAG_00026	0	3.12431e-05	0.00146206	0.0010034	0.000166312	0.0319263	0.000333583	0.000104479	0.00606519	6.5646e-05	0.000307244	0.0399441	0.00173943	0.000409475	0.136347	0.00174207	7.5307e-05	5.43129e-05	0.000352863	0	0.00244102	0.000135662	7.21675e-05	0.612014	0.000431439	5.95266e-05	0	0	0	0.0149674	0.686129	0.250673	0.106746	0	0.000291035	0.000129601	0	0.0103888	0.000275001	0.000120705	0	0.000242463	0.00123756	0.000822472	0	0.000199628	0.00035688	0.476877	0.00139424
DB_MAG_00027	0.00339456	0.0102049	0.013799	0.0215546	0.00543421	0.019617	0.00917265	0.0244797	0.00444928	0.00957568	0.0093604	0.00697761	0.0980545	0.0106269	0.00805431	0.0255851	0.012056	0.0148063	0.0183697	0.0574199	0.0233144	0.0201349	0.0647928	0.0413797	0.026838	0.00680279	0.000803572	0.00300002	0.00966192	0.013561	0.00571644	0.021409	0.00494744	0.00720546	0.00894711	0.0284016	0.0127755	0.0103593	0.00402672	0.0372797	0.171251	0.036989	0.0239005	0.00905765	0.0195111	0.00795957	0.0121865	0.0149345	0.016192
DB_MAG_00028	0.0200625	0.0122123	0.0233004	0.0184889	0.0238399	0.00779394	0.00750398	0.00583481	0.0154223	0.338676	0.0243978	0.386363	0.0883184	0.0173904	0.0143406	0.0142212	0.0153292	0.0069561	0.0203289	0.0196803	0.16441	0.0183495	0.0336189	0.59686	0.0299598	0.0287075	0.00175921	0.0136046	0.0190002	0.00730906	0.0102329	0.0237912	0.00820034	0.00989114	0.0101507	0.0176514	0.0123631	0.00998183	0.0122699	0.0180875	0.0231731	0.525403	0.193778	0.0119881	0.00738275	0.0126849	0.262083	0.0158991	0.0156959
DB_MAG_00029	0.0154071	0.00534868	0.184462	0.0178949	0.0183571	0.00844904	0.000793159	0.00064968	0.0165199	0.820567	0.692572	0.0341071	0.0160289	0.00490611	0.443385	0.0126473	0.00189246	0.00117341	0.0654877	0.0109195	0.164737	0.0208441	0.206345	0.119977	0.140233	0.877128	0.00640188	0.000979161	0.0347895	0.0205555	0.108965	0.125293	0.00319573	0.0227291	0.00389013	0.173545	0.00414504	0.0147478	0.00596068	0.438324	0.882365	0.157056	0.125034	0.038327	0.0162788	0.0574023	0.0192344	0.0105122	0.798938
DB_MAG_00030	0.142135	0.877194	0.730523	0.0436969	0.124783	0.024501	0.0660048	0.131303	0.785433	0.735261	0.756649	0.722697	0.296899	0.655892	0.777121	0.775832	0.094317	0.0416397	0.752903	0.767727	0.763576	0.0518503	0.807281	0.799391	0.780349	0.743499	0.0230329	0.0463021	0.0705928	0.748779	0.761777	0.84689	0.0384169	0.0462124	0.73942	0.800224	0.172279	0.894686	0.0377532	0.705703	0.665628	0.792925	0.841868	0.570508	0.0194091	0.697543	0.0763452	0.765074	0.482047
DB_MAG_00031	0.0061424	0.0816195	0.00492876	0.236258	0.38777	0.000522674	0.00241904	0.00128787	0.00140657	0.173524	0.569881	0.551267	0.208544	0.299124	0.0117695	0.24129	0.00388346	0.0350999	0.769829	0.633483	0.633038	0.350852	0.954574	0.630914	0.913227	0.116305	0.000569284	0.000152728	0.00431907	0.00737095	0.0016106	0.023501	0.0014639	0.00667269	0.0146255	0.0443094	0.00393245	0.158604	0.00317182	0.566923	0.768828	0.420005	0.318933	0.00789231	0.00179503	0.0127668	0.655377	0.10287	0.0283571
DB_MAG_00032	0.0549344	0.00884757	0.00257116	0.0133546	0.0145391	0.00245435	0.00515213	0.0032989	0.686948	0.889763	0.0205448	0.924889	0.924955	0.00802668	0.00959853	0.012731	0.0193724	0.00276798	0.906338	0.916833	0.923946	0.0207577	0.915006	0.928372	0.0250224	0.65887	0.000943378	0.00607929	0.013397	0.392772	0.925136	0.851574	0.741254	0.928054	0.909464	0.579298	0.0126467	0.0489684	0.001651	0.927764	0.00980882	0.0646148	0.432769	0.682951	0.00598112	0.00537616	0.0195318	0.00573877	0.0121477
DB_MAG_00033	0.0139001	0.000632199	0.0020079	0.000111423	0.00451993	0.0296845	0.188033	0.00036108	0.0428449	0.0450447	0.70701	0.00298857	0.66274	0.00120619	0.00229474	0.00384517	0.84876	0.00057956	0.0135628	0.477249	0.8265	0.00262423	0.111666	0.0157362	0.00532554	0.0271802	0.000439858	0.00460015	0.00421121	0.828849	0.0464278	0.00809513	0.000778657	0.00060971	0.0617805	0.000531291	0.12428	0.000199836	0.000406301	0.000281769	0.845557	0.811377	0.729435	0.888746	0.0012149	2.63667e-05	0.0818805	0.0493646	0.0886038
DB_MAG_00034	0.892837	0.886351	0.900313	0.855492	0.901712	0.0234043	0.845882	0.0929995	0.737272	0.899207	0.862521	0.899058	0.798565	0.878602	0.870113	0.92982	0.868452	0.868016	0.881944	0.762696	0.919611	0.911697	0.892958	0.92092	0.866112	0.930967	0.0187316	0.801661	0.904334	0.884061	0.923239	0.909355	0.0148506	0.883653	0.839159	0.884348	0.827943	0.118042	0.0225427	0.87081	0.889388	0.894832	0.919631	0.882342	0.0267904	0.883577	0.896738	0.0694121	0.916648
DB_MAG_00035	0.00039479	0.0380463	0.00158856	0.686102	0.674794	0.000442205	0.000968114	0.000121188	0.00160106	0.026396	0.00100442	0.177176	0.635447	0.000193874	0.11602	0.705883	0.000454963	0.000738009	0.244148	0.00250368	0.707922	0.0041607	0.0852398	0.0209402	0.800678	0.00866139	0.000514379	0.000809033	0.0015151	0.0338296	0.000103708	0.000420104	0	0.257377	0.00287308	0.0817639	0.00140765	0.00613598	0.000181971	0.649269	0.0362811	0.000584174	0.41808	0.0138153	0	0.000446018	0.00373613	0.00085726	0.0037139
DB_MAG_00036	0.00110118	0.00304388	0.00802448	0.026601	0.378594	0.000943647	0.000505696	0.00237175	0.00142165	0.0127065	0.00483452	0.0675779	0.112119	0.00881692	0.00155922	0.00273711	0.00111354	0.00105639	0.00489111	0.0148703	0.00568266	0.091252	0.00809867	0.781838	0.0100802	0.0121069	0.00108268	0.000561823	0.0142596	0.00150458	0.00233261	0.0115664	0.000923634	0.0128297	0.00141646	0.0232245	0.00921171	0.0234489	0.000166763	0.0124384	0.00393103	0.00282863	0.432575	0.00247542	0.000318267	0.00282747	0.763909	0.00210415	0.0189304
DB_MAG_00037	0.0133564	0.241758	0.433665	0.277913	0.0477608	0.0217225	0.0685916	0.384597	0.00729827	0.106848	0.105456	0.0620898	0.286213	0.187839	0.290675	0.786705	0.0136432	0.144771	0.182944	0.284465	0.249426	0.316751	0.224259	0.484675	0.238212	0.0565657	0.000870082	0.0499379	0.783698	0.0783472	0.0875811	0.189904	0.127753	0.0969003	0.0448134	0.229166	0.64071	0.101191	0.0220278	0.278939	0.789509	0.231077	0.0679805	0.106733	0.341683	0.0454868	0.294786	0.06822	0.327625
DB_MAG_00038	0.00373798	0.149905	0.00386103	0.00392651	0.631198	0.000724878	0.000485644	0.00202158	0.0119306	0.888826	0.874127	0.756883	0.735158	0.00430668	0.497776	0.00495264	0.00254708	0.00227011	0.0102672	0.909633	0.73567	0.00411028	0.372883	0.839105	0.0163474	0.124139	0.000889223	0.000414883	0.00340598	0.0019571	0.00317306	0.602612	0.00126714	0.202411	0.00247797	0.854827	0.0148344	0.0103003	0.00135059	0.0142934	0.87644	0.880492	0.0896049	0.00317624	0.00173468	0.00221091	0.179266	0.00358483	0.607515
DB_MAG_00039	0.00513626	0.00206676	0.00279291	0.0114278	0.229599	0.00135797	0.00503983	0.000655891	0.00513899	0.887631	0.897316	0.859205	0.656266	0.00281989	0.4195	0.85096	0.00397747	0.00181683	0.870161	0.0180605	0.471913	0.00214848	0.89997	0.899248	0.905431	0.272962	0.00158073	0.00580601	0.00809471	0.171109	0.00269128	0.510536	0.000774392	0.864377	0.0103833	0.654634	0.0869037	0.00192773	0.00138039	0.887621	0.620975	0.791338	0.843788	0.186097	0.00211325	0.521411	0.884164	0.00949148	0.798505
DB_MAG_00040	0.000594775	0.0121163	0.00254181	0.00215569	0.00376236	0.000114412	0.00287766	0.00776892	0.0943149	0.00501819	0.00359288	0.0145097	0.0283607	0.000655251	0.907386	0.00331441	0.00473914	0.000698493	0.00465766	0.0113335	0.019498	0.62326	0.00107578	0.9075	0.00195401	0.002085	0	0.852751	0.00757976	0.206445	0.00288605	0.0425529	0.0018808	0.00403431	0.0144398	0.69278	0.0101194	0.0158814	0.000388176	0.00617834	0.220299	0.0032384	0.0211507	0.084105	0.000795472	0.875398	0.147428	0.914736	0.807828
DB_MAG_00041	0.00529004	0.395245	0.0109812	0.00873633	0.325514	0.00408113	0.00685656	0.00661829	0.00904031	0.843434	0.00793396	0.00951065	0.00830973	0.00614339	0.213928	0.00987567	0.012326	0.00735637	0.00822105	0.0103201	0.0156492	0.0127391	0.00933288	0.506886	0.0211747	0.0071463	0.00310998	0.002371	0.081641	0.00328689	0.0143741	0.00993967	0.011207	0.0100669	0.00687681	0.00942415	0.0107609	0.079184	0.0019423	0.0052752	0.00987887	0.0103911	0.0134941	0.00941304	0.00498876	0.0068078	0.561826	0.0139333	0.0163228
DB_MAG_00042	0.00294765	0.00168104	0.00630946	0.796714	0.000673507	0.00127177	0.0140477	0.00401612	0.158381	0.0181156	0.0387653	0.873486	0.00891545	6.22653e-05	0.000176708	0.0122629	0.00694094	0.959127	9.20393e-05	0.000909801	0.153371	0.00569273	0.0468888	0.00169803	0.672487	0.00818517	0.117349	0.0110082	0.873737	0.486612	0.00368211	0.835626	0.475458	0.856593	0.0119225	0.00609123	0.185236	0.0115805	0.00362149	0.00662414	0.0853935	0.00150379	0.853426	0.518029	0.859353	0.841953	0.00190815	0.82847	0.801161
DB_MAG_00043	0.008007	0.840027	0.748823	0.817237	0.0757529	0.160899	0.01385	0.00581812	0.034737	0.122378	0.812356	0.180016	0.229436	0.0118528	0.0235604	0.00784967	0.0123703	0.00614594	0.46526	0.438157	0.438685	0.822086	0.660721	0.837288	0.791917	0.0101116	0.000762595	0.00140041	0.0131735	0.0969008	0.618409	0.0235478	0.00923061	0.213103	0.703147	0.783856	0.0168439	0.0273738	0.0014311	0.865803	0.24026	0.0276805	0.238288	0.0188102	0.00533954	0.0704585	0.745994	0.555032	0.778853
DB_MAG_00044	0.017256	0.696722	0.0183748	0.0207264	0.031283	0.00832823	0.0114805	0.0120392	0.00969688	0.894513	0.0275024	0.868373	0.0206118	0.0216666	0.0239199	0.0209426	0.0150693	0.0160704	0.87879	0.0243341	0.218476	0.0233481	0.0222913	0.909048	0.0290538	0.762844	0.00343496	0.0204179	0.0224874	0.0104715	0.0236219	0.0212502	0.0182514	0.0196947	0.0145712	0.483216	0.0198964	0.0251789	0.00743275	0.035168	0.0259142	0.0246401	0.049149	0.0178669	0.00502531	0.588207	0.423755	0.0108391	0.0263942
DB_MAG_00045	0.00926699	0.00801637	0.360573	0.00229179	0.0011835	0.00060472	0.0961476	0.0739424	0.0123847	0.00221205	0.914205	0.472626	0.00162344	0.0114473	0.00171126	0.234091	0.00335674	0.000825031	0.0381619	0.734165	0.0024469	0.511513	0.687085	0.00203333	0.875725	0.0612669	0.000176059	7.39331e-05	0.00143416	0.0119605	0.00833886	0.00886098	0.000513084	0.0025784	0.00175682	0.702503	0.00199805	0.0451286	0.00454947	0.00125196	0.00557839	0.00117961	0.0781867	0.00370666	0.0232855	0.000659113	0.19064	0.281548	0.00296468
DB_MAG_00046	0.000120385	0.00342	0.000617115	0.00179309	0.0011322	0.0016111	0.000206515	0.00101261	0.000915448	0.00520091	0.00206558	0.00355565	0.0496294	0.000211735	0.00158705	0.00105329	0.00015325	0.00126129	0.103914	0.0954915	0.00339928	0.00276548	0.0068495	0.00532032	0.00389479	0.000977432	0.000150949	0	0.00563397	0.00091602	0.00103834	0.0020951	0.00207849	0.00125247	0.000949447	0.00285281	0.0013143	0.00274727	0	0.00508564	0.0154778	0.00201248	0.00248998	0.00156131	0.00368117	0.00117323	0.0022311	0.000790958	0.00231329
DB_MAG_00047	0.0317164	0.864553	0.786526	0.565962	0.103966	0.00819055	0.471523	0.765803	0.0320946	0.593301	0.0179381	0.771972	0.191158	0.725131	0.73818	0.686722	0.686497	0.72357	0.376265	0.516902	0.375067	0.731867	0.745999	0.813044	0.734616	0.030448	0.016326	0.010933	0.0216349	0.566235	0.547961	0.214594	0.693193	0.152691	0.39145	0.662656	0.0473306	0.631411	0.196255	0.605742	0.870716	0.0272187	0.898926	0.540255	0.645949	0.790961	0.831214	0.854076	0.757962
DB_MAG_00048	0.0376998	0.327103	0.726465	0.01193	0.235039	0.0022003	0.0012657	0.00700444	0.00455368	0.264187	0.304313	0.823889	0.0955469	0.648819	0.078596	0.0667544	0.00268192	0.279501	0.771017	0.100264	0.514324	0.849664	0.255735	0.439127	0.273966	0.757076	0.00106291	0.000480464	0.637942	0.0279433	0.00249078	0.0441269	0.00229807	0.639395	0.00222861	0.476015	0.00613957	0.0355127	0.00115627	0.616034	0.0698261	0.150101	0.0515885	0.0397599	0.00123113	0.0730062	0.788586	0.00472586	0.159541
DB_MAG_00049	0.0257366	0.117777	0.0472292	0.0493572	0.0454415	0.0122027	0.0161973	0.015278	0.0227683	0.887152	0.865077	0.8161	0.367255	0.0220868	0.02174	0.0411642	0.0199946	0.0195345	0.0575259	0.0805069	0.736031	0.0392582	0.0992833	0.767155	0.87186	0.0894884	0.0064778	0.00194918	0.0314922	0.0282768	0.0136347	0.289357	0.00680907	0.0424855	0.0137811	0.0674434	0.0214386	0.0121374	0.0169073	0.603757	0.0593326	0.157387	0.30497	0.0222548	0.00958028	0.0324777	0.0451275	0.0481474	0.0408686
DB_MAG_00050	0.0294334	0.887667	0.0237697	0.857288	0.1068	0.0172076	0.0117699	0.0852872	0.00978146	0.293219	0.0432159	0.126102	0.00874526	0.648128	0.255422	0.693672	0.0109076	0.537678	0.0897792	0.00945301	0.0620316	0.508798	0.282718	0.715167	0.10375	0.00502062	0.00198479	0.00237625	0.854692	0.0844771	0.443518	0.0239517	0.0144642	0.120934	0.090575	0.730254	0.00769663	0.829243	0.00157617	0.0145137	0.491504	0.507134	0.91735	0.0118298	0.120234	0.0630308	0.138951	0.704077	0.0680457
DB_MAG_00051	0.935997	0.911591	0.906581	0.884328	0.900872	0.040315	0.884478	0.069712	0.0863735	0.904848	0.921383	0.912419	0.0788943	0.0794213	0.913559	0.0650831	0.896925	0.893678	0.913178	0.823103	0.854832	0.903023	0.91965	0.91371	0.913773	0.911893	0.0378109	0.655679	0.908105	0.53796	0.894328	0.876266	0.731572	0.935634	0.904437	0.922271	0.851593	0.898641	0.0472495	0.858637	0.913655	0.940974	0.94238	0.737452	0.0412842	0.93441	0.925748	0.937407	0.747075
DB_MAG_00052	0.00188431	0.633407	0.00284477	0.11511	0.0369301	0.000457183	0.000623953	0.00256401	0.00185132	0.138417	0.261468	0.173574	0.6841	0.00104972	0.00306138	0.0038092	0.00660045	0.00786052	0.032177	0.0830421	0.187902	0.0719177	0.329983	0.0844984	0.017185	0.0259667	0.00141973	0.000908615	0.0107558	0.0208899	0.0015389	0.00804604	0.00826449	0.00745095	0.0863522	0.101453	0.125371	0.063599	0.00249375	0.0277696	0.0266205	0.302364	0.0348031	0.012695	0.00208417	0.0287479	0.610386	0.00215071	0.0146511
DB_MAG_00053	0.0170027	0.04513	0.0341545	0.0348644	0.0354333	0.00950961	0.0352653	0.0136777	0.0166117	0.0356601	0.0449358	0.0378911	0.0230305	0.0178166	0.0333696	0.0517974	0.0243809	0.0294762	0.0479277	0.0284821	0.0420192	0.0442708	0.0250699	0.0291462	0.0266898	0.02922	0.00678962	0.0128545	0.0245154	0.0243759	0.0274863	0.028952	0.021662	0.0344217	0.026998	0.0284514	0.0364891	0.0246688	0.0167859	0.0370565	0.0500044	0.0288417	0.0246278	0.0337959	0.0165214	0.0495275	0.0271875	0.0346462	0.0467907
DB_MAG_00054	0.00225873	0.0125269	0.00479763	0.0084874	0.00424528	0.00186208	0.00169126	0.00205349	0.00161858	0.0144665	0.0280032	0.00444103	0.0173146	0.00441011	0.0018803	0.00511086	0.000970475	0.00300239	0.0103045	0.00882876	0.0132245	0.00918507	0.0704803	0.0165415	0.105572	0.0237597	0.000731332	0.00103873	0.00497085	0.00122514	0.0019632	0.00261317	0.000768128	0.00384681	0.00209597	0.0178157	0.00438403	0.00247223	0.023688	0.0046803	0.0217568	0.00336793	0.00722682	0.00210702	0.00324878	0.00256114	0.0025416	0.00558751	0.279537
DB_MAG_00055	0.0827777	0.894024	0.00990446	0.0815184	0.10906	0.0304592	0.0349233	0.0484478	0.186803	0.0363221	0.659376	0.0732992	0.425617	0.0620041	0.0914089	0.591142	0.0832693	0.0246006	0.341542	0.742097	0.587727	0.755502	0.0591532	0.0943681	0.508231	0.488805	0.0409348	0.850717	0.15734	0.482495	0.555579	0.691509	0.109286	0.0270176	0.018913	0.383223	0.0987557	0.727745	0.0781213	0.661345	0.180315	0.128492	0.128321	0.165933	0.0438988	0.0223276	0.300691	0.0350593	0.587492
DB_MAG_00056	0.281699	0.68603	0.770156	0.0262255	0.00231532	0.0636485	0.0222067	0.253999	0.00245442	0.00029786	0.00168796	0.137127	0.000232051	0.0149941	0.69177	0.0127884	0.00369016	0.0236181	0.0475767	0.00159268	0.00235676	0.218411	0.00116316	0.0888298	0.00487618	0.00115924	0.0424266	0.000118686	0.0013817	0.0374029	0.00342495	0.148598	0.0270913	0.00119575	0.109379	0.00487058	0.0184176	0.0187039	0.0246951	0.0140913	0.0182383	0.00985533	0.00104422	0.00524251	0.0509394	0.412929	0.0326907	0.243919	0.00157424
DB_MAG_00057	0.000941202	0.0180913	0.0034871	0.0239271	0.000900625	0.00134996	5.18073e-05	0.00300698	0.00102026	0.00572363	0.00653571	0.00546047	0.00864498	0.00263644	0.00116824	0.00612924	0.000114496	0.00619595	0.00387824	0.00941007	0.00946669	0.0055558	0.0544682	0.0103065	0.158095	0.00330014	0.00294386	0.000891767	0.0029136	0.00188641	0.00087001	0.00854618	0.00121691	0.000861966	0.0108173	0.00342029	0.00363604	0.00395871	0.0214498	0.00377731	0.00751062	0.00164518	0.018345	0.00343298	0.000580653	0.00203879	0.045263	0.123417	0.00520826
DB_MAG_00058	0.00294949	0.822613	0.471366	0.00391481	0.0201876	0.0020631	0.00280174	0.00551396	0.00336803	0.602897	0.00516497	0.203418	0.0618567	0.00373822	0.488074	0.00271842	0.00427489	0.00383966	0.38032	0.00206112	0.613763	0.00428242	0.00527521	0.160785	0.448726	0.53938	0.00153853	0.000884841	0.00358411	0.00706568	0.00490604	0.0591154	0.00364187	0.00438141	0.00401489	0.114651	0.00226909	0.00336585	0.000536774	0.100088	0.0027204	0.00336368	0.468392	0.00437143	0.00175708	0.00377854	0.00380133	0.00436924	0.403039
DB_MAG_00059	0.00642728	0.877589	0.00711039	0.00802831	0.0127179	0.0065023	0.00336789	0.00833095	0.00403823	0.0126254	0.0102341	0.857881	0.00761242	0.00884724	0.0123801	0.00548481	0.00643408	0.00625806	0.00901152	0.00645418	0.00967763	0.00980726	0.0116524	0.898752	0.00973816	0.00954829	0.00407935	0.00255098	0.0081684	0.00328094	0.0118166	0.00951099	0.00547218	0.0121943	0.00693298	0.0104191	0.0073	0.00977148	0.00325482	0.0231662	0.0104197	0.00953694	0.0104806	0.0088449	0.00223277	0.00774486	0.0060599	0.00638176	0.0131703
DB_MAG_00060	0.848643	0.388854	0.751733	0.62187	0.888373	0.0296168	0.352229	0.0334072	0.0518813	0.773631	0.139877	0.0870555	0.368611	0.755174	0.0770448	0.0382585	0.0541664	0.858466	0.37955	0.116232	0.8225	0.0453119	0.519056	0.830308	0.848598	0.0543964	0.0266811	0.0469879	0.892609	0.0856718	0.0509812	0.887474	0.0420319	0.944604	0.0592054	0.876557	0.0349736	0.827754	0.429118	0.227215	0.879022	0.512224	0.239687	0.0693575	0.030489	0.551011	0.868682	0.0463943	0.349638
DB_MAG_00061	0.00751362	0.439629	0.9553	0.302332	0.236382	0.9244	0.19722	0.818585	0.0910911	0.225348	0.361158	0.503396	0.454196	0.768558	0.127994	0.912045	0.582854	0.600632	0.491716	0.961397	0.246812	0.708482	0.44321	0.565841	0.902284	0.194273	0.953194	0.563966	0.411354	0.960875	0.620184	0.195055	0.559976	0.272245	0.575637	0.87685	0.967845	0.351952	0.943928	0.748781	0.657464	0.921506	0.181323	0.241502	0.969507	0.455809	0.695884	0.835951	0.385219
DB_MAG_00062	0.849054	0.59222	0.0428709	0.0319816	0.871385	0.0279064	0.847094	0.610995	0.112268	0.840073	0.845734	0.65334	0.834456	0.0425135	0.868455	0.0459768	0.86227	0.871796	0.856592	0.1833	0.846501	0.843938	0.525624	0.728389	0.75507	0.0582297	0.0246468	0.810518	0.852295	0.834946	0.0425367	0.870162	0.0374388	0.848888	0.849018	0.348809	0.126144	0.546837	0.0254791	0.386828	0.837251	0.849502	0.851023	0.664921	0.0270261	0.880546	0.846268	0.853754	0.880694
DB_MAG_00063	0.0251325	0.861401	0.0215078	0.0210082	0.311345	0.00891684	0.0113212	0.008339	0.00677327	0.719564	0.0198874	0.0206696	0.0693293	0.0257938	0.0151687	0.0137997	0.0139043	0.0164727	0.138396	0.0151907	0.0239064	0.0219163	0.0288391	0.218008	0.0325247	0.0200869	0.00629008	0.00816612	0.0618108	0.0138413	0.0152013	0.0246091	0.00813868	0.0165922	0.0184488	0.019415	0.0147386	0.0182435	0.00739476	0.0624109	0.0204765	0.0243163	0.236441	0.0147247	0.00279859	0.017036	0.0180576	0.0154271	0.0333502
DB_MAG_00064	0.000461534	0.00307146	0.00215699	0.0225506	0.0117803	0.000387374	0.00231745	0.00218702	0.00235756	0.00121472	0.173749	0.048383	0.00728445	0.000852416	0.0120593	0.00177482	0.00166059	0.00185324	0.113126	0.00387981	0.00355956	0.233078	0.271939	0.720292	0.501138	0.00287975	0.000480719	0.000655106	0.00248248	0.00300418	0.00128723	0.25364	0.00121091	0.010404	0.00399702	0.173306	0.0019561	0.00298557	0.000429258	0.0969402	0.308798	0.00214578	0.0293276	0.00202146	0.00244257	0.00218593	0.00455125	0.0116509	0.212396
DB_MAG_00065	0.0949822	0.101297	0.0998228	0.110997	0.537401	0.0378573	0.0585392	0.0352625	0.0551885	0.113307	0.839586	0.0867772	0.225118	0.0624295	0.0919583	0.0633516	0.0704798	0.0645246	0.743206	0.0642271	0.247512	0.0867424	0.646586	0.8332	0.863188	0.197422	0.0230133	0.0463627	0.06429	0.0698677	0.078172	0.0956879	0.05233	0.0667457	0.0559929	0.665872	0.0875238	0.05899	0.0326928	0.101862	0.125017	0.0988898	0.294261	0.0635534	0.0337994	0.233099	0.0856841	0.0916573	0.119342
DB_MAG_00066	0.000254262	0.00515051	0.867871	0.827602	0.0126553	0	8.2811e-05	0	0.000413709	0.00904951	0.00118392	0.0125127	0.112664	0.000620574	0.0892087	8.61072e-05	0	0	0.0131492	0.387491	0.759587	0.00472208	0.0100598	0.0209016	0.857546	0.0755888	0	0.000120136	0.000544827	0.483154	0	0.197644	0	0.00112371	0.00688886	0.00041004	0.00119207	0.811906	0	0.732183	0.0110638	0.00024356	0.0374731	0.034024	0	0.000250119	0.866494	0.335362	0.0129548
DB_MAG_00067	0.0601166	0.0641637	0.0497054	0.0456568	0.340304	0.0267517	0.0430103	0.0345923	0.0244472	0.842918	0.744089	0.353943	0.16955	0.179823	0.779822	0.0379038	0.506282	0.0578487	0.118646	0.0326037	0.1645	0.046281	0.0989917	0.567051	0.21588	0.495676	0.0321501	0.102541	0.0791687	0.0370568	0.0620453	0.0591095	0.0400251	0.0530549	0.0489477	0.31247	0.0496221	0.0501244	0.0220554	0.521866	0.315163	0.369465	0.064174	0.0527935	0.0233153	0.0713845	0.472942	0.0470485	0.803249
DB_MAG_00068	0.329271	0.130959	0.0185139	0.00945376	0.207631	0.00366502	0.00347727	0.00430825	0.00758196	0.686785	0.541551	0.515745	0.607338	0.089875	0.172829	0.371517	0.0052775	0.00487951	0.684363	0.353482	0.310305	0.0113117	0.245506	0.830915	0.798235	0.675607	0.000922392	0.00403656	0.1677	0.0237908	0.236062	0.311343	0.00331794	0.483416	0.0265263	0.223725	0.0309271	0.00627895	0.00444565	0.249641	0.812588	0.440065	0.676505	0.602397	0.00326628	0.826025	0.551753	0.521149	0.630142
DB_MAG_00069	0.0050824	0.169435	0.0898341	0.00633581	0.0100494	0.88998	0.00661419	0.0243233	0.00530225	0.00148574	0.0691717	0.00338234	0.015711	0.00147811	0.0446794	0.0473575	0.0229721	0.210175	0.942648	0.0111733	0.487095	0.112861	0.365734	0.201475	0.00342241	0.593611	0.0271142	9.09559e-05	0.027367	0.408273	0.0043345	0.0985942	0.0035374	0.480838	0.00521768	0.0899259	0.00791014	0.157839	0.0125062	0.122881	0.851505	0.879369	0.889761	0.283051	0.0018007	0.0682468	0.018111	0.00447727	0.462021
DB_MAG_00070	0.153311	0.26776	0.417273	0.251157	0.233076	0.0462316	0.70568	0.0495583	0.174205	0.20591	0.752556	0.362506	0.220594	0.0541618	0.518616	0.038533	0.731375	0.0654673	0.23008	0.0778574	0.527853	0.433258	0.514525	0.13849	0.403208	0.342679	0.0483713	0.0294372	0.312758	0.073856	0.0648967	0.0961404	0.0621753	0.354006	0.0483946	0.389962	0.0574017	0.0609616	0.0280549	0.367122	0.737951	0.629108	0.865174	0.442681	0.0344409	0.458257	0.245227	0.0560313	0.398599
DB_MAG_00071	8.97069e-05	0.0102081	0.0064035	0.00503737	0.00729543	0.000192515	0.00375604	0	0.000366142	0.0582411	0.00810656	0.00592977	0.00421523	0	0.00184248	0.00682858	0.0296195	0	0.0103143	0.00648016	0.0031341	0.00817066	0.00289032	0.0101009	0.112455	0.00640308	0.000108376	0.00160972	0	0.00515432	0.00813281	0.00108119	0.738933	0.00866946	7.21105e-05	0.00552785	0.000294723	0.00555517	0	0.00755393	0.00976474	0.0131998	0.00896087	0.0105401	0.0654704	0.0011048	0.00640061	0.000245838	0.00815131
DB_MAG_00072	0.000223515	0.00271043	0.000863407	0.000533282	0.0031854	0.000269803	0.000146041	0.000784504	0	0.000964142	0.000859038	0.00837466	0.0012306	0.000378017	8.88071e-05	0.000346603	7.20721e-05	8.92672e-05	0.0194761	0.0011477	0.0156241	0.0012909	0.00968971	0.0205128	0.000842272	0.000510555	0.000501559	7.58653e-05	0.000529234	7.96586e-05	0.000158053	0.00728605	6.59307e-05	0.00147411	6.44872e-05	0.00188942	0.000223803	0.00017449	0.00102105	0.000802108	0.000915123	9.97559e-05	0.00177991	0.000256765	0	0.000170697	0.000396408	0.000756409	0.0950404
DB_MAG_00073	0.000216999	0.0289395	0.00117448	0.00251392	0.00225147	0.000240121	0.000931828	0.000237453	0.000210329	0.00190126	0.000802696	0.0175119	0.0281581	0.00031413	0.0122749	0.000621578	0.000252128	0.000236564	0.00644246	0.000481405	0.00419545	0.00251497	0.0113302	0.0106847	0.851682	0.000218333	0.000221001	0.000172976	0.000220556	0.001037	0.000216999	0.000396065	0.000218333	0.000930356	0.0211511	0.00107967	0.00021522	0.00130182	0.000237898	0.0146756	0.000704183	0.000398114	0.00596083	0.000938309	0.000253017	0.000219667	0.00253688	0.000324073	0.000358283
DB_MAG_00074	7.8111e-05	0.0021777	0.00112346	0.00913465	0.00306871	0.000180795	0.000104812	4.59073e-05	6.53606e-05	0.00203017	0.000172792	0.00317041	0.00600398	5.00184e-05	0.0056308	0.000719423	6.16666e-05	7.12591e-05	0.00570249	0.00089188	0.00234568	0.00366383	0.00194129	0.0073516	0.00870961	0.000555038	4.48796e-05	3.90555e-05	0.000103805	0.00167779	5.17314e-05	0.000271414	7.96475e-05	0.00100647	0.00452406	0.000342748	4.35092e-05	0.00292794	6.26943e-05	0.00079172	0.00412259	7.46851e-05	0.00147013	0.000109287	7.16017e-05	8.29073e-05	0.00316842	0.000213783	0.00260939
DB_MAG_00075	0.000251488	0.00775443	0.00193702	0.0160403	0.00723893	0	6.79095e-05	3.59521e-05	0	0.00453495	0.00127823	0.00438757	0.00718812	0.000143972	0.00354532	0.00011428	4.93887e-05	7.48094e-05	0.00398626	0.00647723	0.00708058	0.00427175	0.0184273	0.0125057	0.0113289	0.00295173	4.64835e-05	4.72098e-05	5.4836e-05	0.000551948	6.79095e-05	0.000650649	8.45136e-05	0.0015247	0.00206054	0.00078167	6.02833e-05	0.00069344	6.31885e-05	0.000707921	0.0110866	0.00135061	0.0164838	0.00024335	6.64569e-05	9.49816e-05	0.0157836	3.44995e-05	0.00580551
DB_MAG_00076	0.000493337	2.95171e-05	0.275071	0.0001032	3.44373e-05	6.57926e-05	0.000251294	0.00134239	0.000844409	8.92832e-05	0.000380157	0.00271513	0.00237197	0	0.381683	0.000481301	6.51676e-05	0.000106968	0.0378589	0.000672832	0.0066616	0.000390794	8.98352e-05	0.592372	0.0693616	0.000111715	0	0	0.000114887	0.0175311	0.0031688	0.105213	0.361543	5.29225e-05	0.00016291	0.00222454	0.00113258	0.000336935	0.000245119	0.343647	0.00337513	3.47961e-05	0	0.0348559	0	0.195214	0.334243	0.000895649	0.182454
DB_MAG_00077	0.010731	0.135078	0.0138276	0.847543	0.209719	0.00144237	0.00252918	0.00273348	0.0144035	0.855905	0.931819	0.800963	0.542123	0.00944921	0.0401544	0.00848386	0.0108163	0.00847879	0.715463	0.923427	0.33237	0.434113	0.103962	0.911515	0.852	0.15142	0.00123446	0.0011876	0.0521926	0.0379354	0.00465963	0.616027	0.00137611	0.105204	0.00410837	0.426435	0.0364106	0.0120228	0.00514387	0.870024	0.284488	0.124607	0.102107	0.0199784	0.00108394	0.0205135	0.618169	0.0713182	0.127707
DB_MAG_00078	0.25049	0.181275	0.179491	0.198499	0.150094	0.0114029	0.00427129	0.00992942	0.0589287	0.58141	0.841229	0.231939	0.719596	0.0278002	0.0506708	0.0502195	0.0143585	0.0245017	0.734048	0.530847	0.64322	0.348456	0.82632	0.929208	0.614298	0.060193	0.0034938	0.00538494	0.291592	0.0416783	0.0114621	0.705921	0.00639811	0.0395733	0.0205957	0.457259	0.0193317	0.288442	0.466819	0.687088	0.715457	0.0887024	0.309833	0.0298449	0.00727928	0.12915	0.124863	0.124413	0.0573073
DB_MAG_00079	0.00113195	0.0150314	0.00021286	0.0220071	0.0204303	0.000259663	0.000228888	0.000220554	0.00020709	0.0122312	0.0172206	0.00785791	0.0230899	0.000219271	0.00599534	0.000137205	0.00118614	0.000221195	0.029246	0.00105259	0.00887839	0.00125509	0.000366011	0.0116112	0.00339346	0.000426148	0.000217989	0.000185291	0.000330465	0.000477633	0.0002353	0.0172388	0.000220554	0.000240429	0.000220554	0.0170142	0.00571977	0.00127746	0.000132717	0.00390549	0.0100926	0.0252227	0.025692	0.00100202	0.000201319	0.0002244	0.0188714	0.000187855	0.0121872
DB_MAG_00080	0.154899	0.0792632	0.5915	0.33602	0.102556	0.00466196	0.227122	0.0094563	0.459856	0.829056	0.839518	0.814014	0.302165	0.770716	0.124687	0.0186346	0.0764885	0.0948332	0.851761	0.436581	0.850159	0.792867	0.824269	0.832903	0.791318	0.844333	0.00501659	0.185801	0.769405	0.0877776	0.0390318	0.670117	0.00784045	0.081832	0.381565	0.624272	0.105553	0.191696	0.529701	0.654628	0.780907	0.288869	0.430439	0.388279	0.00401419	0.027693	0.149044	0.164159	0.107709
DB_MAG_00081	0.0144138	0.0127155	0.009298	0.00708085	0.0454046	0.000784384	0.0101823	0.00402287	0.0194934	0.0105498	0.0191557	0.0271213	0.0141916	0.270402	0.0520771	0.356564	0.0108446	0.00104285	0.0200704	0.117001	0.0886945	0.0916069	0.406364	0.740372	0.848421	0.00691875	0.00297711	0.0152853	0.0123169	0.191224	0.272219	0.36429	0.0198169	0.023505	0.00982697	0.801362	0.0119099	0.0721908	0.00321335	0.0219661	0.0475169	0.0100697	0.0293993	0.0206918	0.00268793	0.00264617	0.126986	0.363073	0.2903
DB_MAG_00082	8.69427e-05	0.76629	0.0230146	0.0539259	0.745388	0.000270803	0	0.000521944	0.000205147	0.0295853	0.00305003	0.0239486	0.058707	0.000575104	0.0226537	0.00032738	0	0.000221706	0.0165335	0.00581246	0.0517373	0.0356706	0.015949	0.0705894	0.0785369	0.00953827	0.000224217	0	0.000281539	0.0109822	0	0.00252838	0.00201757	0.00452286	0.00696206	0.00183328	0.000608412	0.0059462	0	0.0244114	0.0220499	0.00272479	0.287379	0.00284987	0	0	0.0283593	0.00211247	0.00878724
DB_MAG_00083	0.000158929	0.00757295	0.00178655	0.00827628	0.0192579	0.000250035	0	0.000156737	0.000295937	0.0222499	0.00368749	0.0046847	0.0525881	0.000240038	0.000650281	0.00026449	0.000234558	0.000346695	0.0341078	0.00378006	0.0323566	0.00172801	0.00427575	0.00380416	0.0367428	0.00155752	0	0	0.00101493	0.0317183	0.000398915	0.000865684	0.000302513	0.000226885	0.000627681	0.00287853	0.004945	0	0.000234558	0.00390149	0.00327664	0.00493847	0.0218942	0.00649165	0.00024223	0.000322711	0.0053073	0.000170986	0.00239747
DB_MAG_00084	0.984896	0.0267712	0.0386417	0.0138276	0.797011	0.0108367	0.00765193	0.0181638	0.0543845	0.0949321	0.0397728	0.807642	0.783643	0.0464089	0.0501744	0.0387301	0.0230009	0.00548506	0.742499	0.874696	0.0813825	0.0135736	0.0336578	0.917452	0.765103	0.031439	0.00339997	0.00287242	0.0151703	0.652008	0.0319191	0.0620672	0.0118321	0.0106308	0.0513598	0.95823	0.0141566	0.0265383	0.000585948	0.0589527	0.0555872	0.0417415	0.100617	0.687588	0.00043229	0.0162902	0.0332259	0.040554	0.83386
DB_MAG_00085	0.000758092	0.0106948	0.0103137	0.00257945	0.0125161	0.00102198	0.00075901	0.00076977	0.000659612	0.116586	0.00153127	0.0182505	0.205989	0.00069074	0.00625885	0.000968474	0.000780407	0.00071452	0.626965	0.00264257	0.707043	0.0077088	0.00372162	0.00593917	0.00797493	0.00202457	0.000721829	0.000942848	0.000860411	0.00179569	0.00110163	0.00100689	0.00104322	0.000787218	0.00176608	0.00343463	0.00223128	0.000964921	0.000329304	0.00252554	0.000344465	0.00235288	0.00872583	0.00773676	0.00107829	0.0009521	0.00471582	0.00107401	0.00254331
DB_MAG_00086	0.0898216	0.0958776	0.300585	0.442545	0.264471	0.0466363	0.015389	0.252234	0.0376015	0.119877	0.397687	0.14547	0.616965	0.137237	0.0287509	0.430343	0.113099	0.0605108	0.491027	0.565274	0.136965	0.196792	0.707384	0.430936	0.531089	0.0514359	0.0144569	0.149542	0.335308	0.360845	0.182576	0.450703	0.0290815	0.0391145	0.319694	0.233373	0.155622	0.10506	0.0673651	0.306359	0.663807	0.0386551	0.138412	0.2368	0.0773388	0.118797	0.139149	0.0596486	0.210184
DB_MAG_00087	0.817645	0.396277	0.350582	0.275644	0.692468	0.486197	0.224529	0.191727	0.626812	0.252649	0.0604928	0.171989	0.0279139	0.0768853	0.271676	0.0491718	0.060347	0.79303	0.205048	0.0155863	0.09209	0.158207	0.0747476	0.349783	0.866387	0.0943418	0.494519	0.913288	0.136635	0.815263	0.869439	0.930848	0.259415	0.465891	0.159607	0.563181	0.837092	0.70887	0.0358768	0.331469	0.518156	0.552358	0.0623576	0.535423	0.292246	0.0844503	0.455202	0.807702	0.091023
DB_MAG_00088	0.219863	0.0128269	0.219238	0.164158	0.263466	0.00563138	0.825839	0.00262776	0.00795659	0.860867	0.159818	0.0198262	0.0660854	0.0076947	0.0192895	0.252916	0.234285	0.00719527	0.217699	0.0209007	0.226609	0.022086	0.0269336	0.0418788	0.0301949	0.0196868	0.000795008	0.0939571	0.0202336	0.0731835	0.0111182	0.00589881	0.00684621	0.00569601	0.0151397	0.869759	0.00631398	0.239108	0	0.220971	0.866274	0.216622	0.263392	0.0118682	0	0.0111576	0.22274	0.0303852	0.0416092
DB_MAG_00089	0.629582	0.867408	0.341864	0.764496	0.912172	0.0196793	0.0564516	0.0246585	0.0503064	0.619705	0.913697	0.564962	0.0336086	0.0237852	0.891705	0.817463	0.892743	0.478566	0.354852	0.607969	0.469916	0.847388	0.659142	0.736497	0.859434	0.0487297	0.0146534	0.559557	0.807784	0.101755	0.83885	0.893779	0.0229127	0.851821	0.887897	0.227328	0.841024	0.863867	0.205111	0.83727	0.626309	0.891967	0.444694	0.21723	0.00982717	0.736484	0.778849	0.797466	0.824101
DB_MAG_00090	0.00714386	0.923927	0.926836	0.16286	0.015589	0.00706382	0.00460984	0.0105713	0.0391702	0.0080233	0.773422	0.683701	0.739991	0.00910686	0.827123	0.00380511	0.00712449	0.00547448	0.962709	0.866679	0.892428	0.719492	0.841852	0.860801	0.74993	0.858047	0.00439018	0.00175198	0.458406	0.0811561	0.410442	0.407154	0.00773984	0.162143	0.0406052	0.854737	0.145745	0.0127827	0.00356139	0.686569	0.923348	0.471075	0.91578	0.0265362	0.00516895	0.429442	0.864358	0.915875	0.895526
DB_MAG_00091	0.000136544	0.00861666	0.000122624	0.000611673	0.0147504	0	0	0.000135218	0	0.00443025	0.00330929	0.49221	0.0183464	0	0.00064682	0.000356287	0.000122624	0	0.00766828	0.00113253	0.00675256	0.00456246	0.163914	0.00823884	0.0109322	0.000444361	0.000108705	0	0.000210964	0	0.000185484	0.00212192	0.000141183	0.000125938	0.000112917	0.00293289	0.00174731	0	0	0.00335377	0.000185805	0.0047906	0.0147376	0.00255421	0	0.000106053	0.00485892	7.42373e-05	0.000709256
DB_MAG_00092	0.00437489	0.623017	0.543829	0.0129245	0.593775	0.0042285	0.404659	0.00278944	0.0102056	0.496104	0.282187	0.127868	0.0797649	0.00176737	0.500356	0.654919	0.0106339	0.0127281	0.430007	0.0310569	0.135193	0.504765	0.0784962	0.337148	0.107475	0.132344	0.000669445	0.11595	0.158167	0.010277	0.529056	0.0284214	0.00656467	0.415794	0.154169	0.00521248	0.00573045	0.00507924	0.00248333	0.245351	0.615405	0.369129	0.390731	0.015806	0.00721333	0.609561	0.281724	0.41003	0.482811
DB_MAG_00093	0.0010175	0.0131851	0.00299412	0.00972622	0.00622501	0.00159081	0.00656368	0.00440835	0.00270662	0.0090077	0.00394999	0.015318	0.258314	0.00149347	0.000799508	0.00775001	0.00640622	0.00732036	0.00355905	0.0798339	0.00850301	0.0079695	0.0136526	0.0110146	0.0146974	0.00283364	0.000175833	0.00219085	0.00709312	0.0100677	0.00333808	0.0105723	0.00100474	0.00523888	0.000596748	0.00689177	0.0106164	0.00130298	0.00306514	0.0119469	0.00863694	0.00590256	0.0120248	0.00551698	0.00430095	0.00129639	0.00919796	0.00796186	0.00888134
DB_MAG_00094	0.00508484	0.639922	0.906144	0.192926	0.0517925	0.00434161	0.00126213	0.00524988	0.0438877	0.307482	0.869475	0.473224	0.576381	0.471559	0.0790267	0.295926	0.354324	0.113465	0.0943675	0.626324	0.776781	0.146409	0.51114	0.875364	0.103495	0.0601636	0.00136744	0.00183813	0.399217	0.0266298	0.00594017	0.82603	0.00304636	0.0417692	0.0111907	0.870574	0.0420364	0.0915093	0.0662847	0.942719	0.22699	0.475062	0.103397	0.0176109	0.00362127	0.0166052	0.0615955	0.896332	0.254778
DB_MAG_00095	0.00743946	0.00499781	0.339636	0.111771	0.0220936	0.0118643	0.00742285	0.0118705	0.00248407	0.00769629	0.13238	0.0051886	0.0510103	0.00343444	0.101539	0.247701	0.00324454	0.00239271	0.0380396	0.368344	0.176069	0.682752	0.296176	0.408908	0.547497	0.00764003	0.000313758	0.0281262	0.21166	0.0449076	0.00271056	0.0875386	0.0197206	0.0187469	0.0231707	0.277353	0.0103357	0.0150266	0.00332847	0.610404	0.0767125	0.0131285	0.0301421	0.0286773	0.0082662	0.0126881	0.016085	0.298686	0.101338
DB_MAG_00096	0.732472	0.790141	0.749716	0.709771	0.09866	0.0535481	0.0525149	0.0938614	0.057607	0.114416	0.733793	0.610167	0.056158	0.0728735	0.763609	0.0609183	0.744863	0.0708796	0.253357	0.0448039	0.0870204	0.0928461	0.0695211	0.103832	0.594059	0.0668235	0.0462662	0.0408287	0.0764123	0.0501713	0.0667976	0.530546	0.0574897	0.0752769	0.748736	0.22577	0.0729654	0.745694	0.032804	0.222375	0.077414	0.551805	0.0765614	0.407918	0.040067	0.0643964	0.757083	0.0761403	0.0844917
DB_MAG_00097	0	0.0182239	0	0.0010667	0.00607879	0.000347531	6.13476e-05	0.0028734	0.000259492	0.00435392	0.00398687	0.00137892	0.00389045	0.000171092	0.000171092	0	0	0	0.00111831	0.00181949	0.0011837	0.000169337	0.00211697	0.00355477	0.00319703	0.000178027	0	0	0	0.000387658	0	0	0	0	0.000409018	0.0011572	0.00016931	0.000861241	0	0.000399361	0	0.000878637	0.00418885	0	0.000460702	0.000147032	0.0052703	0	0.00704143
DB_MAG_00098	0.00824166	0.0206778	0.000241275	0.0132693	0.919501	0.000300054	0	0.00194744	0.00190777	0.00758176	0.338646	0.883601	0.0158362	0.00416022	0.00559372	0.00159631	0.0110907	0.000343645	0.0167978	0.00781423	0.0151853	0.934296	0.0169742	0.0348014	0.902218	0.00374166	0.000329416	0	0.382732	0.00404913	0	0.00117118	0.0006216	0.00147977	0.00013675	0.00328139	0	0.0255675	0	0.907543	0.00297188	0.903494	0.906149	0.795341	9.91859e-05	0.000188265	0.0159995	0.00127068	0.00344745
DB_MAG_00099	0.000190181	0.00377184	0.000680216	0.0104062	0.0034331	0	0	0.00046355	0	0.00284072	0.00035596	0.0032972	0.0100057	0	0.00151231	0.000239693	0	0	0.00224731	0.00297781	0.0056374	0.00181713	0.00197036	0.00708912	0.0257505	0.000941391	0	0.000103163	0.000124347	0.000392672	0	0.00031857	0	0.000508669	0.00191917	0.000287443	0	0.000220889	0	0.000887022	0.00295125	0.000165301	0.00800714	0.000379649	0	0	0.00656869	0	0.00492717
DB_MAG_00100	0.000247685	0.0103203	0.00291234	0.00516878	0.00615689	0.000135439	0.00395602	0	0	0.861257	0.0247546	0.0376839	0.278156	0.000260898	0.00296341	7.05746e-05	0.00123087	0	0.133317	0.49201	0.417324	0.00793983	0.0040596	0.00679693	0.00694337	0.000520389	0	0	0.00163934	0.0231884	0	0.000482721	0.000341625	0.000121222	0.00355677	0.0010687	0.00614379	0.00197574	0.000115236	0.00222573	0.000937963	0.00164986	0.0102105	0.00861529	0.000109249	0	0.00434716	0.00550486	0.0422711
DB_MAG_00101	0.0148413	0.0265265	0.360218	0.290544	0.0591119	0.131734	0.00810035	0.39999	0.0206539	0.0498554	0.178047	0.0134613	0.0533749	0.0869422	0.0063745	0.666295	0.0682699	0.160313	0.384666	0.887827	0.103638	0.196334	0.887306	0.0782611	0.579354	0.0621705	0.251464	0.109347	0.143856	0.335403	0.443133	0.437462	0.0583856	0.0151701	0.145782	0.125455	0.624098	0.298576	0.0476588	0.326686	0.286277	0.0224638	0.179692	0.259845	0.145494	0.0573554	0.0419519	0.125793	0.198117
DB_MAG_00102	0.809639	0.698071	0.821951	0.847106	0.851857	0.803373	0.308431	0.00386982	0.721033	0.654523	0.873387	0.669213	0.773484	0.780069	0.407642	0.839936	0.186515	0.0694046	0.534865	0.875467	0.852434	0.869803	0.0805431	0.880655	0.87614	0.824657	0.553661	0.797309	0.862144	0.869209	0.825773	0.84896	0.266581	0.71585	0.0324611	0.862548	0.792949	0.894623	0.828868	0.675566	0.891522	0.315613	0.379426	0.817039	0.883179	0.593271	0.850238	0.625831	0.781673
DB_MAG_00103	0.00611252	0.0748379	0.968697	0.906207	0.0452046	0.00408449	0.906153	0.960946	0.0282344	0.0780796	0.08084	0.95985	0.0990728	0.0787727	0.904246	0.952167	0.92058	0.0536069	0.0505167	0.0648378	0.102949	0.978011	0.941122	0.0505034	0.867404	0.0526596	0.00205727	0.00350509	0.0649614	0.268954	0.903019	0.618275	0.722177	0.0865759	0.0747346	0.0831241	0.894681	0.956981	0.0836204	0.895698	0.0952293	0.0812975	0.24191	0.224621	0.903178	0.883148	0.0272365	0.970416	0.159826
DB_MAG_00104	0.00108715	0.846156	0.0287531	0.054564	0.0616124	0	6.47892e-05	0.000131904	0	0.0445924	0.00452827	0.302753	0.0435899	0	0.0439861	0.00834997	0	0.00103519	0.0418463	0.00546512	0.521473	0.0165658	0.0457406	0.0398294	0.101511	0.00842355	0	0	0.00176936	0.0182658	0.000163205	0.00506719	0.00131793	0.00532533	0.0492938	0.00547562	0.00056441	0	0	0.0092991	0.00695275	0.00127393	0.0489307	0.00391985	0	0	0.0436306	0.00267359	0.0106188
DB_MAG_00105	0.0267793	0.889606	0.025472	0.0214311	0.0349113	0.0145667	0.00549687	0.00724551	0.00864105	0.158091	0.664395	0.339167	0.00775182	0.0146393	0.0868173	0.00769105	0.982704	0.0498988	0.0157702	0.0101495	0.17055	0.0201704	0.0169825	0.024849	0.325321	0.0314643	0.00724168	0.00379542	0.0111173	0.0105404	0.0151903	0.025803	0.0138066	0.0215805	0.011198	0.0205999	0.0202291	0.0154439	0.00241189	0.0189041	0.0728842	0.0114397	0.346376	0.0128407	0.007772	0.0168779	0.0151198	0.0103202	0.907167
DB_MAG_00106	0.00332136	0.0286439	0.018008	0.0442424	0.020233	0.000744088	0.00144532	0.00152324	0.00360818	0.804954	0.00969223	0.0420457	0.786171	0.00140637	0.0113078	0.00296311	0.00452871	0.00103627	0.0332257	0.0104886	0.836073	0.00231742	0.0407274	0.0391438	0.0438602	0.020732	0.00172301	0.000904759	0.00138835	0.0260707	0	0.00361158	0.00113756	0.00699843	0.0104365	0.00555319	0.00223218	0.00890637	0	0.0110346	0.0237587	0.166556	0.747091	0.0200021	0.000864978	0.000740192	0.0208352	0.0025583	0.00626317
DB_MAG_00107	0.146469	0.0336792	0.0482098	0.0327903	0.0532276	0.0149669	0.0245611	0.0185076	0.00621275	0.187279	0.55069	0.166186	0.222577	0.0412868	0.0808642	0.0473964	0.0366206	0.0248105	0.321815	0.0308344	0.0391155	0.0547872	0.0504719	0.636218	0.0573622	0.06975	0.00454396	0.020279	0.0411724	0.0223339	0.0435721	0.0305456	0.00777973	0.0533127	0.00677916	0.0455598	0.0325177	0.0429488	0.0168559	0.0344817	0.193389	0.0468704	0.0729534	0.0252778	0.00522794	0.0402627	0.55797	0.0187745	0.0487297
DB_MAG_00108	0.00294578	0.0394817	0.00451768	0.00635232	0.0236348	0.00017512	0.00179515	0.000500081	0.00256783	0.619922	0.857706	0.215605	0.785224	0.00190927	0.00274385	0.00215464	0.00125926	0.00187181	0.0270169	0.517774	0.26455	0.00627668	0.152523	0.17172	0.0113401	0.0303197	6.06156e-05	0.000392279	0.00490562	0.0078523	0.00198981	0.108047	0.00394816	0.00465354	0.00141763	0.270495	0.00296151	0.0039846	0.000960882	0.889709	0.0213462	0.0569224	0.0268566	0.00510798	0.00222931	0.040126	0.170939	0.497651	0.0143209
DB_MAG_00109	0	0.000721281	0	0	0.000650962	9.96636e-05	0.000105704	0	9.3829e-05	0.000238655	0.000253771	0.000261465	0.00151362	0	8.45631e-05	0	5.56035e-05	7.32377e-05	0.00205503	0.000104194	0.000988099	0.000194042	0.00014235	0.00132947	0.000153714	7.96627e-05	0	0	0	0	0.00013666	0.0183453	0	0.000172901	0	0.000394765	0	0	0	9.00061e-05	0.000168371	0.000278571	0.00128573	0.0527919	0.000118539	0.000120804	0	0.000154026	0.000124039
DB_MAG_00110	0.198141	0.51654	0.497754	0.788565	0.758786	0.0422995	0.0467464	0.279726	0.0821076	0.0379318	0.362732	0.755221	0.771084	0.627818	0.126616	0.347488	0.157643	0.484581	0.488946	0.175057	0.818683	0.657746	0.805345	0.297413	0.760957	0.36672	0.0487576	0.0475849	0.74297	0.13753	0.179183	0.346894	0.0845095	0.0613573	0.0606179	0.831434	0.792729	0.722685	0.0652411	0.824013	0.753656	0.586588	0.492865	0.211455	0.187051	0.0360979	0.817258	0.420088	0.197582
DB_MAG_00111	0.0066171	0.381522	0.00977817	0.0466924	0.184493	0.00154738	0.00207941	0.00233216	0.020444	0.366315	0.885131	0.880702	0.254167	0.00653783	0.0425117	0.00772356	0.00558032	0.019832	0.634005	0.520051	0.191341	0.096691	0.203406	0.860669	0.224012	0.409644	0.000640442	0.00119686	0.11468	0.0188081	0.00449929	0.540805	0.00153154	0.121235	0.00329774	0.205325	0.0178355	0.00473167	0.003894	0.776062	0.620912	0.15278	0.119533	0.0116868	0.00156552	0.0696481	0.354463	0.216574	0.122554
DB_MAG_00112	0.48887	0.787467	0.0228476	0.0338074	0.668772	0.00718185	0.00766802	0.00315317	0.0434543	0.708274	0.876005	0.874506	0.871332	0.0128582	0.403488	0.0223603	0.363659	0.00561223	0.828157	0.827716	0.768219	0.731773	0.845997	0.858629	0.831831	0.419685	0.00187701	0.00151718	0.77184	0.0655584	0.010837	0.812584	0.016532	0.673647	0.0159968	0.805623	0.013023	0.0339382	0.292424	0.813257	0.793186	0.605242	0.617698	0.167814	0.00417991	0.414231	0.434885	0.436932	0.622299
DB_MAG_00113	0.289237	0.343789	0.945741	0.729415	0.0534318	0.900193	0.822211	0.0101697	0.0869474	0.463892	0.0276355	0.801892	0.210201	0.53617	0.116185	0.409412	0.694105	0.0885997	0.191674	0.172066	0.155046	0.551528	0.07803	0.961564	0.914065	0.16887	0.00523069	0.00714602	0.400623	0.236155	0.82639	0.94402	0.00940328	0.0552703	0.300649	0.952891	0.88606	0.0498853	0.00739957	0.53381	0.873879	0.538255	0.717955	0.0934461	0.0051562	0.0669671	0.0204095	0.927787	0.0918025
DB_MAG_00114	0.00265667	0.00408268	0.0568552	0.00127312	0.00551744	0.000261458	0.00155082	0.000744351	0.000985081	0.00239779	0.00726959	0.00151216	0.108997	0.00784755	0.000799579	0.00274206	0.000737757	7.76297e-05	0.0122692	0.00280865	0.0822307	0.00378443	0.001191	0.104811	0.0101532	0.00349397	2.04291e-05	0.00106938	0.00270913	0.0544831	0.00865015	0.0740032	0.000396645	0.000520351	0.00134059	0.0131793	0.00405114	0.00431665	0.00102471	0.0278914	0.0790904	0.00179844	0.00958183	0.00791373	0.000787264	0.000672025	0.0235054	0.0014812	0.00453784
DB_MAG_00115	0.805602	0.0140418	0.595616	0.761069	0.677807	0.571874	0.0390778	0.00746246	0.849099	0.225931	0.452794	0.149494	0.105036	0.872428	0.0476505	0.742635	0.78484	0.0682534	0.147603	0.345054	0.807681	0.295745	0.906775	0.293143	0.804391	0.306362	0.007742	0.382961	0.518591	0.104694	0.0121258	0.906472	0.170276	0.222723	0.0176043	0.216414	0.922551	0.0169933	0.516929	0.296046	0.405306	0.193021	0.32515	0.21594	0.0141575	0.458376	0.261513	0.21309	0.146256
DB_MAG_00116	0.806089	0.796685	0.795576	0.792566	0.853166	0.85123	0.851162	0.0352061	0.829078	0.732086	0.847069	0.773496	0.846264	0.780354	0.801982	0.89526	0.869355	0.851538	0.858347	0.824367	0.866216	0.856172	0.844599	0.83294	0.730922	0.873066	0.0243003	0.0450509	0.876937	0.875343	0.647273	0.809414	0.0166826	0.857665	0.0213046	0.863176	0.810645	0.873859	0.80457	0.766431	0.875121	0.891607	0.874901	0.852557	0.0182458	0.0737205	0.782327	0.752537	0.786312
DB_MAG_00117	0.00225014	0.0132862	0.00062387	0.000793923	0.0182619	0.00053848	0.00055245	0.00022733	0.000959479	0.542969	0.75707	0.00727346	0.0114706	0.00060071	0.000871263	0.00054483	0.00199952	0.0004953	0.0153753	0.000468349	0.0057407	0.00175453	0.00227497	0.00541145	0.011799	0.000797188	0	0.00024257	0.00155927	0.000536314	0.000886806	0.000845479	0.00048514	0.00055245	0.000926468	0.000912943	0.00108997	0.000666746	0.000556525	0.0164805	0.00129715	0.00471314	0.725106	0.00813087	0	0.000465193	0.148806	0.000732596	0.00154681
DB_MAG_00118	0.000144837	0.00720859	0.000932586	0.000654604	0.00575665	0.000151372	0.000501173	0.000134492	0.00048767	0.00308872	0.000972134	0.0040009	0.00234219	0.000501809	0.000524639	0.000362974	0.000149194	0.000138303	0.00215113	0.000960335	0.00438921	0.00141933	0.000352182	0.00845314	0.00543225	0.00063214	0.000156272	0.000137214	0.00052283	0.0001771	0.000594478	0.000431235	0.000127958	0.000534256	0.00041128	0.00162316	0.000156817	0.000655984	0.000124691	0.00153289	0.00042125	0.000951094	0.00751681	0.000230321	0.000138848	0.000504531	0.00307948	0.000130136	0.000586867
DB_MAG_00119	0.259434	0.517323	0.323656	0.0426523	0.0934418	0.0314076	0.0430809	0.0279233	0.0376302	0.823732	0.34272	0.168261	0.234721	0.0623172	0.472831	0.0437016	0.294363	0.0725488	0.149734	0.155907	0.20532	0.0484006	0.511009	0.370806	0.778674	0.636416	0.0247944	0.042222	0.372158	0.0890005	0.0534489	0.0750526	0.0414859	0.266137	0.0471276	0.304569	0.0963787	0.282487	0.0171768	0.228051	0.201832	0.353206	0.510694	0.105531	0.0238632	0.116135	0.16799	0.0656569	0.621377
DB_MAG_00120	0.00720022	0.899322	0.890137	0.000994543	0.0236603	0.00029028	0.0107647	8.29791e-05	0.015738	0.0289555	0.120831	0.292841	0.84113	0.000445117	0.118219	0.00105782	0.279679	0.067977	0.317315	0.0326512	0.280513	0.383477	0.936154	0.662248	0.854839	0.0459455	0.000501126	0.973246	0.640031	0.692153	0.00115507	0.853126	0.0274514	0.0746296	0.00381525	0.0708616	0.0144147	0.0467321	0.00143171	0.828385	0.595443	0.0345656	0.552833	0.233838	0.42433	0.00140002	0.695926	0.351411	0.391466
DB_MAG_00121	0.00185547	0.00286832	0.0026764	0.00316494	0.00845944	0.00250579	0.00175067	0.00384718	0.00175951	0.00258821	0.00372881	0.0243539	0.00122942	0.0016749	0.210911	0.00168528	0.000926334	0.0701749	0.00349303	0.341985	0.0612996	0.0856191	0.0478499	0.00302871	0.00296811	0.0566195	0.00163234	0.000743503	0.0627895	0.0025773	0.00220926	0.149482	0.00128472	0.000928971	0.00353564	0.00395627	0.00150423	0.000909496	0.00270064	0.00153497	0.12954	0.00287246	0.0243112	0.00444426	0.00392866	0.00241082	0.872954	0.00156569	0.00388161
DB_MAG_00122	0.00146479	0.700195	0.0165112	0.0935803	0.0668783	5.59105e-05	0	0.00391442	0.0085163	0.033849	0.395602	0.0514456	0.05252	0.00267642	0.831826	0.000184948	0.000412555	8.18943e-05	0.84452	0.00527019	0.901947	0.0372945	0.811185	0.117077	0.676941	0.764922	0.000406749	0.000498795	0.000186307	0.0261498	0	0.346335	0.00025506	0.0283569	0.0160464	0.571967	0.00100132	0.000183465	0	0.303327	0.00880566	0.00308039	0.85625	0.0330552	0	0	0.0941336	0.000124413	0.0189624
DB_MAG_00123	0.000137823	0.00661304	0.000210784	0.00179389	0.683417	0.000144293	8.47643e-05	0.000264007	0.000118411	0.00238784	0.00119048	0.170461	0.548081	0.000400051	0.00146685	0.00130702	0.000230601	0.00012747	0.00775533	0.000409186	0.00242043	0.00228874	0.00180834	0.00481554	0.0127008	0.000914504	0.000104176	0.000108058	0.000446021	0.000430264	0.000258022	0.000342052	0.000258913	0.00147588	0.00176164	0.00240273	0.000126823	0.000141873	0.000224777	0.00696556	0.00146107	0.00135617	0.00803416	0.00183547	0.000255433	0.000183526	0.00557177	0.000286412	0.000583355
DB_MAG_00124	0.0155153	0.329618	0.366481	0.20305	0.055277	0.00295146	0.00432801	0.188674	0.0433523	0.0342093	0.136653	0.0697368	0.354513	0.148832	0.0287591	0.175852	0.0164497	0.0054542	0.0495342	0.262115	0.0465051	0.0727359	0.0118391	0.429966	0.455039	0.0164648	0.000543985	0.552923	0.191912	0.198521	0.0561208	0.375931	0.0270067	0.0148594	0.0043534	0.00927146	0.435875	0.0520855	0.0309321	0.138678	0.224246	0.0812345	0.0490085	0.0440671	0.0106678	0.00134817	0.290717	0.0768447	0.103536
DB_MAG_00125	0.0251611	0.737465	0.0351877	0.788035	0.40198	0.0170053	0.0198113	0.0147347	0.0224847	0.846934	0.783118	0.714718	0.745794	0.0241864	0.374263	0.725563	0.0280731	0.0243049	0.727132	0.788143	0.591635	0.258296	0.850464	0.824823	0.796176	0.32369	0.0141568	0.0107877	0.0339665	0.0537501	0.0165802	0.505869	0.00954189	0.113358	0.0267523	0.866937	0.039761	0.0227266	0.0238179	0.845053	0.516388	0.502828	0.893151	0.0938232	0.0198102	0.338476	0.656403	0.0358329	0.173172
DB_MAG_00126	0.0223357	0.0105683	0.544387	0.134399	0.269877	0.00300215	0.00277485	0.00372069	0.00496861	0.13718	0.00572941	0.0896342	0.0243805	0.00370723	0.20663	0.0440687	0.151014	0.14202	0.0951956	0.0953259	0.0809401	0.272366	0.741806	0.193813	0.172199	0.0604745	0.00205406	0.00129701	0.209978	0.11566	0.0852549	0.125468	0.0242437	0.00303818	0.00499614	0.0374113	0.0181001	0.00877056	0.0245856	0.0193288	0.0765054	0.625739	0.176809	0.0194964	0.0526626	0.0339637	0.114938	0.206288	0.232209
DB_MAG_00127	6.31807e-05	0	0	0	0	0	0	0	0.00587856	0.000360303	0.0013015	5.84038e-05	0	0	0.000938166	0	0	0	0	0.0131606	0	0	0.000652602	0.0048168	0.0990298	0	0	2.76368e-05	0	6.99316e-05	0.000439359	0.473297	0.00347307	0	0	0	0	0	0.000221452	0.000264909	0.000270516	0	0	0.000422456	0	0.00694038	0	0.000163936	0.000417543
DB_MAG_00128	0.0119194	0.0405172	0.0165025	0.0520365	0.511638	0.0101573	0.0132274	0.0161331	0.0284727	0.284619	0.362934	0.791521	0.0736052	0.875084	0.796212	0.693697	0.0129909	0.0286372	0.0324278	0.0355041	0.26173	0.0272355	0.406231	0.671856	0.367047	0.0219811	0.00166194	0.152848	0.756024	0.0271541	0.0128431	0.134795	0.00666064	0.610761	0.00588378	0.0529204	0.0189864	0.0236021	0.00586656	0.0442218	0.668439	0.71231	0.363089	0.44129	0.0423385	0.250769	0.777981	0.0190195	0.369755
DB_MAG_00129	0.0044674	0.80725	0.00130431	0.135043	0.463763	0.000988042	0.001186	0.00583319	0.0378699	0.025031	0.827948	0.364691	0.721812	0.0031351	0.0240823	0.00144474	0.00427255	0.00188955	0.355586	0.000185255	0.652528	0.159749	0.0972543	0.0159448	0.104178	0.130159	0.00120992	0.00254172	0.00252691	0.00560452	0.000577987	0.771764	0.00848215	0	0	0.730724	0.482563	0.00106006	0.00163318	0.0137237	0.0439892	0.751121	0.849125	0.0201071	0.000548327	0.00331314	0.0449814	0.00100006	0.383607
DB_MAG_00130	0.00333144	0.860064	7.38575e-05	0.848788	0.3146	0.000301584	0.000641274	0.00082166	0.000561727	0.518942	0.0460472	0.0248507	0.661352	0.000406823	0.787558	0.00219694	0.00443914	0	0.0548443	0.00657775	0.0339386	0.015922	0.00438819	0.00362542	0.75371	0.00468499	0	0.00181549	0.00376003	0.0808583	0	0.0124813	0.00937735	0.000290154	0.00122076	0.462229	0.210182	0.00553823	0	0.00348356	0.801835	0.366331	0.869696	0.0341226	0.000132231	0.000952847	0.834198	0.0014128	0.136726
DB_MAG_00131	0.00213207	0.0125194	0.0402217	0.00851752	0.0218887	0.958088	0.00534137	0.00129902	0.00177547	0.00704162	0.00398055	0.0108953	0.00151268	0.000542687	0.235765	0.441574	0.242471	0.0655508	0.869595	0.000428696	0.391994	0.258399	0.276201	0.350667	0.00545241	0.783667	0.0568667	0.0002917	0.00923504	0.00844561	0.00622375	0.0983622	0.00124236	0.108164	0.00655162	0.0204412	0.0023705	0.00166275	0.000461947	0.165281	0.376745	0.938183	0.961533	0.00637382	0.00291659	0.0865201	0.29609	0.0100962	0.611349
DB_MAG_00132	0.0409486	0.0764725	0.0712003	0.0363115	0.0579213	0.120264	0.0253716	0.0178873	0.0415566	0.548953	0.131369	0.0344314	0.556664	0.0298026	0.0581444	0.124231	0.0284692	0.0319703	0.065522	0.275305	0.872462	0.0541823	0.699499	0.107733	0.0495344	0.0445416	0.0182313	0.0190106	0.668048	0.113444	0.0355397	0.867556	0.0148089	0.0575687	0.273671	0.732693	0.38568	0.140337	0.00543951	0.809171	0.586719	0.0929592	0.124017	0.144941	0.0155561	0.104764	0.62449	0.0554925	0.100405
DB_MAG_00133	0.0621044	0.795203	0.0967706	0.134285	0.75668	0.025785	0.0300096	0.0233214	0.0572562	0.759971	0.923452	0.922039	0.857924	0.0730206	0.0689135	0.072168	0.0477055	0.106655	0.891825	0.886863	0.868926	0.64091	0.833104	0.906389	0.901095	0.200465	0.00729373	0.00863498	0.0745361	0.100199	0.0337979	0.792146	0.0203259	0.161721	0.039932	0.853843	0.0865381	0.07863	0.0391245	0.837934	0.795867	0.689537	0.817925	0.064047	0.00737559	0.047928	0.79633	0.0769536	0.650395
DB_MAG_00134	0.00156061	0.109316	0.00334248	0.0200513	0.00704863	0.00829223	0.00150269	0.00698331	0.00138777	0.00381083	0.00560064	0.110851	0.00503114	0.00118346	0.21714	0.0272847	0.00164321	0.0232137	0.0169509	0.00571381	0.0246236	0.00477343	0.0436247	0.0449049	0.00917712	0.0018259	0.000268454	0.000776398	0.131577	0.00730763	0.00125964	0.00546734	0.0269833	0.0137815	0.0130254	0.00766533	0.00217149	0.00809754	0.00319293	0.544812	0.292271	0.147005	0.0108248	0.00219186	0.0212767	0.0463709	0.0510995	0.0686878	0.105967
DB_MAG_00135	0.861846	0.821919	0.870594	0.818649	0.845187	0.908345	0.0640198	0.0224498	0.163299	0.516024	0.403591	0.775769	0.0542789	0.835615	0.082813	0.558141	0.931767	0.0769719	0.721332	0.224236	0.143082	0.886109	0.794376	0.311226	0.608673	0.846239	0.0397875	0.21947	0.864257	0.111792	0.837996	0.875897	0.0138394	0.183951	0.753408	0.125617	0.87504	0.352766	0.188821	0.290701	0.484079	0.601256	0.273574	0.312546	0.00940643	0.156601	0.0952023	0.0299023	0.351343
DB_MAG_00136	0	0.00269249	0.000124952	0.000231489	0.0082167	0	8.98625e-05	0	0.000121599	0.00161604	0.00128088	0.00410303	0.00978506	0	0.000121599	0	0.000115537	0	0.00878993	0.00130719	0.0149427	0.000497611	0.000140357	0.0029489	0.00253829	0.00026446	0	0	0	0	0.000109547	0.000102313	0	0.000129231	0	0.00095525	0.000120672	0	0	0.00205582	0.000118961	0.000497204	0.00357484	0.000642066	0	0	0.00134744	0	0.000340978
DB_MAG_00137	0.0343284	0.0272149	0.025243	0.448508	0.221272	0.0264901	0.919531	0.771238	0.91973	0.0123122	0.136047	0.0152299	0.812111	0.0919024	0.0205134	0.875345	0.762605	0.0235643	0.0239407	0.825982	0.143997	0.920858	0.916636	0.124389	0.920161	0.0180177	0.0210791	0.0126229	0.891507	0.902486	0.92061	0.642336	0.188204	0.925646	0.0484911	0.288131	0.909303	0.0340022	0.73651	0.0114536	0.385954	0.350738	0.347998	0.488575	0.89876	0.418068	0.264607	0.898659	0.205078
DB_MAG_00138	0.194654	0.248764	0.89056	0.471202	0.0046111	0.0143528	0.597588	0.000421213	0.00961049	0.000565614	0.0901244	0.0700298	0.0563829	0.524704	0.0740507	0.412269	0.568115	0.0346793	0.049778	0.331571	0.0915148	0.485598	0.323358	0.409707	0.0136836	0.160786	9.71808e-05	0.00489822	0.275614	0.552682	0.391784	0.16777	0.00198685	0.115122	0.900757	0.0795762	0.206681	0.109827	0.0285544	0.0430103	0.251164	0.057454	0.121358	0.0843472	0.000889049	0.0468475	0.326442	0.0010969	0.0819609
DB_MAG_00139	0.000782929	0.928574	0.0147004	0.0456533	0.859505	0	9.61886e-05	9.04972e-05	0.00103015	0.67371	0.00305845	0.879656	0.0474512	0.000647994	0.366055	0.000534029	0.000973626	0.00182092	0.0285282	0.00420441	0.899884	0.0356946	0.0385445	0.864986	0.913444	0.0225207	0.000205913	0.000206344	0.00191119	0.00922715	0	0.00913992	0.000891894	0.00700746	0.0396954	0.00522271	0.000215078	0.00508917	0.000182984	0.013794	0.0132141	0.00185883	0.229812	0.0105275	0	0	0.0546491	0.00131619	0.00969333
DB_MAG_00140	0.00175244	0.0193963	0	0.00517255	0.616486	0	9.92282e-05	0.00151078	0.000268485	0.0042533	0.015774	0.62847	0.436051	0	0.0165519	0	0.00157051	0.000902372	0.599136	0.000235147	0.0124462	0.00126741	0.00253113	0.00893302	0.00572616	0.00121467	9.95731e-05	0	0	0.00175916	0	0.0122687	0	6.43076e-05	0	0.694366	0.00536192	9.80173e-05	0	0	0.00726164	0.0133322	0.169497	0.00146463	0	0	0.0231625	0	0.738622
DB_MAG_00141	0.000149869	0.599677	0.000905398	0.000355158	0.00448038	0	0	0.00160967	0.000379212	0.000696323	0.406375	0.0383902	0.00619815	0.00185952	0.00477494	0	0.000120386	0	0.877311	0.000783677	0.00812174	0.000331553	0.00254769	0.863288	0.803762	0.00421787	0.000160753	0.000354996	0.00138198	0.000721811	0.000327367	0	0.000529483	0.000305598	0.000333468	0.811645	0.000219916	0.000395185	0	0.00775151	0.00029304	0.000657146	0.741131	0.0007407	0	0	0.866918	0.000354159	0.00016159
DB_MAG_00142	0.878224	0.910416	0.885827	0.85353	0.939317	0.0112017	0.332593	0.00914196	0.0129243	0.367051	0.0237299	0.188224	0.103171	0.654569	0.135201	0.875158	0.800215	0.83939	0.0247697	0.0851064	0.0312429	0.910171	0.888881	0.531314	0.107965	0.488735	0.300335	0.00863664	0.0457846	0.0264236	0.316713	0.547082	0.00917684	0.0515283	0.862113	0.333226	0.0219983	0.593241	0.00756275	0.71376	0.467876	0.317931	0.57928	0.0231845	0.0039058	0.657491	0.859434	0.624982	0.228724
DB_MAG_00143	0.0158085	0.0257237	0.723047	0.05806	0.583244	0.0232642	0.0243424	0.0156152	0.0234313	0.0375076	0.0255773	0.0312688	0.0333825	0.0448421	0.0277515	0.0237997	0.0109217	0.0312471	0.591449	0.0173255	0.695474	0.870884	0.487431	0.882772	0.0498928	0.0361434	0.00300202	0.0261231	0.871705	0.0205778	0.326257	0.0344359	0.0053682	0.0246473	0.0352942	0.040759	0.0126473	0.0419171	0.00205415	0.659543	0.0421832	0.0301775	0.164825	0.0217254	0.00504555	0.0350292	0.839217	0.0225674	0.0649422
DB_MAG_00144	0.0158729	0.0556774	0.829959	0.730109	0.567674	0.00740305	0.582129	0.0121468	0.157992	0.0135766	0.0194279	0.00872886	0.0115893	0.00806963	0.033706	0.0106821	0.0311644	0.00779594	0.0302759	0.616238	0.0978934	0.476306	0.745191	0.0188554	0.801223	0.00679004	0.00901011	0.00525388	0.00541986	0.0441287	0.624452	0.507066	0.102672	0.00559424	0.507366	0.119493	0.770491	0.293091	0.0143063	0.0103896	0.738805	0.00482159	0.0985804	0.299455	0.0285369	0.00532255	0.339217	0.339025	0.0163094
DB_MAG_00145	0.26253	0.929413	0.952874	0.899441	0.86205	0.0104783	0.862905	0.0119226	0.806654	0.0159368	0.901921	0.875631	0.0447982	0.871993	0.872735	0.850844	0.852328	0.837206	0.819431	0.216005	0.870864	0.912156	0.870742	0.915371	0.934239	0.842824	0.00806031	0.361302	0.810339	0.710518	0.875973	0.929971	0.863204	0.853124	0.875352	0.752321	0.175727	0.919326	0.0209907	0.436642	0.942341	0.923289	0.910603	0.778394	0.0129854	0.873899	0.747139	0.902236	0.965213
DB_MAG_00146	0.111725	0.115772	0.154596	0.0714073	0.0254863	0.000351095	0.00566817	0.0785418	0.0448909	0.0503763	0.0437666	0.0362905	0.0716863	0.321248	0.0156382	0.0803161	0.0167585	0.000238981	0.0684756	0.0517607	0.0596351	0.175563	0.830469	0.104048	0.739168	0.00851686	0.000679489	0.444997	0.146036	0.0975741	0.0795693	0.448753	0.024528	0.00907447	0.0622585	0.833085	0.0700982	0.130072	0.051483	0.0494653	0.094804	0.0143591	0.1799	0.0535229	0.0117862	0.00848972	0.125306	0.0193474	0.288329
DB_MAG_00147	0.0770666	0.5644	0.85847	0.912056	0.92464	0.891967	0.772794	0.0620057	0.146887	0.892681	0.494056	0.123945	0.222559	0.878797	0.0945126	0.894856	0.229276	0.530454	0.897147	0.135316	0.289577	0.903848	0.902414	0.951857	0.907903	0.0735006	0.0217095	0.884813	0.891456	0.6156	0.0935885	0.922931	0.0304364	0.0508044	0.877444	0.932473	0.101879	0.84182	0.0273303	0.117755	0.898931	0.510345	0.739127	0.297828	0.0179696	0.69699	0.829246	0.0426122	0.879934
DB_MAG_00148	0.867765	0.869701	0.884756	0.842765	0.908549	0.0240541	0.860746	0.0518607	0.819859	0.904616	0.883106	0.734014	0.314184	0.886457	0.894056	0.0368327	0.890046	0.896762	0.87596	0.817771	0.886317	0.883063	0.740518	0.851716	0.877126	0.87001	0.0309935	0.866713	0.868442	0.854264	0.878797	0.90888	0.848657	0.880224	0.353233	0.871727	0.351186	0.889136	0.282547	0.92719	0.874863	0.86309	0.856266	0.875326	0.0234596	0.858636	0.868981	0.879078	0.921209
DB_MAG_00149	0.114923	0.100992	0.434728	0.0704704	0.121438	0.0237098	0.938365	0.0476812	0.0757128	0.00476234	0.0128437	0.0986641	0.0682886	0.116038	0.0358109	0.136813	0.943417	0.143491	0.09878	0.00330881	0.0426366	0.00204756	0.00132877	0.0910049	0.0822762	0.140003	0.00560592	0.933709	0.343248	0.613118	0.912084	0.0655421	0.154963	0.118935	0.000640688	0.888187	0.0227876	0.0893831	0.0171466	0.911245	0.870337	0.949927	0.122098	0.121458	0.00406004	0.157757	0.0496445	0.134431	0.0296199
DB_MAG_00150	0.158256	0.398524	0.935829	0.917555	0.0392072	0.00471324	0.241127	0.00346455	0.685396	0.627036	0.405173	0.902281	0.596468	0.84242	0.400545	0.943904	0.125728	0.771215	0.429363	0.476965	0.771414	0.879449	0.929361	0.665658	0.678075	0.279609	0.00288026	0.00377614	0.658244	0.44746	0.135558	0.564293	0.00264	0.167967	0.0262968	0.199022	0.0581096	0.00836783	0.0482848	0.880023	0.66912	0.103856	0.392491	0.275273	0.00147766	0.44734	0.803382	0.88525	0.62287
DB_MAG_00151	0.0232055	0.635993	0.00145069	0.800601	0.0308705	0.174706	0.0319539	0.76726	0.846483	0.114134	0.374121	0.427142	0.367679	0.193147	0.035009	0.146508	0.11428	0.00366298	0.143495	0.354303	0.373419	0.364221	0.00847899	0.384034	0.373073	0.117673	0.00168748	0.834768	0.666548	0.431017	0.578552	0.414861	0.115636	0.0489151	0.00738095	0.532855	0.78755	0.274045	0.765606	0.254344	0.24857	0.0974572	0.134969	0.375809	0.00100971	0.00212735	0.287509	0.186	0.283934
DB_MAG_00152	0.0343062	0.176907	0.0513996	0.0529302	0.191476	0.0121059	0.00660317	0.0127618	0.0201577	0.357173	0.928047	0.896421	0.737922	0.0346893	0.0298163	0.0565502	0.0160785	0.0441036	0.355099	0.422458	0.887859	0.0588017	0.246609	0.533013	0.888336	0.0624923	0.00101434	0.00381692	0.0414993	0.0376756	0.0114738	0.382809	0.00429792	0.037712	0.135925	0.25759	0.0282613	0.0207606	0.0246769	0.14746	0.274024	0.267015	0.310127	0.0387408	0.00720193	0.0259296	0.528413	0.0500546	0.260572
DB_MAG_00153	0.736505	0.682644	0.607144	0.883141	0.369586	0.0256361	0.907176	0.00759174	0.03705	0.0789041	0.0816611	0.0280356	0.0666895	0.871618	0.0342652	0.0443052	0.107393	0.809089	0.873988	0.0540561	0.573297	0.914988	0.776294	0.430818	0.934303	0.00897919	0.0035897	0.0148415	0.527845	0.608126	0.396094	0.876684	0.0284117	0.0985471	0.27133	0.693567	0.277243	0.25716	0.00252655	0.813027	0.113915	0.281912	0.804343	0.105231	0.00338959	0.18284	0.586683	0.898355	0.0527719
DB_MAG_00154	0.000751202	0.015621	0.017384	0.0250809	0.0171355	5.76707e-05	0.00792935	0.000255785	0.00253092	0.040647	0.000626281	0.00999938	0.0780752	0	0.0195427	0.00143373	0.000258551	0	0.00859545	0.386463	0.054628	0.00647374	0.0155319	0.0239019	0.0536969	0.00825358	0	0.000445503	0.00741807	0.0278421	0	0.0091463	7.91381e-05	0.00150119	0.0121673	0.00909785	0.01004	0.00700266	0	0.00313203	0.0218998	0.00772094	0.028123	0.0126238	0	0.00190627	0.0149181	0.00290811	0.0117993
DB_MAG_00155	0.943169	0.85737	0.856393	0.814915	0.909849	0.0250142	0.861227	0.0485301	0.271233	0.643179	0.327392	0.909454	0.720031	0.249483	0.885529	0.873164	0.850073	0.851481	0.915973	0.40129	0.915684	0.863665	0.892859	0.874945	0.85672	0.900504	0.215163	0.0815341	0.905499	0.863388	0.196061	0.878354	0.0129755	0.91156	0.649531	0.88235	0.831935	0.870852	0.0312139	0.858783	0.902612	0.920729	0.703765	0.883522	0.0234657	0.871374	0.929896	0.0434406	0.902806
DB_MAG_00156	0.0317738	0.241272	0.0278002	0.362524	0.00861978	0.00764554	0.0331693	0.0108099	0.00901097	0.342168	0.0446014	0.064209	0.124547	0.0224411	0.0077502	0.0261346	0.0425126	0.0187749	0.30652	0.0246458	0.432772	0.0298498	0.0584263	0.220789	0.198241	0.00409515	0.0017566	0.00929	0.0608989	0.0201408	0.00950798	0.0398466	0.778592	0.00972213	0.00812905	0.265253	0.00986274	0.00731708	0.00108917	0.266539	0.151943	0.0185618	0.416962	0.0126594	0.00258247	0.0187584	0.020587	0.688478	0.120946
DB_MAG_00157	0.005593	0.590419	0.0139801	0.0432117	0.152576	0.00785629	0	0.000515288	7.88214e-05	0.0179758	0.00186312	0.0565986	0.0516249	0.000204349	0.0197747	0.000263828	7.78999e-05	0	0.156965	0.0116994	0.0505321	0.136667	0.106358	0.07948	0.0505646	0.023333	0	0.000197101	0.00028777	0.00137363	0	0.00560227	0.000303535	0.0128	0.00641206	0.0109231	0	0.00241722	0.000131914	0.000735369	0.0132936	0.00571146	0.0535336	0.00107107	0	0	0.107739	0.000129166	0.0270453
DB_MAG_00158	0.0109133	0.03659	0.676849	0.418753	0.0502524	0.0216317	0.360415	0.447663	0.138803	0.0320783	0.0241421	0.209047	0.0215443	0.156242	0.582296	0.532241	0.639001	0.710082	0.200831	0.0265762	0.0505323	0.429179	0.19361	0.207633	0.0385535	0.0419378	0.0429835	0.593078	0.132719	0.379926	0.71625	0.12406	0.647554	0.0255797	0.0941423	0.0298346	0.11544	0.0282906	0.299128	0.10586	0.304863	0.0603094	0.667374	0.0801958	0.625616	0.668953	0.576051	0.590084	0.0942245
DB_MAG_00159	0.000320948	0.280185	0.00448211	0.0211507	0.222927	0.000327106	0	0.000652382	0.000147534	0.0771682	0.00226354	0.0206013	0.489445	0.000162314	0.773393	0.00205002	0.000245983	0	0.828141	0.000809743	0.201766	0.0222088	0.0658565	0.0221187	0.84168	0.00540206	0.000467612	0	0.0132097	0.003423	0	0.000427718	0.000728385	0.00347855	0.941041	0.00239799	0	0.00489762	0	0.00606058	0.00356732	0.00603427	0.0168238	0.00882017	0	0	0.0274017	0.0100902	0.00426387
DB_MAG_00160	0.505604	0.937797	0.570525	0.220295	0.447308	0.020231	0.815654	0.020336	0.026147	0.836841	0.331175	0.461544	0.211687	0.86863	0.769842	0.0269694	0.777358	0.895214	0.892501	0.249664	0.860657	0.686285	0.479468	0.448548	0.625569	0.808181	0.0221287	0.268113	0.786924	0.243181	0.0408855	0.588118	0.897355	0.683273	0.0290168	0.830811	0.188247	0.685339	0.015659	0.481811	0.751754	0.733001	0.849455	0.424425	0.0105564	0.84296	0.219934	0.88729	0.929928
DB_MAG_00161	0.902944	0.891469	0.842956	0.704566	0.893595	0.035991	0.828729	0.0296847	0.885722	0.853454	0.51046	0.607487	0.416426	0.878297	0.903066	0.0304002	0.890698	0.862543	0.792948	0.740467	0.872517	0.851297	0.575545	0.739423	0.896527	0.898848	0.0182489	0.776869	0.862003	0.783918	0.884185	0.877142	0.825307	0.895221	0.828998	0.687435	0.832988	0.884843	0.344293	0.780792	0.891144	0.836723	0.898926	0.917442	0.0311253	0.874539	0.802338	0.0418604	0.896652
DB_MAG_00162	0.708975	0.927068	0.900941	0.855548	0.843198	0.0665479	0.872841	0.846637	0.532559	0.803238	0.796798	0.756905	0.192462	0.877731	0.90121	0.903908	0.905139	0.879864	0.894442	0.326331	0.874284	0.741373	0.878193	0.716227	0.886984	0.780219	0.857351	0.424106	0.851763	0.894312	0.907799	0.88286	0.867318	0.909351	0.81144	0.789798	0.89832	0.814435	0.829731	0.782926	0.935113	0.889731	0.850356	0.771086	0.0530984	0.894099	0.862463	0.688593	0.851095
DB_MAG_00163	0.000999678	0.745919	0.0100992	0.0602755	0.0443743	0	0	0	0	0.012546	0.00115711	0.0539629	0.0359725	0	0.0856441	0.000270262	0	0	0.0314312	0.00779738	0.0259148	0.0346965	0.0297407	0.0625739	0.0302882	0.00489703	0	0	0	0.000405354	0	0.000801076	0.00492254	0.0121727	0.00642655	0.00305234	0	0.00090645	0	0.000979928	0.00449566	0.000122338	0.0176763	0.000313889	0	8.64076e-05	0.0532825	5.27634e-05	0.00679372
DB_MAG_00164	0.0296406	0.19131	0.0460508	0.0248149	0.355795	0.0187487	0.0235791	0.0164919	0.0119039	0.303107	0.0483558	0.157654	0.0323462	0.0181466	0.0490054	0.0234577	0.0189289	0.0587102	0.21414	0.0334783	0.0621972	0.0601446	0.0390576	0.403622	0.131693	0.0225561	0.0111817	0.0429611	0.0274707	0.0256918	0.0197236	0.0588423	0.0198736	0.127554	0.0275805	0.0941249	0.359417	0.0324444	0.0264333	0.211344	0.108739	0.0320303	0.0284527	0.0270448	0.0201579	0.0251125	0.268572	0.0266915	0.021871
DB_MAG_00165	0.0116147	0.150639	0.0163103	0.0562734	0.744791	0	0	0	0.00286757	0.0135901	0.0124771	0.06418	0.552737	0.000644538	0.193625	0.000222553	0.000169497	6.9579e-05	0.0753383	0.00254094	0.133217	0.187471	0.13785	0.460561	0.0422344	0.675014	0.00043606	0	0.00101062	0.00480756	0	0.391636	7.48531e-05	0.0109141	0.008614	0.0325369	0.000261496	0.00123919	0	0.00134284	0.00642843	0.0003385	0.0381852	0.00050696	0	0	0.1526	0	0.0384557
DB_MAG_00166	0.000708021	0.00443951	0.00145115	0.00111291	0.00831198	0.000581443	0	0.000365967	0.000833118	0.00282535	0.0018767	0.13829	0.0801041	0.00067037	0.000376228	0.000147491	0.000564342	0.000588284	0.0120945	0	0.00932542	0.00152044	0.00183986	0.00106093	0.0116403	0.00134138	0.000276587	0	0.000585861	0	0.000690891	0.00035714	0.000448053	0.000147491	0	0.0025681	0.00176293	0	0.000365967	0.000890269	0.00143975	0.00483783	0.136196	0.000574276	0.00053356	0.000571182	0.00078244	0.00053356	0.00614024
DB_MAG_00167	0.0502966	0.160772	0.0184421	0.00824574	0.098839	0.0044751	0.0967012	0.00664214	0.00383376	0.433682	0.186252	0.072611	0.222947	0.0128966	0.071436	0.00795175	0.00721572	0.257504	0.388723	0.0438866	0.195043	0.0866694	0.0113985	0.257076	0.21557	0.287249	0.00468377	0.00665547	0.0206209	0.0502845	0.0124698	0.0134222	0.00896198	0.112597	0.0117113	0.0712771	0.011709	0.167804	0.00509298	0.0771517	0.171129	0.119285	0.22243	0.0506223	0.00496813	0.0576591	0.0442559	0.462369	0.0693219
DB_MAG_00168	0.00258801	0.215465	0.0500824	0.0163449	0.168681	0.00098679	0.000971675	0.00128213	0.0221938	0.365734	0.868451	0.77099	0.786163	0.00294126	0.01281	0.00347833	0.0021451	0.00650459	0.342212	0.868789	0.613497	0.122926	0.873894	0.743409	0.865943	0.352257	0.00173908	0.000639358	0.186391	0.0356214	0.00180742	0.420061	0.00168206	0.0233447	0.00310518	0.643862	0.0828412	0.00483161	0.00219884	0.317565	0.857913	0.164053	0.586139	0.0197647	0.000784777	0.0359153	0.229535	0.0287653	0.206074
DB_MAG_00169	0.891074	0.762738	0.808758	0.598402	0.780063	0.837151	0.629768	0.586452	0.717746	0.454469	0.222182	0.508093	0.0982215	0.616483	0.874201	0.390496	0.473996	0.880498	0.569255	0.116157	0.406737	0.635268	0.266674	0.765679	0.956775	0.575029	0.245666	0.0974843	0.419548	0.912864	0.934438	0.968903	0.304682	0.768598	0.389312	0.816584	0.753672	0.921661	0.0661374	0.783383	0.733909	0.875201	0.2363	0.776135	0.473038	0.325624	0.725683	0.946164	0.224157
DB_MAG_00170	0.0155416	0.29956	0.0411732	0.927042	0.107177	0.00211871	0.0186003	0.00719949	0.0524113	0.178569	0.524244	0.90002	0.687748	0.0335392	0.0209802	0.0457337	0.0106839	0.0387178	0.177106	0.962254	0.932433	0.122235	0.64424	0.931297	0.0695066	0.0657736	0.0140613	0.00325628	0.0297774	0.0584803	0.00877702	0.211559	0.00741579	0.0975546	0.00906227	0.921303	0.0688722	0.0349129	0.0278442	0.149713	0.704684	0.859958	0.861754	0.0700916	0.00311053	0.0166842	0.614362	0.943299	0.634784
DB_MAG_00171	0.285722	0.240211	0.81505	0.694192	0.0449725	0.000916269	0.00106216	0.00443184	0.20751	0.00402661	0.821599	0.804985	0.840204	0.0408457	0.0452292	0.711888	0.0660679	0.0155246	0.00316351	0.438822	0.817487	0.0252826	0.330666	0.349094	0.851522	0.00630818	0.00284112	0.00964725	0.211994	0.0189686	0.0024572	0.838435	0.0326484	0.00290959	0.0849628	0.0303286	0.885523	0.154756	0.83387	0.734506	0.0142889	0.013789	0.0397991	0.151446	0.747702	0.00735419	0.0835917	0.00793907	0.0390954
DB_MAG_00172	0.00255707	0.00497128	0.0119888	0.0184328	0.0062753	0.00529476	0.0257176	0.00409996	0.0137977	0.00284713	0.00412978	0.00322748	0.00198247	0.00338899	0.00241431	0.813696	0.00417309	0.00311385	0.00395286	0.0272439	0.0144554	0.0479254	0.33041	0.00471256	0.0452304	0.0425969	0.000743008	0.00203549	0.0187469	0.0104541	0.0034272	0.0119172	0.00933421	0.00351014	0.00366439	0.0578123	0.00522363	0.0438915	0.0018398	0.00665073	0.0207273	0.00461503	0.030303	0.0233207	0.00327103	0.00517677	0.00307164	0.00238353	0.0234557
DB_MAG_00173	0.462046	0.541649	0.478034	0.353804	0.882098	0.0079049	0.429231	0.0111834	0.0172046	0.292556	0.81696	0.601449	0.863758	0.423179	0.87798	0.483817	0.50077	0.515444	0.543859	0.384841	0.511059	0.466084	0.485959	0.372955	0.454858	0.100878	0.0162094	0.0665203	0.423395	0.0993115	0.555127	0.317015	0.0156746	0.442647	0.681688	0.443063	0.406903	0.492269	0.00776946	0.392278	0.84343	0.810951	0.634984	0.374969	0.00815119	0.466913	0.786084	0.0156844	0.443514
DB_MAG_00174	0.0194026	0.0281746	0.546555	0.76684	0.0544269	0.0551455	0.222877	0.00307076	0.0159775	0.00643252	0.0158948	0.218837	0.0135554	0.160324	0.0131175	0.0317713	0.031736	0.153349	0.0111459	0.0278116	0.0324815	0.016463	0.00830195	0.282553	0.0288076	0.00961263	0.007131	0.0237562	0.463618	0.190169	0.0575663	0.324917	0.167136	0.00478587	0.0175598	0.0276569	0.881459	0.0216384	0.017039	0.561041	0.131943	0.467639	0.309709	0.258667	0.0250604	0.110899	0.0140075	0.0127308	0.169892
DB_MAG_00175	0.000498951	0.0412875	0.179071	0.0446379	0.0435211	0	0	0	0	0.107255	0.00720737	0.0276334	0.408107	5.15897e-05	0.050305	0.000663724	0	0	0.0293413	0.0459544	0.202971	0.0463334	0.0408749	0.043076	0.159603	0.0239686	0	0.000696394	0.000343057	0.0107889	0	0.00836559	0	0.00575841	0.0114572	0.00914904	0.00245938	0.00213379	0	0.00712116	0.00880056	0.000244857	0.0346564	0.0148334	0	0	0.0571386	0.000667978	0.740221
DB_MAG_00176	0.94311	0.907899	0.89151	0.902339	0.930534	0.059166	0.882484	0.851723	0.861546	0.281439	0.752993	0.854497	0.487863	0.0719802	0.949307	0.93601	0.793351	0.955927	0.896338	0.907576	0.934409	0.899214	0.850818	0.639816	0.907136	0.920527	0.0501887	0.837561	0.958969	0.665416	0.702124	0.593657	0.0740922	0.952023	0.907529	0.480361	0.910099	0.917581	0.0577606	0.453324	0.897475	0.95068	0.940179	0.962205	0.0483336	0.902586	0.921681	0.298398	0.935338
DB_MAG_00177	0.000603685	0.00322671	0.000505103	0.0111136	0.00468509	0.000152312	0	9.31872e-05	0.0146332	0.00559203	0.00805969	0.00453807	0.0216641	0.000469613	0.254994	0.00181963	0.000331533	0.00116815	0.0139577	0.00185362	0.0122348	0.03964	0.00286802	0.00881116	0.0103616	0.0020294	7.18774e-05	0	0.000299354	0.000177935	0	0.758675	0	0.00150415	0.00264434	0.000566884	0	0.622578	0.00047642	0.00244718	0.00170994	0.000163165	0.00505606	0	0	0.000429044	0.0313471	4.12511e-05	0.00280104
DB_MAG_00178	0.85861	0.851663	0.0378587	0.751426	0.479899	0.298815	0.0282875	0.00650587	0.296257	0.768183	0.817857	0.79904	0.520426	0.676476	0.392854	0.615208	0.0639538	0.578428	0.377302	0.656387	0.411204	0.83576	0.791071	0.845937	0.853523	0.756059	0.246477	0.870803	0.925554	0.846839	0.825344	0.844769	0.160309	0.3083	0.0251884	0.818694	0.0630813	0.802896	0.799283	0.720363	0.818379	0.260494	0.743519	0.479127	0.800944	0.313195	0.751463	0.42853	0.708143
DB_MAG_00179	0.827237	0.750352	0.856026	0.704732	0.686673	0.0145306	0.871813	0.0217808	0.451474	0.880528	0.69936	0.538595	0.179516	0.785192	0.911749	0.0134123	0.879966	0.890671	0.759338	0.551971	0.716791	0.89312	0.661476	0.612267	0.646494	0.845608	0.0124729	0.390899	0.752551	0.0872015	0.928885	0.303018	0.748317	0.8124	0.777613	0.420158	0.536281	0.746767	0.28419	0.39373	0.636708	0.863347	0.45344	0.760071	0.0117633	0.882572	0.521535	0.885268	0.726235
DB_MAG_00180	0.0287608	0.0229359	0.0146087	0.35697	0.00534983	0.091669	0.00214482	0.00147442	0.00882175	0.00625846	0.0098872	0.00860758	0.289872	0.00605351	0.00240666	0.205962	0.00163045	0.00766844	0.0222284	0.0185785	0.0280418	0.0295817	0.00686674	0.042025	0.0321903	0.0140333	0.0124393	0.0180786	0.0547462	0.0452567	0.0418733	0.0546407	0.00354228	0.00171602	0.00943654	0.0174712	0.0254876	0.020338	0.0129591	0.0137899	0.0399339	0.00811269	0.00791704	0.00891418	0.0136653	0.00377489	0.0131138	0.0138172	0.0358385
DB_MAG_00181	0.0786594	0.677363	0.643294	0.829269	0.544623	0.00681615	0.567395	0.00977419	0.00708242	0.311046	0.727425	0.521639	0.0876564	0.0082917	0.363896	0.0111755	0.355638	0.73646	0.410564	0.146568	0.262887	0.590501	0.294777	0.618652	0.929954	0.275428	0.00692941	0.00885407	0.479092	0.00796706	0.559842	0.0142376	0.0109383	0.453196	0.0149014	0.42385	0.477318	0.0137666	0.0400214	0.513227	0.601608	0.382901	0.407285	0.0724104	0.00977464	0.282993	0.286988	0.16161	0.682859
DB_MAG_00182	0.000148941	0.0104008	0.00131779	0.0247408	0.0171604	0.000599274	0.00108827	0	0.000383687	0.00676523	0.000189256	0.00779578	0.242748	0.00439363	0.00509334	0.000814366	0	0	0.861569	0.00530821	0.646352	0.912151	0.005754	0.0166266	0.0119932	0.00882211	0	0.00114165	0.00115349	5.4058e-05	0	0.0133857	0	0.00397538	0.00499079	0.000511776	0	0.0391075	0	0.00220205	0.00313882	3.846e-05	0.00614079	0.000928582	0	0.0012014	0.948941	0.000150615	0.00480943
DB_MAG_00183	0.00296399	0.00642665	0.00550042	0.0914322	0.055963	0.000261247	0.000431695	0.000977508	0.000598384	0.605159	0.149962	0.114429	0.237081	0.00319417	0.0636927	0.00256175	0.00149952	0.00426821	0.757691	0.214818	0.208499	0.00333618	0.123798	0.343758	0.213932	0.054349	0.00113573	0.00117225	0.00334953	0.00411492	0.00109463	0.00696708	0.0181218	0.00767845	0.00234157	0.0089194	0.00122481	0.00258072	0.00045328	0.116783	0.0632781	0.162255	0.217552	0.00391801	0.0017257	0.401096	0.0112415	0.0055527	0.206354
[truncated: 1,941 more columns]

## Sheet: f) Donor A global detec summary
MAG	AST_count_detec	AST_frac_detec	AUS_count_detec	AUS_frac_detec	BAN_count_detec	BAN_frac_detec	CAN_count_detec	CAN_frac_detec	CHI_count_detec	CHI_frac_detec	DEN_count_detec	DEN_frac_detec	ENG_count_detec	ENG_frac_detec	ETH_count_detec	ETH_frac_detec	FIJ_count_detec	FIJ_frac_detec	ISR_count_detec	ISR_frac_detec	ITA_count_detec	ITA_frac_detec	MAD_count_detec	MAD_frac_detec	MON_count_detec	MON_frac_detec	PER_count_detec	PER_frac_detec	SPA_count_detec	SPA_frac_detec	TAN_count_detec	TAN_frac_detec	USA_count_detec	USA_frac_detec
DA_MAG_00001	10	0.0653595	0	0	0	0	0	0	0	0	17	0.0586207	7	0.0331754	0	0	0	0	2	0.0060241	0	0	0	0	0	0	0	0	0	0	0	0	5	0.0409836
DA_MAG_00002	90	0.588235	2	0.166667	16	0.571429	11	0.478261	134	0.712766	82	0.282759	120	0.56872	1	0.2	25	0.145349	107	0.322289	4	0.363636	102	0.910714	75	0.681818	13	0.361111	78	0.493671	13	0.481481	36	0.295082
DA_MAG_00003	3	0.0196078	0	0	0	0	0	0	0	0	2	0.00689655	4	0.0189573	0	0	0	0	0	0	0	0	0	0	0	0	0	0	3	0.0189873	0	0	3	0.0245902
DA_MAG_00004	2	0.0130719	0	0	0	0	0	0	0	0	2	0.00689655	2	0.00947867	0	0	0	0	4	0.0120482	0	0	0	0	0	0	4	0.111111	3	0.0189873	0	0	0	0
DA_MAG_00005	44	0.287582	1	0.0833333	0	0	7	0.304348	10	0.0531915	67	0.231034	45	0.21327	0	0	0	0	28	0.0843373	2	0.181818	0	0	10	0.0909091	0	0	46	0.291139	0	0	18	0.147541
DA_MAG_00006	20	0.130719	0	0	0	0	4	0.173913	0	0	18	0.062069	8	0.0379147	0	0	0	0	4	0.0120482	0	0	0	0	0	0	0	0	17	0.107595	0	0	8	0.0655738
DA_MAG_00007	82	0.535948	1	0.0833333	0	0	6	0.26087	2	0.0106383	67	0.231034	163	0.772512	0	0	0	0	160	0.481928	1	0.0909091	42	0.375	12	0.109091	20	0.555556	63	0.398734	1	0.037037	29	0.237705
DA_MAG_00008	0	0	0	0	0	0	0	0	0	0	0	0	0	0	0	0	0	0	0	0	0	0	0	0	0	0	0	0	0	0	0	0	0	0
DA_MAG_00009	40	0.261438	1	0.0833333	0	0	4	0.173913	4	0.0212766	26	0.0896552	51	0.241706	0	0	0	0	10	0.0301205	0	0	0	0	0	0	0	0	7	0.0443038	0	0	41	0.336066
DA_MAG_00010	48	0.313725	0	0	0	0	1	0.0434783	4	0.0212766	67	0.231034	47	0.222749	5	1	3	0.0174419	115	0.346386	1	0.0909091	43	0.383929	85	0.772727	22	0.611111	19	0.120253	9	0.333333	6	0.0491803
DA_MAG_00011	25	0.163399	0	0	0	0	3	0.130435	1	0.00531915	0	0	56	0.265403	0	0	0	0	57	0.171687	0	0	0	0	1	0.00909091	0	0	30	0.189873	0	0	3	0.0245902
DA_MAG_00012	6	0.0392157	0	0	0	0	2	0.0869565	0	0	3	0.0103448	4	0.0189573	0	0	0	0	0	0	0	0	0	0	4	0.0363636	0	0	11	0.0696203	0	0	3	0.0245902
DA_MAG_00013	0	0	0	0	0	0	0	0	0	0	0	0	0	0	0	0	0	0	0	0	0	0	0	0	0	0	0	0	0	0	0	0	0	0
DA_MAG_00014	47	0.30719	7	0.583333	2	0.0714286	12	0.521739	106	0.56383	111	0.382759	71	0.336493	0	0	2	0.0116279	169	0.509036	1	0.0909091	20	0.178571	72	0.654545	10	0.277778	83	0.525316	5	0.185185	42	0.344262
DA_MAG_00015	100	0.653595	7	0.583333	0	0	17	0.73913	4	0.0212766	206	0.710345	163	0.772512	5	1	0	0	242	0.728916	2	0.181818	14	0.125	58	0.527273	11	0.305556	84	0.531646	3	0.111111	73	0.598361
DA_MAG_00016	54	0.352941	0	0	0	0	1	0.0434783	1	0.00531915	42	0.144828	31	0.146919	0	0	6	0.0348837	32	0.0963855	0	0	17	0.151786	77	0.7	6	0.166667	12	0.0759494	0	0	7	0.057377
DA_MAG_00017	50	0.326797	1	0.0833333	0	0	4	0.173913	6	0.0319149	75	0.258621	28	0.132701	1	0.2	1	0.00581395	66	0.198795	0	0	26	0.232143	14	0.127273	1	0.0277778	35	0.221519	0	0	12	0.0983607
DA_MAG_00018	102	0.666667	2	0.166667	8	0.285714	9	0.391304	15	0.0797872	189	0.651724	127	0.601896	4	0.8	38	0.22093	244	0.73494	9	0.818182	28	0.25	110	1	11	0.305556	83	0.525316	0	0	41	0.336066
DA_MAG_00019	30	0.196078	3	0.25	19	0.678571	6	0.26087	65	0.345745	104	0.358621	32	0.151659	5	1	81	0.47093	180	0.542169	2	0.181818	106	0.946429	110	1	36	1	50	0.316456	27	1	19	0.155738
DA_MAG_00020	56	0.366013	1	0.0833333	0	0	11	0.478261	6	0.0319149	52	0.17931	51	0.241706	0	0	0	0	34	0.10241	3	0.272727	0	0	7	0.0636364	0	0	38	0.240506	0	0	51	0.418033
DA_MAG_00021	1	0.00653595	0	0	0	0	0	0	2	0.0106383	4	0.0137931	2	0.00947867	0	0	0	0	0	0	1	0.0909091	0	0	2	0.0181818	0	0	6	0.0379747	0	0	2	0.0163934
DA_MAG_00022	17	0.111111	0	0	0	0	0	0	0	0	7	0.0241379	12	0.056872	0	0	0	0	10	0.0301205	0	0	0	0	0	0	0	0	5	0.0316456	0	0	3	0.0245902
DA_MAG_00023	21	0.137255	1	0.0833333	0	0	1	0.0434783	0	0	5	0.0172414	6	0.028436	1	0.2	0	0	31	0.0933735	0	0	6	0.0535714	1	0.00909091	9	0.25	18	0.113924	0	0	6	0.0491803
DA_MAG_00024	51	0.333333	3	0.25	1	0.0357143	17	0.73913	5	0.0265957	79	0.272414	86	0.407583	0	0	0	0	12	0.0361446	3	0.272727	13	0.116071	9	0.0818182	0	0	62	0.392405	0	0	54	0.442623
DA_MAG_00025	78	0.509804	8	0.666667	0	0	19	0.826087	73	0.388298	187	0.644828	138	0.654028	3	0.6	8	0.0465116	234	0.704819	6	0.545455	23	0.205357	40	0.363636	7	0.194444	80	0.506329	1	0.037037	82	0.672131
DA_MAG_00026	99	0.647059	8	0.666667	1	0.0357143	17	0.73913	104	0.553191	190	0.655172	159	0.753555	3	0.6	16	0.0930233	222	0.668675	6	0.545455	54	0.482143	47	0.427273	27	0.75	70	0.443038	12	0.444444	63	0.516393
DA_MAG_00027	130	0.849673	10	0.833333	0	0	19	0.826087	105	0.558511	200	0.689655	152	0.720379	0	0	3	0.0174419	269	0.810241	4	0.363636	10	0.0892857	19	0.172727	6	0.166667	91	0.575949	0	0	88	0.721311
DA_MAG_00028	56	0.366013	8	0.666667	0	0	8	0.347826	45	0.239362	141	0.486207	77	0.364929	0	0	1	0.00581395	165	0.496988	1	0.0909091	21	0.1875	19	0.172727	0	0	46	0.291139	0	0	43	0.352459
DA_MAG_00029	23	0.150327	3	0.25	0	0	1	0.0434783	39	0.207447	103	0.355172	22	0.104265	2	0.4	0	0	127	0.38253	0	0	6	0.0535714	5	0.0454545	0	0	43	0.272152	0	0	8	0.0655738
DA_MAG_00030	53	0.346405	1	0.0833333	0	0	16	0.695652	19	0.101064	87	0.3	53	0.251185	0	0	0	0	46	0.138554	1	0.0909091	0	0	11	0.1	0	0	87	0.550633	0	0	39	0.319672
DA_MAG_00031	114	0.745098	10	0.833333	0	0	14	0.608696	131	0.696809	203	0.7	180	0.853081	1	0.2	8	0.0465116	278	0.837349	4	0.363636	34	0.303571	6	0.0545455	18	0.5	108	0.683544	0	0	69	0.565574
DA_MAG_00032	12	0.0784314	0	0	0	0	0	0	0	0	13	0.0448276	19	0.0900474	0	0	0	0	35	0.105422	1	0.0909091	1	0.00892857	29	0.263636	9	0.25	2	0.0126582	2	0.0740741	10	0.0819672
DA_MAG_00033	66	0.431373	0	0	0	0	14	0.608696	55	0.292553	178	0.613793	130	0.616114	2	0.4	2	0.0116279	155	0.466867	3	0.272727	5	0.0446429	77	0.7	11	0.305556	79	0.5	1	0.037037	34	0.278689
DA_MAG_00034	96	0.627451	10	0.833333	0	0	9	0.391304	36	0.191489	184	0.634483	143	0.677725	3	0.6	2	0.0116279	262	0.789157	3	0.272727	43	0.383929	56	0.509091	21	0.583333	106	0.670886	5	0.185185	55	0.45082
DA_MAG_00035	62	0.405229	0	0	0	0	5	0.217391	0	0	126	0.434483	23	0.109005	3	0.6	0	0	34	0.10241	1	0.0909091	0	0	52	0.472727	10	0.277778	48	0.303797	8	0.296296	16	0.131148
DA_MAG_00036	0	0	0	0	0	0	0	0	0	0	1	0.00344828	0	0	0	0	0	0	1	0.00301205	0	0	0	0	0	0	0	0	0	0	0	0	2	0.0163934
DA_MAG_00037	19	0.124183	6	0.5	0	0	9	0.391304	29	0.154255	89	0.306897	37	0.175355	3	0.6	13	0.0755814	90	0.271084	0	0	38	0.339286	12	0.109091	5	0.138889	26	0.164557	7	0.259259	25	0.204918
DA_MAG_00038	36	0.235294	6	0.5	1	0.0357143	15	0.652174	89	0.473404	170	0.586207	74	0.350711	0	0	4	0.0232558	180	0.542169	0	0	17	0.151786	16	0.145455	7	0.194444	36	0.227848	0	0	43	0.352459
DA_MAG_00039	106	0.69281	9	0.75	6	0.214286	22	0.956522	125	0.664894	249	0.858621	148	0.701422	5	1	49	0.284884	282	0.849398	8	0.727273	84	0.75	97	0.881818	19	0.527778	92	0.582278	5	0.185185	72	0.590164
DA_MAG_00040	67	0.437908	4	0.333333	0	0	22	0.956522	84	0.446809	203	0.7	126	0.597156	0	0	0	0	136	0.409639	4	0.363636	0	0	46	0.418182	0	0	119	0.753165	0	0	100	0.819672
DA_MAG_00041	125	0.816993	11	0.916667	16	0.571429	21	0.913043	105	0.558511	266	0.917241	183	0.867299	5	1	77	0.447674	298	0.89759	8	0.727273	98	0.875	108	0.981818	24	0.666667	122	0.772152	17	0.62963	112	0.918033
DA_MAG_00042	60	0.392157	4	0.333333	0	0	8	0.347826	54	0.287234	98	0.337931	87	0.412322	4	0.8	12	0.0697674	98	0.295181	5	0.454545	37	0.330357	39	0.354545	20	0.555556	37	0.234177	6	0.222222	21	0.172131
DA_MAG_00043	68	0.444444	9	0.75	0	0	15	0.652174	53	0.281915	197	0.67931	135	0.63981	4	0.8	0	0	198	0.596386	1	0.0909091	15	0.133929	17	0.154545	3	0.0833333	70	0.443038	3	0.111111	66	0.540984
DA_MAG_00044	52	0.339869	7	0.583333	0	0	9	0.391304	18	0.0957447	166	0.572414	72	0.341232	4	0.8	22	0.127907	140	0.421687	2	0.181818	43	0.383929	46	0.418182	17	0.472222	54	0.341772	4	0.148148	52	0.42623
DA_MAG_00045	16	0.104575	0	0	0	0	4	0.173913	5	0.0265957	29	0.1	16	0.0758294	0	0	0	0	9	0.0271084	1	0.0909091	0	0	2	0.0181818	0	0	46	0.291139	0	0	31	0.254098
DA_MAG_00046	32	0.20915	2	0.166667	0	0	0	0	10	0.0531915	13	0.0448276	11	0.0521327	0	0	0	0	10	0.0301205	0	0	0	0	3	0.0272727	0	0	21	0.132911	0	0	8	0.0655738
DA_MAG_00047	37	0.24183	4	0.333333	0	0	3	0.130435	42	0.223404	84	0.289655	47	0.222749	3	0.6	14	0.0813953	112	0.337349	2	0.181818	61	0.544643	18	0.163636	2	0.0555556	19	0.120253	0	0	14	0.114754
DA_MAG_00048	28	0.183007	0	0	0	0	3	0.130435	2	0.0106383	14	0.0482759	9	0.042654	0	0	0	0	7	0.0210843	0	0	0	0	2	0.0181818	0	0	21	0.132911	0	0	12	0.0983607
DA_MAG_00049	119	0.777778	2	0.166667	0	0	22	0.956522	46	0.244681	126	0.434483	176	0.834123	0	0	1	0.00581395	75	0.225904	1	0.0909091	1	0.00892857	33	0.3	0	0	82	0.518987	0	0	82	0.672131
DA_MAG_00050	5	0.0326797	0	0	0	0	1	0.0434783	1	0.00531915	27	0.0931034	7	0.0331754	0	0	0	0	13	0.0391566	1	0.0909091	0	0	0	0	0	0	2	0.0126582	0	0	4	0.0327869
DA_MAG_00051	58	0.379085	9	0.75	2	0.0714286	19	0.826087	106	0.56383	214	0.737931	119	0.563981	5	1	13	0.0755814	259	0.78012	2	0.181818	37	0.330357	104	0.945455	20	0.555556	76	0.481013	18	0.666667	76	0.622951
DA_MAG_00052	123	0.803922	3	0.25	2	0.0714286	17	0.73913	39	0.207447	162	0.558621	163	0.772512	1	0.2	5	0.0290698	243	0.731928	7	0.636364	21	0.1875	99	0.9	1	0.0277778	110	0.696203	0	0	52	0.42623
DA_MAG_00053	79	0.51634	7	0.583333	0	0	10	0.434783	15	0.0797872	163	0.562069	123	0.582938	1	0.2	1	0.00581395	202	0.608434	0	0	20	0.178571	31	0.281818	1	0.0277778	47	0.297468	0	0	40	0.327869
DA_MAG_00054	30	0.196078	9	0.75	0	0	16	0.695652	114	0.606383	190	0.655172	61	0.2891	2	0.4	6	0.0348837	188	0.566265	5	0.454545	20	0.178571	32	0.290909	4	0.111111	67	0.424051	0	0	45	0.368852
DA_MAG_00055	42	0.27451	1	0.0833333	0	0	3	0.130435	2	0.0106383	11	0.037931	20	0.0947867	0	0	0	0	23	0.0692771	0	0	0	0	12	0.109091	0	0	30	0.189873	0	0	9	0.0737705
DA_MAG_00056	49	0.320261	5	0.416667	0	0	9	0.391304	22	0.117021	132	0.455172	76	0.36019	0	0	1	0.00581395	109	0.328313	1	0.0909091	11	0.0982143	32	0.290909	2	0.0555556	24	0.151899	2	0.0740741	29	0.237705
DA_MAG_00057	81	0.529412	9	0.75	0	0	21	0.913043	116	0.617021	241	0.831034	170	0.805687	1	0.2	3	0.0174419	289	0.870482	2	0.181818	13	0.116071	86	0.781818	3	0.0833333	102	0.64557	0	0	88	0.721311
DA_MAG_00058	7	0.0457516	1	0.0833333	0	0	0	0	6	0.0319149	32	0.110345	23	0.109005	0	0	4	0.0232558	52	0.156627	0	0	4	0.0357143	1	0.00909091	5	0.138889	3	0.0189873	5	0.185185	3	0.0245902
DA_MAG_00059	16	0.104575	1	0.0833333	0	0	0	0	1	0.00531915	27	0.0931034	25	0.118483	0	0	0	0	4	0.0120482	0	0	0	0	0	0	0	0	15	0.0949367	0	0	6	0.0491803
DA_MAG_00060	25	0.163399	0	0	0	0	5	0.217391	0	0	8	0.0275862	25	0.118483	0	0	0	0	10	0.0301205	0	0	0	0	5	0.0454545	0	0	10	0.0632911	0	0	9	0.0737705
DA_MAG_00061	41	0.267974	0	0	0	0	11	0.478261	5	0.0265957	44	0.151724	37	0.175355	0	0	0	0	8	0.0240964	0	0	0	0	3	0.0272727	0	0	45	0.28481	0	0	16	0.131148
DA_MAG_00062	85	0.555556	9	0.75	2	0.0714286	18	0.782609	94	0.5	215	0.741379	162	0.767773	3	0.6	7	0.0406977	212	0.638554	3	0.272727	41	0.366071	63	0.572727	6	0.166667	91	0.575949	4	0.148148	70	0.57377
DA_MAG_00063	19	0.124183	2	0.166667	0	0	3	0.130435	44	0.234043	61	0.210345	38	0.180095	1	0.2	14	0.0813953	60	0.180723	2	0.181818	34	0.303571	9	0.0818182	4	0.111111	9	0.056962	0	0	19	0.155738
DA_MAG_00064	38	0.248366	12	1	0	0	20	0.869565	157	0.835106	241	0.831034	61	0.2891	5	1	10	0.0581395	283	0.85241	2	0.181818	35	0.3125	95	0.863636	4	0.111111	97	0.613924	5	0.185185	56	0.459016
DA_MAG_00065	28	0.183007	0	0	0	0	0	0	7	0.037234	12	0.0413793	13	0.0616114	0	0	0	0	15	0.0451807	0	0	0	0	2	0.0181818	0	0	13	0.0822785	0	0	8	0.0655738
DA_MAG_00066	73	0.477124	2	0.166667	0	0	22	0.956522	31	0.164894	213	0.734483	102	0.483412	0	0	0	0	114	0.343373	4	0.363636	0	0	30	0.272727	0	0	100	0.632911	0	0	58	0.47541
DA_MAG_00067	16	0.104575	0	0	0	0	7	0.304348	3	0.0159574	71	0.244828	33	0.156398	0	0	2	0.0116279	55	0.165663	0	0	20	0.178571	0	0	15	0.416667	4	0.0253165	4	0.148148	9	0.0737705
DA_MAG_00068	26	0.169935	0	0	0	0	0	0	1	0.00531915	16	0.0551724	12	0.056872	0	0	0	0	10	0.0301205	0	0	0	0	0	0	0	0	2	0.0126582	0	0	2	0.0163934
DA_MAG_00069	25	0.163399	2	0.166667	0	0	9	0.391304	44	0.234043	42	0.144828	56	0.265403	2	0.4	5	0.0290698	101	0.304217	2	0.181818	30	0.267857	66	0.6	9	0.25	32	0.202532	2	0.0740741	27	0.221311
DA_MAG_00070	73	0.477124	10	0.833333	0	0	7	0.304348	77	0.409574	143	0.493103	112	0.530806	1	0.2	0	0	213	0.641566	2	0.181818	11	0.0982143	9	0.0818182	0	0	80	0.506329	0	0	61	0.5
DA_MAG_00071	12	0.0784314	1	0.0833333	0	0	0	0	2	0.0106383	11	0.037931	17	0.0805687	0	0	0	0	4	0.0120482	0	0	0	0	1	0.00909091	0	0	14	0.0886076	0	0	16	0.131148
DA_MAG_00072	91	0.594771	12	1	4	0.142857	18	0.782609	101	0.537234	249	0.858621	170	0.805687	5	1	40	0.232558	275	0.828313	3	0.272727	54	0.482143	105	0.954545	33	0.916667	83	0.525316	22	0.814815	76	0.622951
DA_MAG_00073	35	0.228758	5	0.416667	0	0	0	0	19	0.101064	7	0.0241379	54	0.255924	3	0.6	0	0	75	0.225904	0	0	27	0.241071	0	0	2	0.0555556	15	0.0949367	0	0	4	0.0327869
DA_MAG_00074	97	0.633987	2	0.166667	1	0.0357143	17	0.73913	66	0.351064	194	0.668966	146	0.691943	2	0.4	3	0.0174419	163	0.490964	1	0.0909091	9	0.0803571	97	0.881818	21	0.583333	80	0.506329	2	0.0740741	64	0.52459
DA_MAG_00075	35	0.228758	0	0	0	0	11	0.478261	19	0.101064	103	0.355172	70	0.331754	2	0.4	4	0.0232558	125	0.376506	1	0.0909091	15	0.133929	73	0.663636	17	0.472222	44	0.278481	4	0.148148	13	0.106557
DA_MAG_00076	28	0.183007	4	0.333333	0	0	4	0.173913	14	0.0744681	60	0.206897	43	0.203791	0	0	3	0.0174419	61	0.183735	1	0.0909091	13	0.116071	4	0.0363636	8	0.222222	17	0.107595	1	0.037037	7	0.057377
DA_MAG_00077	50	0.326797	0	0	0	0	2	0.0869565	0	0	7	0.0241379	43	0.203791	0	0	0	0	11	0.0331325	0	0	0	0	3	0.0272727	0	0	15	0.0949367	0	0	4	0.0327869
DA_MAG_00078	12	0.0784314	5	0.416667	0	0	12	0.521739	155	0.824468	54	0.186207	70	0.331754	0	0	2	0.0116279	88	0.26506	0	0	15	0.133929	3	0.0272727	0	0	41	0.259494	0	0	52	0.42623
DA_MAG_00079	54	0.352941	3	0.25	0	0	11	0.478261	51	0.271277	170	0.586207	120	0.56872	3	0.6	12	0.0697674	179	0.539157	3	0.272727	38	0.339286	100	0.909091	30	0.833333	51	0.322785	11	0.407407	36	0.295082
DA_MAG_00080	47	0.30719	3	0.25	3	0.107143	11	0.478261	102	0.542553	121	0.417241	104	0.492891	1	0.2	2	0.0116279	64	0.192771	1	0.0909091	13	0.116071	44	0.4	2	0.0555556	55	0.348101	1	0.037037	59	0.483607
DA_MAG_00081	22	0.143791	7	0.583333	0	0	3	0.130435	68	0.361702	175	0.603448	31	0.146919	0	0	2	0.0116279	125	0.376506	0	0	17	0.151786	20	0.181818	3	0.0833333	58	0.367089	5	0.185185	13	0.106557
DA_MAG_00082	105	0.686275	8	0.666667	2	0.0714286	1	0.0434783	24	0.12766	135	0.465517	129	0.611374	3	0.6	3	0.0174419	242	0.728916	2	0.181818	46	0.410714	21	0.190909	18	0.5	83	0.525316	2	0.0740741	37	0.303279
DA_MAG_00083	43	0.281046	0	0	0	0	17	0.73913	9	0.0478723	83	0.286207	36	0.170616	0	0	0	0	6	0.0180723	1	0.0909091	0	0	0	0	0	0	41	0.259494	0	0	37	0.303279
DA_MAG_00084	6	0.0392157	0	0	0	0	0	0	0	0	17	0.0586207	15	0.07109	0	0	0	0	7	0.0210843	1	0.0909091	0	0	0	0	0	0	3	0.0189873	0	0	13	0.106557
DA_MAG_00085	90	0.588235	2	0.166667	0	0	0	0	2	0.0106383	74	0.255172	93	0.440758	2	0.4	0	0	175	0.527108	1	0.0909091	7	0.0625	12	0.109091	1	0.0277778	70	0.443038	3	0.111111	13	0.106557
DA_MAG_00086	69	0.45098	2	0.166667	1	0.0357143	7	0.304348	75	0.398936	37	0.127586	47	0.222749	1	0.2	0	0	44	0.13253	2	0.181818	2	0.0178571	19	0.172727	0	0	73	0.462025	0	0	47	0.385246
DA_MAG_00087	2	0.0130719	0	0	0	0	0	0	0	0	12	0.0413793	3	0.014218	0	0	0	0	0	0	0	0	0	0	0	0	0	0	0	0	0	0	0	0
DA_MAG_00088	77	0.503268	12	1	0	0	18	0.782609	148	0.787234	235	0.810345	108	0.511848	4	0.8	1	0.00581395	274	0.825301	5	0.454545	30	0.267857	96	0.872727	3	0.0833333	110	0.696203	4	0.148148	54	0.442623
DA_MAG_00089	26	0.169935	3	0.25	0	0	5	0.217391	31	0.164894	96	0.331034	35	0.165877	0	0	11	0.0639535	115	0.346386	2	0.181818	18	0.160714	12	0.109091	14	0.388889	38	0.240506	0	0	24	0.196721
DA_MAG_00090	3	0.0196078	0	0	0	0	1	0.0434783	0	0	0	0	0	0	0	0	0	0	0	0	0	0	0	0	4	0.0363636	0	0	2	0.0126582	0	0	0	0
DA_MAG_00091	26	0.169935	1	0.0833333	0	0	9	0.391304	5	0.0265957	130	0.448276	75	0.35545	1	0.2	0	0	109	0.328313	0	0	4	0.0357143	0	0	11	0.305556	19	0.120253	8	0.296296	7	0.057377
DA_MAG_00092	97	0.633987	8	0.666667	0	0	18	0.782609	88	0.468085	132	0.455172	146	0.691943	0	0	0	0	142	0.427711	3	0.272727	1	0.00892857	25	0.227273	0	0	106	0.670886	0	0	79	0.647541
DA_MAG_00093	122	0.797386	12	1	1	0.0357143	18	0.782609	92	0.489362	262	0.903448	185	0.876777	1	0.2	15	0.0872093	290	0.873494	7	0.636364	41	0.366071	104	0.945455	18	0.5	118	0.746835	7	0.259259	84	0.688525
DA_MAG_00094	3	0.0196078	0	0	0	0	2	0.0869565	3	0.0159574	31	0.106897	21	0.0995261	0	0	3	0.0174419	25	0.0753012	0	0	6	0.0535714	0	0	5	0.138889	1	0.00632911	3	0.111111	1	0.00819672
DA_MAG_00095	35	0.228758	3	0.25	0	0	5	0.217391	48	0.255319	45	0.155172	37	0.175355	0	0	0	0	43	0.129518	0	0	6	0.0535714	2	0.0181818	0	0	28	0.177215	0	0	41	0.336066
DA_MAG_00096	120	0.784314	8	0.666667	0	0	0	0	3	0.0159574	93	0.32069	110	0.521327	0	0	0	0	214	0.644578	3	0.272727	59	0.526786	14	0.127273	7	0.194444	110	0.696203	0	0	23	0.188525
DA_MAG_00097	34	0.222222	6	0.5	0	0	8	0.347826	41	0.218085	133	0.458621	75	0.35545	2	0.4	7	0.0406977	126	0.379518	0	0	35	0.3125	16	0.145455	9	0.25	46	0.291139	0	0	31	0.254098
DA_MAG_00098	81	0.529412	0	0	0	0	6	0.26087	8	0.0425532	17	0.0586207	68	0.322275	0	0	0	0	28	0.0843373	0	0	5	0.0446429	10	0.0909091	1	0.0277778	39	0.246835	0	0	12	0.0983607
DA_MAG_00099	79	0.51634	7	0.583333	0	0	14	0.608696	67	0.356383	174	0.6	89	0.421801	0	0	5	0.0290698	187	0.563253	1	0.0909091	42	0.375	18	0.163636	7	0.194444	56	0.35443	3	0.111111	46	0.377049
DA_MAG_00100	39	0.254902	0	0	0	0	0	0	2	0.0106383	19	0.0655172	34	0.161137	0	0	0	0	14	0.0421687	0	0	0	0	0	0	0	0	19	0.120253	0	0	40	0.327869
DA_MAG_00101	10	0.0653595	1	0.0833333	0	0	6	0.26087	33	0.175532	18	0.062069	7	0.0331754	0	0	0	0	39	0.11747	0	0	0	0	0	0	0	0	14	0.0886076	0	0	6	0.0491803
DA_MAG_00102	10	0.0653595	0	0	0	0	2	0.0869565	1	0.00531915	30	0.103448	16	0.0758294	0	0	0	0	16	0.0481928	0	0	3	0.0267857	1	0.00909091	2	0.0555556	10	0.0632911	0	0	2	0.0163934
DA_MAG_00103	30	0.196078	0	0	0	0	4	0.173913	2	0.0106383	11	0.037931	5	0.0236967	0	0	0	0	1	0.00301205	0	0	12	0.107143	10	0.0909091	0	0	8	0.0506329	0	0	5	0.0409836
DA_MAG_00104	15	0.0980392	0	0	0	0	0	0	4	0.0212766	8	0.0275862	20	0.0947867	0	0	1	0.00581395	15	0.0451807	1	0.0909091	0	0	3	0.0272727	0	0	8	0.0506329	0	0	13	0.106557
DA_MAG_00105	0	0	0	0	0	0	0	0	0	0	0	0	0	0	0	0	0	0	0	0	0	0	0	0	0	0	0	0	0	0	0	0	0	0
DA_MAG_00106	28	0.183007	3	0.25	0	0	1	0.0434783	6	0.0319149	6	0.0206897	12	0.056872	1	0.2	0	0	24	0.0722892	0	0	32	0.285714	0	0	0	0	9	0.056962	0	0	6	0.0491803
DA_MAG_00107	11	0.0718954	0	0	0	0	4	0.173913	8	0.0425532	43	0.148276	21	0.0995261	1	0.2	8	0.0465116	66	0.198795	1	0.0909091	8	0.0714286	2	0.0181818	10	0.277778	7	0.0443038	1	0.037037	6	0.0491803
DA_MAG_00108	17	0.111111	0	0	0	0	0	0	47	0.25	14	0.0482759	20	0.0947867	0	0	2	0.0116279	22	0.0662651	0	0	1	0.00892857	23	0.209091	0	0	16	0.101266	0	0	12	0.0983607
DA_MAG_00109	39	0.254902	3	0.25	2	0.0714286	4	0.173913	49	0.260638	76	0.262069	44	0.208531	2	0.4	23	0.133721	66	0.198795	2	0.181818	35	0.3125	32	0.290909	20	0.555556	24	0.151899	9	0.333333	8	0.0655738
DA_MAG_00110	71	0.464052	1	0.0833333	0	0	12	0.521739	17	0.0904255	101	0.348276	114	0.540284	0	0	1	0.00581395	104	0.313253	3	0.272727	2	0.0178571	16	0.145455	3	0.0833333	40	0.253165	0	0	45	0.368852
DA_MAG_00111	125	0.816993	11	0.916667	3	0.107143	18	0.782609	99	0.526596	215	0.741379	166	0.78673	4	0.8	28	0.162791	277	0.834337	5	0.454545	87	0.776786	95	0.863636	31	0.861111	103	0.651899	13	0.481481	87	0.713115
DA_MAG_00112	84	0.54902	11	0.916667	0	0	16	0.695652	93	0.494681	204	0.703448	113	0.535545	1	0.2	15	0.0872093	230	0.692771	3	0.272727	41	0.366071	64	0.581818	9	0.25	89	0.563291	6	0.222222	80	0.655738
DA_MAG_00113	133	0.869281	5	0.416667	0	0	18	0.782609	88	0.468085	193	0.665517	134	0.635071	4	0.8	3	0.0174419	278	0.837349	2	0.181818	39	0.348214	73	0.663636	18	0.5	119	0.753165	11	0.407407	50	0.409836
DA_MAG_00114	91	0.594771	11	0.916667	1	0.0357143	20	0.869565	143	0.760638	229	0.789655	163	0.772512	3	0.6	58	0.337209	289	0.870482	3	0.272727	80	0.714286	49	0.445455	21	0.583333	109	0.689873	4	0.148148	89	0.729508
DA_MAG_00115	74	0.48366	8	0.666667	0	0	1	0.0434783	38	0.202128	38	0.131034	88	0.417062	3	0.6	0	0	143	0.430723	0	0	44	0.392857	0	0	5	0.138889	52	0.329114	0	0	16	0.131148
DA_MAG_00116	0	0	0	0	0	0	3	0.130435	0	0	6	0.0206897	5	0.0236967	0	0	0	0	2	0.0060241	0	0	0	0	0	0	0	0	3	0.0189873	0	0	4	0.0327869
DA_MAG_00117	75	0.490196	1	0.0833333	0	0	0	0	0	0	50	0.172414	58	0.274882	0	0	1	0.00581395	111	0.334337	0	0	6	0.0535714	4	0.0363636	1	0.0277778	36	0.227848	0	0	17	0.139344
DA_MAG_00118	31	0.202614	10	0.833333	0	0	12	0.521739	100	0.531915	205	0.706897	65	0.308057	4	0.8	2	0.0116279	245	0.737952	2	0.181818	33	0.294643	65	0.590909	4	0.111111	84	0.531646	6	0.222222	55	0.45082
DA_MAG_00119	54	0.352941	2	0.166667	0	0	23	1	92	0.489362	95	0.327586	61	0.2891	0	0	0	0	82	0.246988	1	0.0909091	0	0	44	0.4	1	0.0277778	109	0.689873	0	0	62	0.508197
DA_MAG_00120	74	0.48366	4	0.333333	0	0	21	0.913043	71	0.37766	193	0.665517	171	0.810427	1	0.2	1	0.00581395	187	0.563253	2	0.181818	9	0.0803571	65	0.590909	0	0	77	0.487342	0	0	93	0.762295
DA_MAG_00121	1	0.00653595	0	0	0	0	0	0	0	0	0	0	0	0	0	0	0	0	0	0	0	0	0	0	0	0	0	0	0	0	0	0	0	0
DA_MAG_00122	126	0.823529	12	1	3	0.107143	23	1	186	0.989362	280	0.965517	201	0.952607	1	0.2	20	0.116279	328	0.987952	8	0.727273	22	0.196429	101	0.918182	6	0.166667	153	0.968354	0	0	116	0.95082
DA_MAG_00123	9	0.0588235	0	0	0	0	0	0	2	0.0106383	51	0.175862	17	0.0805687	4	0.8	1	0.00581395	61	0.183735	0	0	39	0.348214	71	0.645455	6	0.166667	11	0.0696203	4	0.148148	5	0.0409836
DA_MAG_00124	50	0.326797	0	0	0	0	0	0	1	0.00531915	1	0.00344828	4	0.0189573	0	0	0	0	2	0.0060241	0	0	6	0.0535714	22	0.2	0	0	3	0.0189873	0	0	2	0.0163934
DA_MAG_00125	35	0.228758	5	0.416667	0	0	0	0	14	0.0744681	13	0.0448276	53	0.251185	1	0.2	0	0	19	0.0572289	0	0	31	0.276786	0	0	0	0	10	0.0632911	0	0	6	0.0491803
DA_MAG_00126	30	0.196078	1	0.0833333	0	0	0	0	2	0.0106383	9	0.0310345	16	0.0758294	0	0	0	0	14	0.0421687	0	0	26	0.232143	0	0	0	0	4	0.0253165	0	0	3	0.0245902
DA_MAG_00127	12	0.0784314	1	0.0833333	1	0.0357143	5	0.217391	73	0.388298	77	0.265517	11	0.0521327	3	0.6	14	0.0813953	84	0.253012	0	0	38	0.339286	26	0.236364	1	0.0277778	24	0.151899	0	0	25	0.204918
DA_MAG_00128	61	0.398693	5	0.416667	1	0.0357143	14	0.608696	35	0.18617	188	0.648276	130	0.616114	5	1	45	0.261628	176	0.53012	1	0.0909091	46	0.410714	100	0.909091	33	0.916667	42	0.265823	12	0.444444	35	0.286885

## Sheet: g) Donor B global detec summary
MAGs	AST_count_detec	AST_frac_detec	AUS_count_detec	AUS_frac_detec	BAN_count_detec	BAN_frac_detec	CAN_count_detec	CAN_frac_detec	CHI_count_detec	CHI_frac_detec	DEN_count_detec	DEN_frac_detec	ENG_count_detec	ENG_frac_detec	ETH_count_detec	ETH_frac_detec	FIJ_count_detec	FIJ_frac_detec	ISR_count_detec	ISR_frac_detec	ITA_count_detec	ITA_frac_detec	MAD_count_detec	MAD_frac_detec	MON_count_detec	MON_frac_detec	PER_count_detec	PER_frac_detec	SPA_count_detec	SPA_frac_detec	TAN_count_detec	TAN_frac_detec	USA_count_detec	USA_frac_detec
DB_MAG_00001	0	0	0	0	0	0	1	0.0434783	0	0	0	0	0	0	0	0	0	0	0	0	0	0	0	0	0	0	0	0	0	0	0	0	0	0
DB_MAG_00002	16	0.104575	0	0	0	0	0	0	0	0	5	0.0172414	8	0.0379147	0	0	0	0	0	0	0	0	0	0	0	0	0	0	3	0.0189873	0	0	1	0.00819672
DB_MAG_00003	16	0.104575	3	0.25	0	0	3	0.130435	36	0.191489	21	0.0724138	25	0.118483	0	0	0	0	62	0.186747	0	0	9	0.0803571	1	0.00909091	0	0	9	0.056962	1	0.037037	5	0.0409836
DB_MAG_00004	19	0.124183	2	0.166667	0	0	4	0.173913	3	0.0159574	31	0.106897	37	0.175355	0	0	0	0	14	0.0421687	1	0.0909091	0	0	0	0	0	0	13	0.0822785	0	0	12	0.0983607
DB_MAG_00005	75	0.490196	8	0.666667	0	0	17	0.73913	69	0.367021	181	0.624138	137	0.649289	3	0.6	8	0.0465116	226	0.680723	6	0.545455	22	0.196429	38	0.345455	6	0.166667	80	0.506329	0	0	82	0.672131
DB_MAG_00006	0	0	0	0	0	0	0	0	0	0	0	0	0	0	0	0	0	0	0	0	0	0	0	0	0	0	0	0	0	0	0	0	0	0
DB_MAG_00007	12	0.0784314	5	0.416667	0	0	12	0.521739	155	0.824468	54	0.186207	69	0.327014	0	0	2	0.0116279	87	0.262048	0	0	15	0.133929	3	0.0272727	0	0	40	0.253165	0	0	52	0.42623
DB_MAG_00008	98	0.640523	6	0.5	0	0	17	0.73913	4	0.0212766	202	0.696552	161	0.763033	5	1	0	0	239	0.71988	2	0.181818	14	0.125	56	0.509091	11	0.305556	83	0.525316	2	0.0740741	68	0.557377
DB_MAG_00009	22	0.143791	1	0.0833333	0	0	4	0.173913	46	0.244681	49	0.168966	52	0.246445	0	0	0	0	99	0.298193	1	0.0909091	0	0	7	0.0636364	0	0	25	0.158228	0	0	26	0.213115
DB_MAG_00010	39	0.254902	3	0.25	0	0	7	0.304348	13	0.0691489	105	0.362069	96	0.454976	0	0	0	0	64	0.192771	2	0.181818	1	0.00892857	2	0.0181818	0	0	39	0.246835	0	0	10	0.0819672
DB_MAG_00011	45	0.294118	7	0.583333	1	0.0357143	11	0.478261	27	0.143617	146	0.503448	102	0.483412	5	1	17	0.0988372	170	0.512048	0	0	17	0.151786	75	0.681818	10	0.277778	28	0.177215	12	0.444444	25	0.204918
DB_MAG_00012	48	0.313725	3	0.25	0	0	5	0.217391	9	0.0478723	133	0.458621	111	0.526066	2	0.4	6	0.0348837	97	0.292169	1	0.0909091	25	0.223214	43	0.390909	27	0.75	29	0.183544	15	0.555556	23	0.188525
DB_MAG_00013	57	0.372549	0	0	0	0	4	0.173913	0	0	69	0.237931	52	0.246445	3	0.6	0	0	110	0.331325	0	0	47	0.419643	92	0.836364	5	0.138889	49	0.310127	1	0.037037	6	0.0491803
DB_MAG_00014	46	0.300654	5	0.416667	0	0	9	0.391304	22	0.117021	131	0.451724	73	0.345972	0	0	1	0.00581395	108	0.325301	1	0.0909091	9	0.0803571	31	0.281818	2	0.0555556	24	0.151899	2	0.0740741	29	0.237705
DB_MAG_00015	32	0.20915	6	0.5	0	0	7	0.304348	2	0.0106383	124	0.427586	86	0.407583	5	1	0	0	81	0.243976	1	0.0909091	3	0.0267857	1	0.00909091	0	0	34	0.21519	6	0.222222	24	0.196721
DB_MAG_00016	81	0.529412	1	0.0833333	0	0	4	0.173913	2	0.0106383	65	0.224138	163	0.772512	0	0	0	0	158	0.475904	1	0.0909091	42	0.375	11	0.1	20	0.555556	62	0.392405	1	0.037037	28	0.229508
DB_MAG_00017	7	0.0457516	1	0.0833333	0	0	2	0.0869565	7	0.037234	69	0.237931	18	0.0853081	2	0.4	4	0.0232558	56	0.168675	0	0	16	0.142857	15	0.136364	4	0.111111	14	0.0886076	0	0	3	0.0245902
DB_MAG_00018	54	0.352941	7	0.583333	2	0.0714286	15	0.652174	50	0.265957	210	0.724138	138	0.654028	5	1	32	0.186047	206	0.620482	1	0.0909091	36	0.321429	98	0.890909	34	0.944444	56	0.35443	16	0.592593	59	0.483607
DB_MAG_00019	88	0.575163	4	0.333333	0	0	20	0.869565	69	0.367021	194	0.668966	129	0.611374	5	1	5	0.0290698	223	0.671687	2	0.181818	11	0.0982143	102	0.927273	15	0.416667	69	0.436709	5	0.185185	54	0.442623
DB_MAG_00020	67	0.437908	8	0.666667	0	0	19	0.826087	62	0.329787	199	0.686207	171	0.810427	0	0	0	0	259	0.78012	3	0.272727	3	0.0267857	40	0.363636	0	0	94	0.594937	0	0	60	0.491803
DB_MAG_00021	12	0.0784314	1	0.0833333	0	0	0	0	16	0.0851064	58	0.2	8	0.0379147	2	0.4	0	0	61	0.183735	0	0	5	0.0446429	6	0.0545455	0	0	14	0.0886076	0	0	7	0.057377
DB_MAG_00022	108	0.705882	10	0.833333	0	0	13	0.565217	130	0.691489	190	0.655172	177	0.838863	0	0	7	0.0406977	265	0.798193	2	0.181818	32	0.285714	4	0.0363636	16	0.444444	105	0.664557	0	0	65	0.532787
DB_MAG_00023	102	0.666667	2	0.166667	8	0.285714	9	0.391304	15	0.0797872	188	0.648276	126	0.597156	4	0.8	38	0.22093	242	0.728916	8	0.727273	27	0.241071	110	1	10	0.277778	81	0.512658	0	0	41	0.336066
DB_MAG_00024	73	0.477124	1	0.0833333	0	0	12	0.521739	17	0.0904255	106	0.365517	115	0.545024	0	0	1	0.00581395	108	0.325301	3	0.272727	2	0.0178571	16	0.145455	3	0.0833333	40	0.253165	0	0	44	0.360656
DB_MAG_00025	13	0.0849673	7	0.583333	2	0.0714286	20	0.869565	85	0.452128	110	0.37931	56	0.265403	0	0	1	0.00581395	70	0.210843	1	0.0909091	2	0.0178571	11	0.1	0	0	77	0.487342	0	0	66	0.540984
DB_MAG_00026	12	0.0784314	3	0.25	0	0	5	0.217391	9	0.0478723	73	0.251724	32	0.151659	0	0	0	0	49	0.14759	1	0.0909091	0	0	2	0.0181818	0	0	35	0.221519	0	0	12	0.0983607
DB_MAG_00027	2	0.0130719	0	0	0	0	0	0	0	0	20	0.0689655	8	0.0379147	0	0	0	0	0	0	0	0	0	0	0	0	0	0	1	0.00632911	0	0	2	0.0163934
DB_MAG_00028	8	0.0522876	0	0	0	0	1	0.0434783	1	0.00531915	17	0.0586207	12	0.056872	0	0	0	0	22	0.0662651	0	0	0	0	5	0.0454545	0	0	5	0.0316456	0	0	1	0.00819672
DB_MAG_00029	26	0.169935	2	0.166667	0	0	9	0.391304	45	0.239362	42	0.144828	54	0.255924	2	0.4	5	0.0290698	100	0.301205	2	0.181818	29	0.258929	65	0.590909	8	0.222222	31	0.196203	2	0.0740741	29	0.237705
DB_MAG_00030	99	0.647059	8	0.666667	1	0.0357143	17	0.73913	104	0.553191	190	0.655172	159	0.753555	3	0.6	16	0.0930233	222	0.668675	6	0.545455	54	0.482143	46	0.418182	27	0.75	70	0.443038	11	0.407407	63	0.516393
DB_MAG_00031	46	0.300654	4	0.333333	0	0	13	0.565217	8	0.0425532	127	0.437931	90	0.42654	0	0	0	0	54	0.162651	2	0.181818	0	0	22	0.2	0	0	44	0.278481	0	0	34	0.278689
DB_MAG_00032	60	0.392157	4	0.333333	0	0	8	0.347826	54	0.287234	98	0.337931	87	0.412322	4	0.8	10	0.0581395	98	0.295181	5	0.454545	36	0.321429	36	0.327273	20	0.555556	37	0.234177	6	0.222222	21	0.172131
DB_MAG_00033	30	0.196078	3	0.25	19	0.678571	6	0.26087	65	0.345745	103	0.355172	32	0.151659	5	1	81	0.47093	179	0.539157	2	0.181818	106	0.946429	110	1	36	1	50	0.316456	27	1	19	0.155738
DB_MAG_00034	123	0.803922	9	0.75	1	0.0357143	20	0.869565	90	0.478723	264	0.910345	184	0.872038	5	1	8	0.0465116	296	0.891566	9	0.818182	87	0.776786	95	0.863636	27	0.75	106	0.670886	7	0.259259	87	0.713115
DB_MAG_00035	35	0.228758	6	0.5	0	0	8	0.347826	43	0.228723	136	0.468966	75	0.35545	2	0.4	10	0.0581395	127	0.38253	0	0	38	0.339286	18	0.163636	9	0.25	46	0.291139	0	0	32	0.262295
DB_MAG_00036	13	0.0849673	1	0.0833333	0	0	5	0.217391	6	0.0319149	30	0.103448	32	0.151659	1	0.2	10	0.0581395	53	0.159639	3	0.272727	13	0.116071	4	0.0363636	2	0.0555556	8	0.0506329	4	0.148148	11	0.0901639
DB_MAG_00037	59	0.385621	1	0.0833333	0	0	11	0.478261	6	0.0319149	60	0.206897	54	0.255924	0	0	0	0	34	0.10241	3	0.272727	0	0	7	0.0636364	0	0	39	0.246835	0	0	52	0.42623
DB_MAG_00038	44	0.287582	0	0	1	0.0357143	8	0.347826	15	0.0797872	139	0.47931	110	0.521327	4	0.8	11	0.0639535	121	0.364458	1	0.0909091	32	0.285714	83	0.754545	26	0.722222	27	0.170886	14	0.518519	19	0.155738
DB_MAG_00039	69	0.45098	3	0.25	0	0	13	0.565217	49	0.260638	164	0.565517	127	0.601896	2	0.4	13	0.0755814	206	0.620482	1	0.0909091	18	0.160714	55	0.5	26	0.722222	60	0.379747	7	0.259259	43	0.352459
DB_MAG_00040	38	0.248366	0	0	0	0	12	0.521739	2	0.0106383	30	0.103448	69	0.327014	0	0	0	0	59	0.177711	1	0.0909091	3	0.0267857	15	0.136364	0	0	35	0.221519	0	0	22	0.180328
DB_MAG_00041	10	0.0653595	1	0.0833333	0	0	7	0.304348	33	0.175532	19	0.0655172	7	0.0331754	0	0	0	0	39	0.11747	0	0	0	0	0	0	0	0	14	0.0886076	0	0	6	0.0491803
DB_MAG_00042	51	0.333333	3	0.25	1	0.0357143	17	0.73913	5	0.0265957	79	0.272414	87	0.412322	0	0	0	0	12	0.0361446	3	0.272727	13	0.116071	9	0.0818182	0	0	62	0.392405	0	0	54	0.442623
DB_MAG_00043	69	0.45098	10	0.833333	0	0	15	0.652174	55	0.292553	200	0.689655	137	0.649289	4	0.8	0	0	200	0.60241	2	0.181818	16	0.142857	18	0.163636	3	0.0833333	71	0.449367	3	0.111111	66	0.540984
DB_MAG_00044	15	0.0980392	1	0.0833333	0	0	0	0	9	0.0478723	19	0.0655172	16	0.0758294	5	1	0	0	63	0.189759	0	0	4	0.0357143	0	0	4	0.111111	15	0.0949367	19	0.703704	2	0.0163934
DB_MAG_00045	34	0.222222	1	0.0833333	0	0	6	0.26087	13	0.0691489	57	0.196552	58	0.274882	0	0	0	0	41	0.123494	0	0	0	0	12	0.109091	0	0	50	0.316456	0	0	16	0.131148
DB_MAG_00046	3	0.0196078	3	0.25	0	0	4	0.173913	0	0	16	0.0551724	16	0.0758294	0	0	0	0	10	0.0301205	0	0	0	0	0	0	0	0	4	0.0253165	0	0	9	0.0737705
DB_MAG_00047	111	0.72549	1	0.0833333	0	0	14	0.608696	7	0.037234	55	0.189655	100	0.473934	0	0	0	0	95	0.286145	0	0	2	0.0178571	14	0.127273	0	0	65	0.411392	0	0	16	0.131148
DB_MAG_00048	50	0.326797	0	0	0	0	2	0.0869565	3	0.0159574	55	0.189655	25	0.118483	0	0	0	0	40	0.120482	1	0.0909091	13	0.116071	14	0.127273	9	0.25	19	0.120253	0	0	5	0.0409836
DB_MAG_00049	26	0.169935	1	0.0833333	0	0	9	0.391304	6	0.0319149	131	0.451724	77	0.364929	1	0.2	0	0	111	0.334337	0	0	4	0.0357143	0	0	11	0.305556	19	0.120253	10	0.37037	7	0.057377
DB_MAG_00050	58	0.379085	8	0.666667	0	0	9	0.391304	44	0.234043	146	0.503448	78	0.369668	0	0	1	0.00581395	165	0.496988	1	0.0909091	21	0.1875	19	0.172727	0	0	47	0.297468	0	0	45	0.368852
DB_MAG_00051	124	0.810458	12	1	1	0.0357143	18	0.782609	87	0.462766	260	0.896552	184	0.872038	1	0.2	13	0.0755814	290	0.873494	7	0.636364	41	0.366071	100	0.909091	17	0.472222	118	0.746835	6	0.222222	84	0.688525
DB_MAG_00052	15	0.0980392	0	0	0	0	1	0.0434783	5	0.0265957	48	0.165517	26	0.123223	0	0	0	0	17	0.0512048	1	0.0909091	0	0	1	0.00909091	0	0	9	0.056962	0	0	7	0.057377
DB_MAG_00053	6	0.0392157	2	0.166667	0	0	0	0	1	0.00531915	3	0.0103448	14	0.0663507	0	0	0	0	22	0.0662651	0	0	2	0.0178571	0	0	0	0	7	0.0443038	0	0	2	0.0163934
DB_MAG_00054	4	0.0261438	0	0	0	0	0	0	0	0	8	0.0275862	19	0.0900474	0	0	0	0	9	0.0271084	0	0	0	0	1	0.00909091	0	0	8	0.0506329	0	0	6	0.0491803
DB_MAG_00055	68	0.444444	9	0.75	0	0	21	0.913043	142	0.755319	213	0.734483	140	0.663507	1	0.2	4	0.0232558	299	0.900602	4	0.363636	7	0.0625	57	0.518182	1	0.0277778	124	0.78481	0	0	80	0.655738
DB_MAG_00056	20	0.130719	0	0	0	0	0	0	1	0.00531915	13	0.0448276	16	0.0758294	0	0	0	0	13	0.0391566	0	0	0	0	0	0	0	0	0	0	0	0	4	0.0327869
DB_MAG_00057	0	0	0	0	0	0	2	0.0869565	1	0.00531915	3	0.0103448	0	0	0	0	0	0	0	0	0	0	0	0	1	0.00909091	0	0	1	0.00632911	0	0	6	0.0491803
DB_MAG_00058	20	0.130719	1	0.0833333	0	0	0	0	3	0.0159574	27	0.0931034	13	0.0616114	0	0	0	0	39	0.11747	0	0	1	0.00892857	0	0	0	0	10	0.0632911	0	0	1	0.00819672
DB_MAG_00059	5	0.0326797	0	0	2	0.0714286	1	0.0434783	0	0	24	0.0827586	14	0.0663507	2	0.4	2	0.0116279	19	0.0572289	0	0	5	0.0446429	0	0	5	0.138889	3	0.0189873	0	0	3	0.0245902
DB_MAG_00060	75	0.490196	8	0.666667	0	0	9	0.391304	82	0.43617	183	0.631034	118	0.559242	4	0.8	4	0.0232558	237	0.713855	3	0.272727	28	0.25	36	0.327273	4	0.111111	81	0.512658	4	0.148148	53	0.434426
DB_MAG_00061	118	0.771242	2	0.166667	0	0	22	0.956522	46	0.244681	126	0.434483	177	0.838863	0	0	1	0.00581395	76	0.228916	1	0.0909091	1	0.00892857	33	0.3	0	0	82	0.518987	0	0	82	0.672131
DB_MAG_00062	94	0.614379	10	0.833333	0	0	8	0.347826	29	0.154255	175	0.603448	142	0.672986	2	0.4	2	0.0116279	256	0.771084	3	0.272727	39	0.348214	53	0.481818	19	0.527778	104	0.658228	4	0.148148	54	0.442623
DB_MAG_00063	12	0.0784314	3	0.25	0	0	3	0.130435	29	0.154255	54	0.186207	19	0.0900474	2	0.4	5	0.0290698	23	0.0692771	0	0	27	0.241071	16	0.145455	13	0.361111	22	0.139241	2	0.0740741	12	0.0983607
DB_MAG_00064	14	0.0915033	4	0.333333	0	0	11	0.478261	4	0.0212766	101	0.348276	71	0.336493	0	0	0	0	30	0.0903614	0	0	0	0	1	0.00909091	0	0	26	0.164557	0	0	27	0.221311
DB_MAG_00065	37	0.24183	4	0.333333	0	0	3	0.130435	43	0.228723	87	0.3	47	0.222749	3	0.6	14	0.0813953	115	0.346386	2	0.181818	61	0.544643	21	0.190909	2	0.0555556	20	0.126582	0	0	14	0.114754
DB_MAG_00066	32	0.20915	1	0.0833333	0	0	6	0.26087	1	0.00531915	77	0.265517	41	0.194313	0	0	0	0	28	0.0843373	0	0	0	0	0	0	0	0	39	0.246835	0	0	14	0.114754
DB_MAG_00067	28	0.183007	0	0	0	0	0	0	0	0	15	0.0517241	15	0.07109	1	0.2	0	0	68	0.204819	0	0	18	0.160714	0	0	9	0.25	11	0.0696203	0	0	3	0.0245902
DB_MAG_00068	78	0.509804	1	0.0833333	0	0	11	0.478261	8	0.0425532	174	0.6	147	0.696682	1	0.2	2	0.0116279	182	0.548193	2	0.181818	19	0.169643	64	0.581818	20	0.555556	59	0.373418	3	0.111111	44	0.360656
DB_MAG_00069	35	0.228758	5	0.416667	0	0	0	0	14	0.0744681	13	0.0448276	53	0.251185	1	0.2	0	0	14	0.0421687	0	0	28	0.25	0	0	0	0	10	0.0632911	0	0	6	0.0491803
DB_MAG_00070	74	0.48366	1	0.0833333	0	0	0	0	0	0	47	0.162069	57	0.270142	0	0	1	0.00581395	105	0.316265	0	0	5	0.0446429	4	0.0363636	1	0.0277778	36	0.227848	0	0	16	0.131148
DB_MAG_00071	3	0.0196078	1	0.0833333	0	0	0	0	0	0	1	0.00344828	3	0.014218	0	0	0	0	1	0.00301205	0	0	0	0	1	0.00909091	0	0	2	0.0126582	0	0	0	0
DB_MAG_00072	4	0.0261438	0	0	0	0	1	0.0434783	0	0	11	0.037931	8	0.0379147	0	0	0	0	0	0	0	0	0	0	0	0	0	0	0	0	0	0	0	0
DB_MAG_00073	1	0.00653595	0	0	0	0	0	0	0	0	4	0.0137931	6	0.028436	0	0	0	0	1	0.00301205	0	0	0	0	0	0	0	0	1	0.00632911	0	0	2	0.0163934
DB_MAG_00074	4	0.0261438	0	0	0	0	0	0	2	0.0106383	3	0.0103448	1	0.00473934	0	0	0	0	1	0.00301205	0	0	0	0	0	0	0	0	1	0.00632911	0	0	0	0
DB_MAG_00075	0	0	0	0	0	0	0	0	0	0	1	0.00344828	0	0	0	0	0	0	0	0	0	0	4	0.0357143	0	0	7	0.194444	0	0	0	0	0	0
DB_MAG_00076	22	0.143791	4	0.333333	0	0	6	0.26087	6	0.0319149	107	0.368966	39	0.184834	0	0	0	0	50	0.150602	0	0	0	0	0	0	0	0	29	0.183544	0	0	11	0.0901639
DB_MAG_00077	47	0.30719	1	0.0833333	2	0.0714286	12	0.521739	12	0.0638298	187	0.644828	98	0.464455	4	0.8	4	0.0232558	138	0.415663	0	0	24	0.214286	76	0.690909	24	0.666667	42	0.265823	10	0.37037	27	0.221311
DB_MAG_00078	57	0.372549	9	0.75	2	0.0714286	19	0.826087	105	0.558511	215	0.741379	120	0.56872	5	1	13	0.0755814	259	0.78012	2	0.181818	33	0.294643	104	0.945455	20	0.555556	75	0.474684	17	0.62963	76	0.622951
DB_MAG_00079	0	0	0	0	0	0	0	0	0	0	2	0.00689655	2	0.00947867	1	0.2	3	0.0174419	3	0.00903614	0	0	3	0.0267857	0	0	12	0.333333	0	0	0	0	1	0.00819672
DB_MAG_00080	72	0.470588	11	0.916667	0	0	10	0.434783	85	0.452128	232	0.8	141	0.668246	3	0.6	3	0.0174419	273	0.822289	4	0.363636	17	0.151786	75	0.681818	14	0.388889	99	0.626582	8	0.296296	56	0.459016
DB_MAG_00081	38	0.248366	4	0.333333	0	0	16	0.695652	26	0.138298	108	0.372414	136	0.64455	0	0	0	0	117	0.35241	1	0.0909091	0	0	25	0.227273	0	0	70	0.443038	0	0	40	0.327869
DB_MAG_00082	3	0.0196078	0	0	0	0	0	0	1	0.00531915	5	0.0172414	3	0.014218	0	0	0	0	4	0.0120482	0	0	2	0.0178571	0	0	7	0.194444	6	0.0379747	0	0	4	0.0327869
DB_MAG_00083	3	0.0196078	0	0	0	0	0	0	2	0.0106383	13	0.0448276	9	0.042654	0	0	4	0.0232558	17	0.0512048	0	0	2	0.0178571	0	0	5	0.138889	1	0.00632911	0	0	0	0
DB_MAG_00084	39	0.254902	3	0.25	2	0.0714286	4	0.173913	48	0.255319	76	0.262069	44	0.208531	2	0.4	23	0.133721	65	0.195783	2	0.181818	34	0.303571	29	0.263636	19	0.527778	23	0.14557	9	0.333333	8	0.0655738
DB_MAG_00085	7	0.0457516	1	0.0833333	0	0	0	0	6	0.0319149	32	0.110345	23	0.109005	0	0	4	0.0232558	52	0.156627	0	0	4	0.0357143	1	0.00909091	5	0.138889	3	0.0189873	5	0.185185	3	0.0245902
DB_MAG_00086	76	0.496732	3	0.25	0	0	22	0.956522	30	0.159574	219	0.755172	111	0.526066	0	0	0	0	125	0.376506	4	0.363636	0	0	27	0.245455	0	0	107	0.677215	0	0	57	0.467213
DB_MAG_00087	88	0.575163	1	0.0833333	1	0.0357143	2	0.0869565	13	0.0691489	37	0.127586	36	0.170616	0	0	0	0	42	0.126506	0	0	5	0.0446429	34	0.309091	1	0.0277778	31	0.196203	0	0	11	0.0901639
DB_MAG_00088	22	0.143791	2	0.166667	0	0	3	0.130435	44	0.234043	61	0.210345	42	0.199052	1	0.2	12	0.0697674	60	0.180723	2	0.181818	33	0.294643	9	0.0818182	4	0.111111	9	0.056962	0	0	19	0.155738
DB_MAG_00089	100	0.653595	9	0.75	0	0	5	0.217391	12	0.0638298	112	0.386207	110	0.521327	2	0.4	0	0	189	0.569277	4	0.363636	20	0.178571	37	0.336364	7	0.194444	94	0.594937	4	0.148148	50	0.409836
DB_MAG_00090	79	0.51634	7	0.583333	0	0	10	0.434783	14	0.0744681	159	0.548276	121	0.57346	1	0.2	1	0.00581395	197	0.593373	0	0	20	0.178571	31	0.281818	1	0.0277778	47	0.297468	0	0	41	0.336066
DB_MAG_00091	5	0.0326797	0	0	0	0	0	0	2	0.0106383	7	0.0241379	2	0.00947867	0	0	0	0	20	0.060241	0	0	3	0.0267857	0	0	1	0.0277778	0	0	2	0.0740741	1	0.00819672
DB_MAG_00092	47	0.30719	0	0	0	0	0	0	0	0	6	0.0206897	36	0.170616	0	0	0	0	57	0.171687	0	0	15	0.133929	0	0	5	0.138889	13	0.0822785	11	0.407407	7	0.057377
DB_MAG_00093	1	0.00653595	0	0	0	0	0	0	0	0	5	0.0172414	2	0.00947867	0	0	0	0	0	0	0	0	0	0	2	0.0181818	2	0.0555556	1	0.00632911	0	0	3	0.0245902
DB_MAG_00094	64	0.418301	0	0	0	0	13	0.565217	51	0.271277	174	0.6	128	0.606635	1	0.2	2	0.0116279	144	0.433735	3	0.272727	5	0.0446429	76	0.690909	11	0.305556	77	0.487342	0	0	33	0.270492
DB_MAG_00095	38	0.248366	1	0.0833333	0	0	9	0.391304	5	0.0265957	70	0.241379	56	0.265403	0	0	0	0	22	0.0662651	0	0	0	0	11	0.1	0	0	53	0.335443	0	0	37	0.303279
DB_MAG_00096	41	0.267974	4	0.333333	0	0	2	0.0869565	65	0.345745	28	0.0965517	38	0.180095	1	0.2	0	0	86	0.259036	0	0	12	0.107143	7	0.0636364	5	0.138889	38	0.240506	3	0.111111	10	0.0819672
DB_MAG_00097	3	0.0196078	0	0	0	0	0	0	0	0	5	0.0172414	0	0	0	0	0	0	3	0.00903614	0	0	0	0	0	0	0	0	2	0.0126582	0	0	2	0.0163934
DB_MAG_00098	23	0.150327	0	0	0	0	4	0.173913	19	0.101064	31	0.106897	14	0.0663507	0	0	4	0.0232558	33	0.0993976	0	0	3	0.0267857	11	0.1	6	0.166667	10	0.0632911	0	0	11	0.0901639
DB_MAG_00099	0	0	0	0	0	0	0	0	0	0	0	0	0	0	0	0	0	0	0	0	0	0	0	0	0	0	0	0	0	0	0	0	0	0
DB_MAG_00100	10	0.0653595	0	0	0	0	5	0.217391	9	0.0478723	44	0.151724	21	0.0995261	1	0.2	10	0.0581395	68	0.204819	1	0.0909091	9	0.0803571	5	0.0454545	10	0.277778	7	0.0443038	1	0.037037	7	0.057377
DB_MAG_00101	73	0.477124	4	0.333333	0	0	22	0.956522	89	0.473404	205	0.706897	132	0.625592	0	0	0	0	145	0.436747	4	0.363636	0	0	50	0.454545	0	0	120	0.759494	0	0	99	0.811475
DB_MAG_00102	126	0.823529	12	1	3	0.107143	23	1	186	0.989362	280	0.965517	201	0.952607	1	0.2	20	0.116279	328	0.987952	8	0.727273	22	0.196429	100	0.909091	6	0.166667	153	0.968354	0	0	116	0.95082
DB_MAG_00103	57	0.372549	1	0.0833333	0	0	12	0.521739	33	0.175532	43	0.148276	92	0.436019	0	0	0	0	98	0.295181	0	0	1	0.00892857	20	0.181818	0	0	78	0.493671	0	0	43	0.352459
DB_MAG_00104	10	0.0653595	0	0	0	0	2	0.0869565	0	0	30	0.103448	15	0.07109	0	0	0	0	16	0.0481928	0	0	3	0.0267857	1	0.00909091	3	0.0833333	9	0.056962	0	0	2	0.0163934
DB_MAG_00105	16	0.104575	0	0	0	0	7	0.304348	3	0.0159574	72	0.248276	34	0.161137	0	0	2	0.0116279	56	0.168675	0	0	20	0.178571	0	0	15	0.416667	4	0.0253165	4	0.148148	10	0.0819672
DB_MAG_00106	19	0.124183	1	0.0833333	0	0	5	0.217391	8	0.0425532	70	0.241379	56	0.265403	0	0	8	0.0465116	63	0.189759	1	0.0909091	8	0.0714286	4	0.0363636	9	0.25	6	0.0379747	3	0.111111	9	0.0737705
DB_MAG_00107	9	0.0588235	0	0	0	0	0	0	2	0.0106383	52	0.17931	17	0.0805687	4	0.8	1	0.00581395	66	0.198795	0	0	44	0.392857	71	0.645455	8	0.222222	11	0.0696203	4	0.148148	5	0.0409836
DB_MAG_00108	24	0.156863	2	0.166667	0	0	5	0.217391	9	0.0478723	83	0.286207	70	0.331754	2	0.4	1	0.00581395	45	0.135542	1	0.0909091	8	0.0714286	35	0.318182	12	0.333333	19	0.120253	1	0.037037	14	0.114754
DB_MAG_00109	2	0.0130719	0	0	0	0	0	0	0	0	12	0.0413793	3	0.014218	0	0	0	0	0	0	0	0	0	0	0	0	0	0	0	0	0	0	0	0
DB_MAG_00110	91	0.594771	11	0.916667	1	0.0357143	20	0.869565	142	0.755319	227	0.782759	162	0.767773	3	0.6	50	0.290698	285	0.858434	3	0.272727	77	0.6875	44	0.4	21	0.583333	109	0.689873	1	0.037037	88	0.721311
DB_MAG_00111	44	0.287582	1	0.0833333	0	0	14	0.608696	27	0.143617	169	0.582759	83	0.393365	5	1	2	0.0116279	166	0.5	0	0	18	0.160714	81	0.736364	13	0.361111	50	0.316456	5	0.185185	35	0.286885
DB_MAG_00112	87	0.568627	10	0.833333	4	0.142857	18	0.782609	102	0.542553	244	0.841379	168	0.796209	5	1	39	0.226744	267	0.804217	3	0.272727	51	0.455357	105	0.954545	32	0.888889	79	0.5	22	0.814815	73	0.598361
DB_MAG_00113	83	0.542484	9	0.75	2	0.0714286	18	0.782609	93	0.494681	213	0.734483	161	0.763033	3	0.6	7	0.0406977	206	0.620482	3	0.272727	39	0.348214	62	0.563636	5	0.138889	90	0.56962	4	0.148148	69	0.565574
DB_MAG_00114	11	0.0718954	7	0.583333	0	0	8	0.347826	32	0.170213	109	0.375862	77	0.364929	0	0	0	0	73	0.21988	0	0	0	0	3	0.0272727	0	0	60	0.379747	0	0	23	0.188525
DB_MAG_00115	76	0.496732	12	1	0	0	18	0.782609	147	0.781915	234	0.806897	106	0.50237	4	0.8	1	0.00581395	270	0.813253	5	0.454545	30	0.267857	96	0.872727	2	0.0555556	110	0.696203	3	0.111111	53	0.434426
DB_MAG_00116	120	0.784314	4	0.333333	6	0.214286	19	0.826087	45	0.239362	202	0.696552	163	0.772512	5	1	37	0.215116	289	0.870482	7	0.636364	100	0.892857	108	0.981818	33	0.916667	123	0.778481	8	0.296296	74	0.606557
DB_MAG_00117	7	0.0457516	0	0	0	0	1	0.0434783	6	0.0319149	25	0.0862069	13	0.0616114	0	0	1	0.00581395	21	0.063253	0	0	12	0.107143	2	0.0181818	8	0.222222	7	0.0443038	2	0.0740741	6	0.0491803
DB_MAG_00118	0	0	0	0	0	0	0	0	1	0.00531915	1	0.00344828	2	0.00947867	0	0	2	0.0116279	1	0.00301205	0	0	0	0	0	0	2	0.0555556	1	0.00632911	0	0	0	0
DB_MAG_00119	46	0.300654	1	0.0833333	0	0	1	0.0434783	0	0	46	0.158621	64	0.303318	0	0	0	0	113	0.340361	0	0	5	0.0446429	4	0.0363636	3	0.0833333	24	0.151899	1	0.037037	9	0.0737705
DB_MAG_00120	77	0.503268	9	0.75	0	0	19	0.826087	68	0.361702	225	0.775862	162	0.767773	0	0	4	0.0232558	269	0.810241	2	0.181818	7	0.0625	25	0.227273	1	0.0277778	112	0.708861	0	0	46	0.377049
DB_MAG_00121	10	0.0653595	0	0	0	0	1	0.0434783	0	0	16	0.0551724	23	0.109005	0	0	0	0	10	0.0301205	0	0	0	0	0	0	0	0	5	0.0316456	0	0	6	0.0491803
DB_MAG_00122	29	0.189542	4	0.333333	0	0	4	0.173913	15	0.0797872	61	0.210345	43	0.203791	0	0	6	0.0348837	63	0.189759	1	0.0909091	13	0.116071	4	0.0363636	10	0.277778	17	0.107595	1	0.037037	7	0.057377
DB_MAG_00123	5	0.0326797	0	0	0	0	2	0.0869565	1	0.00531915	9	0.0310345	6	0.028436	0	0	2	0.0116279	25	0.0753012	0	0	10	0.0892857	0	0	5	0.138889	1	0.00632911	0	0	5	0.0409836
DB_MAG_00124	52	0.339869	10	0.833333	0	0	21	0.913043	126	0.670213	264	0.910345	179	0.848341	0	0	3	0.0174419	292	0.879518	3	0.272727	13	0.116071	58	0.527273	2	0.0555556	124	0.78481	0	0	77	0.631148
DB_MAG_00125	59	0.385621	2	0.166667	0	0	9	0.391304	25	0.132979	176	0.606897	123	0.582938	5	1	12	0.0697674	142	0.427711	0	0	32	0.285714	68	0.618182	29	0.805556	44	0.278481	12	0.444444	37	0.303279
DB_MAG_00126	27	0.176471	9	0.75	0	0	15	0.652174	113	0.601064	187	0.644828	57	0.270142	2	0.4	5	0.0290698	181	0.545181	3	0.272727	19	0.169643	31	0.281818	4	0.111111	66	0.417722	0	0	43	0.352459
DB_MAG_00127	3	0.0196078	0	0	0	0	0	0	0	0	31	0.106897	2	0.00947867	0	0	0	0	9	0.0271084	0	0	0	0	0	0	0	0	7	0.0443038	0	0	1	0.00819672
DB_MAG_00128	53	0.346405	0	0	0	0	1	0.0434783	1	0.00531915	42	0.144828	31	0.146919	0	0	5	0.0290698	29	0.0873494	0	0	15	0.133929	75	0.681818	5	0.138889	12	0.0759494	0	0	7	0.057377
DB_MAG_00129	35	0.228758	3	0.25	0	0	9	0.391304	26	0.138298	78	0.268966	56	0.265403	2	0.4	15	0.0872093	92	0.277108	0	0	22	0.196429	11	0.1	15	0.416667	32	0.202532	0	0	22	0.180328
DB_MAG_00130	41	0.267974	1	0.0833333	0	0	7	0.304348	33	0.175532	70	0.241379	46	0.218009	1	0.2	2	0.0116279	86	0.259036	1	0.0909091	6	0.0535714	7	0.0636364	13	0.361111	23	0.14557	2	0.0740741	24	0.196721
DB_MAG_00131	36	0.235294	5	0.416667	0	0	0	0	21	0.111702	8	0.0275862	55	0.260664	3	0.6	0	0	75	0.225904	0	0	28	0.25	0	0	2	0.0555556	16	0.101266	0	0	5	0.0409836
DB_MAG_00132	50	0.326797	8	0.666667	0	0	19	0.826087	90	0.478723	185	0.637931	102	0.483412	0	0	28	0.162791	177	0.533133	3	0.272727	58	0.517857	48	0.436364	7	0.194444	67	0.424051	0	0	60	0.491803
DB_MAG_00133	61	0.398693	7	0.583333	1	0.0357143	14	0.608696	40	0.212766	193	0.665517	131	0.620853	5	1	43	0.25	185	0.557229	1	0.0909091	48	0.428571	101	0.918182	33	0.916667	42	0.265823	17	0.62963	34	0.278689
DB_MAG_00134	3	0.0196078	0	0	0	0	0	0	0	0	4	0.0137931	6	0.028436	0	0	0	0	0	0	0	0	0	0	0	0	0	0	0	0	0	0	0	0
DB_MAG_00135	95	0.620915	10	0.833333	3	0.107143	20	0.869565	143	0.760638	241	0.831034	142	0.672986	5	1	39	0.226744	257	0.774096	5	0.454545	85	0.758929	95	0.863636	13	0.361111	105	0.664557	5	0.185185	85	0.696721
DB_MAG_00136	0	0	0	0	0	0	0	0	0	0	2	0.00689655	0	0	0	0	0	0	2	0.0060241	0	0	1	0.00892857	0	0	7	0.194444	0	0	0	0	0	0
DB_MAG_00137	97	0.633987	8	0.666667	0	0	19	0.826087	91	0.484043	133	0.458621	147	0.696682	0	0	0	0	143	0.430723	3	0.272727	1	0.00892857	26	0.236364	0	0	106	0.670886	0	0	79	0.647541
DB_MAG_00138	49	0.320261	0	0	0	0	13	0.565217	14	0.0744681	53	0.182759	27	0.127962	0	0	0	0	7	0.0210843	0	0	0	0	4	0.0363636	0	0	31	0.196203	0	0	17	0.139344
DB_MAG_00139	26	0.169935	3	0.25	0	0	5	0.217391	31	0.164894	94	0.324138	34	0.161137	0	0	10	0.0581395	115	0.346386	2	0.181818	17	0.151786	12	0.109091	12	0.333333	38	0.240506	0	0	24	0.196721
DB_MAG_00140	12	0.0784314	0	0	0	0	2	0.0869565	9	0.0478723	31	0.106897	12	0.056872	0	0	1	0.00581395	75	0.225904	0	0	2	0.0178571	5	0.0454545	4	0.111111	11	0.0696203	7	0.259259	6	0.0491803
DB_MAG_00141	15	0.0980392	1	0.0833333	0	0	2	0.0869565	6	0.0319149	14	0.0482759	21	0.0995261	0	0	0	0	37	0.111446	0	0	3	0.0267857	0	0	2	0.0555556	6	0.0379747	0	0	2	0.0163934
DB_MAG_00142	84	0.54902	11	0.916667	0	0	16	0.695652	89	0.473404	202	0.696552	111	0.526066	1	0.2	14	0.0813953	221	0.665663	3	0.272727	41	0.366071	61	0.554545	9	0.25	87	0.550633	6	0.222222	79	0.647541
DB_MAG_00143	25	0.163399	3	0.25	0	0	8	0.347826	0	0	116	0.4	38	0.180095	2	0.4	2	0.0116279	48	0.144578	0	0	27	0.241071	3	0.0272727	5	0.138889	11	0.0696203	0	0	10	0.0819672
DB_MAG_00144	51	0.333333	1	0.0833333	0	0	16	0.695652	17	0.0904255	84	0.289655	49	0.232227	0	0	0	0	44	0.13253	1	0.0909091	0	0	11	0.1	0	0	83	0.525316	0	0	38	0.311475
DB_MAG_00145	130	0.849673	11	0.916667	0	0	19	0.826087	107	0.569149	203	0.7	156	0.739336	0	0	3	0.0174419	273	0.822289	4	0.363636	10	0.0892857	24	0.218182	6	0.166667	93	0.588608	0	0	89	0.729508
DB_MAG_00146	32	0.20915	0	0	0	0	17	0.73913	12	0.0638298	126	0.434483	92	0.436019	0	0	0	0	93	0.28012	0	0	0	0	7	0.0636364	0	0	68	0.43038	0	0	34	0.278689
DB_MAG_00147	107	0.699346	9	0.75	6	0.214286	22	0.956522	125	0.664894	250	0.862069	150	0.7109	5	1	49	0.284884	284	0.855422	8	0.727273	86	0.767857	97	0.881818	19	0.527778	92	0.582278	5	0.185185	74	0.606557
DB_MAG_00148	139	0.908497	12	1	0	0	6	0.26087	99	0.526596	234	0.806897	196	0.92891	3	0.6	3	0.0174419	314	0.945783	6	0.545455	49	0.4375	9	0.0818182	19	0.527778	125	0.791139	2	0.0740741	54	0.442623
DB_MAG_00149	37	0.24183	0	0	5	0.178571	5	0.217391	10	0.0531915	25	0.0862069	46	0.218009	0	0	3	0.0174419	97	0.292169	1	0.0909091	5	0.0446429	42	0.381818	1	0.0277778	44	0.278481	0	0	11	0.0901639
DB_MAG_00150	94	0.614379	2	0.166667	1	0.0357143	16	0.695652	65	0.345745	181	0.624138	138	0.654028	2	0.4	3	0.0174419	150	0.451807	1	0.0909091	8	0.0714286	95	0.863636	18	0.5	80	0.506329	1	0.037037	63	0.516393
DB_MAG_00151	75	0.490196	11	0.916667	0	0	21	0.913043	177	0.941489	248	0.855172	170	0.805687	1	0.2	1	0.00581395	319	0.960843	3	0.272727	14	0.125	54	0.490909	5	0.138889	136	0.860759	0	0	93	0.762295
DB_MAG_00152	35	0.228758	1	0.0833333	0	0	13	0.565217	22	0.117021	140	0.482759	109	0.516588	4	0.8	6	0.0348837	122	0.36747	0	0	29	0.258929	89	0.809091	24	0.666667	35	0.221519	10	0.37037	28	0.229508
DB_MAG_00153	74	0.48366	9	0.75	0	0	7	0.304348	79	0.420213	143	0.493103	112	0.530806	1	0.2	0	0	210	0.63253	2	0.181818	11	0.0982143	9	0.0818182	0	0	80	0.506329	0	0	61	0.5
DB_MAG_00154	3	0.0196078	0	0	0	0	0	0	0	0	17	0.0586207	5	0.0236967	0	0	0	0	3	0.00903614	1	0.0909091	0	0	0	0	0	0	1	0.00632911	0	0	2	0.0163934
DB_MAG_00155	118	0.771242	7	0.583333	4	0.142857	19	0.826087	106	0.56383	256	0.882759	177	0.838863	5	1	12	0.0697674	304	0.915663	6	0.545455	95	0.848214	101	0.918182	29	0.805556	90	0.56962	5	0.185185	91	0.745902
DB_MAG_00156	36	0.235294	2	0.166667	0	0	1	0.0434783	2	0.0106383	43	0.148276	67	0.317536	0	0	0	0	43	0.129518	0	0	2	0.0178571	2	0.0181818	0	0	20	0.126582	0	0	15	0.122951
DB_MAG_00157	4	0.0261438	0	0	0	0	1	0.0434783	2	0.0106383	10	0.0344828	7	0.0331754	0	0	0	0	6	0.0180723	0	0	5	0.0446429	1	0.00909091	0	0	9	0.056962	0	0	1	0.00819672
DB_MAG_00158	59	0.385621	0	0	0	0	4	0.173913	0	0	8	0.0275862	48	0.227488	0	0	0	0	14	0.0421687	0	0	0	0	10	0.0909091	0	0	34	0.21519	0	0	3	0.0245902
DB_MAG_00159	20	0.130719	0	0	0	0	4	0.173913	11	0.0585106	42	0.144828	29	0.137441	0	0	0	0	60	0.180723	0	0	0	0	6	0.0545455	1	0.0277778	10	0.0632911	0	0	7	0.057377
DB_MAG_00160	91	0.594771	2	0.166667	0	0	0	0	2	0.0106383	73	0.251724	95	0.450237	2	0.4	0	0	178	0.536145	1	0.0909091	7	0.0625	13	0.118182	1	0.0277778	71	0.449367	3	0.111111	13	0.106557
DB_MAG_00161	132	0.862745	10	0.833333	2	0.0714286	13	0.565217	74	0.393617	204	0.703448	178	0.843602	0	0	9	0.0523256	291	0.876506	5	0.454545	73	0.651786	83	0.754545	21	0.583333	122	0.772152	5	0.185185	79	0.647541
DB_MAG_00162	141	0.921569	12	1	0	0	17	0.73913	93	0.494681	225	0.775862	198	0.938389	2	0.4	0	0	299	0.900602	5	0.454545	59	0.526786	53	0.481818	14	0.388889	131	0.829114	6	0.222222	63	0.516393
DB_MAG_00163	6	0.0392157	0	0	0	0	0	0	2	0.0106383	0	0	3	0.014218	0	0	0	0	2	0.0060241	1	0.0909091	1	0.00892857	1	0.00909091	2	0.0555556	2	0.0126582	0	0	0	0
DB_MAG_00164	14	0.0915033	2	0.166667	0	0	8	0.347826	17	0.0904255	84	0.289655	21	0.0995261	0	0	0	0	99	0.298193	0	0	8	0.0714286	18	0.163636	0	0	31	0.196203	0	0	11	0.0901639
DB_MAG_00165	12	0.0784314	1	0.0833333	0	0	9	0.391304	24	0.12766	41	0.141379	34	0.161137	0	0	0	0	51	0.153614	0	0	7	0.0625	0	0	9	0.25	15	0.0949367	0	0	7	0.057377
DB_MAG_00166	3	0.0196078	0	0	0	0	2	0.0869565	3	0.0159574	34	0.117241	22	0.104265	0	0	4	0.0232558	26	0.0783133	0	0	8	0.0714286	0	0	5	0.138889	1	0.00632911	4	0.148148	1	0.00819672
DB_MAG_00167	11	0.0718954	0	0	0	0	0	0	0	0	12	0.0413793	17	0.0805687	0	0	0	0	30	0.0903614	1	0.0909091	0	0	20	0.181818	9	0.25	2	0.0126582	0	0	5	0.0409836
DB_MAG_00168	57	0.372549	2	0.166667	1	0.0357143	15	0.652174	28	0.148936	199	0.686207	123	0.582938	5	1	21	0.122093	171	0.51506	1	0.0909091	43	0.383929	90	0.818182	33	0.916667	57	0.360759	15	0.555556	42	0.344262
DB_MAG_00169	127	0.830065	5	0.416667	3	0.107143	10	0.434783	61	0.324468	79	0.272414	97	0.459716	0	0	12	0.0697674	159	0.478916	3	0.272727	39	0.348214	40	0.363636	13	0.361111	91	0.575949	0	0	23	0.188525
DB_MAG_00170	53	0.346405	3	0.25	0	0	10	0.434783	51	0.271277	160	0.551724	114	0.540284	3	0.6	11	0.0639535	173	0.521084	3	0.272727	38	0.339286	100	0.909091	29	0.805556	50	0.316456	9	0.333333	34	0.278689
DB_MAG_00171	47	0.30719	7	0.583333	2	0.0714286	12	0.521739	101	0.537234	108	0.372414	69	0.327014	0	0	2	0.0116279	168	0.506024	1	0.0909091	18	0.160714	72	0.654545	10	0.277778	82	0.518987	5	0.185185	42	0.344262
DB_MAG_00172	8	0.0522876	0	0	0	0	4	0.173913	24	0.12766	10	0.0344828	13	0.0616114	0	0	0	0	13	0.0391566	0	0	0	0	0	0	0	0	40	0.253165	0	0	4	0.0327869
DB_MAG_00173	105	0.686275	8	0.666667	2	0.0714286	0	0	24	0.12766	133	0.458621	127	0.601896	3	0.6	3	0.0174419	239	0.71988	2	0.181818	46	0.410714	18	0.163636	18	0.5	82	0.518987	3	0.111111	36	0.295082
DB_MAG_00174	46	0.300654	3	0.25	3	0.107143	9	0.391304	101	0.537234	121	0.417241	103	0.488152	1	0.2	2	0.0116279	57	0.171687	1	0.0909091	12	0.107143	43	0.390909	2	0.0555556	52	0.329114	1	0.037037	58	0.47541
DB_MAG_00175	8	0.0522876	1	0.0833333	0	0	0	0	3	0.0159574	19	0.0655172	12	0.056872	0	0	0	0	14	0.0421687	0	0	0	0	2	0.0181818	0	0	8	0.0506329	0	0	4	0.0327869
DB_MAG_00176	125	0.816993	11	0.916667	3	0.107143	18	0.782609	101	0.537234	217	0.748276	167	0.791469	4	0.8	28	0.162791	277	0.834337	5	0.454545	87	0.776786	95	0.863636	31	0.861111	103	0.651899	13	0.481481	87	0.713115
DB_MAG_00177	4	0.0261438	0	0	0	0	0	0	0	0	9	0.0310345	14	0.0663507	0	0	0	0	5	0.0150602	0	0	0	0	0	0	0	0	2	0.0126582	0	0	8	0.0655738
DB_MAG_00178	126	0.823529	12	1	0	0	23	1	183	0.973404	270	0.931034	203	0.962085	0	0	3	0.0174419	324	0.975904	7	0.636364	12	0.107143	73	0.663636	7	0.194444	143	0.905063	0	0	107	0.877049
DB_MAG_00179	118	0.771242	7	0.583333	0	0	0	0	3	0.0159574	85	0.293103	102	0.483412	0	0	0	0	207	0.623494	3	0.272727	58	0.517857	10	0.0909091	7	0.194444	105	0.664557	0	0	22	0.180328
DB_MAG_00180	14	0.0915033	5	0.416667	0	0	6	0.26087	43	0.228723	28	0.0965517	33	0.156398	0	0	0	0	31	0.0933735	0	0	2	0.0178571	9	0.0818182	1	0.0277778	10	0.0632911	0	0	24	0.196721
DB_MAG_00181	62	0.405229	0	0	0	0	5	0.217391	0	0	129	0.444828	23	0.109005	3	0.6	0	0	33	0.0993976	1	0.0909091	0	0	54	0.490909	11	0.305556	46	0.291139	8	0.296296	16	0.131148
DB_MAG_00182	18	0.117647	0	0	0	0	1	0.0434783	0	0	74	0.255172	32	0.151659	0	0	0	0	25	0.0753012	2	0.181818	0	0	0	0	0	0	27	0.170886	0	0	9	0.0737705
DB_MAG_00183	15	0.0980392	0	0	0	0	0	0	0	0	21	0.0724138	5	0.0236967	0	0	0	0	5	0.0150602	1	0.0909091	0	0	1	0.00909091	2	0.0555556	6	0.0379747	0	0	0	0

## Sheet: h) Donor A SCG mean coverage
MAGs	DA_D_01	DA_D_02	DA_D_03	DA_D_04	DA_D_05	DA_D_06	DA_D_07	DA_D_08	DA_D_09	DA_D_10	DA_D_11	DA_D_12	DA_D_13	DA_D_14	DA_D_15	DA_D_16	DA_D_17	DA_D_18	DA_D_19	DA_D_20	DA_D_21	DA_D_22	DA_D_23	DA_D_24	DA_R01_CDI_P_01_PRE	DA_R01_CDI_P_02_POST	DA_R01_CDI_P_03_POST	DA_R01_CDI_P_05_POST	DA_R01_CDI_P_06_POST	DA_R01_CDI_P_08_PRE	DA_R02_CDI_C_01_PRE	DA_R02_CDI_C_02_PRE	DA_R02_CDI_C_03_POST	DA_R02_CDI_C_04_POST	DA_R02_CDI_C_05_POST	DA_R02_CDI_C_06_POST	DA_R02_CDI_C_07_POST	DA_R03_CDI_C_01_PRE	DA_R03_CDI_C_02_PRE	DA_R03_CDI_C_03_PRE	DA_R03_CDI_C_04_POST	DA_R03_CDI_C_05_POST	DA_R03_CDI_C_06_POST	DA_R03_CDI_C_07_POST	DA_R03_CDI_C_08_POST	DA_R04_UC_P_01_PRE	DA_R04_UC_P_02_PRE	DA_R04_UC_P_03_POST	DA_R04_UC_P_04_POST
DA_MAG_00001	2.10857	0.478867	0.811128	0.929831	0.500976	2.09058	0.472456	0.311206	0.780293	0.406849	0.792139	0.600849	0.204382	0.634413	0.86217	0.883184	1.06811	1.41036	1.56846	0.470166	0.000473985	0.408009	0.786969	1.59756	0	1.4273	3.52798	2.65475	1.77558	0	0	0	0.104063	0.154325	0.052311	2.05427	0.30112	0	0	0	1.74383	0	0.00270029	0.0635125	0	0	0.00141858	0.42658	0.00682937
DA_MAG_00002	0.0099782	0	0.01003	0	0	0	0	0.0198988	0.0165423	0.0224311	0.0399933	1.10471	1.25952	0.0252854	0.0548029	1.21791	0.0249116	16.5472	0.0860633	0.0064813	0.444085	0.00772396	3.60498	0.107748	478.039	7.3659	10.8956	17.0031	0.603916	475.902	479.137	433.283	21.086	8.80782	0.93808	7.22567	1.62515	238.865	290.301	76.9268	16.3021	9.24413	4.36213	1.24126	4.84131	1222.58	1564.58	3.16458	0.229783
[truncated: 126 more rows]
[truncated: 9 more columns]

## Sheet: i) Donor B SCG mean coverage
MAGs	DB_D_01	DB_D_02	DB_D_03	DB_D_04	DB_D_05	DB_D_06	DB_D_07	DB_D_08	DB_D_09	DB_D_10	DB_D_11	DB_D_12	DB_D_13	DB_D_14	DB_D_15	DB_R01_CDI_C_01_PRE	DB_R01_CDI_C_02_PRE	DB_R01_CDI_C_03_POST	DB_R01_CDI_C_04_POST	DB_R01_CDI_C_05_POST	DB_R01_CDI_C_06_POST	DB_R01_CDI_C_07_POST	DB_R02_CDI_C_01_PRE	DB_R02_CDI_C_02_PRE	DB_R02_CDI_C_03_POST	DB_R02_CDI_C_04_POST	DB_R02_CDI_C_05_POST	DB_R02_CDI_C_06_POST	DB_R03_CDI_P_01_PRE	DB_R03_CDI_P_02_PRE	DB_R03_CDI_P_03_POST	DB_R03_CDI_P_04_POST	DB_R03_CDI_P_05_POST	DB_R03_CDI_P_06_POST	DB_R03_CDI_P_07_POST	DB_R03_CDI_P_08_POST	DB_R04_CDI_P_01_PRE	DB_R04_CDI_P_02_PRE	DB_R04_CDI_P_03_POST	DB_R04_CDI_P_04_POST	DB_R04_CDI_P_05_POST	DB_R04_CDI_P_06_POST	DB_R04_CDI_P_07_POST	DB_R04_CDI_P_08_POST	DB_R04_CDI_P_09_POST	DB_R05_UC_P_01_PRE	DB_R05_UC_P_02_POST	DB_R05_UC_P_03_POST	DB_R05_UC_P_04_POST
[truncated: 183 more rows]
[truncated: 2 more columns]
