# Supplementary material for: Metabolic independence drives gut microbial colonization and resilience in health and disease
Source: Genome Biol. 2023 Apr 17;24:78. doi: 10.1186/s13059-023-02924-x (PMC10108530; doi:10.1186/s13059-023-02924-x)
Supplement: Supplementary file 5 — Additional file 5. Accession numbers of gut metagenomes from 17 countries. [file 13059_2023_2924_MOESM5_ESM.xlsx]

## Sheet: Publicly available gut MGx
Sample_ID_in_our_study	Sampe_ID_in_original_study	Bioproject_ID	Study_accession	SRS_accession	SRR_accession	Instrument	Library_layout	Disease_state	Diet	Region	Country	Continent	Sample_type	Num_reads	adult	BMI	Age	DOI_original_study	References
AST0001	31004	PRJEB7774	ERP008729	ERS608599	ERR688505	Illumina HiSeq 2000	PAIRED	carcinoma	n/a	n/a	Austria	Europe	human stool	4267215200	yes	29.3524	64	10.1038/ncomms7528	[94]
AST0002	31009	PRJEB7774	ERP008729	ERS608499	ERR688506	Illumina HiSeq 2001	PAIRED	healthy	n/a	n/a	Austria	Europe	human stool	6790004200	yes	32	68	10.1038/ncomms7528	[94]
AST0003	31021	PRJEB7774	ERP008729	ERS608489	ERR688507	Illumina HiSeq 2002	PAIRED	healthy	n/a	n/a	Austria	Europe	human stool	6284200800	yes	22.1	60	10.1038/ncomms7528	[94]
AST0004	31030	PRJEB7774	ERP008729	ERS608554	ERR688508	Illumina HiSeq 2003	PAIRED	advanced adenoma	n/a	n/a	Austria	Europe	human stool	5169408200	yes	34.11	70	10.1038/ncomms7528	[94]
AST0005	31071	PRJEB7774	ERP008729	ERS608521	ERR688509	Illumina HiSeq 2004	PAIRED	healthy	n/a	n/a	Austria	Europe	human stool	5373605400	yes	23.45	68	10.1038/ncomms7528	[94]
AST0006	31112	PRJEB7774	ERP008729	ERS608508	ERR688510	Illumina HiSeq 2005	PAIRED	healthy	n/a	n/a	Austria	Europe	human stool	5251514800	yes	30.3	66	10.1038/ncomms7528	[94]
AST0007	31129	PRJEB7774	ERP008729	ERS608511	ERR688511	Illumina HiSeq 2006	PAIRED	healthy	n/a	n/a	Austria	Europe	human stool	4171675600	yes	29.7	73	10.1038/ncomms7528	[94]
AST0008	31137	PRJEB7774	ERP008729	ERS608563	ERR688512	Illumina HiSeq 2007	PAIRED	advanced adenoma	n/a	n/a	Austria	Europe	human stool	6652567400	yes	27.14	67	10.1038/ncomms7528	[94]
AST0009	31159	PRJEB7774	ERP008729	ERS608620	ERR688513	Illumina HiSeq 2008	PAIRED	carcinoma	n/a	n/a	Austria	Europe	human stool	5605004600	yes	17.9902	73	10.1038/ncomms7528	[94]
AST0010	31160	PRJEB7774	ERP008729	ERS608481	ERR688514	Illumina HiSeq 2009	PAIRED	healthy	n/a	n/a	Austria	Europe	human stool	5047793000	yes	30	67	10.1038/ncomms7528	[94]
AST0011	31188	PRJEB7774	ERP008729	ERS608602	ERR688515	Illumina HiSeq 2010	PAIRED	carcinoma	n/a	n/a	Austria	Europe	human stool	5475658800	yes	28.0277	65	10.1038/ncomms7528	[94]
AST0012	31219	PRJEB7774	ERP008729	ERS608485	ERR688516	Illumina HiSeq 2011	PAIRED	healthy	n/a	n/a	Austria	Europe	human stool	4480098600	yes	28.3	74	10.1038/ncomms7528	[94]
AST0013	31223	PRJEB7774	ERP008729	ERS608589	ERR688517	Illumina HiSeq 2012	PAIRED	carcinoma	n/a	n/a	Austria	Europe	human stool	5618482400	yes	23.3067	65	10.1038/ncomms7528	[94]
AST0014	31232	PRJEB7774	ERP008729	ERS608525	ERR688518	Illumina HiSeq 2013	PAIRED	healthy	n/a	n/a	Austria	Europe	human stool	5076358000	yes	22.64	70	10.1038/ncomms7528	[94]
AST0015	31233	PRJEB7774	ERP008729	ERS608565	ERR688519	Illumina HiSeq 2014	PAIRED	advanced adenoma	n/a	n/a	Austria	Europe	human stool	6294911000	yes	26.88	62	10.1038/ncomms7528	[94]
AST0016	31236	PRJEB7774	ERP008729	ERS608514	ERR688520	Illumina HiSeq 2015	PAIRED	healthy	n/a	n/a	Austria	Europe	human stool	4820591800	yes	29.06	65	10.1038/ncomms7528	[94]
AST0017	31237	PRJEB7774	ERP008729	ERS608598	ERR688521	Illumina HiSeq 2016	PAIRED	carcinoma	n/a	n/a	Austria	Europe	human stool	5552956600	yes	29.4029	67	10.1038/ncomms7528	[94]
AST0018	31256	PRJEB7774	ERP008729	ERS608544	ERR688522	Illumina HiSeq 2017	PAIRED	advanced adenoma	n/a	n/a	Austria	Europe	human stool	5714474600	yes	24.13	69	10.1038/ncomms7528	[94]
AST0019	31267	PRJEB7774	ERP008729	ERS608527	ERR688523	Illumina HiSeq 2018	PAIRED	healthy	n/a	n/a	Austria	Europe	human stool	5335043800	yes	22.79	67	10.1038/ncomms7528	[94]
AST0020	31275	PRJEB7774	ERP008729	ERS608558	ERR688524	Illumina HiSeq 2019	PAIRED	advanced adenoma	n/a	n/a	Austria	Europe	human stool	4612010200	yes	30.1	62	10.1038/ncomms7528	[94]
AST0021	31276	PRJEB7774	ERP008729	ERS608594	ERR688525	Illumina HiSeq 2020	PAIRED	carcinoma	n/a	n/a	Austria	Europe	human stool	4863883800	yes	30.4705	82	10.1038/ncomms7528	[94]
AST0022	31282	PRJEB7774	ERP008729	ERS608555	ERR688526	Illumina HiSeq 2021	PAIRED	advanced adenoma	n/a	n/a	Austria	Europe	human stool	5903317000	yes	34.08	63	10.1038/ncomms7528	[94]
AST0023	31285	PRJEB7774	ERP008729	ERS608605	ERR688527	Illumina HiSeq 2022	PAIRED	carcinoma	n/a	n/a	Austria	Europe	human stool	6430404000	yes	27.2817	84	10.1038/ncomms7528	[94]
AST0024	31300	PRJEB7774	ERP008729	ERS608495	ERR688528	Illumina HiSeq 2023	PAIRED	healthy	n/a	n/a	Austria	Europe	human stool	6207075800	yes	21.7	68	10.1038/ncomms7528	[94]
AST0025	31328	PRJEB7774	ERP008729	ERS608505	ERR688529	Illumina HiSeq 2024	PAIRED	healthy	n/a	n/a	Austria	Europe	human stool	6193883200	yes	30.9	63	10.1038/ncomms7528	[94]
AST0026	31333	PRJEB7774	ERP008729	ERS608524	ERR688530	Illumina HiSeq 2025	PAIRED	healthy	n/a	n/a	Austria	Europe	human stool	5903451000	yes	22.2	68	10.1038/ncomms7528	[94]
AST0027	31337	PRJEB7774	ERP008729	ERS608553	ERR688531	Illumina HiSeq 2026	PAIRED	advanced adenoma	n/a	n/a	Austria	Europe	human stool	4220077400	yes	35.43	62	10.1038/ncomms7528	[94]
AST0028	31343	PRJEB7774	ERP008729	ERS608516	ERR688532	Illumina HiSeq 2027	PAIRED	healthy	n/a	n/a	Austria	Europe	human stool	4771068400	yes	29.03	72	10.1038/ncomms7528	[94]
AST0029	31360	PRJEB7774	ERP008729	ERS608515	ERR688533	Illumina HiSeq 2028	PAIRED	healthy	n/a	n/a	Austria	Europe	human stool	5587809600	yes	29.04	71	10.1038/ncomms7528	[94]
AST0030	31367	PRJEB7774	ERP008729	ERS608616	ERR688534	Illumina HiSeq 2029	PAIRED	carcinoma	n/a	n/a	Austria	Europe	human stool	6727226400	yes	20.5049	86	10.1038/ncomms7528	[94]
AST0031	31379	PRJEB7774	ERP008729	ERS608507	ERR688535	Illumina HiSeq 2030	PAIRED	healthy	n/a	n/a	Austria	Europe	human stool	6518691800	yes	30.4	63	10.1038/ncomms7528	[94]
AST0032	31398	PRJEB7774	ERP008729	ERS608531	ERR688536	Illumina HiSeq 2031	PAIRED	advanced adenoma	n/a	n/a	Austria	Europe	human stool	6226295600	yes	34.01	68	10.1038/ncomms7528	[94]
AST0033	31416	PRJEB7774	ERP008729	ERS608501	ERR688537	Illumina HiSeq 2032	PAIRED	healthy	n/a	n/a	Austria	Europe	human stool	6102026200	yes	31.8	72	10.1038/ncomms7528	[94]
AST0034	31424	PRJEB7774	ERP008729	ERS608542	ERR688538	Illumina HiSeq 2033	PAIRED	advanced adenoma	n/a	n/a	Austria	Europe	human stool	7089312200	yes	24.84	68	10.1038/ncomms7528	[94]
AST0035	31428	PRJEB7774	ERP008729	ERS608477	ERR688539	Illumina HiSeq 2034	PAIRED	healthy	n/a	n/a	Austria	Europe	human stool	6230086800	yes	30	69	10.1038/ncomms7528	[94]
AST0036	31431	PRJEB7774	ERP008729	ERS608564	ERR688540	Illumina HiSeq 2035	PAIRED	advanced adenoma	n/a	n/a	Austria	Europe	human stool	4134045600	yes	27.04	71	10.1038/ncomms7528	[94]
AST0037	31446	PRJEB7774	ERP008729	ERS608575	ERR688541	Illumina HiSeq 2036	PAIRED	carcinoma	n/a	n/a	Austria	Europe	human stool	6602625800	yes	31.2175	84	10.1038/ncomms7528	[94]
AST0038	31449	PRJEB7774	ERP008729	ERS608557	ERR688542	Illumina HiSeq 2037	PAIRED	advanced adenoma	n/a	n/a	Austria	Europe	human stool	6859849400	yes	30.77	63	10.1038/ncomms7528	[94]
AST0039	31450	PRJEB7774	ERP008729	ERS608519	ERR688543	Illumina HiSeq 2038	PAIRED	healthy	n/a	n/a	Austria	Europe	human stool	4140204800	yes	23.14	67	10.1038/ncomms7528	[94]
AST0040	31452	PRJEB7774	ERP008729	ERS608496	ERR688544	Illumina HiSeq 2039	PAIRED	healthy	n/a	n/a	Austria	Europe	human stool	5563652200	yes	21.7	66	10.1038/ncomms7528	[94]
AST0041	31455	PRJEB7774	ERP008729	ERS608540	ERR688545	Illumina HiSeq 2040	PAIRED	advanced adenoma	n/a	n/a	Austria	Europe	human stool	5041663200	yes	27.43	72	10.1038/ncomms7528	[94]
AST0042	31477	PRJEB7774	ERP008729	ERS608536	ERR688546	Illumina HiSeq 2041	PAIRED	advanced adenoma	n/a	n/a	Austria	Europe	human stool	6074966600	yes	31.24	78	10.1038/ncomms7528	[94]
AST0043	31489	PRJEB7774	ERP008729	ERS608606	ERR688547	Illumina HiSeq 2042	PAIRED	carcinoma	n/a	n/a	Austria	Europe	human stool	4864131200	yes	26.6436	60	10.1038/ncomms7528	[94]
AST0044	31493	PRJEB7774	ERP008729	ERS608617	ERR688548	Illumina HiSeq 2043	PAIRED	carcinoma	n/a	n/a	Austria	Europe	human stool	6192224400	yes	32.2494	68	10.1038/ncomms7528	[94]
AST0045	31501	PRJEB7774	ERP008729	ERS608543	ERR688549	Illumina HiSeq 2044	PAIRED	advanced adenoma	n/a	n/a	Austria	Europe	human stool	8212208800	yes	24.4	69	10.1038/ncomms7528	[94]
AST0046	31512	PRJEB7774	ERP008729	ERS608513	ERR688550	Illumina HiSeq 2045	PAIRED	healthy	n/a	n/a	Austria	Europe	human stool	5107886800	yes	29.3	64	10.1038/ncomms7528	[94]
AST0047	31519	PRJEB7774	ERP008729	ERS608518	ERR688551	Illumina HiSeq 2046	PAIRED	healthy	n/a	n/a	Austria	Europe	human stool	4897126600	yes	28.9	65	10.1038/ncomms7528	[94]
AST0048	31537	PRJEB7774	ERP008729	ERS608475	ERR688552	Illumina HiSeq 2047	PAIRED	healthy	n/a	n/a	Austria	Europe	human stool	5288754200	yes	31	70	10.1038/ncomms7528	[94]
AST0049	31549	PRJEB7774	ERP008729	ERS608579	ERR688553	Illumina HiSeq 2048	PAIRED	carcinoma	n/a	n/a	Austria	Europe	human stool	5925971400	yes	27.7671	84	10.1038/ncomms7528	[94]
AST0050	31557	PRJEB7774	ERP008729	ERS608486	ERR688554	Illumina HiSeq 2049	PAIRED	healthy	n/a	n/a	Austria	Europe	human stool	5719963600	yes	28.5	74	10.1038/ncomms7528	[94]
AST0051	31582	PRJEB7774	ERP008729	ERS608567	ERR688555	Illumina HiSeq 2050	PAIRED	advanced adenoma	n/a	n/a	Austria	Europe	human stool	5338691400	yes	25.7	77	10.1038/ncomms7528	[94]
AST0052	31600	PRJEB7774	ERP008729	ERS608476	ERR688556	Illumina HiSeq 2051	PAIRED	healthy	n/a	n/a	Austria	Europe	human stool	4728658400	yes	30	70	10.1038/ncomms7528	[94]
AST0053	31637	PRJEB7774	ERP008729	ERS608530	ERR688557	Illumina HiSeq 2052	PAIRED	healthy	n/a	n/a	Austria	Europe	human stool	4561634800	yes	29.98	66	10.1038/ncomms7528	[94]
AST0054	31685	PRJEB7774	ERP008729	ERS608607	ERR688558	Illumina HiSeq 2053	PAIRED	carcinoma	n/a	n/a	Austria	Europe	human stool	5267780600	yes	26.3656	74	10.1038/ncomms7528	[94]
AST0055	31700	PRJEB7774	ERP008729	ERS608483	ERR688559	Illumina HiSeq 2054	PAIRED	healthy	n/a	n/a	Austria	Europe	human stool	7020577400	yes	28.7	72	10.1038/ncomms7528	[94]
AST0056	31705	PRJEB7774	ERP008729	ERS608573	ERR688560	Illumina HiSeq 2055	PAIRED	advanced adenoma	n/a	n/a	Austria	Europe	human stool	6174994400	yes	24.7	84	10.1038/ncomms7528	[94]
AST0057	31711	PRJEB7774	ERP008729	ERS608528	ERR688561	Illumina HiSeq 2056	PAIRED	healthy	n/a	n/a	Austria	Europe	human stool	5501758600	yes	30.02	66	10.1038/ncomms7528	[94]
AST0058	31714	PRJEB7774	ERP008729	ERS608484	ERR688562	Illumina HiSeq 2057	PAIRED	healthy	n/a	n/a	Austria	Europe	human stool	6064675600	yes	28.3	69	10.1038/ncomms7528	[94]
AST0059	31723	PRJEB7774	ERP008729	ERS608497	ERR688563	Illumina HiSeq 2058	PAIRED	healthy	n/a	n/a	Austria	Europe	human stool	5195840000	yes	22.4	69	10.1038/ncomms7528	[94]
AST0060	31749	PRJEB7774	ERP008729	ERS608503	ERR688564	Illumina HiSeq 2059	PAIRED	healthy	n/a	n/a	Austria	Europe	human stool	6496599600	yes	31.25	70	10.1038/ncomms7528	[94]
AST0061	31750	PRJEB7774	ERP008729	ERS608509	ERR688565	Illumina HiSeq 2060	PAIRED	healthy	n/a	n/a	Austria	Europe	human stool	5828502000	yes	34.04	66	10.1038/ncomms7528	[94]
AST0062	31766	PRJEB7774	ERP008729	ERS608474	ERR688566	Illumina HiSeq 2061	PAIRED	healthy	n/a	n/a	Austria	Europe	human stool	4041042600	yes	32	73	10.1038/ncomms7528	[94]
AST0063	31865	PRJEB7774	ERP008729	ERS608588	ERR688568	Illumina HiSeq 2062	PAIRED	carcinoma	n/a	n/a	Austria	Europe	human stool	4171030000	yes	23.3355	55	10.1038/ncomms7528	[94]
AST0064	31866	PRJEB7774	ERP008729	ERS608577	ERR688569	Illumina HiSeq 2063	PAIRED	carcinoma	n/a	n/a	Austria	Europe	human stool	6806912800	yes	29.7521	73	10.1038/ncomms7528	[94]
AST0065	31868	PRJEB7774	ERP008729	ERS608585	ERR688570	Illumina HiSeq 2064	PAIRED	carcinoma	n/a	n/a	Austria	Europe	human stool	4713064400	yes	24.0882	64	10.1038/ncomms7528	[94]
AST0066	31870	PRJEB7774	ERP008729	ERS608609	ERR688571	Illumina HiSeq 2065	PAIRED	carcinoma	n/a	n/a	Austria	Europe	human stool	6127893800	yes	25.8806	63	10.1038/ncomms7528	[94]
AST0067	31871	PRJEB7774	ERP008729	ERS608601	ERR688572	Illumina HiSeq 2066	PAIRED	carcinoma	n/a	n/a	Austria	Europe	human stool	6758121000	yes	28.4082	72	10.1038/ncomms7528	[94]
AST0068	31872	PRJEB7774	ERP008729	ERS608593	ERR688573	Illumina HiSeq 2067	PAIRED	carcinoma	n/a	n/a	Austria	Europe	human stool	5852929600	yes	30.8642	46	10.1038/ncomms7528	[94]
AST0069	31873	PRJEB7774	ERP008729	ERS608611	ERR688574	Illumina HiSeq 2068	PAIRED	carcinoma	n/a	n/a	Austria	Europe	human stool	6137340800	yes	24.8163	73	10.1038/ncomms7528	[94]
AST0070	31874	PRJEB7774	ERP008729	ERS608578	ERR688575	Illumina HiSeq 2069	PAIRED	carcinoma	n/a	n/a	Austria	Europe	human stool	7042989800	yes	29.1749	74	10.1038/ncomms7528	[94]
AST0071	31875	PRJEB7774	ERP008729	ERS608603	ERR688576	Illumina HiSeq 2070	PAIRED	carcinoma	n/a	n/a	Austria	Europe	human stool	6309857800	yes	27.7575	58	10.1038/ncomms7528	[94]
AST0072	31876	PRJEB7774	ERP008729	ERS608591	ERR688577	Illumina HiSeq 2071	PAIRED	carcinoma	n/a	n/a	Austria	Europe	human stool	6026950000	yes	20.0692	56	10.1038/ncomms7528	[94]
AST0073	31877	PRJEB7774	ERP008729	ERS608582	ERR688578	Illumina HiSeq 2072	PAIRED	carcinoma	n/a	n/a	Austria	Europe	human stool	5770907200	yes	26.6728	72	10.1038/ncomms7528	[94]
AST0074	31878	PRJEB7774	ERP008729	ERS608580	ERR688579	Illumina HiSeq 2073	PAIRED	carcinoma	n/a	n/a	Austria	Europe	human stool	5723289400	yes	27.1416	52	10.1038/ncomms7528	[94]
AST0075	31879	PRJEB7774	ERP008729	ERS608618	ERR688580	Illumina HiSeq 2074	PAIRED	carcinoma	n/a	n/a	Austria	Europe	human stool	5824565600	yes	29.737	71	10.1038/ncomms7528	[94]
AST0076	31880	PRJEB7774	ERP008729	ERS608612	ERR688581	Illumina HiSeq 2075	PAIRED	carcinoma	n/a	n/a	Austria	Europe	human stool	6676054800	yes	24.3375	74	10.1038/ncomms7528	[94]
AST0077	31881	PRJEB7774	ERP008729	ERS608576	ERR688582	Illumina HiSeq 2076	PAIRED	carcinoma	n/a	n/a	Austria	Europe	human stool	7033840800	yes	30.0781	60	10.1038/ncomms7528	[94]
AST0078	31883	PRJEB7774	ERP008729	ERS608614	ERR688583	Illumina HiSeq 2077	PAIRED	carcinoma	n/a	n/a	Austria	Europe	human stool	7518358000	yes	22.68	43	10.1038/ncomms7528	[94]
AST0079	530018	PRJEB7774	ERP008729	ERS608559	ERR688584	Illumina HiSeq 2078	PAIRED	advanced adenoma	n/a	n/a	Austria	Europe	human stool	5177624200	yes	29.41	56	10.1038/ncomms7528	[94]
AST0080	530026	PRJEB7774	ERP008729	ERS608547	ERR688585	Illumina HiSeq 2079	PAIRED	advanced adenoma	n/a	n/a	Austria	Europe	human stool	4940638800	yes	21.94	83	10.1038/ncomms7528	[94]
AST0081	530028	PRJEB7774	ERP008729	ERS608556	ERR688586	Illumina HiSeq 2080	PAIRED	advanced adenoma	n/a	n/a	Austria	Europe	human stool	5324555200	yes	33.23	67	10.1038/ncomms7528	[94]
AST0082	530039	PRJEB7774	ERP008729	ERS608561	ERR688588	Illumina HiSeq 2081	PAIRED	advanced adenoma	n/a	n/a	Austria	Europe	human stool	4466196200	yes	28.34	67	10.1038/ncomms7528	[94]
AST0083	530041	PRJEB7774	ERP008729	ERS608572	ERR688589	Illumina HiSeq 2082	PAIRED	advanced adenoma	n/a	n/a	Austria	Europe	human stool	6439326600	yes	21.46	69	10.1038/ncomms7528	[94]
AST0084	530050	PRJEB7774	ERP008729	ERS608480	ERR688590	Illumina HiSeq 2083	PAIRED	healthy	n/a	n/a	Austria	Europe	human stool	4215312200	yes	29	71	10.1038/ncomms7528	[94]
AST0085	530052	PRJEB7774	ERP008729	ERS608512	ERR688591	Illumina HiSeq 2084	PAIRED	healthy	n/a	n/a	Austria	Europe	human stool	4436753800	yes	29.38	64	10.1038/ncomms7528	[94]
AST0086	530054	PRJEB7774	ERP008729	ERS608549	ERR688592	Illumina HiSeq 2085	PAIRED	advanced adenoma	n/a	n/a	Austria	Europe	human stool	6605354000	yes	20.52	64	10.1038/ncomms7528	[94]
AST0087	530055	PRJEB7774	ERP008729	ERS608526	ERR688593	Illumina HiSeq 2086	PAIRED	healthy	n/a	n/a	Austria	Europe	human stool	4652551600	yes	22.78	64	10.1038/ncomms7528	[94]
AST0088	530074	PRJEB7774	ERP008729	ERS608490	ERR688594	Illumina HiSeq 2087	PAIRED	healthy	n/a	n/a	Austria	Europe	human stool	4613805200	yes	22.1	68	10.1038/ncomms7528	[94]
AST0089	530075	PRJEB7774	ERP008729	ERS608529	ERR688595	Illumina HiSeq 2088	PAIRED	healthy	n/a	n/a	Austria	Europe	human stool	4759379200	yes	34.14	63	10.1038/ncomms7528	[94]
AST0090	530119	PRJEB7774	ERP008729	ERS608502	ERR688596	Illumina HiSeq 2089	PAIRED	healthy	n/a	n/a	Austria	Europe	human stool	5953675200	yes	31.6	70	10.1038/ncomms7528	[94]
AST0091	530142	PRJEB7774	ERP008729	ERS608546	ERR688597	Illumina HiSeq 2090	PAIRED	advanced adenoma	n/a	n/a	Austria	Europe	human stool	6436714200	yes	22.8	61	10.1038/ncomms7528	[94]
AST0092	530154	PRJEB7774	ERP008729	ERS608487	ERR688598	Illumina HiSeq 2091	PAIRED	healthy	n/a	n/a	Austria	Europe	human stool	5939455800	yes	28.5	74	10.1038/ncomms7528	[94]
AST0093	530163	PRJEB7774	ERP008729	ERS608506	ERR688599	Illumina HiSeq 2092	PAIRED	healthy	n/a	n/a	Austria	Europe	human stool	5554292000	yes	30.4	63	10.1038/ncomms7528	[94]
AST0094	530167	PRJEB7774	ERP008729	ERS608478	ERR688600	Illumina HiSeq 2093	PAIRED	healthy	n/a	n/a	Austria	Europe	human stool	5235160600	yes	30	72	10.1038/ncomms7528	[94]
AST0095	530168	PRJEB7774	ERP008729	ERS608533	ERR688601	Illumina HiSeq 2094	PAIRED	advanced adenoma	n/a	n/a	Austria	Europe	human stool	5727755200	yes	32.8	62	10.1038/ncomms7528	[94]
AST0096	530172	PRJEB7774	ERP008729	ERS608562	ERR688602	Illumina HiSeq 2095	PAIRED	advanced adenoma	n/a	n/a	Austria	Europe	human stool	5121475400	yes	27.4	63	10.1038/ncomms7528	[94]
AST0097	530177	PRJEB7774	ERP008729	ERS608482	ERR688603	Illumina HiSeq 2096	PAIRED	healthy	n/a	n/a	Austria	Europe	human stool	5127310200	yes	29	71	10.1038/ncomms7528	[94]
AST0098	530185	PRJEB7774	ERP008729	ERS608534	ERR688604	Illumina HiSeq 2097	PAIRED	advanced adenoma	n/a	n/a	Austria	Europe	human stool	5482726800	yes	32.8	52	10.1038/ncomms7528	[94]
AST0099	530215	PRJEB7774	ERP008729	ERS608517	ERR688605	Illumina HiSeq 2098	PAIRED	healthy	n/a	n/a	Austria	Europe	human stool	4340155400	yes	31.22	65	10.1038/ncomms7528	[94]
AST0100	530227	PRJEB7774	ERP008729	ERS608491	ERR688606	Illumina HiSeq 2099	PAIRED	healthy	n/a	n/a	Austria	Europe	human stool	5816402000	yes	22.4	68	10.1038/ncomms7528	[94]
AST0101	530251	PRJEB7774	ERP008729	ERS608500	ERR688607	Illumina HiSeq 2100	PAIRED	healthy	n/a	n/a	Austria	Europe	human stool	4058493000	yes	31.8	72	10.1038/ncomms7528	[94]
AST0102	530258	PRJEB7774	ERP008729	ERS608523	ERR688608	Illumina HiSeq 2101	PAIRED	healthy	n/a	n/a	Austria	Europe	human stool	4966309000	yes	22.03	65	10.1038/ncomms7528	[94]
AST0103	530262	PRJEB7774	ERP008729	ERS608560	ERR688609	Illumina HiSeq 2102	PAIRED	advanced adenoma	n/a	n/a	Austria	Europe	human stool	3564144000	yes	29.3	64	10.1038/ncomms7528	[94]
AST0104	530295	PRJEB7774	ERP008729	ERS608493	ERR688610	Illumina HiSeq 2103	PAIRED	healthy	n/a	n/a	Austria	Europe	human stool	6175620400	yes	22.67	70	10.1038/ncomms7528	[94]
AST0105	530297	PRJEB7774	ERP008729	ERS608545	ERR688611	Illumina HiSeq 2104	PAIRED	advanced adenoma	n/a	n/a	Austria	Europe	human stool	6006948200	yes	24	78	10.1038/ncomms7528	[94]
AST0106	530315	PRJEB7774	ERP008729	ERS608479	ERR688612	Illumina HiSeq 2105	PAIRED	healthy	n/a	n/a	Austria	Europe	human stool	4195302800	yes	31	75	10.1038/ncomms7528	[94]
AST0107	530323	PRJEB7774	ERP008729	ERS608570	ERR688613	Illumina HiSeq 2106	PAIRED	advanced adenoma	n/a	n/a	Austria	Europe	human stool	6481250400	yes	24.8	71	10.1038/ncomms7528	[94]
AST0108	530331	PRJEB7774	ERP008729	ERS608522	ERR688614	Illumina HiSeq 2107	PAIRED	healthy	n/a	n/a	Austria	Europe	human stool	4738377400	yes	23.67	70	10.1038/ncomms7528	[94]
AST0109	530348	PRJEB7774	ERP008729	ERS608571	ERR688615	Illumina HiSeq 2108	PAIRED	advanced adenoma	n/a	n/a	Austria	Europe	human stool	5699911400	yes	21.7	58	10.1038/ncomms7528	[94]
AST0110	530364	PRJEB7774	ERP008729	ERS608504	ERR688616	Illumina HiSeq 2109	PAIRED	healthy	n/a	n/a	Austria	Europe	human stool	4677578200	yes	31.17	63	10.1038/ncomms7528	[94]
AST0111	530368	PRJEB7774	ERP008729	ERS608494	ERR688617	Illumina HiSeq 2110	PAIRED	healthy	n/a	n/a	Austria	Europe	human stool	4323642600	yes	22.8	70	10.1038/ncomms7528	[94]
AST0112	530373	PRJEB7774	ERP008729	ERS608583	ERR688618	Illumina HiSeq 2111	PAIRED	carcinoma	n/a	n/a	Austria	Europe	human stool	5510902600	yes	25.7812	47	10.1038/ncomms7528	[94]
AST0113	530394	PRJEB7774	ERP008729	ERS608492	ERR688619	Illumina HiSeq 2112	PAIRED	healthy	n/a	n/a	Austria	Europe	human stool	6930497800	yes	22.58	67	10.1038/ncomms7528	[94]
AST0114	530398	PRJEB7774	ERP008729	ERS608566	ERR688620	Illumina HiSeq 2113	PAIRED	advanced adenoma	n/a	n/a	Austria	Europe	human stool	6085228400	yes	26.47	80	10.1038/ncomms7528	[94]
AST0115	530403	PRJEB7774	ERP008729	ERS608537	ERR688621	Illumina HiSeq 2114	PAIRED	advanced adenoma	n/a	n/a	Austria	Europe	human stool	6189625400	yes	30.12	75	10.1038/ncomms7528	[94]
AST0116	530444	PRJEB7774	ERP008729	ERS608488	ERR688622	Illumina HiSeq 2115	PAIRED	healthy	n/a	n/a	Austria	Europe	human stool	5342989800	yes	22.1	62	10.1038/ncomms7528	[94]
AST0117	530450	PRJEB7774	ERP008729	ERS608568	ERR688623	Illumina HiSeq 2116	PAIRED	advanced adenoma	n/a	n/a	Austria	Europe	human stool	5519696000	yes	25.61	48	10.1038/ncomms7528	[94]
AST0118	530451	PRJEB7774	ERP008729	ERS608510	ERR688624	Illumina HiSeq 2117	PAIRED	healthy	n/a	n/a	Austria	Europe	human stool	6672051000	yes	29.8	68	10.1038/ncomms7528	[94]
AST0119	530558	PRJEB7774	ERP008729	ERS608548	ERR688625	Illumina HiSeq 2118	PAIRED	advanced adenoma	n/a	n/a	Austria	Europe	human stool	5948038400	yes	22.8	56	10.1038/ncomms7528	[94]
AST0120	530600	PRJEB7774	ERP008729	ERS608535	ERR688626	Illumina HiSeq 2119	PAIRED	advanced adenoma	n/a	n/a	Austria	Europe	human stool	6030440000	yes	25.2	70	10.1038/ncomms7528	[94]
AST0121	530623	PRJEB7774	ERP008729	ERS608569	ERR688627	Illumina HiSeq 2120	PAIRED	advanced adenoma	n/a	n/a	Austria	Europe	human stool	5292312800	yes	24.3	62	10.1038/ncomms7528	[94]
AST0122	530697	PRJEB7774	ERP008729	ERS608539	ERR688628	Illumina HiSeq 2121	PAIRED	advanced adenoma	n/a	n/a	Austria	Europe	human stool	6536939200	yes	30.47	63	10.1038/ncomms7528	[94]
AST0123	530705	PRJEB7774	ERP008729	ERS608552	ERR688629	Illumina HiSeq 2122	PAIRED	advanced adenoma	n/a	n/a	Austria	Europe	human stool	4801759400	yes	37.56	77	10.1038/ncomms7528	[94]
AST0124	530743	PRJEB7774	ERP008729	ERS608550	ERR688630	Illumina HiSeq 2123	PAIRED	advanced adenoma	n/a	n/a	Austria	Europe	human stool	5356766200	yes	22.65	66	10.1038/ncomms7528	[94]
AST0125	530756	PRJEB7774	ERP008729	ERS608541	ERR688631	Illumina HiSeq 2124	PAIRED	advanced adenoma	n/a	n/a	Austria	Europe	human stool	4460540000	yes	29.38	70	10.1038/ncomms7528	[94]
AST0126	530840	PRJEB7774	ERP008729	ERS608574	ERR688632	Illumina HiSeq 2125	PAIRED	advanced adenoma	n/a	n/a	Austria	Europe	human stool	6329809600	yes	24.13	74	10.1038/ncomms7528	[94]
AST0127	530867	PRJEB7774	ERP008729	ERS608551	ERR688633	Illumina HiSeq 2126	PAIRED	advanced adenoma	n/a	n/a	Austria	Europe	human stool	6856540400	yes	27.02	58	10.1038/ncomms7528	[94]
AST0128	530890	PRJEB7774	ERP008729	ERS608597	ERR688634	Illumina HiSeq 2127	PAIRED	carcinoma	n/a	n/a	Austria	Europe	human stool	6065809000	yes	29.4118	77	10.1038/ncomms7528	[94]
AST0129	531128	PRJEB7774	ERP008729	ERS608610	ERR688635	Illumina HiSeq 2128	PAIRED	carcinoma	n/a	n/a	Austria	Europe	human stool	4830077000	yes	25.7276	52	10.1038/ncomms7528	[94]
AST0130	531155	PRJEB7774	ERP008729	ERS608584	ERR688636	Illumina HiSeq 2129	PAIRED	carcinoma	n/a	n/a	Austria	Europe	human stool	5941458600	yes	24.2188	72	10.1038/ncomms7528	[94]
AST0131	531248	PRJEB7774	ERP008729	ERS608608	ERR688637	Illumina HiSeq 2130	PAIRED	carcinoma	n/a	n/a	Austria	Europe	human stool	6245559800	yes	26.2976	79	10.1038/ncomms7528	[94]
AST0132	531274	PRJEB7774	ERP008729	ERS608619	ERR688638	Illumina HiSeq 2131	PAIRED	carcinoma	n/a	n/a	Austria	Europe	human stool	7773332800	yes	19.1571	77	10.1038/ncomms7528	[94]
AST0133	531277	PRJEB7774	ERP008729	ERS608600	ERR688639	Illumina HiSeq 2132	PAIRED	carcinoma	n/a	n/a	Austria	Europe	human stool	5502371200	yes	29.0688	64	10.1038/ncomms7528	[94]
AST0134	531281	PRJEB7774	ERP008729	ERS608581	ERR688640	Illumina HiSeq 2133	PAIRED	carcinoma	n/a	n/a	Austria	Europe	human stool	6021699800	yes	27.1203	72	10.1038/ncomms7528	[94]
AST0135	531333	PRJEB7774	ERP008729	ERS608595	ERR688641	Illumina HiSeq 2134	PAIRED	carcinoma	n/a	n/a	Austria	Europe	human stool	5949234000	yes	29.9383	69	10.1038/ncomms7528	[94]
AST0136	531352	PRJEB7774	ERP008729	ERS608615	ERR688642	Illumina HiSeq 2135	PAIRED	carcinoma	n/a	n/a	Austria	Europe	human stool	6644777200	yes	22.5981	66	10.1038/ncomms7528	[94]
AST0137	531361	PRJEB7774	ERP008729	ERS608586	ERR688643	Illumina HiSeq 2136	PAIRED	carcinoma	n/a	n/a	Austria	Europe	human stool	5232640200	yes	23.8281	72	10.1038/ncomms7528	[94]
AST0138	531382	PRJEB7774	ERP008729	ERS608596	ERR688644	Illumina HiSeq 2137	PAIRED	carcinoma	n/a	n/a	Austria	Europe	human stool	4918596800	yes	29.7406	65	10.1038/ncomms7528	[94]
AST0139	531403	PRJEB7774	ERP008729	ERS608532	ERR688645	Illumina HiSeq 2138	PAIRED	advanced adenoma	n/a	n/a	Austria	Europe	human stool	6674049200	yes	29.2	59	10.1038/ncomms7528	[94]
AST0140	531414	PRJEB7774	ERP008729	ERS608520	ERR688646	Illumina HiSeq 2139	PAIRED	healthy	n/a	n/a	Austria	Europe	human stool	5769787400	yes	23.15	46	10.1038/ncomms7528	[94]
AST0141	531416	PRJEB7774	ERP008729	ERS608592	ERR688647	Illumina HiSeq 2140	PAIRED	carcinoma	n/a	n/a	Austria	Europe	human stool	5595405200	yes	33.564	63	10.1038/ncomms7528	[94]
AST0142	531424	PRJEB7774	ERP008729	ERS608498	ERR688648	Illumina HiSeq 2141	PAIRED	healthy	n/a	n/a	Austria	Europe	human stool	6400804600	yes	28.74	46	10.1038/ncomms7528	[94]
AST0143	531469	PRJEB7774	ERP008729	ERS608590	ERR688649	Illumina HiSeq 2142	PAIRED	carcinoma	n/a	n/a	Austria	Europe	human stool	5800445600	yes	22.1453	45	10.1038/ncomms7528	[94]
AST0144	531663	PRJEB7774	ERP008729	ERS631834	ERR710424	Illumina HiSeq 2143	PAIRED	advanced adenoma	n/a	n/a	Austria	Europe	human stool	5006828800	yes	25.6489	63	10.1038/ncomms7528	[94]
AST0145	531766	PRJEB7774	ERP008729	ERS608613	ERR688650	Illumina HiSeq 2144	PAIRED	carcinoma	n/a	n/a	Austria	Europe	human stool	6867493000	yes	24.3375	72	10.1038/ncomms7528	[94]
AST0146	531775	PRJEB7774	ERP008729	ERS608587	ERR688651	Illumina HiSeq 2145	PAIRED	carcinoma	n/a	n/a	Austria	Europe	human stool	4649138000	yes	23.4952	77	10.1038/ncomms7528	[94]
AST0147	532305	PRJEB7774	ERP008729	ERS631832	ERR710425	Illumina HiSeq 2146	PAIRED	advanced adenoma	n/a	n/a	Austria	Europe	human stool	3974594000	yes	43.5799	56	10.1038/ncomms7528	[94]
AST0148	532779	PRJEB7774	ERP008729	ERS631827	ERR710427	Illumina HiSeq 2147	PAIRED	healthy	n/a	n/a	Austria	Europe	human stool	5597192200	yes	28.7197	70	10.1038/ncomms7528	[94]
AST0149	532796	PRJEB7774	ERP008729	ERS631828	ERR710428	Illumina HiSeq 2148	PAIRED	healthy	n/a	n/a	Austria	Europe	human stool	5179692600	yes	26.5625	73	10.1038/ncomms7528	[94]
AST0150	532802	PRJEB7774	ERP008729	ERS631829	ERR710429	Illumina HiSeq 2149	PAIRED	healthy	n/a	n/a	Austria	Europe	human stool	4281127000	yes	23.5294	68	10.1038/ncomms7528	[94]
AST0151	532826	PRJEB7774	ERP008729	ERS631830	ERR710430	Illumina HiSeq 2150	PAIRED	healthy	n/a	n/a	Austria	Europe	human stool	3650678800	yes	31.2213	78	10.1038/ncomms7528	[94]
AST0152	532832	PRJEB7774	ERP008729	ERS631831	ERR710431	Illumina HiSeq 2151	PAIRED	advanced adenoma	n/a	n/a	Austria	Europe	human stool	4305303200	yes	27.5482	68	10.1038/ncomms7528	[94]
AST0153	532915	PRJEB7774	ERP008729	ERS631833	ERR710432	Illumina HiSeq 2152	PAIRED	healthy	n/a	n/a	Austria	Europe	human stool	5260591200	yes	22.6474	43	10.1038/ncomms7528	[94]
AUS0002	KHB_01	PRJEB6092	ERP005558	n/a	ERR505105	ILLUMINA	PAIRED	n/a	Korean high before	n/a	Australia	Australia	human stool	n/a	yes	n/a	n/a	n/a
AUS0004	KHB_02	PRJEB6092	ERP005558	n/a	ERR505103	ILLUMINA	PAIRED	n/a	Korean high before	n/a	Australia	Australia	human stool	n/a	yes	n/a	n/a	n/a
AUS0006	KHB_03	PRJEB6092	ERP005558	n/a	ERR505101	ILLUMINA	PAIRED	n/a	Korean high before	n/a	Australia	Australia	human stool	n/a	yes	n/a	n/a	n/a
AUS0008	KLB_04	PRJEB6092	ERP005558	n/a	ERR505099	ILLUMINA	PAIRED	n/a	Korean low before	n/a	Australia	Australia	human stool	n/a	yes	n/a	n/a	n/a
AUS0010	KLB_05	PRJEB6092	ERP005558	n/a	ERR505097	ILLUMINA	PAIRED	n/a	Korean low before	n/a	Australia	Australia	human stool	n/a	yes	n/a	n/a	n/a
AUS0012	KLB_06	PRJEB6092	ERP005558	n/a	ERR505095	ILLUMINA	PAIRED	n/a	Korean low before	n/a	Australia	Australia	human stool	n/a	yes	n/a	n/a	n/a
AUS0014	WHB_07	PRJEB6092	ERP005558	n/a	ERR505093	ILLUMINA	PAIRED	n/a	Western high before	n/a	Australia	Australia	human stool	n/a	yes	n/a	n/a	n/a
AUS0016	WHB_08	PRJEB6092	ERP005558	n/a	ERR505091	ILLUMINA	PAIRED	n/a	Western high before	n/a	Australia	Australia	human stool	n/a	yes	n/a	n/a	n/a
AUS0018	WHB_09	PRJEB6092	ERP005558	n/a	ERR505089	ILLUMINA	PAIRED	n/a	Western high before	n/a	Australia	Australia	human stool	n/a	yes	n/a	n/a	n/a
AUS0020	WLB_10	PRJEB6092	ERP005558	n/a	ERR505087	ILLUMINA	PAIRED	n/a	Western low before	n/a	Australia	Australia	human stool	n/a	yes	n/a	n/a	n/a
AUS0022	WLB_11	PRJEB6092	ERP005558	n/a	ERR505085	ILLUMINA	PAIRED	n/a	Western low before	n/a	Australia	Australia	human stool	n/a	yes	n/a	n/a	n/a
AUS0024	WLB_12	PRJEB6092	ERP005558	n/a	ERR505083	ILLUMINA	PAIRED	n/a	Western low before	n/a	Australia	Australia	human stool	n/a	yes	n/a	n/a	n/a
BAN0003	LD-Run1-03	PRJEB9150	ERP010229	ERS714111	ERR866563	Illumina HiSeq 2500	PAIRED	cholera	n/a	n/a	Bangladesh	Asia	human stool	7721055	yes	n/a	n/a	10.1128/mBio.00381-15	[96]
BAN0006	LD-Run1-06	PRJEB9150	ERP010229	ERS714114	ERR866566	Illumina HiSeq 2501	PAIRED	cholera	n/a	n/a	Bangladesh	Asia	human stool	15440957	yes	n/a	n/a	10.1128/mBio.00381-15	[96]
BAN0009	LD-Run1-09	PRJEB9150	ERP010229	ERS714117	ERR866569	Illumina HiSeq 2502	PAIRED	cholera	n/a	n/a	Bangladesh	Asia	human stool	13259061	yes	n/a	n/a	10.1128/mBio.00381-15	[96]
BAN0012	LD-Run1-12	PRJEB9150	ERP010229	ERS714120	ERR866572	Illumina HiSeq 2503	PAIRED	cholera	n/a	n/a	Bangladesh	Asia	human stool	8671212	yes	n/a	n/a	10.1128/mBio.00381-15	[96]
BAN0013	LD-Run2-01	PRJEB9150	ERP010229	ERS714121	ERR866573	Illumina HiSeq 2504	PAIRED	healthy	n/a	n/a	Bangladesh	Asia	human stool	530255	yes	n/a	n/a	10.1128/mBio.00381-15	[96]
BAN0014	LD-Run2-02	PRJEB9150	ERP010229	ERS714122	ERR866574	Illumina HiSeq 2505	PAIRED	healthy	n/a	n/a	Bangladesh	Asia	human stool	2688823	yes	n/a	n/a	10.1128/mBio.00381-15	[96]
BAN0015	LD-Run2-03	PRJEB9150	ERP010229	ERS714123	ERR866575	Illumina HiSeq 2506	PAIRED	healthy	n/a	n/a	Bangladesh	Asia	human stool	94284	yes	n/a	n/a	10.1128/mBio.00381-15	[96]
BAN0016	LD-Run2-04	PRJEB9150	ERP010229	ERS714124	ERR866576	Illumina HiSeq 2507	PAIRED	healthy	n/a	n/a	Bangladesh	Asia	human stool	3415209	yes	n/a	n/a	10.1128/mBio.00381-15	[96]
BAN0017	LD-Run2-05	PRJEB9150	ERP010229	ERS714125	ERR866577	Illumina HiSeq 2508	PAIRED	healthy	n/a	n/a	Bangladesh	Asia	human stool	4425530	yes	n/a	n/a	10.1128/mBio.00381-15	[96]
BAN0018	LD-Run2-06	PRJEB9150	ERP010229	ERS714126	ERR866578	Illumina HiSeq 2509	PAIRED	healthy	n/a	n/a	Bangladesh	Asia	human stool	3999977	yes	n/a	n/a	10.1128/mBio.00381-15	[96]
BAN0019	LD-Run2-07	PRJEB9150	ERP010229	ERS714127	ERR866579	Illumina HiSeq 2510	PAIRED	healthy	n/a	n/a	Bangladesh	Asia	human stool	1173478	yes	n/a	n/a	10.1128/mBio.00381-15	[96]
BAN0020	LD-Run2-08	PRJEB9150	ERP010229	ERS714128	ERR866580	Illumina HiSeq 2511	PAIRED	healthy	n/a	n/a	Bangladesh	Asia	human stool	5057502	yes	n/a	n/a	10.1128/mBio.00381-15	[96]
BAN0021	LD-Run2-09	PRJEB9150	ERP010229	ERS714129	ERR866581	Illumina HiSeq 2512	PAIRED	healthy	n/a	n/a	Bangladesh	Asia	human stool	739649	yes	n/a	n/a	10.1128/mBio.00381-15	[96]
BAN0022	LD-Run2-10	PRJEB9150	ERP010229	ERS714130	ERR866582	Illumina HiSeq 2513	PAIRED	healthy	n/a	n/a	Bangladesh	Asia	human stool	82762	yes	n/a	n/a	10.1128/mBio.00381-15	[96]
BAN0023	LD-Run2-11	PRJEB9150	ERP010229	ERS714131	ERR866583	Illumina HiSeq 2514	PAIRED	uncertain	n/a	n/a	Bangladesh	Asia	human stool	5227718	yes	n/a	n/a	10.1128/mBio.00381-15	[96]
BAN0024	LD-Run2-12	PRJEB9150	ERP010229	ERS714132	ERR866584	Illumina HiSeq 2515	PAIRED	uncertain	n/a	n/a	Bangladesh	Asia	human stool	4768152	yes	n/a	n/a	10.1128/mBio.00381-15	[96]
BAN0025	LD-Run2-13	PRJEB9150	ERP010229	ERS714133	ERR866585	Illumina HiSeq 2516	PAIRED	uncertain	n/a	n/a	Bangladesh	Asia	human stool	3530777	yes	n/a	n/a	10.1128/mBio.00381-15	[96]
BAN0028	LD-Run2-16	PRJEB9150	ERP010229	ERS714136	ERR866588	Illumina HiSeq 2517	PAIRED	cholera	n/a	n/a	Bangladesh	Asia	human stool	3139178	yes	n/a	n/a	10.1128/mBio.00381-15	[96]
BAN0030	LD-Run2-18	PRJEB9150	ERP010229	ERS714138	ERR866590	Illumina HiSeq 2518	PAIRED	cholera	n/a	n/a	Bangladesh	Asia	human stool	3912218	yes	n/a	n/a	10.1128/mBio.00381-15	[96]
BAN0035	LD-Run2-23	PRJEB9150	ERP010229	ERS714143	ERR866595	Illumina HiSeq 2519	PAIRED	cholera	n/a	n/a	Bangladesh	Asia	human stool	388853	yes	n/a	n/a	10.1128/mBio.00381-15	[96]
BAN0036	LD-Run2-24	PRJEB9150	ERP010229	ERS714144	ERR866596	Illumina HiSeq 2520	PAIRED	healthy	n/a	n/a	Bangladesh	Asia	human stool	931881	yes	n/a	n/a	10.1128/mBio.00381-15	[96]
BAN0037	LD-Run2-25	PRJEB9150	ERP010229	ERS714145	ERR866597	Illumina HiSeq 2521	PAIRED	cholera	n/a	n/a	Bangladesh	Asia	human stool	3166283	yes	n/a	n/a	10.1128/mBio.00381-15	[96]
BAN0040	LD-Run2-28	PRJEB9150	ERP010229	ERS714148	ERR866600	Illumina HiSeq 2522	PAIRED	cholera	n/a	n/a	Bangladesh	Asia	human stool	2767650	yes	n/a	n/a	10.1128/mBio.00381-15	[96]
BAN0041	LD-Run2-29	PRJEB9150	ERP010229	ERS714149	ERR866601	Illumina HiSeq 2523	PAIRED	healthy	n/a	n/a	Bangladesh	Asia	human stool	3610590	yes	n/a	n/a	10.1128/mBio.00381-15	[96]
BAN0044	LD-Run2-32	PRJEB9150	ERP010229	ERS714152	ERR866604	Illumina HiSeq 2524	PAIRED	cholera	n/a	n/a	Bangladesh	Asia	human stool	2794645	yes	n/a	n/a	10.1128/mBio.00381-15	[96]
BAN0047	LD-Run2-35	PRJEB9150	ERP010229	ERS714155	ERR866607	Illumina HiSeq 2525	PAIRED	cholera	n/a	n/a	Bangladesh	Asia	human stool	1613262	yes	n/a	n/a	10.1128/mBio.00381-15	[96]
BAN0048	LD-Run2-36	PRJEB9150	ERP010229	ERS714156	ERR866608	Illumina HiSeq 2526	PAIRED	cholera	n/a	n/a	Bangladesh	Asia	human stool	2030636	yes	n/a	n/a	10.1128/mBio.00381-15	[96]
BAN0049	LD-Run2-37	PRJEB9150	ERP010229	ERS714157	ERR866609	Illumina HiSeq 2527	PAIRED	cholera	n/a	n/a	Bangladesh	Asia	human stool	2561421	yes	n/a	n/a	10.1128/mBio.00381-15	[96]
CAN0001	P23C0	PRJEB8094	ERP009131	n/a	ERR719848, ERR719849, ERR719850, ERR719851, ERR719852, ERR719853, ERR719854, ERR719855, ERR719856, ERR719857, ERR719858, ERR719859, ERR719860, ERR719861, ERR719862, ERR719863, ERR719864, ERR719865, ERR719866, ERR719867	Illumina HiSeq 2528	PAIRED	healthy	n/a	Montreal	Canada	North America	human stool	n/a	yes	n/a	24	10.1038/ismej.2015.148	[95]
CAN0002	P25C0	PRJEB8094	ERP009131	n/a	ERR719902, ERR719903, ERR719904, ERR719905, ERR719906, ERR719907, ERR719908, ERR719909, ERR719910, ERR719911, ERR719912	Illumina HiSeq 2529	PAIRED	healthy	n/a	Montreal	Canada	North America	human stool	n/a	yes	n/a	23	10.1038/ismej.2015.148	[95]
CAN0003	P38C0	PRJEB8094	ERP009131	n/a	ERR719982, ERR719983, ERR719984, ERR719985, ERR719986, ERR719987, ERR719988, ERR719989, ERR719990, ERR719991, ERR719992, ERR719993, ERR719994, ERR719995, ERR719996, ERR719997, ERR719998, ERR719999, ERR720000, ERR720001, ERR720002, ERR720003, ERR720004	Illumina HiSeq 2530	PAIRED	healthy	n/a	Montreal	Canada	North America	human stool	n/a	yes	n/a	32	10.1038/ismej.2015.148	[95]
CAN0004	P6C0	PRJEB8094	ERP009131	n/a	ERR720148, ERR720149, ERR720150, ERR720151, ERR720152, ERR720153, ERR720154, ERR720155, ERR720156, ERR720157, ERR720158, ERR720159, ERR720160, ERR720161, ERR720162	Illumina HiSeq 2531	PAIRED	healthy	n/a	Montreal	Canada	North America	human stool	n/a	yes	n/a	21	10.1038/ismej.2015.148	[95]
CAN0005	P7C0	PRJEB8094	ERP009131	n/a	ERR720180, ERR720181, ERR720182, ERR720183, ERR720184, ERR720185, ERR720186, ERR720187, ERR720188, ERR720189, ERR720190	Illumina HiSeq 2532	PAIRED	healthy	n/a	Montreal	Canada	North America	human stool	n/a	yes	n/a	23	10.1038/ismej.2015.148	[95]
CAN0006	P8C0	PRJEB8094	ERP009131	n/a	ERR719146, ERR719147, ERR719148, ERR719149, ERR719150, ERR719151, ERR719152, ERR719153, ERR719154, ERR719155, ERR719156, ERR719157, ERR719158, ERR719159, ERR719160, ERR719161, ERR719162, ERR719163, ERR719164, ERR719165, ERR719166, ERR719167, ERR719168, ERR719169, ERR719170, ERR719171	Illumina HiSeq 2533	PAIRED	healthy	n/a	Montreal	Canada	North America	human stool	n/a	yes	n/a	26	10.1038/ismej.2015.148	[95]
CAN0007	P10E0	PRJEB8094	ERP009131	n/a	ERR719232, ERR719233, ERR719234, ERR719235, ERR719236, ERR719237, ERR719238, ERR719239, ERR719240, ERR719241, ERR719242, ERR719243, ERR719244	Illumina HiSeq 2534	PAIRED	healthy	n/a	Montreal	Canada	North America	human stool	n/a	yes	n/a	22	10.1038/ismej.2015.148	[95]
CAN0008	P11E0	PRJEB8094	ERP009131	n/a	ERR719271, ERR719272, ERR719273, ERR719274, ERR719275, ERR719276, ERR719277	Illumina HiSeq 2535	PAIRED	healthy	n/a	Montreal	Canada	North America	human stool	n/a	yes	n/a	23	10.1038/ismej.2015.148	[95]
CAN0009	P12E0	PRJEB8094	ERP009131	n/a	ERR719311, ERR719312, ERR719313, ERR719314, ERR719315, ERR719316, ERR719317, ERR719318, ERR719319, ERR719320	Illumina HiSeq 2536	PAIRED	healthy	n/a	Montreal	Canada	North America	human stool	n/a	yes	n/a	23	10.1038/ismej.2015.148	[95]
CAN0010	P13E0	PRJEB8094	ERP009131	n/a	ERR719350, ERR719351, ERR719352, ERR719353, ERR719354, ERR719355, ERR719356, ERR719357, ERR719358, ERR719359, ERR719360, ERR719361	Illumina HiSeq 2537	PAIRED	healthy	n/a	Montreal	Canada	North America	human stool	n/a	yes	n/a	21	10.1038/ismej.2015.148	[95]
CAN0011	P14E0	PRJEB8094	ERP009131	n/a	ERR719399, ERR719400, ERR719401, ERR719402, ERR719403, ERR719404, ERR719405, ERR719406, ERR719407, ERR719408, ERR719409, ERR719410, ERR719411, ERR719412, ERR719413, ERR719414, ERR719415, ERR719416	Illumina HiSeq 2538	PAIRED	healthy	n/a	Montreal	Canada	North America	human stool	n/a	yes	n/a	22	10.1038/ismej.2015.148	[95]
CAN0012	P15E0	PRJEB8094	ERP009131	n/a	ERR719458, ERR719459, ERR719460, ERR719461, ERR719462, ERR719463, ERR719464, ERR719465, ERR719466, ERR719467, ERR719468, ERR719469, ERR719470, ERR719471, ERR719472, ERR719473, ERR719474, ERR719475, ERR719476, ERR719477	Illumina HiSeq 2539	PAIRED	healthy	n/a	Montreal	Canada	North America	human stool	n/a	yes	n/a	24	10.1038/ismej.2015.148	[95]
CAN0013	P17E0	PRJEB8094	ERP009131	n/a	ERR719515, ERR719516, ERR719517, ERR719518, ERR719519, ERR719520, ERR719521, ERR719522, ERR719523, ERR719524, ERR719525	Illumina HiSeq 2540	PAIRED	healthy	n/a	Montreal	Canada	North America	human stool	n/a	yes	n/a	26	10.1038/ismej.2015.148	[95]
CAN0014	P18E0	PRJEB8094	ERP009131	n/a	ERR719554, ERR719555, ERR719556, ERR719557, ERR719558, ERR719559, ERR719560, ERR719561, ERR719562, ERR719563, ERR719564, ERR719565, ERR719566, ERR719567, ERR719568, ERR719569, ERR719570	Illumina HiSeq 2541	PAIRED	healthy	n/a	Montreal	Canada	North America	human stool	n/a	yes	n/a	23	10.1038/ismej.2015.148	[95]
CAN0015	P19E0	PRJEB8094	ERP009131	n/a	ERR719621, ERR719622, ERR719623, ERR719624, ERR719625, ERR719626, ERR719627, ERR719628, ERR719629, ERR719630, ERR719631, ERR719632, ERR719633, ERR719634, ERR719635, ERR719636, ERR719637, ERR719638	Illumina HiSeq 2542	PAIRED	healthy	n/a	Montreal	Canada	North America	human stool	n/a	yes	n/a	25	10.1038/ismej.2015.148	[95]
CAN0016	P1E0	PRJEB8094	ERP009131	n/a	ERR719671, ERR719672, ERR719673, ERR719674, ERR719675, ERR719676, ERR719677, ERR719678, ERR719679, ERR719680, ERR719681	Illumina HiSeq 2543	PAIRED	healthy	n/a	Montreal	Canada	North America	human stool	n/a	yes	n/a	29	10.1038/ismej.2015.148	[95]
CAN0017	P20E0	PRJEB8094	ERP009131	n/a	ERR719694, ERR719695, ERR719696, ERR719697, ERR719698, ERR719699, ERR719700, ERR719701, ERR719702, ERR719703, ERR719704, ERR719705, ERR719706, ERR719707	Illumina HiSeq 2544	PAIRED	healthy	n/a	Montreal	Canada	North America	human stool	n/a	yes	n/a	22	10.1038/ismej.2015.148	[95]
CAN0018	P21E0	PRJEB8094	ERP009131	n/a	ERR719741, ERR719742, ERR719743, ERR719744, ERR719745, ERR719746, ERR719747, ERR719748, ERR719749, ERR719750, ERR719751, ERR719752, ERR719753, ERR719754, ERR719755, ERR719756, ERR719757	Illumina HiSeq 2545	PAIRED	healthy	n/a	Montreal	Canada	North America	human stool	n/a	yes	n/a	31	10.1038/ismej.2015.148	[95]
CAN0019	P22E0	PRJEB8094	ERP009131	n/a	ERR719801, ERR719802, ERR719803, ERR719804, ERR719805, ERR719806, ERR719807, ERR719808, ERR719809, ERR719810, ERR719811, ERR719812, ERR719813	Illumina HiSeq 2546	PAIRED	healthy	n/a	Montreal	Canada	North America	human stool	n/a	yes	n/a	35	10.1038/ismej.2015.148	[95]
CAN0020	P2E0	PRJEB8094	ERP009131	n/a	ERR719944, ERR719945, ERR719946, ERR719947, ERR719948, ERR719949, ERR719950, ERR719951, ERR719952, ERR719953, ERR719954, ERR719955, ERR719956, ERR719957, ERR719958, ERR719959, ERR719960, ERR719961, ERR719962, ERR719963, ERR719964, ERR719965, ERR719966, ERR719967, ERR719968, ERR719969	Illumina HiSeq 2547	PAIRED	healthy	n/a	Montreal	Canada	North America	human stool	n/a	yes	n/a	31	10.1038/ismej.2015.148	[95]
CAN0021	P3E0	PRJEB8094	ERP009131	n/a	ERR720044, ERR720045, ERR720046, ERR720047, ERR720048, ERR720049, ERR720050, ERR720051, ERR720052, ERR720053, ERR720054, ERR720055, ERR720056	Illumina HiSeq 2548	PAIRED	healthy	n/a	Montreal	Canada	North America	human stool	n/a	yes	n/a	26	10.1038/ismej.2015.148	[95]
CAN0022	P4E0	PRJEB8094	ERP009131	n/a	ERR720077, ERR720078, ERR720079, ERR720080, ERR720081, ERR720082, ERR720083, ERR720084, ERR720085, ERR720086, ERR720087, ERR720088, ERR720089, ERR720090, ERR720091, ERR720092, ERR720093, ERR720094, ERR720095, ERR720096	Illumina HiSeq 2549	PAIRED	healthy	n/a	Montreal	Canada	North America	human stool	n/a	yes	n/a	30	10.1038/ismej.2015.148	[95]
CAN0023	P5E0	PRJEB8094	ERP009131	n/a	ERR720120, ERR720121, ERR720122, ERR720123, ERR720124, ERR720125, ERR720126, ERR720127, ERR720128, ERR720129, ERR720130, ERR720131, ERR720132	Illumina HiSeq 2550	PAIRED	healthy	n/a	Montreal	Canada	North America	human stool	n/a	yes	n/a	22	10.1038/ismej.2015.148	[95]
CHI0001	NLF001	PRJNA422434	SRP008047	n/a	SRR341616	ILLUMINA	PAIRED	healthy	n/a	Shenzhen	China	Asia	human stool	n/a	yes	17.94	31	10.1038/nature11450	[103]
CHI0002	NLF002	PRJNA422434	SRP008047	n/a	SRR341617	ILLUMINA	PAIRED	healthy	n/a	Shenzhen	China	Asia	human stool	n/a	yes	17.97	34	10.1038/nature11450	[103]
CHI0003	NLF005	PRJNA422434	SRP008047	n/a	SRR341618	ILLUMINA	PAIRED	healthy	n/a	Shenzhen	China	Asia	human stool	n/a	yes	19.33	44	10.1038/nature11450	[103]
CHI0004	NLF006	PRJNA422434	SRP008047	n/a	SRR341619	ILLUMINA	PAIRED	healthy	n/a	Shenzhen	China	Asia	human stool	n/a	yes	17.8	27	10.1038/nature11450	[103]
CHI0005	NLF007	PRJNA422434	SRP008047	n/a	SRR341620	ILLUMINA	PAIRED	healthy	n/a	Shenzhen	China	Asia	human stool	n/a	yes	20.57	39	10.1038/nature11450	[103]
CHI0006	NLF009	PRJNA422434	SRP008047	n/a	SRR341621	ILLUMINA	PAIRED	healthy	n/a	Shenzhen	China	Asia	human stool	n/a	yes	18.99	27	10.1038/nature11450	[103]
CHI0007	NLF010	PRJNA422434	SRP008047	n/a	SRR341622	ILLUMINA	PAIRED	healthy	n/a	Shenzhen	China	Asia	human stool	n/a	yes	20.17	35	10.1038/nature11450	[103]
CHI0008	NLF011	PRJNA422434	SRP008047	n/a	SRR341623	ILLUMINA	PAIRED	healthy	n/a	Shenzhen	China	Asia	human stool	n/a	yes	18.52	25	10.1038/nature11450	[103]
CHI0009	NLF014	PRJNA422434	SRP008047	n/a	SRR341624	ILLUMINA	PAIRED	healthy	n/a	Shenzhen	China	Asia	human stool	n/a	yes	18.67	37	10.1038/nature11450	[103]
CHI0010	NLM001	PRJNA422434	SRP008047	n/a	SRR341625	ILLUMINA	PAIRED	healthy	n/a	Shenzhen	China	Asia	human stool	n/a	yes	19.14	32	10.1038/nature11450	[103]
CHI0011	NLM003	PRJNA422434	SRP008047	n/a	SRR341626	ILLUMINA	PAIRED	healthy	n/a	Shenzhen	China	Asia	human stool	n/a	yes	19.49	23	10.1038/nature11450	[103]
CHI0012	NLM005	PRJNA422434	SRP008047	n/a	SRR341627	ILLUMINA	PAIRED	healthy	n/a	Shenzhen	China	Asia	human stool	n/a	yes	19.13	42	10.1038/nature11450	[103]
CHI0013	NLM008	PRJNA422434	SRP008047	n/a	SRR341628	ILLUMINA	PAIRED	healthy	n/a	Shenzhen	China	Asia	human stool	n/a	yes	19.57	22	10.1038/nature11450	[103]
CHI0014	NLM009	PRJNA422434	SRP008047	n/a	SRR341629	ILLUMINA	PAIRED	healthy	n/a	Shenzhen	China	Asia	human stool	n/a	yes	18.37	24	10.1038/nature11450	[103]
CHI0015	NLM015	PRJNA422434	SRP008047	n/a	SRR341630	ILLUMINA	PAIRED	healthy	n/a	Shenzhen	China	Asia	human stool	n/a	yes	18.07	23	10.1038/nature11450	[103]
CHI0016	NLM016	PRJNA422434	SRP008047	n/a	SRR341631	ILLUMINA	PAIRED	healthy	n/a	Shenzhen	China	Asia	human stool	n/a	yes	19.47	23	10.1038/nature11450	[103]
CHI0017	NLM017	PRJNA422434	SRP008047	n/a	SRR341632	ILLUMINA	PAIRED	healthy	n/a	Shenzhen	China	Asia	human stool	n/a	yes	19.16	23	10.1038/nature11450	[103]
CHI0018	NLM023	PRJNA422434	SRP008047	n/a	SRR341633	ILLUMINA	PAIRED	healthy	n/a	Shenzhen	China	Asia	human stool	n/a	yes	19.38	38	10.1038/nature11450	[103]
CHI0019	NLM025	PRJNA422434	SRP008047	n/a	SRR341634	ILLUMINA	PAIRED	healthy	n/a	Shenzhen	China	Asia	human stool	n/a	yes	17.29	19	10.1038/nature11450	[103]
CHI0020	NOF001	PRJNA422434	SRP008047	n/a	SRR341635	ILLUMINA	PAIRED	healthy	n/a	Shenzhen	China	Asia	human stool	n/a	yes	25.51	45	10.1038/nature11450	[103]
CHI0021	NOF002	PRJNA422434	SRP008047	n/a	SRR341636	ILLUMINA	PAIRED	healthy	n/a	Shenzhen	China	Asia	human stool	n/a	yes	26.56	51	10.1038/nature11450	[103]
CHI0022	NOF004	PRJNA422434	SRP008047	n/a	SRR341637	ILLUMINA	PAIRED	healthy	n/a	Shenzhen	China	Asia	human stool	n/a	yes	25.07	33	10.1038/nature11450	[103]
CHI0023	NOF006	PRJNA422434	SRP008047	n/a	SRR341638	ILLUMINA	PAIRED	healthy	n/a	Shenzhen	China	Asia	human stool	n/a	yes	26.13	35	10.1038/nature11450	[103]
CHI0024	NOF007	PRJNA422434	SRP008047	n/a	SRR341639	ILLUMINA	PAIRED	healthy	n/a	Shenzhen	China	Asia	human stool	n/a	yes	24.89	32	10.1038/nature11450	[103]
CHI0025	NOF009	PRJNA422434	SRP008047	n/a	SRR341640	ILLUMINA	PAIRED	healthy	n/a	Shenzhen	China	Asia	human stool	n/a	yes	25.24	26	10.1038/nature11450	[103]
CHI0026	NOF011	PRJNA422434	SRP008047	n/a	SRR341641	ILLUMINA	PAIRED	healthy	n/a	Shenzhen	China	Asia	human stool	n/a	yes	25.39	30	10.1038/nature11450	[103]
CHI0027	NOF013	PRJNA422434	SRP008047	n/a	SRR341642	ILLUMINA	PAIRED	healthy	n/a	Shenzhen	China	Asia	human stool	n/a	yes	25.48	41	10.1038/nature11450	[103]
CHI0028	NOF014	PRJNA422434	SRP008047	n/a	SRR341643	ILLUMINA	PAIRED	healthy	n/a	Shenzhen	China	Asia	human stool	n/a	yes	25.59	42	10.1038/nature11450	[103]
CHI0029	NOM004	PRJNA422434	SRP008047	n/a	SRR341644	ILLUMINA	PAIRED	healthy	n/a	Shenzhen	China	Asia	human stool	n/a	yes	29.06	32	10.1038/nature11450	[103]
CHI0030	NOM007	PRJNA422434	SRP008047	n/a	SRR341645	ILLUMINA	PAIRED	healthy	n/a	Shenzhen	China	Asia	human stool	n/a	yes	23.66	72	10.1038/nature11450	[103]
CHI0031	NOM008	PRJNA422434	SRP008047	n/a	SRR341646	ILLUMINA	PAIRED	healthy	n/a	Shenzhen	China	Asia	human stool	n/a	yes	26.57	54	10.1038/nature11450	[103]
CHI0032	NOM012	PRJNA422434	SRP008047	n/a	SRR341647	ILLUMINA	PAIRED	healthy	n/a	Shenzhen	China	Asia	human stool	n/a	yes	25.71	32	10.1038/nature11450	[103]
CHI0033	NOM013	PRJNA422434	SRP008047	n/a	SRR341648	ILLUMINA	PAIRED	healthy	n/a	Shenzhen	China	Asia	human stool	n/a	yes	26.22	42	10.1038/nature11450	[103]
CHI0034	NOM018	PRJNA422434	SRP008047	n/a	SRR341649	ILLUMINA	PAIRED	healthy	n/a	Shenzhen	China	Asia	human stool	n/a	yes	25	43	10.1038/nature11450	[103]
CHI0035	NOM022	PRJNA422434	SRP008047	n/a	SRR341650	ILLUMINA	PAIRED	healthy	n/a	Shenzhen	China	Asia	human stool	n/a	yes	26.73	23	10.1038/nature11450	[103]
CHI0036	NOM023	PRJNA422434	SRP008047	n/a	SRR341651	ILLUMINA	PAIRED	healthy	n/a	Shenzhen	China	Asia	human stool	n/a	yes	27.12	46	10.1038/nature11450	[103]
CHI0037	NOM026	PRJNA422434	SRP008047	n/a	SRR341652	ILLUMINA	PAIRED	healthy	n/a	Shenzhen	China	Asia	human stool	n/a	yes	25.71	52	10.1038/nature11450	[103]
CHI0038	NOM029	PRJNA422434	SRP008047	n/a	SRR341653	ILLUMINA	PAIRED	healthy	n/a	Shenzhen	China	Asia	human stool	n/a	yes	32.58	14	10.1038/nature11450	[103]
CHI0039	NLF008	PRJNA422434	SRP008047	n/a	SRR341690	ILLUMINA	PAIRED	healthy	n/a	Shenzhen	China	Asia	human stool	n/a	yes	18.03	26	10.1038/nature11450	[103]
CHI0040	NLF012	PRJNA422434	SRP008047	n/a	SRR341691	ILLUMINA	PAIRED	healthy	n/a	Shenzhen	China	Asia	human stool	n/a	yes	19.53	27	10.1038/nature11450	[103]
CHI0041	NLF013	PRJNA422434	SRP008047	n/a	SRR341692	ILLUMINA	PAIRED	healthy	n/a	Shenzhen	China	Asia	human stool	n/a	yes	18.2	32	10.1038/nature11450	[103]
CHI0042	NLF015	PRJNA422434	SRP008047	n/a	SRR341693	ILLUMINA	PAIRED	healthy	n/a	Shenzhen	China	Asia	human stool	n/a	yes	19.15	59	10.1038/nature11450	[103]
CHI0043	NLM002	PRJNA422434	SRP008047	n/a	SRR341694	ILLUMINA	PAIRED	healthy	n/a	Shenzhen	China	Asia	human stool	n/a	yes	18.72	23	10.1038/nature11450	[103]
CHI0044	NLM004	PRJNA422434	SRP008047	n/a	SRR341695	ILLUMINA	PAIRED	healthy	n/a	Shenzhen	China	Asia	human stool	n/a	yes	19.35	24	10.1038/nature11450	[103]
CHI0045	NLM006	PRJNA422434	SRP008047	n/a	SRR341696	ILLUMINA	PAIRED	healthy	n/a	Shenzhen	China	Asia	human stool	n/a	yes	19.03	24	10.1038/nature11450	[103]
CHI0046	NLM007	PRJNA422434	SRP008047	n/a	SRR341697	ILLUMINA	PAIRED	healthy	n/a	Shenzhen	China	Asia	human stool	n/a	yes	19.92	22	10.1038/nature11450	[103]
CHI0047	NLM010	PRJNA422434	SRP008047	n/a	SRR341698	ILLUMINA	PAIRED	healthy	n/a	Shenzhen	China	Asia	human stool	n/a	yes	19.96	23	10.1038/nature11450	[103]
CHI0048	NLM021	PRJNA422434	SRP008047	n/a	SRR341699	ILLUMINA	PAIRED	healthy	n/a	Shenzhen	China	Asia	human stool	n/a	yes	18.59	25	10.1038/nature11450	[103]
CHI0049	NLM022	PRJNA422434	SRP008047	n/a	SRR341700	ILLUMINA	PAIRED	healthy	n/a	Shenzhen	China	Asia	human stool	n/a	yes	19.84	29	10.1038/nature11450	[103]
CHI0050	NLM024	PRJNA422434	SRP008047	n/a	SRR341701	ILLUMINA	PAIRED	healthy	n/a	Shenzhen	China	Asia	human stool	n/a	yes	19.38	23	10.1038/nature11450	[103]
CHI0051	NLM026	PRJNA422434	SRP008047	n/a	SRR341702	ILLUMINA	PAIRED	healthy	n/a	Shenzhen	China	Asia	human stool	n/a	yes	20.66	24	10.1038/nature11450	[103]
CHI0052	NLM027	PRJNA422434	SRP008047	n/a	SRR341703	ILLUMINA	PAIRED	healthy	n/a	Shenzhen	China	Asia	human stool	n/a	yes	19.36	22	10.1038/nature11450	[103]
CHI0053	NLM028	PRJNA422434	SRP008047	n/a	SRR341704	ILLUMINA	PAIRED	healthy	n/a	Shenzhen	China	Asia	human stool	n/a	yes	19.05	21	10.1038/nature11450	[103]
CHI0054	NLM029	PRJNA422434	SRP008047	n/a	SRR341705	ILLUMINA	PAIRED	healthy	n/a	Shenzhen	China	Asia	human stool	n/a	yes	19.44	25	10.1038/nature11450	[103]
CHI0055	NLM031	PRJNA422434	SRP008047	n/a	SRR341706	ILLUMINA	PAIRED	healthy	n/a	Shenzhen	China	Asia	human stool	n/a	yes	20.31	33	10.1038/nature11450	[103]
CHI0056	NLM032	PRJNA422434	SRP008047	n/a	SRR341707	ILLUMINA	PAIRED	healthy	n/a	Shenzhen	China	Asia	human stool	n/a	yes	19.49	39	10.1038/nature11450	[103]
CHI0057	NOF005	PRJNA422434	SRP008047	n/a	SRR341708	ILLUMINA	PAIRED	healthy	n/a	Shenzhen	China	Asia	human stool	n/a	yes	25.39	32	10.1038/nature11450	[103]
CHI0058	NOF008	PRJNA422434	SRP008047	n/a	SRR341709	ILLUMINA	PAIRED	healthy	n/a	Shenzhen	China	Asia	human stool	n/a	yes	26.71	30	10.1038/nature11450	[103]
CHI0059	NOF010	PRJNA422434	SRP008047	n/a	SRR341710	ILLUMINA	PAIRED	healthy	n/a	Shenzhen	China	Asia	human stool	n/a	yes	24.89	40	10.1038/nature11450	[103]
CHI0060	NOF012	PRJNA422434	SRP008047	n/a	SRR341711	ILLUMINA	PAIRED	healthy	n/a	Shenzhen	China	Asia	human stool	n/a	yes	25.81	38	10.1038/nature11450	[103]
CHI0061	NOM001	PRJNA422434	SRP008047	n/a	SRR341712	ILLUMINA	PAIRED	healthy	n/a	Shenzhen	China	Asia	human stool	n/a	yes	26.45	48	10.1038/nature11450	[103]
CHI0062	NOM002	PRJNA422434	SRP008047	n/a	SRR341713	ILLUMINA	PAIRED	healthy	n/a	Shenzhen	China	Asia	human stool	n/a	yes	28.3	68	10.1038/nature11450	[103]
CHI0063	NOM005	PRJNA422434	SRP008047	n/a	SRR341714	ILLUMINA	PAIRED	healthy	n/a	Shenzhen	China	Asia	human stool	n/a	yes	25.4	46	10.1038/nature11450	[103]
CHI0064	NOM009	PRJNA422434	SRP008047	n/a	SRR341715	ILLUMINA	PAIRED	healthy	n/a	Shenzhen	China	Asia	human stool	n/a	yes	25.18	33	10.1038/nature11450	[103]
CHI0065	NOM010	PRJNA422434	SRP008047	n/a	SRR341716	ILLUMINA	PAIRED	healthy	n/a	Shenzhen	China	Asia	human stool	n/a	yes	25.71	30	10.1038/nature11450	[103]
CHI0066	NOM014	PRJNA422434	SRP008047	n/a	SRR341717	ILLUMINA	PAIRED	healthy	n/a	Shenzhen	China	Asia	human stool	n/a	yes	25.1	41	10.1038/nature11450	[103]
CHI0067	NOM015	PRJNA422434	SRP008047	n/a	SRR341718	ILLUMINA	PAIRED	healthy	n/a	Shenzhen	China	Asia	human stool	n/a	yes	25.73	32	10.1038/nature11450	[103]
CHI0068	NOM016	PRJNA422434	SRP008047	n/a	SRR341719	ILLUMINA	PAIRED	healthy	n/a	Shenzhen	China	Asia	human stool	n/a	yes	24.77	37	10.1038/nature11450	[103]
CHI0069	NOM017	PRJNA422434	SRP008047	n/a	SRR341720	ILLUMINA	PAIRED	healthy	n/a	Shenzhen	China	Asia	human stool	n/a	yes	27.24	39	10.1038/nature11450	[103]
CHI0070	NOM019	PRJNA422434	SRP008047	n/a	SRR341721	ILLUMINA	PAIRED	healthy	n/a	Shenzhen	China	Asia	human stool	n/a	yes	25.47	26	10.1038/nature11450	[103]
CHI0071	NOM020	PRJNA422434	SRP008047	n/a	SRR341722	ILLUMINA	PAIRED	healthy	n/a	Shenzhen	China	Asia	human stool	n/a	yes	25.21	24	10.1038/nature11450	[103]
CHI0072	NOM025	PRJNA422434	SRP008047	n/a	SRR341723	ILLUMINA	PAIRED	healthy	n/a	Shenzhen	China	Asia	human stool	n/a	yes	25.59	28	10.1038/nature11450	[103]
CHI0073	NOM027	PRJNA422434	SRP008047	n/a	SRR341724	ILLUMINA	PAIRED	healthy	n/a	Shenzhen	China	Asia	human stool	n/a	yes	25.71	38	10.1038/nature11450	[103]
CHI0074	NOM028	PRJNA422434	SRP008047	n/a	SRR341725	ILLUMINA	PAIRED	healthy	n/a	Shenzhen	China	Asia	human stool	n/a	yes	26.57	47	10.1038/nature11450	[103]
CHI0075	HV9	PRJNA375935	SRP100575	SRS2836442	SRR6474225	Illumina HiSeq 2000	PAIRED	healthy	n/a	Zhejiang&Hangzhou	China	Asia	human stool	n/a	yes	n/a	n/a	10.1186/s13059-017-1271-6	[102]
CHI0076	HV8	PRJNA375935	SRP100575	SRS2836456	SRR6474222	Illumina HiSeq 2001	PAIRED	healthy	n/a	Zhejiang&Hangzhou	China	Asia	human stool	n/a	yes	n/a	n/a	10.1186/s13059-017-1271-6	[102]
CHI0077	HV7	PRJNA375935	SRP100575	SRS2836444	SRR6474223	Illumina HiSeq 2002	PAIRED	healthy	n/a	Zhejiang&Hangzhou	China	Asia	human stool	n/a	yes	n/a	n/a	10.1186/s13059-017-1271-6	[102]
CHI0078	HV6	PRJNA375935	SRP100575	SRS2836445	SRR6474220	Illumina HiSeq 2003	PAIRED	healthy	n/a	Zhejiang&Hangzhou	China	Asia	human stool	n/a	yes	n/a	n/a	10.1186/s13059-017-1271-6	[102]
CHI0079	HV5	PRJNA375935	SRP100575	SRS2836443	SRR6474221	Illumina HiSeq 2004	PAIRED	healthy	n/a	Zhejiang&Hangzhou	China	Asia	human stool	n/a	yes	n/a	n/a	10.1186/s13059-017-1271-6	[102]
CHI0080	HV4	PRJNA375935	SRP100575	SRS2836447	SRR6474218	Illumina HiSeq 2005	PAIRED	healthy	n/a	Zhejiang&Hangzhou	China	Asia	human stool	n/a	yes	n/a	n/a	10.1186/s13059-017-1271-6	[102]
CHI0081	HV31	PRJNA375935	SRP100575	SRS2836430	SRR6474236	Illumina HiSeq 2006	PAIRED	healthy	n/a	Zhejiang&Hangzhou	China	Asia	human stool	n/a	yes	n/a	n/a	10.1186/s13059-017-1271-6	[102]
CHI0082	HV30	PRJNA375935	SRP100575	SRS2836423	SRR6474243	Illumina HiSeq 2007	PAIRED	healthy	n/a	Zhejiang&Hangzhou	China	Asia	human stool	n/a	yes	n/a	n/a	10.1186/s13059-017-1271-6	[102]
CHI0083	HV3	PRJNA375935	SRP100575	SRS2836446	SRR6474219	Illumina HiSeq 2008	PAIRED	healthy	n/a	Zhejiang&Hangzhou	China	Asia	human stool	n/a	yes	n/a	n/a	10.1186/s13059-017-1271-6	[102]
CHI0084	HV29	PRJNA375935	SRP100575	SRS2836424	SRR6474242	Illumina HiSeq 2009	PAIRED	healthy	n/a	Zhejiang&Hangzhou	China	Asia	human stool	n/a	yes	n/a	n/a	10.1186/s13059-017-1271-6	[102]
CHI0085	HV28	PRJNA375935	SRP100575	SRS2836422	SRR6474245	Illumina HiSeq 2010	PAIRED	healthy	n/a	Zhejiang&Hangzhou	China	Asia	human stool	n/a	yes	n/a	n/a	10.1186/s13059-017-1271-6	[102]
CHI0086	HV27	PRJNA375935	SRP100575	SRS2836421	SRR6474244	Illumina HiSeq 2011	PAIRED	healthy	n/a	Zhejiang&Hangzhou	China	Asia	human stool	n/a	yes	n/a	n/a	10.1186/s13059-017-1271-6	[102]
CHI0087	HV26	PRJNA375935	SRP100575	SRS2836427	SRR6474239	Illumina HiSeq 2012	PAIRED	healthy	n/a	Zhejiang&Hangzhou	China	Asia	human stool	n/a	yes	n/a	n/a	10.1186/s13059-017-1271-6	[102]
CHI0088	HV25	PRJNA375935	SRP100575	SRS2836428	SRR6474238	Illumina HiSeq 2013	PAIRED	healthy	n/a	Zhejiang&Hangzhou	China	Asia	human stool	n/a	yes	n/a	n/a	10.1186/s13059-017-1271-6	[102]
CHI0089	HV24	PRJNA375935	SRP100575	SRS2836425	SRR6474241	Illumina HiSeq 2014	PAIRED	healthy	n/a	Zhejiang&Hangzhou	China	Asia	human stool	n/a	yes	n/a	n/a	10.1186/s13059-017-1271-6	[102]
CHI0090	HV23	PRJNA375935	SRP100575	SRS2836426	SRR6474240	Illumina HiSeq 2015	PAIRED	healthy	n/a	Zhejiang&Hangzhou	China	Asia	human stool	n/a	yes	n/a	n/a	10.1186/s13059-017-1271-6	[102]
CHI0091	HV22	PRJNA375935	SRP100575	SRS2836360	SRR6474306	Illumina HiSeq 2016	PAIRED	healthy	n/a	Zhejiang&Hangzhou	China	Asia	human stool	n/a	yes	n/a	n/a	10.1186/s13059-017-1271-6	[102]
CHI0092	HV21	PRJNA375935	SRP100575	SRS2836359	SRR6474307	Illumina HiSeq 2017	PAIRED	healthy	n/a	Zhejiang&Hangzhou	China	Asia	human stool	n/a	yes	n/a	n/a	10.1186/s13059-017-1271-6	[102]
CHI0093	HV20	PRJNA375935	SRP100575	SRS2836364	SRR6474302	Illumina HiSeq 2018	PAIRED	healthy	n/a	Zhejiang&Hangzhou	China	Asia	human stool	n/a	yes	n/a	n/a	10.1186/s13059-017-1271-6	[102]
CHI0094	HV2	PRJNA375935	SRP100575	SRS2829911	SRR6466627	Illumina HiSeq 2019	PAIRED	healthy	n/a	Zhejiang&Hangzhou	China	Asia	human stool	n/a	yes	n/a	n/a	10.1186/s13059-017-1271-6	[102]
CHI0095	HV19	PRJNA375935	SRP100575	SRS2836363	SRR6474303	Illumina HiSeq 2020	PAIRED	healthy	n/a	Zhejiang&Hangzhou	China	Asia	human stool	n/a	yes	n/a	n/a	10.1186/s13059-017-1271-6	[102]
CHI0096	HV18	PRJNA375935	SRP100575	SRS2836362	SRR6474304	Illumina HiSeq 2021	PAIRED	healthy	n/a	Zhejiang&Hangzhou	China	Asia	human stool	n/a	yes	n/a	n/a	10.1186/s13059-017-1271-6	[102]
CHI0097	HV17	PRJNA375935	SRP100575	SRS2836361	SRR6474305	Illumina HiSeq 2022	PAIRED	healthy	n/a	Zhejiang&Hangzhou	China	Asia	human stool	n/a	yes	n/a	n/a	10.1186/s13059-017-1271-6	[102]
CHI0098	HV16	PRJNA375935	SRP100575	SRS2836368	SRR6474298	Illumina HiSeq 2023	PAIRED	healthy	n/a	Zhejiang&Hangzhou	China	Asia	human stool	n/a	yes	n/a	n/a	10.1186/s13059-017-1271-6	[102]
CHI0099	HV15	PRJNA375935	SRP100575	SRS2836367	SRR6474299	Illumina HiSeq 2024	PAIRED	healthy	n/a	Zhejiang&Hangzhou	China	Asia	human stool	n/a	yes	n/a	n/a	10.1186/s13059-017-1271-6	[102]
CHI0100	HV14	PRJNA375935	SRP100575	SRS2836366	SRR6474300	Illumina HiSeq 2025	PAIRED	healthy	n/a	Zhejiang&Hangzhou	China	Asia	human stool	n/a	yes	n/a	n/a	10.1186/s13059-017-1271-6	[102]
CHI0101	HV13	PRJNA375935	SRP100575	SRS2836365	SRR6474301	Illumina HiSeq 2026	PAIRED	healthy	n/a	Zhejiang&Hangzhou	China	Asia	human stool	n/a	yes	n/a	n/a	10.1186/s13059-017-1271-6	[102]
CHI0102	HV12	PRJNA375935	SRP100575	SRS2836449	SRR6474216	Illumina HiSeq 2027	PAIRED	healthy	n/a	Zhejiang&Hangzhou	China	Asia	human stool	n/a	yes	n/a	n/a	10.1186/s13059-017-1271-6	[102]
CHI0103	HV11	PRJNA375935	SRP100575	SRS2836448	SRR6474217	Illumina HiSeq 2028	PAIRED	healthy	n/a	Zhejiang&Hangzhou	China	Asia	human stool	n/a	yes	n/a	n/a	10.1186/s13059-017-1271-6	[102]
CHI0104	HV10	PRJNA375935	SRP100575	SRS2836441	SRR6474224	Illumina HiSeq 2029	PAIRED	healthy	n/a	Zhejiang&Hangzhou	China	Asia	human stool	n/a	yes	n/a	n/a	10.1186/s13059-017-1271-6	[102]
CHI0105	HV1	PRJNA375935	SRP100575	SRS2829916	SRR6466626	Illumina HiSeq 2030	PAIRED	healthy	n/a	Zhejiang&Hangzhou	China	Asia	human stool	n/a	yes	n/a	n/a	10.1186/s13059-017-1271-6	[102]
CHI0106	HD-9	PRJNA375935	SRP100575	SRS2836454	SRR6474214	Illumina HiSeq 2031	PAIRED	healthy	n/a	Zhejiang&Hangzhou	China	Asia	human stool	n/a	yes	n/a	n/a	10.1186/s13059-017-1271-6	[102]
CHI0107	HD-83	PRJNA375935	SRP100575	SRS2836390	SRR6474276	Illumina HiSeq 2032	PAIRED	healthy	n/a	Zhejiang&Hangzhou	China	Asia	human stool	n/a	yes	n/a	n/a	10.1186/s13059-017-1271-6	[102]
CHI0108	HD-82	PRJNA375935	SRP100575	SRS2836389	SRR6474277	Illumina HiSeq 2033	PAIRED	healthy	n/a	Zhejiang&Hangzhou	China	Asia	human stool	n/a	yes	n/a	n/a	10.1186/s13059-017-1271-6	[102]
CHI0109	HD-81	PRJNA375935	SRP100575	SRS2836401	SRR6474265	Illumina HiSeq 2034	PAIRED	healthy	n/a	Zhejiang&Hangzhou	China	Asia	human stool	n/a	yes	n/a	n/a	10.1186/s13059-017-1271-6	[102]
CHI0110	HD-80	PRJNA375935	SRP100575	SRS2836402	SRR6474264	Illumina HiSeq 2035	PAIRED	healthy	n/a	Zhejiang&Hangzhou	China	Asia	human stool	n/a	yes	n/a	n/a	10.1186/s13059-017-1271-6	[102]
CHI0111	HD-8	PRJNA375935	SRP100575	SRS2836450	SRR6474215	Illumina HiSeq 2036	PAIRED	healthy	n/a	Zhejiang&Hangzhou	China	Asia	human stool	n/a	yes	n/a	n/a	10.1186/s13059-017-1271-6	[102]
CHI0112	HD-79	PRJNA375935	SRP100575	SRS2836406	SRR6474261	Illumina HiSeq 2037	PAIRED	healthy	n/a	Zhejiang&Hangzhou	China	Asia	human stool	n/a	yes	n/a	n/a	10.1186/s13059-017-1271-6	[102]
CHI0113	HD-78	PRJNA375935	SRP100575	SRS2836405	SRR6474260	Illumina HiSeq 2038	PAIRED	healthy	n/a	Zhejiang&Hangzhou	China	Asia	human stool	n/a	yes	n/a	n/a	10.1186/s13059-017-1271-6	[102]
CHI0114	HD-77	PRJNA375935	SRP100575	SRS2836403	SRR6474263	Illumina HiSeq 2039	PAIRED	healthy	n/a	Zhejiang&Hangzhou	China	Asia	human stool	n/a	yes	n/a	n/a	10.1186/s13059-017-1271-6	[102]
CHI0115	HD-76	PRJNA375935	SRP100575	SRS2836404	SRR6474262	Illumina HiSeq 2040	PAIRED	healthy	n/a	Zhejiang&Hangzhou	China	Asia	human stool	n/a	yes	n/a	n/a	10.1186/s13059-017-1271-6	[102]
CHI0116	HD-75	PRJNA375935	SRP100575	SRS2836413	SRR6474257	Illumina HiSeq 2041	PAIRED	healthy	n/a	Zhejiang&Hangzhou	China	Asia	human stool	n/a	yes	n/a	n/a	10.1186/s13059-017-1271-6	[102]
CHI0117	HD-74	PRJNA375935	SRP100575	SRS2836409	SRR6474256	Illumina HiSeq 2042	PAIRED	healthy	n/a	Zhejiang&Hangzhou	China	Asia	human stool	n/a	yes	n/a	n/a	10.1186/s13059-017-1271-6	[102]
CHI0118	HD-73	PRJNA375935	SRP100575	SRS2836407	SRR6474259	Illumina HiSeq 2043	PAIRED	healthy	n/a	Zhejiang&Hangzhou	China	Asia	human stool	n/a	yes	n/a	n/a	10.1186/s13059-017-1271-6	[102]
CHI0119	HD-72	PRJNA375935	SRP100575	SRS2836408	SRR6474258	Illumina HiSeq 2044	PAIRED	healthy	n/a	Zhejiang&Hangzhou	China	Asia	human stool	n/a	yes	n/a	n/a	10.1186/s13059-017-1271-6	[102]
CHI0120	HD-71	PRJNA375935	SRP100575	SRS2836358	SRR6474308	Illumina HiSeq 2045	PAIRED	healthy	n/a	Zhejiang&Hangzhou	China	Asia	human stool	n/a	yes	n/a	n/a	10.1186/s13059-017-1271-6	[102]
CHI0121	HD-70	PRJNA375935	SRP100575	SRS2836357	SRR6474309	Illumina HiSeq 2046	PAIRED	healthy	n/a	Zhejiang&Hangzhou	China	Asia	human stool	n/a	yes	n/a	n/a	10.1186/s13059-017-1271-6	[102]
CHI0122	HD-7	PRJNA375935	SRP100575	SRS2836451	SRR6474212	Illumina HiSeq 2047	PAIRED	healthy	n/a	Zhejiang&Hangzhou	China	Asia	human stool	n/a	yes	n/a	n/a	10.1186/s13059-017-1271-6	[102]
CHI0123	HD-69	PRJNA375935	SRP100575	SRS2836352	SRR6474314	Illumina HiSeq 2048	PAIRED	healthy	n/a	Zhejiang&Hangzhou	China	Asia	human stool	n/a	yes	n/a	n/a	10.1186/s13059-017-1271-6	[102]
CHI0124	HD-68	PRJNA375935	SRP100575	SRS2836351	SRR6474315	Illumina HiSeq 2049	PAIRED	healthy	n/a	Zhejiang&Hangzhou	China	Asia	human stool	n/a	yes	n/a	n/a	10.1186/s13059-017-1271-6	[102]
CHI0125	HD-67	PRJNA375935	SRP100575	SRS2836350	SRR6474316	Illumina HiSeq 2050	PAIRED	healthy	n/a	Zhejiang&Hangzhou	China	Asia	human stool	n/a	yes	n/a	n/a	10.1186/s13059-017-1271-6	[102]
CHI0126	HD-66	PRJNA375935	SRP100575	SRS2836349	SRR6474317	Illumina HiSeq 2051	PAIRED	healthy	n/a	Zhejiang&Hangzhou	China	Asia	human stool	n/a	yes	n/a	n/a	10.1186/s13059-017-1271-6	[102]
CHI0127	HD-65	PRJNA375935	SRP100575	SRS2836356	SRR6474310	Illumina HiSeq 2052	PAIRED	healthy	n/a	Zhejiang&Hangzhou	China	Asia	human stool	n/a	yes	n/a	n/a	10.1186/s13059-017-1271-6	[102]
CHI0128	HD-64	PRJNA375935	SRP100575	SRS2836355	SRR6474311	Illumina HiSeq 2053	PAIRED	healthy	n/a	Zhejiang&Hangzhou	China	Asia	human stool	n/a	yes	n/a	n/a	10.1186/s13059-017-1271-6	[102]
CHI0129	HD-63	PRJNA375935	SRP100575	SRS2836354	SRR6474312	Illumina HiSeq 2054	PAIRED	healthy	n/a	Zhejiang&Hangzhou	China	Asia	human stool	n/a	yes	n/a	n/a	10.1186/s13059-017-1271-6	[102]
CHI0130	HD-62	PRJNA375935	SRP100575	SRS2836353	SRR6474313	Illumina HiSeq 2055	PAIRED	healthy	n/a	Zhejiang&Hangzhou	China	Asia	human stool	n/a	yes	n/a	n/a	10.1186/s13059-017-1271-6	[102]
CHI0131	HD-61	PRJNA375935	SRP100575	SRS2836433	SRR6474235	Illumina HiSeq 2056	PAIRED	healthy	n/a	Zhejiang&Hangzhou	China	Asia	human stool	n/a	yes	n/a	n/a	10.1186/s13059-017-1271-6	[102]
CHI0132	HD-60	PRJNA375935	SRP100575	SRS2836431	SRR6474234	Illumina HiSeq 2057	PAIRED	healthy	n/a	Zhejiang&Hangzhou	China	Asia	human stool	n/a	yes	n/a	n/a	10.1186/s13059-017-1271-6	[102]
CHI0133	HD-6	PRJNA375935	SRP100575	SRS2836452	SRR6474213	Illumina HiSeq 2058	PAIRED	healthy	n/a	Zhejiang&Hangzhou	China	Asia	human stool	n/a	yes	n/a	n/a	10.1186/s13059-017-1271-6	[102]
CHI0134	HD-59	PRJNA375935	SRP100575	SRS2836437	SRR6474229	Illumina HiSeq 2059	PAIRED	healthy	n/a	Zhejiang&Hangzhou	China	Asia	human stool	n/a	yes	n/a	n/a	10.1186/s13059-017-1271-6	[102]
CHI0135	HD-58	PRJNA375935	SRP100575	SRS2836438	SRR6474228	Illumina HiSeq 2060	PAIRED	healthy	n/a	Zhejiang&Hangzhou	China	Asia	human stool	n/a	yes	n/a	n/a	10.1186/s13059-017-1271-6	[102]
CHI0136	HD-57	PRJNA375935	SRP100575	SRS2836440	SRR6474227	Illumina HiSeq 2061	PAIRED	healthy	n/a	Zhejiang&Hangzhou	China	Asia	human stool	n/a	yes	n/a	n/a	10.1186/s13059-017-1271-6	[102]
CHI0137	HD-56	PRJNA375935	SRP100575	SRS2836439	SRR6474226	Illumina HiSeq 2062	PAIRED	healthy	n/a	Zhejiang&Hangzhou	China	Asia	human stool	n/a	yes	n/a	n/a	10.1186/s13059-017-1271-6	[102]
CHI0138	HD-55	PRJNA375935	SRP100575	SRS2836432	SRR6474233	Illumina HiSeq 2063	PAIRED	healthy	n/a	Zhejiang&Hangzhou	China	Asia	human stool	n/a	yes	n/a	n/a	10.1186/s13059-017-1271-6	[102]
CHI0139	HD-54	PRJNA375935	SRP100575	SRS2836434	SRR6474232	Illumina HiSeq 2064	PAIRED	healthy	n/a	Zhejiang&Hangzhou	China	Asia	human stool	n/a	yes	n/a	n/a	10.1186/s13059-017-1271-6	[102]
CHI0140	HD-53	PRJNA375935	SRP100575	SRS2836435	SRR6474231	Illumina HiSeq 2065	PAIRED	healthy	n/a	Zhejiang&Hangzhou	China	Asia	human stool	n/a	yes	n/a	n/a	10.1186/s13059-017-1271-6	[102]
CHI0141	HD-52	PRJNA375935	SRP100575	SRS2836436	SRR6474230	Illumina HiSeq 2066	PAIRED	healthy	n/a	Zhejiang&Hangzhou	China	Asia	human stool	n/a	yes	n/a	n/a	10.1186/s13059-017-1271-6	[102]
CHI0142	HD-51	PRJNA375935	SRP100575	SRS2836380	SRR6474286	Illumina HiSeq 2067	PAIRED	healthy	n/a	Zhejiang&Hangzhou	China	Asia	human stool	n/a	yes	n/a	n/a	10.1186/s13059-017-1271-6	[102]
CHI0143	HD-50	PRJNA375935	SRP100575	SRS2836379	SRR6474287	Illumina HiSeq 2068	PAIRED	healthy	n/a	Zhejiang&Hangzhou	China	Asia	human stool	n/a	yes	n/a	n/a	10.1186/s13059-017-1271-6	[102]
CHI0144	HD-5	PRJNA375935	SRP100575	SRS2836455	SRR6474210	Illumina HiSeq 2069	PAIRED	healthy	n/a	Zhejiang&Hangzhou	China	Asia	human stool	n/a	yes	n/a	n/a	10.1186/s13059-017-1271-6	[102]
CHI0145	HD-49	PRJNA375935	SRP100575	SRS2836386	SRR6474280	Illumina HiSeq 2070	PAIRED	healthy	n/a	Zhejiang&Hangzhou	China	Asia	human stool	n/a	yes	n/a	n/a	10.1186/s13059-017-1271-6	[102]
CHI0146	HD-48	PRJNA375935	SRP100575	SRS2836385	SRR6474281	Illumina HiSeq 2071	PAIRED	healthy	n/a	Zhejiang&Hangzhou	China	Asia	human stool	n/a	yes	n/a	n/a	10.1186/s13059-017-1271-6	[102]
CHI0147	HD-47	PRJNA375935	SRP100575	SRS2836388	SRR6474278	Illumina HiSeq 2072	PAIRED	healthy	n/a	Zhejiang&Hangzhou	China	Asia	human stool	n/a	yes	n/a	n/a	10.1186/s13059-017-1271-6	[102]
CHI0148	HD-46	PRJNA375935	SRP100575	SRS2836387	SRR6474279	Illumina HiSeq 2073	PAIRED	healthy	n/a	Zhejiang&Hangzhou	China	Asia	human stool	n/a	yes	n/a	n/a	10.1186/s13059-017-1271-6	[102]
CHI0149	HD-45	PRJNA375935	SRP100575	SRS2836382	SRR6474284	Illumina HiSeq 2074	PAIRED	healthy	n/a	Zhejiang&Hangzhou	China	Asia	human stool	n/a	yes	n/a	n/a	10.1186/s13059-017-1271-6	[102]
CHI0150	HD-44	PRJNA375935	SRP100575	SRS2836381	SRR6474285	Illumina HiSeq 2075	PAIRED	healthy	n/a	Zhejiang&Hangzhou	China	Asia	human stool	n/a	yes	n/a	n/a	10.1186/s13059-017-1271-6	[102]
CHI0151	HD-43	PRJNA375935	SRP100575	SRS2836384	SRR6474282	Illumina HiSeq 2076	PAIRED	healthy	n/a	Zhejiang&Hangzhou	China	Asia	human stool	n/a	yes	n/a	n/a	10.1186/s13059-017-1271-6	[102]
CHI0152	HD-42	PRJNA375935	SRP100575	SRS2836383	SRR6474283	Illumina HiSeq 2077	PAIRED	healthy	n/a	Zhejiang&Hangzhou	China	Asia	human stool	n/a	yes	n/a	n/a	10.1186/s13059-017-1271-6	[102]
CHI0153	HD-41	PRJNA375935	SRP100575	SRS2836369	SRR6474297	Illumina HiSeq 2078	PAIRED	healthy	n/a	Zhejiang&Hangzhou	China	Asia	human stool	n/a	yes	n/a	n/a	10.1186/s13059-017-1271-6	[102]
CHI0154	HD-40	PRJNA375935	SRP100575	SRS2836371	SRR6474296	Illumina HiSeq 2079	PAIRED	healthy	n/a	Zhejiang&Hangzhou	China	Asia	human stool	n/a	yes	n/a	n/a	10.1186/s13059-017-1271-6	[102]
CHI0155	HD-4	PRJNA375935	SRP100575	SRS2836453	SRR6474211	Illumina HiSeq 2080	PAIRED	healthy	n/a	Zhejiang&Hangzhou	China	Asia	human stool	n/a	yes	n/a	n/a	10.1186/s13059-017-1271-6	[102]
CHI0156	HD-39	PRJNA375935	SRP100575	SRS2836376	SRR6474289	Illumina HiSeq 2081	PAIRED	healthy	n/a	Zhejiang&Hangzhou	China	Asia	human stool	n/a	yes	n/a	n/a	10.1186/s13059-017-1271-6	[102]
CHI0157	HD-38	PRJNA375935	SRP100575	SRS2836378	SRR6474288	Illumina HiSeq 2082	PAIRED	healthy	n/a	Zhejiang&Hangzhou	China	Asia	human stool	n/a	yes	n/a	n/a	10.1186/s13059-017-1271-6	[102]
CHI0158	HD-37	PRJNA375935	SRP100575	SRS2836375	SRR6474291	Illumina HiSeq 2083	PAIRED	healthy	n/a	Zhejiang&Hangzhou	China	Asia	human stool	n/a	yes	n/a	n/a	10.1186/s13059-017-1271-6	[102]
CHI0159	HD-36	PRJNA375935	SRP100575	SRS2836377	SRR6474290	Illumina HiSeq 2084	PAIRED	healthy	n/a	Zhejiang&Hangzhou	China	Asia	human stool	n/a	yes	n/a	n/a	10.1186/s13059-017-1271-6	[102]
CHI0160	HD-35	PRJNA375935	SRP100575	SRS2836373	SRR6474293	Illumina HiSeq 2085	PAIRED	healthy	n/a	Zhejiang&Hangzhou	China	Asia	human stool	n/a	yes	n/a	n/a	10.1186/s13059-017-1271-6	[102]
CHI0161	HD-34	PRJNA375935	SRP100575	SRS2836374	SRR6474292	Illumina HiSeq 2086	PAIRED	healthy	n/a	Zhejiang&Hangzhou	China	Asia	human stool	n/a	yes	n/a	n/a	10.1186/s13059-017-1271-6	[102]
CHI0162	HD-33	PRJNA375935	SRP100575	SRS2836370	SRR6474295	Illumina HiSeq 2087	PAIRED	healthy	n/a	Zhejiang&Hangzhou	China	Asia	human stool	n/a	yes	n/a	n/a	10.1186/s13059-017-1271-6	[102]
CHI0163	HD-32	PRJNA375935	SRP100575	SRS2836372	SRR6474294	Illumina HiSeq 2088	PAIRED	healthy	n/a	Zhejiang&Hangzhou	China	Asia	human stool	n/a	yes	n/a	n/a	10.1186/s13059-017-1271-6	[102]
CHI0164	HD-31	PRJNA375935	SRP100575	SRS2836420	SRR6474246	Illumina HiSeq 2089	PAIRED	healthy	n/a	Zhejiang&Hangzhou	China	Asia	human stool	n/a	yes	n/a	n/a	10.1186/s13059-017-1271-6	[102]
CHI0165	HD-30	PRJNA375935	SRP100575	SRS2836419	SRR6474247	Illumina HiSeq 2090	PAIRED	healthy	n/a	Zhejiang&Hangzhou	China	Asia	human stool	n/a	yes	n/a	n/a	10.1186/s13059-017-1271-6	[102]
CHI0166	HD-3	PRJNA375935	SRP100575	SRS2836457	SRR6474208	Illumina HiSeq 2091	PAIRED	healthy	n/a	Zhejiang&Hangzhou	China	Asia	human stool	n/a	yes	n/a	n/a	10.1186/s13059-017-1271-6	[102]
CHI0167	HD-29	PRJNA375935	SRP100575	SRS2836418	SRR6474248	Illumina HiSeq 2092	PAIRED	healthy	n/a	Zhejiang&Hangzhou	China	Asia	human stool	n/a	yes	n/a	n/a	10.1186/s13059-017-1271-6	[102]
CHI0168	HD-28	PRJNA375935	SRP100575	SRS2836417	SRR6474249	Illumina HiSeq 2093	PAIRED	healthy	n/a	Zhejiang&Hangzhou	China	Asia	human stool	n/a	yes	n/a	n/a	10.1186/s13059-017-1271-6	[102]
CHI0169	HD-27	PRJNA375935	SRP100575	SRS2836416	SRR6474250	Illumina HiSeq 2094	PAIRED	healthy	n/a	Zhejiang&Hangzhou	China	Asia	human stool	n/a	yes	n/a	n/a	10.1186/s13059-017-1271-6	[102]
CHI0170	HD-26	PRJNA375935	SRP100575	SRS2836415	SRR6474251	Illumina HiSeq 2095	PAIRED	healthy	n/a	Zhejiang&Hangzhou	China	Asia	human stool	n/a	yes	n/a	n/a	10.1186/s13059-017-1271-6	[102]
CHI0171	HD-25	PRJNA375935	SRP100575	SRS2836414	SRR6474252	Illumina HiSeq 2096	PAIRED	healthy	n/a	Zhejiang&Hangzhou	China	Asia	human stool	n/a	yes	n/a	n/a	10.1186/s13059-017-1271-6	[102]
CHI0172	HD-24	PRJNA375935	SRP100575	SRS2836412	SRR6474253	Illumina HiSeq 2097	PAIRED	healthy	n/a	Zhejiang&Hangzhou	China	Asia	human stool	n/a	yes	n/a	n/a	10.1186/s13059-017-1271-6	[102]
CHI0173	HD-23	PRJNA375935	SRP100575	SRS2836411	SRR6474254	Illumina HiSeq 2098	PAIRED	healthy	n/a	Zhejiang&Hangzhou	China	Asia	human stool	n/a	yes	n/a	n/a	10.1186/s13059-017-1271-6	[102]
CHI0174	HD-22	PRJNA375935	SRP100575	SRS2836410	SRR6474255	Illumina HiSeq 2099	PAIRED	healthy	n/a	Zhejiang&Hangzhou	China	Asia	human stool	n/a	yes	n/a	n/a	10.1186/s13059-017-1271-6	[102]
CHI0175	HD-21	PRJNA375935	SRP100575	SRS2836399	SRR6474267	Illumina HiSeq 2100	PAIRED	healthy	n/a	Zhejiang&Hangzhou	China	Asia	human stool	n/a	yes	n/a	n/a	10.1186/s13059-017-1271-6	[102]
CHI0176	HD-20	PRJNA375935	SRP100575	SRS2836400	SRR6474266	Illumina HiSeq 2101	PAIRED	healthy	n/a	Zhejiang&Hangzhou	China	Asia	human stool	n/a	yes	n/a	n/a	10.1186/s13059-017-1271-6	[102]
CHI0177	HD-2	PRJNA375935	SRP100575	SRS2836458	SRR6474209	Illumina HiSeq 2102	PAIRED	healthy	n/a	Zhejiang&Hangzhou	China	Asia	human stool	n/a	yes	n/a	n/a	10.1186/s13059-017-1271-6	[102]
CHI0178	HD-19	PRJNA375935	SRP100575	SRS2836391	SRR6474275	Illumina HiSeq 2103	PAIRED	healthy	n/a	Zhejiang&Hangzhou	China	Asia	human stool	n/a	yes	n/a	n/a	10.1186/s13059-017-1271-6	[102]
CHI0179	HD-18	PRJNA375935	SRP100575	SRS2836392	SRR6474274	Illumina HiSeq 2104	PAIRED	healthy	n/a	Zhejiang&Hangzhou	China	Asia	human stool	n/a	yes	n/a	n/a	10.1186/s13059-017-1271-6	[102]
CHI0180	HD-17	PRJNA375935	SRP100575	SRS2836393	SRR6474273	Illumina HiSeq 2105	PAIRED	healthy	n/a	Zhejiang&Hangzhou	China	Asia	human stool	n/a	yes	n/a	n/a	10.1186/s13059-017-1271-6	[102]
CHI0181	HD-16	PRJNA375935	SRP100575	SRS2836395	SRR6474272	Illumina HiSeq 2106	PAIRED	healthy	n/a	Zhejiang&Hangzhou	China	Asia	human stool	n/a	yes	n/a	n/a	10.1186/s13059-017-1271-6	[102]
CHI0182	HD-15	PRJNA375935	SRP100575	SRS2836394	SRR6474271	Illumina HiSeq 2107	PAIRED	healthy	n/a	Zhejiang&Hangzhou	China	Asia	human stool	n/a	yes	n/a	n/a	10.1186/s13059-017-1271-6	[102]
CHI0183	HD-14	PRJNA375935	SRP100575	SRS2836396	SRR6474270	Illumina HiSeq 2108	PAIRED	healthy	n/a	Zhejiang&Hangzhou	China	Asia	human stool	n/a	yes	n/a	n/a	10.1186/s13059-017-1271-6	[102]
CHI0184	HD-13	PRJNA375935	SRP100575	SRS2836397	SRR6474269	Illumina HiSeq 2109	PAIRED	healthy	n/a	Zhejiang&Hangzhou	China	Asia	human stool	n/a	yes	n/a	n/a	10.1186/s13059-017-1271-6	[102]
CHI0185	HD-12	PRJNA375935	SRP100575	SRS2836398	SRR6474268	Illumina HiSeq 2110	PAIRED	healthy	n/a	Zhejiang&Hangzhou	China	Asia	human stool	n/a	yes	n/a	n/a	10.1186/s13059-017-1271-6	[102]
CHI0186	HD-11	PRJNA375935	SRP100575	SRS2836460	SRR6474206	Illumina HiSeq 2111	PAIRED	healthy	n/a	Zhejiang&Hangzhou	China	Asia	human stool	n/a	yes	n/a	n/a	10.1186/s13059-017-1271-6	[102]
CHI0187	HD-10	PRJNA375935	SRP100575	SRS2836459	SRR6474207	Illumina HiSeq 2112	PAIRED	healthy	n/a	Zhejiang&Hangzhou	China	Asia	human stool	n/a	yes	n/a	n/a	10.1186/s13059-017-1271-6	[102]
CHI0188	HD-1	PRJNA375935	SRP100575	SRS2836429	SRR6474237	Illumina HiSeq 2113	PAIRED	healthy	n/a	Zhejiang&Hangzhou	China	Asia	human stool	n/a	yes	n/a	n/a	10.1186/s13059-017-1271-6	[102]
DEN0001	MH0318	PRJEB4336	ERP003612	n/a	ERR321597	ILLUMINA	PAIRED	healthy	n/a	n/a	Denmark	Europe	human stool	n/a	yes	18.13	n/a	10.1038/nature12506	[91]
DEN0002	MH0080	PRJEB4336	ERP003612	n/a	ERR321234	ILLUMINA	PAIRED	healthy	n/a	n/a	Denmark	Europe	human stool	n/a	yes	18.59	n/a	10.1038/nature12506	[91]
DEN0003	MH0420	PRJEB4336	ERP003612	n/a	ERR321618	ILLUMINA	PAIRED	healthy	n/a	n/a	Denmark	Europe	human stool	n/a	yes	19.01	n/a	10.1038/nature12506	[91]
DEN0004	MH0048	PRJEB4336	ERP003612	n/a	ERR321169	ILLUMINA	PAIRED	healthy	n/a	n/a	Denmark	Europe	human stool	n/a	yes	19.4	n/a	10.1038/nature12506	[91]
DEN0005	MH0307	PRJEB4336	ERP003612	n/a	ERR321594	ILLUMINA	PAIRED	healthy	n/a	n/a	Denmark	Europe	human stool	n/a	yes	19.52	n/a	10.1038/nature12506	[91]
DEN0006	MH0107	PRJEB4336	ERP003612	n/a	ERR321346	ILLUMINA	PAIRED	healthy	n/a	n/a	Denmark	Europe	human stool	n/a	yes	19.63	n/a	10.1038/nature12506	[91]
DEN0007	MH0432	PRJEB4336	ERP003612	n/a	ERR321630	ILLUMINA	PAIRED	healthy	n/a	n/a	Denmark	Europe	human stool	n/a	yes	19.9	n/a	10.1038/nature12506	[91]
DEN0008	MH0079	PRJEB4336	ERP003612	n/a	ERR321232	ILLUMINA	PAIRED	healthy	n/a	n/a	Denmark	Europe	human stool	n/a	yes	19.97	n/a	10.1038/nature12506	[91]
DEN0009	MH0019	PRJEB4336	ERP003612	n/a	ERR321114	ILLUMINA	PAIRED	healthy	n/a	n/a	Denmark	Europe	human stool	n/a	yes	20.01	n/a	10.1038/nature12506	[91]
DEN0010	MH0408	PRJEB4336	ERP003612	n/a	ERR321606	ILLUMINA	PAIRED	healthy	n/a	n/a	Denmark	Europe	human stool	n/a	yes	20.1	n/a	10.1038/nature12506	[91]
DEN0011	MH0437	PRJEB4336	ERP003612	n/a	ERR321635	ILLUMINA	PAIRED	healthy	n/a	n/a	Denmark	Europe	human stool	n/a	yes	20.17	n/a	10.1038/nature12506	[91]
DEN0012	MH0277	PRJEB4336	ERP003612	n/a	ERR321585	ILLUMINA	PAIRED	healthy	n/a	n/a	Denmark	Europe	human stool	n/a	yes	20.26	n/a	10.1038/nature12506	[91]
DEN0013	MH0054	PRJEB4336	ERP003612	n/a	ERR321182	ILLUMINA	PAIRED	healthy	n/a	n/a	Denmark	Europe	human stool	n/a	yes	20.31	n/a	10.1038/nature12506	[91]
DEN0014	MH0013	PRJEB4336	ERP003612	n/a	ERR321100	ILLUMINA	PAIRED	healthy	n/a	n/a	Denmark	Europe	human stool	n/a	yes	20.46	n/a	10.1038/nature12506	[91]
DEN0015	MH0074	PRJEB4336	ERP003612	n/a	ERR321223	ILLUMINA	PAIRED	healthy	n/a	n/a	Denmark	Europe	human stool	n/a	yes	20.46	n/a	10.1038/nature12506	[91]
DEN0016	MH0066	PRJEB4336	ERP003612	n/a	ERR321205	ILLUMINA	PAIRED	healthy	n/a	n/a	Denmark	Europe	human stool	n/a	yes	20.79	n/a	10.1038/nature12506	[91]
DEN0017	MH0425	PRJEB4336	ERP003612	n/a	ERR321623	ILLUMINA	PAIRED	healthy	n/a	n/a	Denmark	Europe	human stool	n/a	yes	20.82	n/a	10.1038/nature12506	[91]
DEN0018	MH0445	PRJEB4336	ERP003612	n/a	ERR321643	ILLUMINA	PAIRED	healthy	n/a	n/a	Denmark	Europe	human stool	n/a	yes	20.85	n/a	10.1038/nature12506	[91]
DEN0019	MH0040	PRJEB4336	ERP003612	n/a	ERR321154	ILLUMINA	PAIRED	healthy	n/a	n/a	Denmark	Europe	human stool	n/a	yes	20.87	n/a	10.1038/nature12506	[91]
DEN0020	MH0067	PRJEB4336	ERP003612	n/a	ERR321207	ILLUMINA	PAIRED	healthy	n/a	n/a	Denmark	Europe	human stool	n/a	yes	21.07	n/a	10.1038/nature12506	[91]
DEN0021	MH0288	PRJEB4336	ERP003612	n/a	ERR321589	ILLUMINA	PAIRED	healthy	n/a	n/a	Denmark	Europe	human stool	n/a	yes	21.08	n/a	10.1038/nature12506	[91]
DEN0022	MH0272	PRJEB4336	ERP003612	n/a	ERR321581	ILLUMINA	PAIRED	healthy	n/a	n/a	Denmark	Europe	human stool	n/a	yes	21.22	n/a	10.1038/nature12506	[91]
DEN0023	MH0126	PRJEB4336	ERP003612	n/a	ERR321417	ILLUMINA	PAIRED	healthy	n/a	n/a	Denmark	Europe	human stool	n/a	yes	21.24	n/a	10.1038/nature12506	[91]
DEN0024	MH0086	PRJEB4336	ERP003612	n/a	ERR321247	ILLUMINA	PAIRED	healthy	n/a	n/a	Denmark	Europe	human stool	n/a	yes	21.59	n/a	10.1038/nature12506	[91]
DEN0025	MH0005	PRJEB4336	ERP003612	n/a	ERR321072	ILLUMINA	PAIRED	healthy	n/a	n/a	Denmark	Europe	human stool	n/a	yes	21.68	n/a	10.1038/nature12506	[91]
DEN0026	MH0424	PRJEB4336	ERP003612	n/a	ERR321622	ILLUMINA	PAIRED	healthy	n/a	n/a	Denmark	Europe	human stool	n/a	yes	21.79	n/a	10.1038/nature12506	[91]
DEN0027	MH0017	PRJEB4336	ERP003612	n/a	ERR321110	ILLUMINA	PAIRED	healthy	n/a	n/a	Denmark	Europe	human stool	n/a	yes	21.81	n/a	10.1038/nature12506	[91]
DEN0028	MH0322	PRJEB4336	ERP003612	n/a	ERR321599	ILLUMINA	PAIRED	healthy	n/a	n/a	Denmark	Europe	human stool	n/a	yes	21.93	n/a	10.1038/nature12506	[91]
DEN0029	MH0178	PRJEB4336	ERP003612	n/a	ERR321529	ILLUMINA	PAIRED	healthy	n/a	n/a	Denmark	Europe	human stool	n/a	yes	21.94	n/a	10.1038/nature12506	[91]
DEN0030	MH0038	PRJEB4336	ERP003612	n/a	ERR321150	ILLUMINA	PAIRED	healthy	n/a	n/a	Denmark	Europe	human stool	n/a	yes	21.97	n/a	10.1038/nature12506	[91]
DEN0031	MH0161	PRJEB4336	ERP003612	n/a	ERR321493	ILLUMINA	PAIRED	healthy	n/a	n/a	Denmark	Europe	human stool	n/a	yes	22.03	n/a	10.1038/nature12506	[91]
DEN0032	MH0058	PRJEB4336	ERP003612	n/a	ERR321190	ILLUMINA	PAIRED	healthy	n/a	n/a	Denmark	Europe	human stool	n/a	yes	22.04	n/a	10.1038/nature12506	[91]
DEN0033	MH0292	PRJEB4336	ERP003612	n/a	ERR321591	ILLUMINA	PAIRED	healthy	n/a	n/a	Denmark	Europe	human stool	n/a	yes	22.06	n/a	10.1038/nature12506	[91]
DEN0034	MH0125	PRJEB4336	ERP003612	n/a	ERR321413	ILLUMINA	PAIRED	healthy	n/a	n/a	Denmark	Europe	human stool	n/a	yes	22.11	n/a	10.1038/nature12506	[91]
DEN0035	MH0224	PRJEB4336	ERP003612	n/a	ERR321565	ILLUMINA	PAIRED	healthy	n/a	n/a	Denmark	Europe	human stool	n/a	yes	22.3	n/a	10.1038/nature12506	[91]
DEN0036	MH0011	PRJEB4336	ERP003612	n/a	ERR321091	ILLUMINA	PAIRED	healthy	n/a	n/a	Denmark	Europe	human stool	n/a	yes	22.31	n/a	10.1038/nature12506	[91]
DEN0038	MH0006	PRJEB4336	ERP003612	n/a	ERR321078	ILLUMINA	PAIRED	healthy	n/a	n/a	Denmark	Europe	human stool	n/a	yes	22.38	n/a	10.1038/nature12506	[91]
DEN0039	MH0149	PRJEB4336	ERP003612	n/a	ERR321480	ILLUMINA	PAIRED	healthy	n/a	n/a	Denmark	Europe	human stool	n/a	yes	22.41	n/a	10.1038/nature12506	[91]
DEN0040	MH0089	PRJEB4336	ERP003612	n/a	ERR321253	ILLUMINA	PAIRED	healthy	n/a	n/a	Denmark	Europe	human stool	n/a	yes	22.49	n/a	10.1038/nature12506	[91]
DEN0041	MH0247	PRJEB4336	ERP003612	n/a	ERR321575	ILLUMINA	PAIRED	healthy	n/a	n/a	Denmark	Europe	human stool	n/a	yes	22.5	n/a	10.1038/nature12506	[91]
DEN0042	MH0082	PRJEB4336	ERP003612	n/a	ERR321239	ILLUMINA	PAIRED	healthy	n/a	n/a	Denmark	Europe	human stool	n/a	yes	22.56	n/a	10.1038/nature12506	[91]
DEN0043	MH0135	PRJEB4336	ERP003612	n/a	ERR321450	ILLUMINA	PAIRED	healthy	n/a	n/a	Denmark	Europe	human stool	n/a	yes	22.64	n/a	10.1038/nature12506	[91]
DEN0044	MH0035	PRJEB4336	ERP003612	n/a	ERR321144	ILLUMINA	PAIRED	healthy	n/a	n/a	Denmark	Europe	human stool	n/a	yes	22.66	n/a	10.1038/nature12506	[91]
DEN0045	MH0438	PRJEB4336	ERP003612	n/a	ERR321636	ILLUMINA	PAIRED	healthy	n/a	n/a	Denmark	Europe	human stool	n/a	yes	22.66	n/a	10.1038/nature12506	[91]
DEN0046	MH0181	PRJEB4336	ERP003612	n/a	ERR321532	ILLUMINA	PAIRED	healthy	n/a	n/a	Denmark	Europe	human stool	n/a	yes	22.68	n/a	10.1038/nature12506	[91]
DEN0047	MH0070	PRJEB4336	ERP003612	n/a	ERR321214	ILLUMINA	PAIRED	healthy	n/a	n/a	Denmark	Europe	human stool	n/a	yes	22.69	n/a	10.1038/nature12506	[91]
DEN0049	MH0133	PRJEB4336	ERP003612	n/a	ERR321443	ILLUMINA	PAIRED	healthy	n/a	n/a	Denmark	Europe	human stool	n/a	yes	22.7	n/a	10.1038/nature12506	[91]
DEN0050	MH0024	PRJEB4336	ERP003612	n/a	ERR321124	ILLUMINA	PAIRED	healthy	n/a	n/a	Denmark	Europe	human stool	n/a	yes	22.72	n/a	10.1038/nature12506	[91]
DEN0051	MH0203	PRJEB4336	ERP003612	n/a	ERR321557	ILLUMINA	PAIRED	healthy	n/a	n/a	Denmark	Europe	human stool	n/a	yes	22.76	n/a	10.1038/nature12506	[91]
DEN0052	MH0454	PRJEB4336	ERP003612	n/a	ERR321651	ILLUMINA	PAIRED	healthy	n/a	n/a	Denmark	Europe	human stool	n/a	yes	22.91	n/a	10.1038/nature12506	[91]
DEN0053	MH0151	PRJEB4336	ERP003612	n/a	ERR321483	ILLUMINA	PAIRED	healthy	n/a	n/a	Denmark	Europe	human stool	n/a	yes	23.02	n/a	10.1038/nature12506	[91]
DEN0054	MH0087	PRJEB4336	ERP003612	n/a	ERR321248	ILLUMINA	PAIRED	healthy	n/a	n/a	Denmark	Europe	human stool	n/a	yes	23.03	n/a	10.1038/nature12506	[91]
DEN0055	MH0027	PRJEB4336	ERP003612	n/a	ERR321130	ILLUMINA	PAIRED	healthy	n/a	n/a	Denmark	Europe	human stool	n/a	yes	23.07	n/a	10.1038/nature12506	[91]
DEN0056	MH0039	PRJEB4336	ERP003612	n/a	ERR321152	ILLUMINA	PAIRED	healthy	n/a	n/a	Denmark	Europe	human stool	n/a	yes	23.07	n/a	10.1038/nature12506	[91]
DEN0057	MH0113	PRJEB4336	ERP003612	n/a	ERR321368	ILLUMINA	PAIRED	healthy	n/a	n/a	Denmark	Europe	human stool	n/a	yes	23.13	n/a	10.1038/nature12506	[91]
DEN0058	MH0051	PRJEB4336	ERP003612	n/a	ERR321175	ILLUMINA	PAIRED	healthy	n/a	n/a	Denmark	Europe	human stool	n/a	yes	23.15	n/a	10.1038/nature12506	[91]
DEN0059	MH0041	PRJEB4336	ERP003612	n/a	ERR321156	ILLUMINA	PAIRED	healthy	n/a	n/a	Denmark	Europe	human stool	n/a	yes	23.17	n/a	10.1038/nature12506	[91]
DEN0060	MH0064	PRJEB4336	ERP003612	n/a	ERR321202	ILLUMINA	PAIRED	healthy	n/a	n/a	Denmark	Europe	human stool	n/a	yes	23.18	n/a	10.1038/nature12506	[91]
DEN0061	MH0439	PRJEB4336	ERP003612	n/a	ERR321637	ILLUMINA	PAIRED	healthy	n/a	n/a	Denmark	Europe	human stool	n/a	yes	23.28	n/a	10.1038/nature12506	[91]
DEN0062	MH0183	PRJEB4336	ERP003612	n/a	ERR321534	ILLUMINA	PAIRED	healthy	n/a	n/a	Denmark	Europe	human stool	n/a	yes	23.29	n/a	10.1038/nature12506	[91]
DEN0063	MH0250	PRJEB4336	ERP003612	n/a	ERR321576	ILLUMINA	PAIRED	healthy	n/a	n/a	Denmark	Europe	human stool	n/a	yes	23.31	n/a	10.1038/nature12506	[91]
DEN0064	MH0415	PRJEB4336	ERP003612	n/a	ERR321613	ILLUMINA	PAIRED	healthy	n/a	n/a	Denmark	Europe	human stool	n/a	yes	23.32	n/a	10.1038/nature12506	[91]
DEN0065	MH0405	PRJEB4336	ERP003612	n/a	ERR321603	ILLUMINA	PAIRED	healthy	n/a	n/a	Denmark	Europe	human stool	n/a	yes	23.38	n/a	10.1038/nature12506	[91]
DEN0066	MH0409	PRJEB4336	ERP003612	n/a	ERR321607	ILLUMINA	PAIRED	healthy	n/a	n/a	Denmark	Europe	human stool	n/a	yes	23.42	n/a	10.1038/nature12506	[91]
DEN0067	MH0404	PRJEB4336	ERP003612	n/a	ERR321602	ILLUMINA	PAIRED	healthy	n/a	n/a	Denmark	Europe	human stool	n/a	yes	23.5	n/a	10.1038/nature12506	[91]
DEN0068	MH0060	PRJEB4336	ERP003612	n/a	ERR321194	ILLUMINA	PAIRED	healthy	n/a	n/a	Denmark	Europe	human stool	n/a	yes	23.52	n/a	10.1038/nature12506	[91]
DEN0069	MH0212	PRJEB4336	ERP003612	n/a	ERR321562	ILLUMINA	PAIRED	healthy	n/a	n/a	Denmark	Europe	human stool	n/a	yes	23.52	n/a	10.1038/nature12506	[91]
DEN0070	MH0419	PRJEB4336	ERP003612	n/a	ERR321617	ILLUMINA	PAIRED	healthy	n/a	n/a	Denmark	Europe	human stool	n/a	yes	23.52	n/a	10.1038/nature12506	[91]
DEN0071	MH0434	PRJEB4336	ERP003612	n/a	ERR321632	ILLUMINA	PAIRED	healthy	n/a	n/a	Denmark	Europe	human stool	n/a	yes	23.56	n/a	10.1038/nature12506	[91]
DEN0072	MH0302	PRJEB4336	ERP003612	n/a	ERR321592	ILLUMINA	PAIRED	healthy	n/a	n/a	Denmark	Europe	human stool	n/a	yes	23.62	n/a	10.1038/nature12506	[91]
DEN0073	MH0457	PRJEB4336	ERP003612	n/a	ERR321654	ILLUMINA	PAIRED	healthy	n/a	n/a	Denmark	Europe	human stool	n/a	yes	23.67	n/a	10.1038/nature12506	[91]
DEN0074	MH0043	PRJEB4336	ERP003612	n/a	ERR321160	ILLUMINA	PAIRED	healthy	n/a	n/a	Denmark	Europe	human stool	n/a	yes	23.72	n/a	10.1038/nature12506	[91]
DEN0075	MH0046	PRJEB4336	ERP003612	n/a	ERR321166	ILLUMINA	PAIRED	healthy	n/a	n/a	Denmark	Europe	human stool	n/a	yes	23.74	n/a	10.1038/nature12506	[91]
DEN0076	MH0098	PRJEB4336	ERP003612	n/a	ERR321299	ILLUMINA	PAIRED	healthy	n/a	n/a	Denmark	Europe	human stool	n/a	yes	23.89	n/a	10.1038/nature12506	[91]
DEN0077	MH0115	PRJEB4336	ERP003612	n/a	ERR321377	ILLUMINA	PAIRED	healthy	n/a	n/a	Denmark	Europe	human stool	n/a	yes	23.9	n/a	10.1038/nature12506	[91]
DEN0078	MH0197	PRJEB4336	ERP003612	n/a	ERR321553	ILLUMINA	PAIRED	healthy	n/a	n/a	Denmark	Europe	human stool	n/a	yes	23.94	n/a	10.1038/nature12506	[91]
DEN0079	MH0447	PRJEB4336	ERP003612	n/a	ERR321645	ILLUMINA	PAIRED	healthy	n/a	n/a	Denmark	Europe	human stool	n/a	yes	23.98	n/a	10.1038/nature12506	[91]
DEN0080	MH0037	PRJEB4336	ERP003612	n/a	ERR321148	ILLUMINA	PAIRED	healthy	n/a	n/a	Denmark	Europe	human stool	n/a	yes	24.02	n/a	10.1038/nature12506	[91]
DEN0081	MH0132	PRJEB4336	ERP003612	n/a	ERR321442	ILLUMINA	PAIRED	healthy	n/a	n/a	Denmark	Europe	human stool	n/a	yes	24.05	n/a	10.1038/nature12506	[91]
DEN0082	MH0448	PRJEB4336	ERP003612	n/a	ERR321646	ILLUMINA	PAIRED	healthy	n/a	n/a	Denmark	Europe	human stool	n/a	yes	24.05	n/a	10.1038/nature12506	[91]
DEN0083	MH0275	PRJEB4336	ERP003612	n/a	ERR321583	ILLUMINA	PAIRED	healthy	n/a	n/a	Denmark	Europe	human stool	n/a	yes	24.08	n/a	10.1038/nature12506	[91]
DEN0084	MH0008	PRJEB4336	ERP003612	n/a	ERR321083	ILLUMINA	PAIRED	healthy	n/a	n/a	Denmark	Europe	human stool	n/a	yes	24.35	n/a	10.1038/nature12506	[91]
DEN0085	MH0274	PRJEB4336	ERP003612	n/a	ERR321582	ILLUMINA	PAIRED	healthy	n/a	n/a	Denmark	Europe	human stool	n/a	yes	24.4	n/a	10.1038/nature12506	[91]
DEN0086	MH0022	PRJEB4336	ERP003612	n/a	ERR321120	ILLUMINA	PAIRED	healthy	n/a	n/a	Denmark	Europe	human stool	n/a	yes	24.42	n/a	10.1038/nature12506	[91]
DEN0087	MH0179	PRJEB4336	ERP003612	n/a	ERR321530	ILLUMINA	PAIRED	healthy	n/a	n/a	Denmark	Europe	human stool	n/a	yes	24.42	n/a	10.1038/nature12506	[91]
DEN0088	MH0042	PRJEB4336	ERP003612	n/a	ERR321158	ILLUMINA	PAIRED	healthy	n/a	n/a	Denmark	Europe	human stool	n/a	yes	24.46	n/a	10.1038/nature12506	[91]
DEN0089	MH0193	PRJEB4336	ERP003612	n/a	ERR321549	ILLUMINA	PAIRED	healthy	n/a	n/a	Denmark	Europe	human stool	n/a	yes	24.46	n/a	10.1038/nature12506	[91]
DEN0090	MH0286	PRJEB4336	ERP003612	n/a	ERR321587	ILLUMINA	PAIRED	healthy	n/a	n/a	Denmark	Europe	human stool	n/a	yes	24.46	n/a	10.1038/nature12506	[91]
DEN0091	MH0044	PRJEB4336	ERP003612	n/a	ERR321162	ILLUMINA	PAIRED	healthy	n/a	n/a	Denmark	Europe	human stool	n/a	yes	24.48	n/a	10.1038/nature12506	[91]
DEN0092	MH0175	PRJEB4336	ERP003612	n/a	ERR321523	ILLUMINA	PAIRED	healthy	n/a	n/a	Denmark	Europe	human stool	n/a	yes	24.49	n/a	10.1038/nature12506	[91]
DEN0093	MH0251	PRJEB4336	ERP003612	n/a	ERR321577	ILLUMINA	PAIRED	healthy	n/a	n/a	Denmark	Europe	human stool	n/a	yes	24.73	n/a	10.1038/nature12506	[91]
DEN0094	MH0200	PRJEB4336	ERP003612	n/a	ERR321556	ILLUMINA	PAIRED	healthy	n/a	n/a	Denmark	Europe	human stool	n/a	yes	24.77	n/a	10.1038/nature12506	[91]
DEN0095	MH0077	PRJEB4336	ERP003612	n/a	ERR321229	ILLUMINA	PAIRED	healthy	n/a	n/a	Denmark	Europe	human stool	n/a	yes	24.92	n/a	10.1038/nature12506	[91]
DEN0096	MH0206	PRJEB4336	ERP003612	n/a	ERR321560	ILLUMINA	PAIRED	healthy	n/a	n/a	Denmark	Europe	human stool	n/a	yes	24.99	n/a	10.1038/nature12506	[91]
DEN0097	MH0050	PRJEB4336	ERP003612	n/a	ERR321174	ILLUMINA	PAIRED	overweight	n/a	n/a	Denmark	Europe	human stool	n/a	yes	25.08	n/a	10.1038/nature12506	[91]
DEN0098	MH0045	PRJEB4336	ERP003612	n/a	ERR321164	ILLUMINA	PAIRED	overweight	n/a	n/a	Denmark	Europe	human stool	n/a	yes	25.11	n/a	10.1038/nature12506	[91]
DEN0099	MH0164	PRJEB4336	ERP003612	n/a	ERR321497	ILLUMINA	PAIRED	overweight	n/a	n/a	Denmark	Europe	human stool	n/a	yes	25.16	n/a	10.1038/nature12506	[91]
DEN0100	MH0456	PRJEB4336	ERP003612	n/a	ERR321653	ILLUMINA	PAIRED	overweight	n/a	n/a	Denmark	Europe	human stool	n/a	yes	25.16	n/a	10.1038/nature12506	[91]
DEN0101	MH0428	PRJEB4336	ERP003612	n/a	ERR321626	ILLUMINA	PAIRED	overweight	n/a	n/a	Denmark	Europe	human stool	n/a	yes	25.18	n/a	10.1038/nature12506	[91]
DEN0102	MH0056	PRJEB4336	ERP003612	n/a	ERR321186	ILLUMINA	PAIRED	overweight	n/a	n/a	Denmark	Europe	human stool	n/a	yes	25.35	n/a	10.1038/nature12506	[91]
DEN0103	MH0071	PRJEB4336	ERP003612	n/a	ERR321217	ILLUMINA	PAIRED	overweight	n/a	n/a	Denmark	Europe	human stool	n/a	yes	25.37	n/a	10.1038/nature12506	[91]
DEN0104	MH0021	PRJEB4336	ERP003612	n/a	ERR321117	ILLUMINA	PAIRED	overweight	n/a	n/a	Denmark	Europe	human stool	n/a	yes	25.42	n/a	10.1038/nature12506	[91]
DEN0105	MH0015	PRJEB4336	ERP003612	n/a	ERR321105	ILLUMINA	PAIRED	overweight	n/a	n/a	Denmark	Europe	human stool	n/a	yes	25.47	n/a	10.1038/nature12506	[91]
DEN0106	MH0001	PRJEB4336	ERP003612	n/a	ERR321062	ILLUMINA	PAIRED	overweight	n/a	n/a	Denmark	Europe	human stool	n/a	yes	25.55	n/a	10.1038/nature12506	[91]
DEN0107	MH0145	PRJEB4336	ERP003612	n/a	ERR321469	ILLUMINA	PAIRED	overweight	n/a	n/a	Denmark	Europe	human stool	n/a	yes	25.68	n/a	10.1038/nature12506	[91]
DEN0108	MH0146	PRJEB4336	ERP003612	n/a	ERR321471	ILLUMINA	PAIRED	overweight	n/a	n/a	Denmark	Europe	human stool	n/a	yes	25.74	n/a	10.1038/nature12506	[91]
DEN0109	MH0169	PRJEB4336	ERP003612	n/a	ERR321514	ILLUMINA	PAIRED	overweight	n/a	n/a	Denmark	Europe	human stool	n/a	yes	25.83	n/a	10.1038/nature12506	[91]
DEN0110	MH0002	PRJEB4336	ERP003612	n/a	ERR321065	ILLUMINA	PAIRED	overweight	n/a	n/a	Denmark	Europe	human stool	n/a	yes	27.28	n/a	10.1038/nature12506	[91]
DEN0111	MH0139	PRJEB4336	ERP003612	n/a	ERR321463	ILLUMINA	PAIRED	overweight	n/a	n/a	Denmark	Europe	human stool	n/a	yes	27.61	n/a	10.1038/nature12506	[91]
DEN0112	MH0090	PRJEB4336	ERP003612	n/a	ERR321257	ILLUMINA	PAIRED	overweight	n/a	n/a	Denmark	Europe	human stool	n/a	yes	28.19	n/a	10.1038/nature12506	[91]
DEN0113	MH0065	PRJEB4336	ERP003612	n/a	ERR321203	ILLUMINA	PAIRED	overweight	n/a	n/a	Denmark	Europe	human stool	n/a	yes	28.23	n/a	10.1038/nature12506	[91]
DEN0114	MH0143	PRJEB4336	ERP003612	n/a	ERR321467	ILLUMINA	PAIRED	overweight	n/a	n/a	Denmark	Europe	human stool	n/a	yes	28.66	n/a	10.1038/nature12506	[91]
DEN0115	MH0104	PRJEB4336	ERP003612	n/a	ERR321327	ILLUMINA	PAIRED	overweight	n/a	n/a	Denmark	Europe	human stool	n/a	yes	28.87	n/a	10.1038/nature12506	[91]
DEN0116	MH0129	PRJEB4336	ERP003612	n/a	ERR321429	ILLUMINA	PAIRED	overweight	n/a	n/a	Denmark	Europe	human stool	n/a	yes	28.89	n/a	10.1038/nature12506	[91]
DEN0117	MH0068	PRJEB4336	ERP003612	n/a	ERR321209	ILLUMINA	PAIRED	overweight	n/a	n/a	Denmark	Europe	human stool	n/a	yes	28.97	n/a	10.1038/nature12506	[91]
DEN0118	MH0416	PRJEB4336	ERP003612	n/a	ERR321614	ILLUMINA	PAIRED	overweight	n/a	n/a	Denmark	Europe	human stool	n/a	yes	28.99	n/a	10.1038/nature12506	[91]
DEN0120	MH0173	PRJEB4336	ERP003612	n/a	ERR321521	ILLUMINA	PAIRED	overweight	n/a	n/a	Denmark	Europe	human stool	n/a	yes	29.23	n/a	10.1038/nature12506	[91]
DEN0121	MH0142	PRJEB4336	ERP003612	n/a	ERR321466	ILLUMINA	PAIRED	overweight	n/a	n/a	Denmark	Europe	human stool	n/a	yes	29.4	n/a	10.1038/nature12506	[91]
DEN0122	MH0435	PRJEB4336	ERP003612	n/a	ERR321633	ILLUMINA	PAIRED	overweight	n/a	n/a	Denmark	Europe	human stool	n/a	yes	29.55	n/a	10.1038/nature12506	[91]
DEN0123	MH0109	PRJEB4336	ERP003612	n/a	ERR321354	ILLUMINA	PAIRED	overweight	n/a	n/a	Denmark	Europe	human stool	n/a	yes	29.6	n/a	10.1038/nature12506	[91]
DEN0124	MH0103	PRJEB4336	ERP003612	n/a	ERR321322	ILLUMINA	PAIRED	obese	n/a	n/a	Denmark	Europe	human stool	n/a	yes	30.01	n/a	10.1038/nature12506	[91]
DEN0125	MH0061	PRJEB4336	ERP003612	n/a	ERR321196	ILLUMINA	PAIRED	obese	n/a	n/a	Denmark	Europe	human stool	n/a	yes	30.04	n/a	10.1038/nature12506	[91]
DEN0126	MH0106	PRJEB4336	ERP003612	n/a	ERR321339	ILLUMINA	PAIRED	obese	n/a	n/a	Denmark	Europe	human stool	n/a	yes	30.05	n/a	10.1038/nature12506	[91]
DEN0127	MH0180	PRJEB4336	ERP003612	n/a	ERR321531	ILLUMINA	PAIRED	obese	n/a	n/a	Denmark	Europe	human stool	n/a	yes	30.11	n/a	10.1038/nature12506	[91]
DEN0128	MH0137	PRJEB4336	ERP003612	n/a	ERR321458	ILLUMINA	PAIRED	obese	n/a	n/a	Denmark	Europe	human stool	n/a	yes	30.19	n/a	10.1038/nature12506	[91]
DEN0129	MH0100	PRJEB4336	ERP003612	n/a	ERR321308	ILLUMINA	PAIRED	obese	n/a	n/a	Denmark	Europe	human stool	n/a	yes	30.22	n/a	10.1038/nature12506	[91]
DEN0130	MH0063	PRJEB4336	ERP003612	n/a	ERR321199	ILLUMINA	PAIRED	obese	n/a	n/a	Denmark	Europe	human stool	n/a	yes	30.23	n/a	10.1038/nature12506	[91]
DEN0131	MH0267	PRJEB4336	ERP003612	n/a	ERR321580	ILLUMINA	PAIRED	obese	n/a	n/a	Denmark	Europe	human stool	n/a	yes	30.23	n/a	10.1038/nature12506	[91]
DEN0132	MH0229	PRJEB4336	ERP003612	n/a	ERR321568	ILLUMINA	PAIRED	obese	n/a	n/a	Denmark	Europe	human stool	n/a	yes	30.25	n/a	10.1038/nature12506	[91]
DEN0133	MH0276	PRJEB4336	ERP003612	n/a	ERR321584	ILLUMINA	PAIRED	obese	n/a	n/a	Denmark	Europe	human stool	n/a	yes	30.25	n/a	10.1038/nature12506	[91]
DEN0134	MH0430	PRJEB4336	ERP003612	n/a	ERR321628	ILLUMINA	PAIRED	obese	n/a	n/a	Denmark	Europe	human stool	n/a	yes	30.26	n/a	10.1038/nature12506	[91]
DEN0135	MH0055	PRJEB4336	ERP003612	n/a	ERR321184	ILLUMINA	PAIRED	obese	n/a	n/a	Denmark	Europe	human stool	n/a	yes	30.29	n/a	10.1038/nature12506	[91]
DEN0136	MH0421	PRJEB4336	ERP003612	n/a	ERR321619	ILLUMINA	PAIRED	obese	n/a	n/a	Denmark	Europe	human stool	n/a	yes	30.38	n/a	10.1038/nature12506	[91]
DEN0137	MH0047	PRJEB4336	ERP003612	n/a	ERR321167	ILLUMINA	PAIRED	obese	n/a	n/a	Denmark	Europe	human stool	n/a	yes	30.4	n/a	10.1038/nature12506	[91]
DEN0138	MH0158	PRJEB4336	ERP003612	n/a	ERR321490	ILLUMINA	PAIRED	obese	n/a	n/a	Denmark	Europe	human stool	n/a	yes	30.42	n/a	10.1038/nature12506	[91]
DEN0139	MH0141	PRJEB4336	ERP003612	n/a	ERR321465	ILLUMINA	PAIRED	obese	n/a	n/a	Denmark	Europe	human stool	n/a	yes	30.47	n/a	10.1038/nature12506	[91]
DEN0140	MH0016	PRJEB4336	ERP003612	n/a	ERR321108	ILLUMINA	PAIRED	obese	n/a	n/a	Denmark	Europe	human stool	n/a	yes	30.5	n/a	10.1038/nature12506	[91]
DEN0141	MH0075	PRJEB4336	ERP003612	n/a	ERR321225	ILLUMINA	PAIRED	obese	n/a	n/a	Denmark	Europe	human stool	n/a	yes	30.55	n/a	10.1038/nature12506	[91]
DEN0142	MH0083	PRJEB4336	ERP003612	n/a	ERR321241	ILLUMINA	PAIRED	obese	n/a	n/a	Denmark	Europe	human stool	n/a	yes	30.59	n/a	10.1038/nature12506	[91]
DEN0143	MH0289	PRJEB4336	ERP003612	n/a	ERR321590	ILLUMINA	PAIRED	obese	n/a	n/a	Denmark	Europe	human stool	n/a	yes	30.64	n/a	10.1038/nature12506	[91]
DEN0144	MH0407	PRJEB4336	ERP003612	n/a	ERR321605	ILLUMINA	PAIRED	obese	n/a	n/a	Denmark	Europe	human stool	n/a	yes	30.65	n/a	10.1038/nature12506	[91]
DEN0145	MH0423	PRJEB4336	ERP003612	n/a	ERR321621	ILLUMINA	PAIRED	obese	n/a	n/a	Denmark	Europe	human stool	n/a	yes	30.67	n/a	10.1038/nature12506	[91]
DEN0146	MH0257	PRJEB4336	ERP003612	n/a	ERR321579	ILLUMINA	PAIRED	obese	n/a	n/a	Denmark	Europe	human stool	n/a	yes	30.71	n/a	10.1038/nature12506	[91]
DEN0147	MH0036	PRJEB4336	ERP003612	n/a	ERR321146	ILLUMINA	PAIRED	obese	n/a	n/a	Denmark	Europe	human stool	n/a	yes	30.74	n/a	10.1038/nature12506	[91]
DEN0148	MH0116	PRJEB4336	ERP003612	n/a	ERR321380	ILLUMINA	PAIRED	obese	n/a	n/a	Denmark	Europe	human stool	n/a	yes	30.86	n/a	10.1038/nature12506	[91]
DEN0149	MH0195	PRJEB4336	ERP003612	n/a	ERR321551	ILLUMINA	PAIRED	obese	n/a	n/a	Denmark	Europe	human stool	n/a	yes	30.87	n/a	10.1038/nature12506	[91]
DEN0150	MH0136	PRJEB4336	ERP003612	n/a	ERR321454	ILLUMINA	PAIRED	obese	n/a	n/a	Denmark	Europe	human stool	n/a	yes	30.94	n/a	10.1038/nature12506	[91]
DEN0151	MH0144	PRJEB4336	ERP003612	n/a	ERR321468	ILLUMINA	PAIRED	obese	n/a	n/a	Denmark	Europe	human stool	n/a	yes	30.95	n/a	10.1038/nature12506	[91]
DEN0152	MH0138	PRJEB4336	ERP003612	n/a	ERR321462	ILLUMINA	PAIRED	obese	n/a	n/a	Denmark	Europe	human stool	n/a	yes	31.06	n/a	10.1038/nature12506	[91]
DEN0153	MH0422	PRJEB4336	ERP003612	n/a	ERR321620	ILLUMINA	PAIRED	obese	n/a	n/a	Denmark	Europe	human stool	n/a	yes	31.07	n/a	10.1038/nature12506	[91]
DEN0154	MH0091	PRJEB4336	ERP003612	n/a	ERR321261	ILLUMINA	PAIRED	obese	n/a	n/a	Denmark	Europe	human stool	n/a	yes	31.12	n/a	10.1038/nature12506	[91]
DEN0155	MH0111	PRJEB4336	ERP003612	n/a	ERR321365	ILLUMINA	PAIRED	obese	n/a	n/a	Denmark	Europe	human stool	n/a	yes	31.13	n/a	10.1038/nature12506	[91]
DEN0156	MH0191	PRJEB4336	ERP003612	n/a	ERR321548	ILLUMINA	PAIRED	obese	n/a	n/a	Denmark	Europe	human stool	n/a	yes	31.15	n/a	10.1038/nature12506	[91]
DEN0157	MH0004	PRJEB4336	ERP003612	n/a	ERR321070	ILLUMINA	PAIRED	obese	n/a	n/a	Denmark	Europe	human stool	n/a	yes	31.18	n/a	10.1038/nature12506	[91]
DEN0158	MH0410	PRJEB4336	ERP003612	n/a	ERR321608	ILLUMINA	PAIRED	obese	n/a	n/a	Denmark	Europe	human stool	n/a	yes	31.18	n/a	10.1038/nature12506	[91]
DEN0159	MH0131	PRJEB4336	ERP003612	n/a	ERR321437	ILLUMINA	PAIRED	obese	n/a	n/a	Denmark	Europe	human stool	n/a	yes	31.25	n/a	10.1038/nature12506	[91]
DEN0160	MH0140	PRJEB4336	ERP003612	n/a	ERR321464	ILLUMINA	PAIRED	obese	n/a	n/a	Denmark	Europe	human stool	n/a	yes	31.26	n/a	10.1038/nature12506	[91]
DEN0161	MH0455	PRJEB4336	ERP003612	n/a	ERR321652	ILLUMINA	PAIRED	obese	n/a	n/a	Denmark	Europe	human stool	n/a	yes	31.27	n/a	10.1038/nature12506	[91]
DEN0162	MH0185	PRJEB4336	ERP003612	n/a	ERR321542	ILLUMINA	PAIRED	obese	n/a	n/a	Denmark	Europe	human stool	n/a	yes	31.28	n/a	10.1038/nature12506	[91]
DEN0163	MH0102	PRJEB4336	ERP003612	n/a	ERR321317	ILLUMINA	PAIRED	obese	n/a	n/a	Denmark	Europe	human stool	n/a	yes	31.33	n/a	10.1038/nature12506	[91]
DEN0164	MH0172	PRJEB4336	ERP003612	n/a	ERR321520	ILLUMINA	PAIRED	obese	n/a	n/a	Denmark	Europe	human stool	n/a	yes	31.33	n/a	10.1038/nature12506	[91]
DEN0165	MH0413	PRJEB4336	ERP003612	n/a	ERR321611	ILLUMINA	PAIRED	obese	n/a	n/a	Denmark	Europe	human stool	n/a	yes	31.33	n/a	10.1038/nature12506	[91]
DEN0166	MH0018	PRJEB4336	ERP003612	n/a	ERR321112	ILLUMINA	PAIRED	obese	n/a	n/a	Denmark	Europe	human stool	n/a	yes	31.37	n/a	10.1038/nature12506	[91]
DEN0167	MH0114	PRJEB4336	ERP003612	n/a	ERR321372	ILLUMINA	PAIRED	obese	n/a	n/a	Denmark	Europe	human stool	n/a	yes	31.39	n/a	10.1038/nature12506	[91]
DEN0168	MH0446	PRJEB4336	ERP003612	n/a	ERR321644	ILLUMINA	PAIRED	obese	n/a	n/a	Denmark	Europe	human stool	n/a	yes	31.41	n/a	10.1038/nature12506	[91]
DEN0169	MH0176	PRJEB4336	ERP003612	n/a	ERR321524	ILLUMINA	PAIRED	obese	n/a	n/a	Denmark	Europe	human stool	n/a	yes	31.42	n/a	10.1038/nature12506	[91]
DEN0170	MH0118	PRJEB4336	ERP003612	n/a	ERR321390	ILLUMINA	PAIRED	obese	n/a	n/a	Denmark	Europe	human stool	n/a	yes	31.48	n/a	10.1038/nature12506	[91]
DEN0171	MH0123	PRJEB4336	ERP003612	n/a	ERR321404	ILLUMINA	PAIRED	obese	n/a	n/a	Denmark	Europe	human stool	n/a	yes	31.49	n/a	10.1038/nature12506	[91]
DEN0172	MH0110	PRJEB4336	ERP003612	n/a	ERR321359	ILLUMINA	PAIRED	obese	n/a	n/a	Denmark	Europe	human stool	n/a	yes	31.59	n/a	10.1038/nature12506	[91]
DEN0173	MH0233	PRJEB4336	ERP003612	n/a	ERR321570	ILLUMINA	PAIRED	obese	n/a	n/a	Denmark	Europe	human stool	n/a	yes	31.6	n/a	10.1038/nature12506	[91]
DEN0174	MH0411	PRJEB4336	ERP003612	n/a	ERR321609	ILLUMINA	PAIRED	obese	n/a	n/a	Denmark	Europe	human stool	n/a	yes	31.62	n/a	10.1038/nature12506	[91]
DEN0175	MH0088	PRJEB4336	ERP003612	n/a	ERR321252	ILLUMINA	PAIRED	obese	n/a	n/a	Denmark	Europe	human stool	n/a	yes	31.64	n/a	10.1038/nature12506	[91]
DEN0176	MH0084	PRJEB4336	ERP003612	n/a	ERR321242	ILLUMINA	PAIRED	obese	n/a	n/a	Denmark	Europe	human stool	n/a	yes	31.67	n/a	10.1038/nature12506	[91]
DEN0177	MH0023	PRJEB4336	ERP003612	n/a	ERR321122	ILLUMINA	PAIRED	obese	n/a	n/a	Denmark	Europe	human stool	n/a	yes	31.74	n/a	10.1038/nature12506	[91]
DEN0178	MH0160	PRJEB4336	ERP003612	n/a	ERR321492	ILLUMINA	PAIRED	obese	n/a	n/a	Denmark	Europe	human stool	n/a	yes	31.8	n/a	10.1038/nature12506	[91]
DEN0179	MH0155	PRJEB4336	ERP003612	n/a	ERR321487	ILLUMINA	PAIRED	obese	n/a	n/a	Denmark	Europe	human stool	n/a	yes	31.81	n/a	10.1038/nature12506	[91]
DEN0180	MH0429	PRJEB4336	ERP003612	n/a	ERR321627	ILLUMINA	PAIRED	obese	n/a	n/a	Denmark	Europe	human stool	n/a	yes	31.88	n/a	10.1038/nature12506	[91]
DEN0181	MH0444	PRJEB4336	ERP003612	n/a	ERR321642	ILLUMINA	PAIRED	obese	n/a	n/a	Denmark	Europe	human stool	n/a	yes	31.88	n/a	10.1038/nature12506	[91]
DEN0182	MH0033	PRJEB4336	ERP003612	n/a	ERR321140	ILLUMINA	PAIRED	obese	n/a	n/a	Denmark	Europe	human stool	n/a	yes	31.95	n/a	10.1038/nature12506	[91]
DEN0183	MH0166	PRJEB4336	ERP003612	n/a	ERR321503	ILLUMINA	PAIRED	obese	n/a	n/a	Denmark	Europe	human stool	n/a	yes	32.01	n/a	10.1038/nature12506	[91]
DEN0184	MH0227	PRJEB4336	ERP003612	n/a	ERR321566	ILLUMINA	PAIRED	obese	n/a	n/a	Denmark	Europe	human stool	n/a	yes	32.03	n/a	10.1038/nature12506	[91]
DEN0185	MH0417	PRJEB4336	ERP003612	n/a	ERR321615	ILLUMINA	PAIRED	obese	n/a	n/a	Denmark	Europe	human stool	n/a	yes	32.04	n/a	10.1038/nature12506	[91]
DEN0186	MH0188	PRJEB4336	ERP003612	n/a	ERR321545	ILLUMINA	PAIRED	obese	n/a	n/a	Denmark	Europe	human stool	n/a	yes	32.06	n/a	10.1038/nature12506	[91]
DEN0187	MH0012	PRJEB4336	ERP003612	n/a	ERR321096	ILLUMINA	PAIRED	obese	n/a	n/a	Denmark	Europe	human stool	n/a	yes	32.1	n/a	10.1038/nature12506	[91]
DEN0188	MH0440	PRJEB4336	ERP003612	n/a	ERR321638	ILLUMINA	PAIRED	obese	n/a	n/a	Denmark	Europe	human stool	n/a	yes	32.14	n/a	10.1038/nature12506	[91]
DEN0189	MH0134	PRJEB4336	ERP003612	n/a	ERR321446	ILLUMINA	PAIRED	obese	n/a	n/a	Denmark	Europe	human stool	n/a	yes	32.15	n/a	10.1038/nature12506	[91]
DEN0190	MH0127	PRJEB4336	ERP003612	n/a	ERR321421	ILLUMINA	PAIRED	obese	n/a	n/a	Denmark	Europe	human stool	n/a	yes	32.32	n/a	10.1038/nature12506	[91]
DEN0191	MH0101	PRJEB4336	ERP003612	n/a	ERR321312	ILLUMINA	PAIRED	obese	n/a	n/a	Denmark	Europe	human stool	n/a	yes	32.33	n/a	10.1038/nature12506	[91]
DEN0192	MH0153	PRJEB4336	ERP003612	n/a	ERR321485	ILLUMINA	PAIRED	obese	n/a	n/a	Denmark	Europe	human stool	n/a	yes	32.34	n/a	10.1038/nature12506	[91]
DEN0193	MH0099	PRJEB4336	ERP003612	n/a	ERR321303	ILLUMINA	PAIRED	obese	n/a	n/a	Denmark	Europe	human stool	n/a	yes	32.35	n/a	10.1038/nature12506	[91]
DEN0194	MH0230	PRJEB4336	ERP003612	n/a	ERR321569	ILLUMINA	PAIRED	obese	n/a	n/a	Denmark	Europe	human stool	n/a	yes	32.42	n/a	10.1038/nature12506	[91]
DEN0195	MH0333	PRJEB4336	ERP003612	n/a	ERR321600	ILLUMINA	PAIRED	obese	n/a	n/a	Denmark	Europe	human stool	n/a	yes	32.44	n/a	10.1038/nature12506	[91]
DEN0197	MH0105	PRJEB4336	ERP003612	n/a	ERR321334	ILLUMINA	PAIRED	obese	n/a	n/a	Denmark	Europe	human stool	n/a	yes	32.52	n/a	10.1038/nature12506	[91]
DEN0198	MH0170	PRJEB4336	ERP003612	n/a	ERR321516	ILLUMINA	PAIRED	obese	n/a	n/a	Denmark	Europe	human stool	n/a	yes	32.61	n/a	10.1038/nature12506	[91]
DEN0199	MH0211	PRJEB4336	ERP003612	n/a	ERR321561	ILLUMINA	PAIRED	obese	n/a	n/a	Denmark	Europe	human stool	n/a	yes	32.69	n/a	10.1038/nature12506	[91]
DEN0200	MH0244	PRJEB4336	ERP003612	n/a	ERR321574	ILLUMINA	PAIRED	obese	n/a	n/a	Denmark	Europe	human stool	n/a	yes	32.69	n/a	10.1038/nature12506	[91]
DEN0201	MH0053	PRJEB4336	ERP003612	n/a	ERR321180	ILLUMINA	PAIRED	obese	n/a	n/a	Denmark	Europe	human stool	n/a	yes	32.7	n/a	10.1038/nature12506	[91]
DEN0202	MH0163	PRJEB4336	ERP003612	n/a	ERR321495	ILLUMINA	PAIRED	obese	n/a	n/a	Denmark	Europe	human stool	n/a	yes	32.72	n/a	10.1038/nature12506	[91]
DEN0203	MH0453	PRJEB4336	ERP003612	n/a	ERR321650	ILLUMINA	PAIRED	obese	n/a	n/a	Denmark	Europe	human stool	n/a	yes	32.89	n/a	10.1038/nature12506	[91]
DEN0204	MH0057	PRJEB4336	ERP003612	n/a	ERR321188	ILLUMINA	PAIRED	obese	n/a	n/a	Denmark	Europe	human stool	n/a	yes	32.98	n/a	10.1038/nature12506	[91]
DEN0205	MH0305	PRJEB4336	ERP003612	n/a	ERR321593	ILLUMINA	PAIRED	obese	n/a	n/a	Denmark	Europe	human stool	n/a	yes	33.01	n/a	10.1038/nature12506	[91]
DEN0206	MH0052	PRJEB4336	ERP003612	n/a	ERR321177	ILLUMINA	PAIRED	obese	n/a	n/a	Denmark	Europe	human stool	n/a	yes	33.18	n/a	10.1038/nature12506	[91]
DEN0207	MH0003	PRJEB4336	ERP003612	n/a	ERR321068	ILLUMINA	PAIRED	obese	n/a	n/a	Denmark	Europe	human stool	n/a	yes	33.19	n/a	10.1038/nature12506	[91]
DEN0208	MH0020	PRJEB4336	ERP003612	n/a	ERR321116	ILLUMINA	PAIRED	obese	n/a	n/a	Denmark	Europe	human stool	n/a	yes	33.23	n/a	10.1038/nature12506	[91]
DEN0209	MH0130	PRJEB4336	ERP003612	n/a	ERR321433	ILLUMINA	PAIRED	obese	n/a	n/a	Denmark	Europe	human stool	n/a	yes	33.25	n/a	10.1038/nature12506	[91]
DEN0210	MH0010	PRJEB4336	ERP003612	n/a	ERR321088	ILLUMINA	PAIRED	obese	n/a	n/a	Denmark	Europe	human stool	n/a	yes	33.27	n/a	10.1038/nature12506	[91]
DEN0211	MH0059	PRJEB4336	ERP003612	n/a	ERR321192	ILLUMINA	PAIRED	obese	n/a	n/a	Denmark	Europe	human stool	n/a	yes	33.27	n/a	10.1038/nature12506	[91]
DEN0212	MH0451	PRJEB4336	ERP003612	n/a	ERR321648	ILLUMINA	PAIRED	obese	n/a	n/a	Denmark	Europe	human stool	n/a	yes	33.33	n/a	10.1038/nature12506	[91]
DEN0213	MH0458	PRJEB4336	ERP003612	n/a	ERR321655	ILLUMINA	PAIRED	obese	n/a	n/a	Denmark	Europe	human stool	n/a	yes	33.38	n/a	10.1038/nature12506	[91]
DEN0214	MH0217	PRJEB4336	ERP003612	n/a	ERR321563	ILLUMINA	PAIRED	obese	n/a	n/a	Denmark	Europe	human stool	n/a	yes	33.43	n/a	10.1038/nature12506	[91]
DEN0215	MH0162	PRJEB4336	ERP003612	n/a	ERR321494	ILLUMINA	PAIRED	obese	n/a	n/a	Denmark	Europe	human stool	n/a	yes	33.46	n/a	10.1038/nature12506	[91]
DEN0216	MH0313	PRJEB4336	ERP003612	n/a	ERR321595	ILLUMINA	PAIRED	obese	n/a	n/a	Denmark	Europe	human stool	n/a	yes	33.46	n/a	10.1038/nature12506	[91]
DEN0217	MH0094	PRJEB4336	ERP003612	n/a	ERR321275	ILLUMINA	PAIRED	obese	n/a	n/a	Denmark	Europe	human stool	n/a	yes	33.54	n/a	10.1038/nature12506	[91]
DEN0218	MH0007	PRJEB4336	ERP003612	n/a	ERR321081	ILLUMINA	PAIRED	obese	n/a	n/a	Denmark	Europe	human stool	n/a	yes	33.6	n/a	10.1038/nature12506	[91]
DEN0219	MH0406	PRJEB4336	ERP003612	n/a	ERR321604	ILLUMINA	PAIRED	obese	n/a	n/a	Denmark	Europe	human stool	n/a	yes	33.67	n/a	10.1038/nature12506	[91]
DEN0220	MH0124	PRJEB4336	ERP003612	n/a	ERR321408	ILLUMINA	PAIRED	obese	n/a	n/a	Denmark	Europe	human stool	n/a	yes	33.69	n/a	10.1038/nature12506	[91]
DEN0221	MH0253	PRJEB4336	ERP003612	n/a	ERR321578	ILLUMINA	PAIRED	obese	n/a	n/a	Denmark	Europe	human stool	n/a	yes	33.81	n/a	10.1038/nature12506	[91]
DEN0222	MH0177	PRJEB4336	ERP003612	n/a	ERR321525	ILLUMINA	PAIRED	obese	n/a	n/a	Denmark	Europe	human stool	n/a	yes	33.89	n/a	10.1038/nature12506	[91]
DEN0223	MH0108	PRJEB4336	ERP003612	n/a	ERR321352	ILLUMINA	PAIRED	obese	n/a	n/a	Denmark	Europe	human stool	n/a	yes	33.98	n/a	10.1038/nature12506	[91]
DEN0224	MH0117	PRJEB4336	ERP003612	n/a	ERR321386	ILLUMINA	PAIRED	obese	n/a	n/a	Denmark	Europe	human stool	n/a	yes	34	n/a	10.1038/nature12506	[91]
DEN0225	MH0159	PRJEB4336	ERP003612	n/a	ERR321491	ILLUMINA	PAIRED	obese	n/a	n/a	Denmark	Europe	human stool	n/a	yes	34	n/a	10.1038/nature12506	[91]
DEN0226	MH0433	PRJEB4336	ERP003612	n/a	ERR321631	ILLUMINA	PAIRED	obese	n/a	n/a	Denmark	Europe	human stool	n/a	yes	34.02	n/a	10.1038/nature12506	[91]
DEN0228	MH0239	PRJEB4336	ERP003612	n/a	ERR321572	ILLUMINA	PAIRED	obese	n/a	n/a	Denmark	Europe	human stool	n/a	yes	34.26	n/a	10.1038/nature12506	[91]
DEN0229	MH0427	PRJEB4336	ERP003612	n/a	ERR321625	ILLUMINA	PAIRED	obese	n/a	n/a	Denmark	Europe	human stool	n/a	yes	34.37	n/a	10.1038/nature12506	[91]
DEN0230	MH0243	PRJEB4336	ERP003612	n/a	ERR321573	ILLUMINA	PAIRED	obese	n/a	n/a	Denmark	Europe	human stool	n/a	yes	34.44	n/a	10.1038/nature12506	[91]
DEN0231	MH0418	PRJEB4336	ERP003612	n/a	ERR321616	ILLUMINA	PAIRED	obese	n/a	n/a	Denmark	Europe	human stool	n/a	yes	34.48	n/a	10.1038/nature12506	[91]
DEN0232	MH0093	PRJEB4336	ERP003612	n/a	ERR321269	ILLUMINA	PAIRED	obese	n/a	n/a	Denmark	Europe	human stool	n/a	yes	34.55	n/a	10.1038/nature12506	[91]
DEN0233	MH0152	PRJEB4336	ERP003612	n/a	ERR321484	ILLUMINA	PAIRED	obese	n/a	n/a	Denmark	Europe	human stool	n/a	yes	34.59	n/a	10.1038/nature12506	[91]
DEN0234	MH0097	PRJEB4336	ERP003612	n/a	ERR321293	ILLUMINA	PAIRED	obese	n/a	n/a	Denmark	Europe	human stool	n/a	yes	34.67	n/a	10.1038/nature12506	[91]
DEN0235	MH0076	PRJEB4336	ERP003612	n/a	ERR321226	ILLUMINA	PAIRED	obese	n/a	n/a	Denmark	Europe	human stool	n/a	yes	34.78	n/a	10.1038/nature12506	[91]
DEN0236	MH0186	PRJEB4336	ERP003612	n/a	ERR321543	ILLUMINA	PAIRED	obese	n/a	n/a	Denmark	Europe	human stool	n/a	yes	34.79	n/a	10.1038/nature12506	[91]
DEN0237	MH0321	PRJEB4336	ERP003612	n/a	ERR321598	ILLUMINA	PAIRED	obese	n/a	n/a	Denmark	Europe	human stool	n/a	yes	34.89	n/a	10.1038/nature12506	[91]
DEN0238	MH0431	PRJEB4336	ERP003612	n/a	ERR321629	ILLUMINA	PAIRED	obese	n/a	n/a	Denmark	Europe	human stool	n/a	yes	34.89	n/a	10.1038/nature12506	[91]
DEN0239	MH0441	PRJEB4336	ERP003612	n/a	ERR321639	ILLUMINA	PAIRED	obese	n/a	n/a	Denmark	Europe	human stool	n/a	yes	34.94	n/a	10.1038/nature12506	[91]
DEN0240	MH0287	PRJEB4336	ERP003612	n/a	ERR321588	ILLUMINA	PAIRED	obese	n/a	n/a	Denmark	Europe	human stool	n/a	yes	35.07	n/a	10.1038/nature12506	[91]
DEN0241	MH0121	PRJEB4336	ERP003612	n/a	ERR321398	ILLUMINA	PAIRED	obese	n/a	n/a	Denmark	Europe	human stool	n/a	yes	35.13	n/a	10.1038/nature12506	[91]
DEN0242	MH0030	PRJEB4336	ERP003612	n/a	ERR321134	ILLUMINA	PAIRED	obese	n/a	n/a	Denmark	Europe	human stool	n/a	yes	35.21	n/a	10.1038/nature12506	[91]
DEN0243	MH0032	PRJEB4336	ERP003612	n/a	ERR321138	ILLUMINA	PAIRED	obese	n/a	n/a	Denmark	Europe	human stool	n/a	yes	35.28	n/a	10.1038/nature12506	[91]
DEN0244	MH0403	PRJEB4336	ERP003612	n/a	ERR321601	ILLUMINA	PAIRED	obese	n/a	n/a	Denmark	Europe	human stool	n/a	yes	35.38	n/a	10.1038/nature12506	[91]
DEN0245	MH0198	PRJEB4336	ERP003612	n/a	ERR321554	ILLUMINA	PAIRED	obese	n/a	n/a	Denmark	Europe	human stool	n/a	yes	35.39	n/a	10.1038/nature12506	[91]
DEN0246	MH0452	PRJEB4336	ERP003612	n/a	ERR321649	ILLUMINA	PAIRED	obese	n/a	n/a	Denmark	Europe	human stool	n/a	yes	35.43	n/a	10.1038/nature12506	[91]
DEN0247	MH0092	PRJEB4336	ERP003612	n/a	ERR321262	ILLUMINA	PAIRED	obese	n/a	n/a	Denmark	Europe	human stool	n/a	yes	35.51	n/a	10.1038/nature12506	[91]
DEN0248	MH0049	PRJEB4336	ERP003612	n/a	ERR321171	ILLUMINA	PAIRED	obese	n/a	n/a	Denmark	Europe	human stool	n/a	yes	35.52	n/a	10.1038/nature12506	[91]
DEN0249	MH0147	PRJEB4336	ERP003612	n/a	ERR321472	ILLUMINA	PAIRED	obese	n/a	n/a	Denmark	Europe	human stool	n/a	yes	35.9	n/a	10.1038/nature12506	[91]
DEN0250	MH0156	PRJEB4336	ERP003612	n/a	ERR321488	ILLUMINA	PAIRED	obese	n/a	n/a	Denmark	Europe	human stool	n/a	yes	36.11	n/a	10.1038/nature12506	[91]
DEN0251	MH0154	PRJEB4336	ERP003612	n/a	ERR321486	ILLUMINA	PAIRED	obese	n/a	n/a	Denmark	Europe	human stool	n/a	yes	36.14	n/a	10.1038/nature12506	[91]
DEN0252	MH0462	PRJEB4336	ERP003612	n/a	ERR321656	ILLUMINA	PAIRED	obese	n/a	n/a	Denmark	Europe	human stool	n/a	yes	36.18	n/a	10.1038/nature12506	[91]
DEN0253	MH0174	PRJEB4336	ERP003612	n/a	ERR321522	ILLUMINA	PAIRED	obese	n/a	n/a	Denmark	Europe	human stool	n/a	yes	36.21	n/a	10.1038/nature12506	[91]
DEN0254	MH0442	PRJEB4336	ERP003612	n/a	ERR321640	ILLUMINA	PAIRED	obese	n/a	n/a	Denmark	Europe	human stool	n/a	yes	36.37	n/a	10.1038/nature12506	[91]
DEN0255	MH0085	PRJEB4336	ERP003612	n/a	ERR321245	ILLUMINA	PAIRED	obese	n/a	n/a	Denmark	Europe	human stool	n/a	yes	36.46	n/a	10.1038/nature12506	[91]
DEN0256	MH0128	PRJEB4336	ERP003612	n/a	ERR321425	ILLUMINA	PAIRED	obese	n/a	n/a	Denmark	Europe	human stool	n/a	yes	36.48	n/a	10.1038/nature12506	[91]
DEN0257	MH0150	PRJEB4336	ERP003612	n/a	ERR321481	ILLUMINA	PAIRED	obese	n/a	n/a	Denmark	Europe	human stool	n/a	yes	36.63	n/a	10.1038/nature12506	[91]
DEN0258	MH0069	PRJEB4336	ERP003612	n/a	ERR321213	ILLUMINA	PAIRED	obese	n/a	n/a	Denmark	Europe	human stool	n/a	yes	36.71	n/a	10.1038/nature12506	[91]
DEN0259	MH0187	PRJEB4336	ERP003612	n/a	ERR321544	ILLUMINA	PAIRED	obese	n/a	n/a	Denmark	Europe	human stool	n/a	yes	36.73	n/a	10.1038/nature12506	[91]
DEN0260	MH0412	PRJEB4336	ERP003612	n/a	ERR321610	ILLUMINA	PAIRED	obese	n/a	n/a	Denmark	Europe	human stool	n/a	yes	36.74	n/a	10.1038/nature12506	[91]
DEN0261	MH0414	PRJEB4336	ERP003612	n/a	ERR321612	ILLUMINA	PAIRED	obese	n/a	n/a	Denmark	Europe	human stool	n/a	yes	36.86	n/a	10.1038/nature12506	[91]
DEN0262	MH0078	PRJEB4336	ERP003612	n/a	ERR321230	ILLUMINA	PAIRED	obese	n/a	n/a	Denmark	Europe	human stool	n/a	yes	36.9	n/a	10.1038/nature12506	[91]
DEN0263	MH0316	PRJEB4336	ERP003612	n/a	ERR321596	ILLUMINA	PAIRED	obese	n/a	n/a	Denmark	Europe	human stool	n/a	yes	36.98	n/a	10.1038/nature12506	[91]
DEN0264	MH0220	PRJEB4336	ERP003612	n/a	ERR321564	ILLUMINA	PAIRED	obese	n/a	n/a	Denmark	Europe	human stool	n/a	yes	37.16	n/a	10.1038/nature12506	[91]
DEN0265	MH0165	PRJEB4336	ERP003612	n/a	ERR321498	ILLUMINA	PAIRED	obese	n/a	n/a	Denmark	Europe	human stool	n/a	yes	37.22	n/a	10.1038/nature12506	[91]
DEN0266	MH0204	PRJEB4336	ERP003612	n/a	ERR321558	ILLUMINA	PAIRED	obese	n/a	n/a	Denmark	Europe	human stool	n/a	yes	37.23	n/a	10.1038/nature12506	[91]
DEN0267	MH0026	PRJEB4336	ERP003612	n/a	ERR321127	ILLUMINA	PAIRED	obese	n/a	n/a	Denmark	Europe	human stool	n/a	yes	37.32	n/a	10.1038/nature12506	[91]
DEN0268	MH0236	PRJEB4336	ERP003612	n/a	ERR321571	ILLUMINA	PAIRED	obese	n/a	n/a	Denmark	Europe	human stool	n/a	yes	37.52	n/a	10.1038/nature12506	[91]
DEN0269	MH0062	PRJEB4336	ERP003612	n/a	ERR321197	ILLUMINA	PAIRED	obese	n/a	n/a	Denmark	Europe	human stool	n/a	yes	37.54	n/a	10.1038/nature12506	[91]
DEN0270	MH0182	PRJEB4336	ERP003612	n/a	ERR321533	ILLUMINA	PAIRED	obese	n/a	n/a	Denmark	Europe	human stool	n/a	yes	37.72	n/a	10.1038/nature12506	[91]
DEN0271	MH0081	PRJEB4336	ERP003612	n/a	ERR321237	ILLUMINA	PAIRED	obese	n/a	n/a	Denmark	Europe	human stool	n/a	yes	37.95	n/a	10.1038/nature12506	[91]
DEN0272	MH0436	PRJEB4336	ERP003612	n/a	ERR321634	ILLUMINA	PAIRED	obese	n/a	n/a	Denmark	Europe	human stool	n/a	yes	38.25	n/a	10.1038/nature12506	[91]
DEN0273	MH0014	PRJEB4336	ERP003612	n/a	ERR321103	ILLUMINA	PAIRED	obese	n/a	n/a	Denmark	Europe	human stool	n/a	yes	38.49	n/a	10.1038/nature12506	[91]
DEN0274	MH0157	PRJEB4336	ERP003612	n/a	ERR321489	ILLUMINA	PAIRED	obese	n/a	n/a	Denmark	Europe	human stool	n/a	yes	38.61	n/a	10.1038/nature12506	[91]
DEN0275	MH0095	PRJEB4336	ERP003612	n/a	ERR321281	ILLUMINA	PAIRED	obese	n/a	n/a	Denmark	Europe	human stool	n/a	yes	38.68	n/a	10.1038/nature12506	[91]
DEN0276	MH0443	PRJEB4336	ERP003612	n/a	ERR321641	ILLUMINA	PAIRED	obese	n/a	n/a	Denmark	Europe	human stool	n/a	yes	39.08	n/a	10.1038/nature12506	[91]
DEN0277	MH0034	PRJEB4336	ERP003612	n/a	ERR321142	ILLUMINA	PAIRED	obese	n/a	n/a	Denmark	Europe	human stool	n/a	yes	39.97	n/a	10.1038/nature12506	[91]
DEN0278	MH0426	PRJEB4336	ERP003612	n/a	ERR321624	ILLUMINA	PAIRED	obese	n/a	n/a	Denmark	Europe	human stool	n/a	yes	40.2	n/a	10.1038/nature12506	[91]
DEN0280	MH0096	PRJEB4336	ERP003612	n/a	ERR321287	ILLUMINA	PAIRED	obese	n/a	n/a	Denmark	Europe	human stool	n/a	yes	40.23	n/a	10.1038/nature12506	[91]
DEN0281	MH0450	PRJEB4336	ERP003612	n/a	ERR321647	ILLUMINA	PAIRED	obese	n/a	n/a	Denmark	Europe	human stool	n/a	yes	40.71	n/a	10.1038/nature12506	[91]
DEN0282	MH0168	PRJEB4336	ERP003612	n/a	ERR321510	ILLUMINA	PAIRED	obese	n/a	n/a	Denmark	Europe	human stool	n/a	yes	41.2	n/a	10.1038/nature12506	[91]
DEN0283	MH0205	PRJEB4336	ERP003612	n/a	ERR321559	ILLUMINA	PAIRED	obese	n/a	n/a	Denmark	Europe	human stool	n/a	yes	41.22	n/a	10.1038/nature12506	[91]
DEN0284	MH0184	PRJEB4336	ERP003612	n/a	ERR321538	ILLUMINA	PAIRED	obese	n/a	n/a	Denmark	Europe	human stool	n/a	yes	41.28	n/a	10.1038/nature12506	[91]
DEN0285	MH0167	PRJEB4336	ERP003612	n/a	ERR321506	ILLUMINA	PAIRED	obese	n/a	n/a	Denmark	Europe	human stool	n/a	yes	41.91	n/a	10.1038/nature12506	[91]
DEN0286	MH0148	PRJEB4336	ERP003612	n/a	ERR321476	ILLUMINA	PAIRED	obese	n/a	n/a	Denmark	Europe	human stool	n/a	yes	42.05	n/a	10.1038/nature12506	[91]
DEN0287	MH0119	PRJEB4336	ERP003612	n/a	ERR321393	ILLUMINA	PAIRED	obese	n/a	n/a	Denmark	Europe	human stool	n/a	yes	42.92	n/a	10.1038/nature12506	[91]
DEN0288	MH0189	PRJEB4336	ERP003612	n/a	ERR321547	ILLUMINA	PAIRED	obese	n/a	n/a	Denmark	Europe	human stool	n/a	yes	43.54	n/a	10.1038/nature12506	[91]
DEN0289	MH0199	PRJEB4336	ERP003612	n/a	ERR321555	ILLUMINA	PAIRED	obese	n/a	n/a	Denmark	Europe	human stool	n/a	yes	45.74	n/a	10.1038/nature12506	[91]
DEN0290	MH0196	PRJEB4336	ERP003612	n/a	ERR321552	ILLUMINA	PAIRED	obese	n/a	n/a	Denmark	Europe	human stool	n/a	yes	46.6	n/a	10.1038/nature12506	[91]
ENG0001	YSZC12003_S35369	PRJEB9584	ERP010708	ERS1424194	ERR1711593	Illumina HiSeq 2000	PAIRED	healthy	n/a	n/a	United Kingdom	Europe	human stool	n/a	yes	n/a	n/a	10.1016/j.cels.2016.10.004
ENG0002	YSZC12003_S35371	PRJEB9584	ERP010708	ERS1424195	ERR1711594	Illumina HiSeq 2000	PAIRED	healthy	n/a	n/a	United Kingdom	Europe	human stool	n/a	yes	n/a	n/a	10.1016/j.cels.2016.10.004
ENG0003	YSZC12003_S35375	PRJEB9584	ERP010708	ERS1424196	ERR1711595	Illumina HiSeq 2000	PAIRED	healthy	n/a	n/a	United Kingdom	Europe	human stool	n/a	yes	n/a	n/a	10.1016/j.cels.2016.10.004
ENG0004	YSZC12003_S35379	PRJEB9584	ERP010708	ERS1424197	ERR1711596	Illumina HiSeq 2000	PAIRED	healthy	n/a	n/a	United Kingdom	Europe	human stool	n/a	yes	n/a	n/a	10.1016/j.cels.2016.10.004
ENG0005	YSZC12003_S35381	PRJEB9584	ERP010708	ERS1424198	ERR1711597	Illumina HiSeq 2000	PAIRED	healthy	n/a	n/a	United Kingdom	Europe	human stool	n/a	yes	n/a	n/a	10.1016/j.cels.2016.10.004
ENG0006	YSZC12003_S35382	PRJEB9584	ERP010708	ERS1424199	ERR1711598	Illumina HiSeq 2000	PAIRED	healthy	n/a	n/a	United Kingdom	Europe	human stool	n/a	yes	n/a	n/a	10.1016/j.cels.2016.10.004
ENG0007	YSZC12003_S35385	PRJEB9584	ERP010708	ERS1424200	ERR1711599	Illumina HiSeq 2000	PAIRED	healthy	n/a	n/a	United Kingdom	Europe	human stool	n/a	yes	n/a	n/a	10.1016/j.cels.2016.10.004
ENG0008	YSZC12003_S35393	PRJEB9584	ERP010708	ERS1424201	ERR1711600	Illumina HiSeq 2000	PAIRED	healthy	n/a	n/a	United Kingdom	Europe	human stool	n/a	yes	n/a	n/a	10.1016/j.cels.2016.10.004
ENG0009	YSZC12003_S35405	PRJEB9584	ERP010708	ERS1424202	ERR1711601	Illumina HiSeq 2000	PAIRED	healthy	n/a	n/a	United Kingdom	Europe	human stool	n/a	yes	n/a	n/a	10.1016/j.cels.2016.10.004
ENG0010	YSZC12003_S35500	PRJEB9584	ERP010708	ERS1424203	ERR1711602	Illumina HiSeq 2000	PAIRED	healthy	n/a	n/a	United Kingdom	Europe	human stool	n/a	yes	n/a	n/a	10.1016/j.cels.2016.10.004
ENG0011	YSZC12003_S35502	PRJEB9584	ERP010708	ERS1424204	ERR1711603	Illumina HiSeq 2000	PAIRED	healthy	n/a	n/a	United Kingdom	Europe	human stool	n/a	yes	n/a	n/a	10.1016/j.cels.2016.10.004
ENG0012	YSZC12003_S35508	PRJEB9584	ERP010708	ERS1424205	ERR1711604	Illumina HiSeq 2000	PAIRED	healthy	n/a	n/a	United Kingdom	Europe	human stool	n/a	yes	n/a	n/a	10.1016/j.cels.2016.10.004
ENG0013	YSZC12003_S35509	PRJEB9584	ERP010708	ERS1424206	ERR1711605	Illumina HiSeq 2000	PAIRED	healthy	n/a	n/a	United Kingdom	Europe	human stool	n/a	yes	n/a	n/a	10.1016/j.cels.2016.10.004
ENG0014	YSZC12003_S35517	PRJEB9584	ERP010708	ERS1424207	ERR1711606	Illumina HiSeq 2000	PAIRED	healthy	n/a	n/a	United Kingdom	Europe	human stool	n/a	yes	n/a	n/a	10.1016/j.cels.2016.10.004
ENG0015	YSZC12003_S35525	PRJEB9584	ERP010708	ERS1424208	ERR1711607	Illumina HiSeq 2000	PAIRED	healthy	n/a	n/a	United Kingdom	Europe	human stool	n/a	yes	n/a	n/a	10.1016/j.cels.2016.10.004
ENG0016	YSZC12003_S35528	PRJEB9584	ERP010708	ERS1424209	ERR1711608	Illumina HiSeq 2000	PAIRED	healthy	n/a	n/a	United Kingdom	Europe	human stool	n/a	yes	n/a	n/a	10.1016/j.cels.2016.10.004
ENG0017	YSZC12003_S35531	PRJEB9584	ERP010708	ERS1424210	ERR1711609	Illumina HiSeq 2000	PAIRED	healthy	n/a	n/a	United Kingdom	Europe	human stool	n/a	yes	n/a	n/a	10.1016/j.cels.2016.10.004
ENG0018	YSZC12003_S35537	PRJEB9584	ERP010708	ERS1424211	ERR1711610	Illumina HiSeq 2000	PAIRED	healthy	n/a	n/a	United Kingdom	Europe	human stool	n/a	yes	n/a	n/a	10.1016/j.cels.2016.10.004
ENG0019	YSZC12003_S35540	PRJEB9584	ERP010708	ERS1424212	ERR1711611	Illumina HiSeq 2000	PAIRED	healthy	n/a	n/a	United Kingdom	Europe	human stool	n/a	yes	n/a	n/a	10.1016/j.cels.2016.10.004
ENG0020	YSZC12003_S35544	PRJEB9584	ERP010708	ERS1424213	ERR1711612	Illumina HiSeq 2000	PAIRED	healthy	n/a	n/a	United Kingdom	Europe	human stool	n/a	yes	n/a	n/a	10.1016/j.cels.2016.10.004
ENG0021	YSZC12003_S35546	PRJEB9584	ERP010708	ERS1424214	ERR1711613	Illumina HiSeq 2000	PAIRED	healthy	n/a	n/a	United Kingdom	Europe	human stool	n/a	yes	n/a	n/a	10.1016/j.cels.2016.10.004
ENG0022	YSZC12003_S35556	PRJEB9584	ERP010708	ERS1424215	ERR1711614	Illumina HiSeq 2000	PAIRED	healthy	n/a	n/a	United Kingdom	Europe	human stool	n/a	yes	n/a	n/a	10.1016/j.cels.2016.10.004
ENG0023	YSZC12003_S35560	PRJEB9584	ERP010708	ERS1424216	ERR1711615	Illumina HiSeq 2000	PAIRED	healthy	n/a	n/a	United Kingdom	Europe	human stool	n/a	yes	n/a	n/a	10.1016/j.cels.2016.10.004
ENG0024	YSZC12003_S35565	PRJEB9584	ERP010708	ERS1424217	ERR1711616	Illumina HiSeq 2000	PAIRED	healthy	n/a	n/a	United Kingdom	Europe	human stool	n/a	yes	n/a	n/a	10.1016/j.cels.2016.10.004
ENG0025	YSZC12003_S35568	PRJEB9584	ERP010708	ERS1424218	ERR1711617	Illumina HiSeq 2000	PAIRED	healthy	n/a	n/a	United Kingdom	Europe	human stool	n/a	yes	n/a	n/a	10.1016/j.cels.2016.10.004
ENG0026	YSZC12003_S35571	PRJEB9584	ERP010708	ERS1424219	ERR1711618	Illumina HiSeq 2000	PAIRED	healthy	n/a	n/a	United Kingdom	Europe	human stool	n/a	yes	n/a	n/a	10.1016/j.cels.2016.10.004
ENG0027	YSZC12003_S35574	PRJEB9584	ERP010708	ERS1424220	ERR1711619	Illumina HiSeq 2000	PAIRED	healthy	n/a	n/a	United Kingdom	Europe	human stool	n/a	yes	n/a	n/a	10.1016/j.cels.2016.10.004
ENG0028	YSZC12003_S35585	PRJEB9584	ERP010708	ERS1424221	ERR1711620	Illumina HiSeq 2000	PAIRED	healthy	n/a	n/a	United Kingdom	Europe	human stool	n/a	yes	n/a	n/a	10.1016/j.cels.2016.10.004
ENG0029	YSZC12003_S35587	PRJEB9584	ERP010708	ERS1424222	ERR1711621	Illumina HiSeq 2000	PAIRED	healthy	n/a	n/a	United Kingdom	Europe	human stool	n/a	yes	n/a	n/a	10.1016/j.cels.2016.10.004
ENG0030	YSZC12003_S35628	PRJEB9584	ERP010708	ERS1424223	ERR1711622	Illumina HiSeq 2000	PAIRED	healthy	n/a	n/a	United Kingdom	Europe	human stool	n/a	yes	n/a	n/a	10.1016/j.cels.2016.10.004
ENG0031	YSZC12003_S35642	PRJEB9584	ERP010708	ERS1424224	ERR1711623	Illumina HiSeq 2000	PAIRED	healthy	n/a	n/a	United Kingdom	Europe	human stool	n/a	yes	n/a	n/a	10.1016/j.cels.2016.10.004
ENG0032	YSZC12003_S35643	PRJEB9584	ERP010708	ERS1424225	ERR1711624	Illumina HiSeq 2000	PAIRED	healthy	n/a	n/a	United Kingdom	Europe	human stool	n/a	yes	n/a	n/a	10.1016/j.cels.2016.10.004
ENG0033	YSZC12003_S35646	PRJEB9584	ERP010708	ERS1424226	ERR1711625	Illumina HiSeq 2000	PAIRED	healthy	n/a	n/a	United Kingdom	Europe	human stool	n/a	yes	n/a	n/a	10.1016/j.cels.2016.10.004
ENG0034	YSZC12003_S35647	PRJEB9584	ERP010708	ERS1424227	ERR1711626	Illumina HiSeq 2000	PAIRED	healthy	n/a	n/a	United Kingdom	Europe	human stool	n/a	yes	n/a	n/a	10.1016/j.cels.2016.10.004
ENG0035	YSZC12003_S35650	PRJEB9584	ERP010708	ERS1424228	ERR1711627	Illumina HiSeq 2000	PAIRED	healthy	n/a	n/a	United Kingdom	Europe	human stool	n/a	yes	n/a	n/a	10.1016/j.cels.2016.10.004
ENG0036	YSZC12003_S35651	PRJEB9584	ERP010708	ERS1424229	ERR1711628	Illumina HiSeq 2000	PAIRED	healthy	n/a	n/a	United Kingdom	Europe	human stool	n/a	yes	n/a	n/a	10.1016/j.cels.2016.10.004
ENG0037	YSZC12003_S35655	PRJEB9584	ERP010708	ERS1424230	ERR1711629	Illumina HiSeq 2000	PAIRED	healthy	n/a	n/a	United Kingdom	Europe	human stool	n/a	yes	n/a	n/a	10.1016/j.cels.2016.10.004
ENG0038	YSZC12003_S35659	PRJEB9584	ERP010708	ERS1424231	ERR1711630	Illumina HiSeq 2000	PAIRED	healthy	n/a	n/a	United Kingdom	Europe	human stool	n/a	yes	n/a	n/a	10.1016/j.cels.2016.10.004
ENG0039	YSZC12003_S35661	PRJEB9584	ERP010708	ERS1424232	ERR1711631	Illumina HiSeq 2000	PAIRED	healthy	n/a	n/a	United Kingdom	Europe	human stool	n/a	yes	n/a	n/a	10.1016/j.cels.2016.10.004
ENG0040	YSZC12003_S35668	PRJEB9584	ERP010708	ERS1424233	ERR1711632	Illumina HiSeq 2000	PAIRED	healthy	n/a	n/a	United Kingdom	Europe	human stool	n/a	yes	n/a	n/a	10.1016/j.cels.2016.10.004
ENG0041	YSZC12003_S35675	PRJEB9584	ERP010708	ERS1424234	ERR1711633	Illumina HiSeq 2000	PAIRED	healthy	n/a	n/a	United Kingdom	Europe	human stool	n/a	yes	n/a	n/a	10.1016/j.cels.2016.10.004
ENG0042	YSZC12003_S35678	PRJEB9584	ERP010708	ERS1424235	ERR1711634	Illumina HiSeq 2000	PAIRED	healthy	n/a	n/a	United Kingdom	Europe	human stool	n/a	yes	n/a	n/a	10.1016/j.cels.2016.10.004
ENG0043	YSZC12003_S35681	PRJEB9584	ERP010708	ERS1424236	ERR1711635	Illumina HiSeq 2000	PAIRED	healthy	n/a	n/a	United Kingdom	Europe	human stool	n/a	yes	n/a	n/a	10.1016/j.cels.2016.10.004
ENG0044	YSZC12003_S35684	PRJEB9584	ERP010708	ERS1424237	ERR1711636	Illumina HiSeq 2000	PAIRED	healthy	n/a	n/a	United Kingdom	Europe	human stool	n/a	yes	n/a	n/a	10.1016/j.cels.2016.10.004
ENG0045	YSZC12003_S35689	PRJEB9584	ERP010708	ERS1424238	ERR1711637	Illumina HiSeq 2000	PAIRED	healthy	n/a	n/a	United Kingdom	Europe	human stool	n/a	yes	n/a	n/a	10.1016/j.cels.2016.10.004
ENG0046	YSZC12003_S35693	PRJEB9584	ERP010708	ERS1424239	ERR1711638	Illumina HiSeq 2000	PAIRED	healthy	n/a	n/a	United Kingdom	Europe	human stool	n/a	yes	n/a	n/a	10.1016/j.cels.2016.10.004
ENG0047	YSZC12003_S35695	PRJEB9584	ERP010708	ERS1424240	ERR1711639	Illumina HiSeq 2000	PAIRED	healthy	n/a	n/a	United Kingdom	Europe	human stool	n/a	yes	n/a	n/a	10.1016/j.cels.2016.10.004
ENG0048	YSZC12003_S35709	PRJEB9584	ERP010708	ERS1424241	ERR1711640	Illumina HiSeq 2000	PAIRED	healthy	n/a	n/a	United Kingdom	Europe	human stool	n/a	yes	n/a	n/a	10.1016/j.cels.2016.10.004
ENG0049	YSZC12003_S35720	PRJEB9584	ERP010708	ERS1424242	ERR1711641	Illumina HiSeq 2000	PAIRED	healthy	n/a	n/a	United Kingdom	Europe	human stool	n/a	yes	n/a	n/a	10.1016/j.cels.2016.10.004
ENG0050	YSZC12003_S35728	PRJEB9584	ERP010708	ERS1424243	ERR1711642	Illumina HiSeq 2000	PAIRED	healthy	n/a	n/a	United Kingdom	Europe	human stool	n/a	yes	n/a	n/a	10.1016/j.cels.2016.10.004
ENG0051	YSZC12003_S35730	PRJEB9584	ERP010708	ERS1424244	ERR1711643	Illumina HiSeq 2000	PAIRED	healthy	n/a	n/a	United Kingdom	Europe	human stool	n/a	yes	n/a	n/a	10.1016/j.cels.2016.10.004
ENG0052	YSZC12003_S35738	PRJEB9584	ERP010708	ERS1424245	ERR1711644	Illumina HiSeq 2000	PAIRED	healthy	n/a	n/a	United Kingdom	Europe	human stool	n/a	yes	n/a	n/a	10.1016/j.cels.2016.10.004
ENG0053	YSZC12003_S35743	PRJEB9584	ERP010708	ERS1424246	ERR1711645	Illumina HiSeq 2000	PAIRED	healthy	n/a	n/a	United Kingdom	Europe	human stool	n/a	yes	n/a	n/a	10.1016/j.cels.2016.10.004
ENG0054	YSZC12003_S35745	PRJEB9584	ERP010708	ERS1424247	ERR1711646	Illumina HiSeq 2000	PAIRED	healthy	n/a	n/a	United Kingdom	Europe	human stool	n/a	yes	n/a	n/a	10.1016/j.cels.2016.10.004
ENG0055	YSZC12003_S35748	PRJEB9584	ERP010708	ERS1424248	ERR1711647	Illumina HiSeq 2000	PAIRED	healthy	n/a	n/a	United Kingdom	Europe	human stool	n/a	yes	n/a	n/a	10.1016/j.cels.2016.10.004
ENG0056	YSZC12003_S35812	PRJEB9584	ERP010708	ERS1424249	ERR1711648	Illumina HiSeq 2000	PAIRED	healthy	n/a	n/a	United Kingdom	Europe	human stool	n/a	yes	n/a	n/a	10.1016/j.cels.2016.10.004
ENG0057	YSZC12003_S35815	PRJEB9584	ERP010708	ERS1424250	ERR1711649	Illumina HiSeq 2000	PAIRED	healthy	n/a	n/a	United Kingdom	Europe	human stool	n/a	yes	n/a	n/a	10.1016/j.cels.2016.10.004
ENG0058	YSZC12003_S35821	PRJEB9584	ERP010708	ERS1424251	ERR1711650	Illumina HiSeq 2000	PAIRED	healthy	n/a	n/a	United Kingdom	Europe	human stool	n/a	yes	n/a	n/a	10.1016/j.cels.2016.10.004
ENG0059	YSZC12003_S35823	PRJEB9584	ERP010708	ERS1424252	ERR1711651	Illumina HiSeq 2000	PAIRED	healthy	n/a	n/a	United Kingdom	Europe	human stool	n/a	yes	n/a	n/a	10.1016/j.cels.2016.10.004
ENG0060	YSZC12003_S35825	PRJEB9584	ERP010708	ERS1424253	ERR1711652	Illumina HiSeq 2000	PAIRED	healthy	n/a	n/a	United Kingdom	Europe	human stool	n/a	yes	n/a	n/a	10.1016/j.cels.2016.10.004
ENG0061	YSZC12003_S35827	PRJEB9584	ERP010708	ERS1424254	ERR1711653	Illumina HiSeq 2000	PAIRED	healthy	n/a	n/a	United Kingdom	Europe	human stool	n/a	yes	n/a	n/a	10.1016/j.cels.2016.10.004
ENG0062	YSZC12003_S35829	PRJEB9584	ERP010708	ERS1424255	ERR1711654	Illumina HiSeq 2000	PAIRED	healthy	n/a	n/a	United Kingdom	Europe	human stool	n/a	yes	n/a	n/a	10.1016/j.cels.2016.10.004
ENG0063	YSZC12003_S35831	PRJEB9584	ERP010708	ERS1424256	ERR1711655	Illumina HiSeq 2000	PAIRED	healthy	n/a	n/a	United Kingdom	Europe	human stool	n/a	yes	n/a	n/a	10.1016/j.cels.2016.10.004
ENG0064	YSZC12003_S35834	PRJEB9584	ERP010708	ERS1424257	ERR1711656	Illumina HiSeq 2000	PAIRED	healthy	n/a	n/a	United Kingdom	Europe	human stool	n/a	yes	n/a	n/a	10.1016/j.cels.2016.10.004
ENG0065	YSZC12003_S35835	PRJEB9584	ERP010708	ERS1424258	ERR1711657	Illumina HiSeq 2000	PAIRED	healthy	n/a	n/a	United Kingdom	Europe	human stool	n/a	yes	n/a	n/a	10.1016/j.cels.2016.10.004
ENG0066	YSZC12003_S35899	PRJEB9584	ERP010708	ERS1424259	ERR1711658	Illumina HiSeq 2000	PAIRED	healthy	n/a	n/a	United Kingdom	Europe	human stool	n/a	yes	n/a	n/a	10.1016/j.cels.2016.10.004
ENG0067	YSZC12003_S35902	PRJEB9584	ERP010708	ERS1424260	ERR1711659	Illumina HiSeq 2000	PAIRED	healthy	n/a	n/a	United Kingdom	Europe	human stool	n/a	yes	n/a	n/a	10.1016/j.cels.2016.10.004
ENG0068	YSZC12003_S35978	PRJEB9584	ERP010708	ERS1424261	ERR1711660	Illumina HiSeq 2000	PAIRED	healthy	n/a	n/a	United Kingdom	Europe	human stool	n/a	yes	n/a	n/a	10.1016/j.cels.2016.10.004
ENG0069	YSZC12003_S35984	PRJEB9584	ERP010708	ERS1424262	ERR1711661	Illumina HiSeq 2000	PAIRED	healthy	n/a	n/a	United Kingdom	Europe	human stool	n/a	yes	n/a	n/a	10.1016/j.cels.2016.10.004
ENG0070	YSZC12003_S35986	PRJEB9584	ERP010708	ERS1424263	ERR1711662	Illumina HiSeq 2000	PAIRED	healthy	n/a	n/a	United Kingdom	Europe	human stool	n/a	yes	n/a	n/a	10.1016/j.cels.2016.10.004
ENG0071	YSZC12003_S35996	PRJEB9584	ERP010708	ERS1424264	ERR1711663	Illumina HiSeq 2000	PAIRED	healthy	n/a	n/a	United Kingdom	Europe	human stool	n/a	yes	n/a	n/a	10.1016/j.cels.2016.10.004
ENG0072	YSZC12003_S36003	PRJEB9584	ERP010708	ERS1424265	ERR1711664	Illumina HiSeq 2000	PAIRED	healthy	n/a	n/a	United Kingdom	Europe	human stool	n/a	yes	n/a	n/a	10.1016/j.cels.2016.10.004
ENG0073	YSZC12003_S36009	PRJEB9584	ERP010708	ERS1424266	ERR1711665	Illumina HiSeq 2000	PAIRED	healthy	n/a	n/a	United Kingdom	Europe	human stool	n/a	yes	n/a	n/a	10.1016/j.cels.2016.10.004
ENG0074	YSZC12003_S36016	PRJEB9584	ERP010708	ERS1424267	ERR1711666	Illumina HiSeq 2000	PAIRED	healthy	n/a	n/a	United Kingdom	Europe	human stool	n/a	yes	n/a	n/a	10.1016/j.cels.2016.10.004
ENG0075	YSZC12003_S36017	PRJEB9584	ERP010708	ERS1424268	ERR1711667	Illumina HiSeq 2000	PAIRED	healthy	n/a	n/a	United Kingdom	Europe	human stool	n/a	yes	n/a	n/a	10.1016/j.cels.2016.10.004
ENG0076	YSZC12003_S36020	PRJEB9584	ERP010708	ERS1424269	ERR1711668	Illumina HiSeq 2000	PAIRED	healthy	n/a	n/a	United Kingdom	Europe	human stool	n/a	yes	n/a	n/a	10.1016/j.cels.2016.10.004
ENG0077	YSZC12003_S36021	PRJEB9584	ERP010708	ERS1424270	ERR1711669	Illumina HiSeq 2000	PAIRED	healthy	n/a	n/a	United Kingdom	Europe	human stool	n/a	yes	n/a	n/a	10.1016/j.cels.2016.10.004
ENG0078	YSZC12003_S36023	PRJEB9584	ERP010708	ERS1424271	ERR1711670	Illumina HiSeq 2000	PAIRED	healthy	n/a	n/a	United Kingdom	Europe	human stool	n/a	yes	n/a	n/a	10.1016/j.cels.2016.10.004
ENG0079	YSZC12003_S36026	PRJEB9584	ERP010708	ERS1424272	ERR1711671	Illumina HiSeq 2000	PAIRED	healthy	n/a	n/a	United Kingdom	Europe	human stool	n/a	yes	n/a	n/a	10.1016/j.cels.2016.10.004
ENG0080	YSZC12003_S36030	PRJEB9584	ERP010708	ERS1424273	ERR1711672	Illumina HiSeq 2000	PAIRED	healthy	n/a	n/a	United Kingdom	Europe	human stool	n/a	yes	n/a	n/a	10.1016/j.cels.2016.10.004
ENG0081	YSZC12003_S36032	PRJEB9584	ERP010708	ERS1424274	ERR1711673	Illumina HiSeq 2000	PAIRED	healthy	n/a	n/a	United Kingdom	Europe	human stool	n/a	yes	n/a	n/a	10.1016/j.cels.2016.10.004
ENG0082	YSZC12003_S36047	PRJEB9584	ERP010708	ERS1424275	ERR1711674	Illumina HiSeq 2000	PAIRED	healthy	n/a	n/a	United Kingdom	Europe	human stool	n/a	yes	n/a	n/a	10.1016/j.cels.2016.10.004
ENG0083	YSZC12003_S36062	PRJEB9584	ERP010708	ERS1424276	ERR1711675	Illumina HiSeq 2000	PAIRED	healthy	n/a	n/a	United Kingdom	Europe	human stool	n/a	yes	n/a	n/a	10.1016/j.cels.2016.10.004
ENG0084	YSZC12003_S36064	PRJEB9584	ERP010708	ERS1424277	ERR1711676	Illumina HiSeq 2000	PAIRED	healthy	n/a	n/a	United Kingdom	Europe	human stool	n/a	yes	n/a	n/a	10.1016/j.cels.2016.10.004
ENG0085	YSZC12003_S36065	PRJEB9584	ERP010708	ERS1424278	ERR1711677	Illumina HiSeq 2000	PAIRED	healthy	n/a	n/a	United Kingdom	Europe	human stool	n/a	yes	n/a	n/a	10.1016/j.cels.2016.10.004
ENG0086	YSZC12003_S36115	PRJEB9584	ERP010708	ERS1424279	ERR1711678	Illumina HiSeq 2000	PAIRED	healthy	n/a	n/a	United Kingdom	Europe	human stool	n/a	yes	n/a	n/a	10.1016/j.cels.2016.10.004
ENG0087	YSZC12003_S36155	PRJEB9584	ERP010708	ERS1424280	ERR1711679	Illumina HiSeq 2000	PAIRED	healthy	n/a	n/a	United Kingdom	Europe	human stool	n/a	yes	n/a	n/a	10.1016/j.cels.2016.10.004
ENG0088	YSZC12003_S36161	PRJEB9584	ERP010708	ERS1424281	ERR1711680	Illumina HiSeq 2000	PAIRED	healthy	n/a	n/a	United Kingdom	Europe	human stool	n/a	yes	n/a	n/a	10.1016/j.cels.2016.10.004
ENG0089	YSZC12003_S36163	PRJEB9584	ERP010708	ERS1424282	ERR1711681	Illumina HiSeq 2000	PAIRED	healthy	n/a	n/a	United Kingdom	Europe	human stool	n/a	yes	n/a	n/a	10.1016/j.cels.2016.10.004
ENG0090	YSZC12003_S36238	PRJEB9584	ERP010708	ERS1424283	ERR1711682	Illumina HiSeq 2000	PAIRED	healthy	n/a	n/a	United Kingdom	Europe	human stool	n/a	yes	n/a	n/a	10.1016/j.cels.2016.10.004
ENG0091	YSZC12003_S36252	PRJEB9584	ERP010708	ERS1424284	ERR1711683	Illumina HiSeq 2000	PAIRED	healthy	n/a	n/a	United Kingdom	Europe	human stool	n/a	yes	n/a	n/a	10.1016/j.cels.2016.10.004
ENG0092	YSZC12003_S36253	PRJEB9584	ERP010708	ERS1424285	ERR1711684	Illumina HiSeq 2000	PAIRED	healthy	n/a	n/a	United Kingdom	Europe	human stool	n/a	yes	n/a	n/a	10.1016/j.cels.2016.10.004
ENG0093	YSZC12003_S36256	PRJEB9584	ERP010708	ERS1424286	ERR1711685	Illumina HiSeq 2000	PAIRED	healthy	n/a	n/a	United Kingdom	Europe	human stool	n/a	yes	n/a	n/a	10.1016/j.cels.2016.10.004
ENG0094	YSZC12003_S36263	PRJEB9584	ERP010708	ERS1424287	ERR1711686	Illumina HiSeq 2000	PAIRED	healthy	n/a	n/a	United Kingdom	Europe	human stool	n/a	yes	n/a	n/a	10.1016/j.cels.2016.10.004
ENG0095	YSZC12003_S36266	PRJEB9584	ERP010708	ERS1424288	ERR1711687	Illumina HiSeq 2000	PAIRED	healthy	n/a	n/a	United Kingdom	Europe	human stool	n/a	yes	n/a	n/a	10.1016/j.cels.2016.10.004
ENG0096	YSZC12003_S36268	PRJEB9584	ERP010708	ERS1424289	ERR1711688	Illumina HiSeq 2000	PAIRED	healthy	n/a	n/a	United Kingdom	Europe	human stool	n/a	yes	n/a	n/a	10.1016/j.cels.2016.10.004
ENG0097	YSZC12003_S36332	PRJEB9584	ERP010708	ERS1424290	ERR1711689	Illumina HiSeq 2000	PAIRED	healthy	n/a	n/a	United Kingdom	Europe	human stool	n/a	yes	n/a	n/a	10.1016/j.cels.2016.10.004
ENG0098	YSZC12003_S36333	PRJEB9584	ERP010708	ERS1424291	ERR1711690	Illumina HiSeq 2000	PAIRED	healthy	n/a	n/a	United Kingdom	Europe	human stool	n/a	yes	n/a	n/a	10.1016/j.cels.2016.10.004
ENG0099	YSZC12003_S36342	PRJEB9584	ERP010708	ERS1424292	ERR1711691	Illumina HiSeq 2000	PAIRED	healthy	n/a	n/a	United Kingdom	Europe	human stool	n/a	yes	n/a	n/a	10.1016/j.cels.2016.10.004
ENG0100	YSZC12003_S36346	PRJEB9584	ERP010708	ERS1424293	ERR1711692	Illumina HiSeq 2000	PAIRED	healthy	n/a	n/a	United Kingdom	Europe	human stool	n/a	yes	n/a	n/a	10.1016/j.cels.2016.10.004
ENG0101	YSZC12003_S36351	PRJEB9584	ERP010708	ERS1424294	ERR1711693	Illumina HiSeq 2000	PAIRED	healthy	n/a	n/a	United Kingdom	Europe	human stool	n/a	yes	n/a	n/a	10.1016/j.cels.2016.10.004
ENG0102	YSZC12003_S36353	PRJEB9584	ERP010708	ERS1424295	ERR1711694	Illumina HiSeq 2000	PAIRED	healthy	n/a	n/a	United Kingdom	Europe	human stool	n/a	yes	n/a	n/a	10.1016/j.cels.2016.10.004
ENG0103	YSZC12003_S36355	PRJEB9584	ERP010708	ERS1424296	ERR1711695	Illumina HiSeq 2000	PAIRED	healthy	n/a	n/a	United Kingdom	Europe	human stool	n/a	yes	n/a	n/a	10.1016/j.cels.2016.10.004
ENG0104	YSZC12003_S36364	PRJEB9584	ERP010708	ERS1424297	ERR1711696	Illumina HiSeq 2000	PAIRED	healthy	n/a	n/a	United Kingdom	Europe	human stool	n/a	yes	n/a	n/a	10.1016/j.cels.2016.10.004
ENG0105	YSZC12003_S36367	PRJEB9584	ERP010708	ERS1424298	ERR1711697	Illumina HiSeq 2000	PAIRED	healthy	n/a	n/a	United Kingdom	Europe	human stool	n/a	yes	n/a	n/a	10.1016/j.cels.2016.10.004
ENG0106	YSZC12003_S36392	PRJEB9584	ERP010708	ERS1424299	ERR1711698	Illumina HiSeq 2000	PAIRED	healthy	n/a	n/a	United Kingdom	Europe	human stool	n/a	yes	n/a	n/a	10.1016/j.cels.2016.10.004
ENG0107	YSZC12003_S36395	PRJEB9584	ERP010708	ERS1424300	ERR1711699	Illumina HiSeq 2000	PAIRED	healthy	n/a	n/a	United Kingdom	Europe	human stool	n/a	yes	n/a	n/a	10.1016/j.cels.2016.10.004
ENG0108	YSZC12003_S36398	PRJEB9584	ERP010708	ERS1424301	ERR1711700	Illumina HiSeq 2000	PAIRED	healthy	n/a	n/a	United Kingdom	Europe	human stool	n/a	yes	n/a	n/a	10.1016/j.cels.2016.10.004
ENG0109	YSZC12003_S36399	PRJEB9584	ERP010708	ERS1424302	ERR1711701	Illumina HiSeq 2000	PAIRED	healthy	n/a	n/a	United Kingdom	Europe	human stool	n/a	yes	n/a	n/a	10.1016/j.cels.2016.10.004
ENG0110	YSZC12003_S36424	PRJEB9584	ERP010708	ERS1424303	ERR1711702	Illumina HiSeq 2000	PAIRED	healthy	n/a	n/a	United Kingdom	Europe	human stool	n/a	yes	n/a	n/a	10.1016/j.cels.2016.10.004
ENG0111	YSZC12003_S36428	PRJEB9584	ERP010708	ERS1424304	ERR1711703	Illumina HiSeq 2000	PAIRED	healthy	n/a	n/a	United Kingdom	Europe	human stool	n/a	yes	n/a	n/a	10.1016/j.cels.2016.10.004
ENG0112	YSZC12003_S36429	PRJEB9584	ERP010708	ERS1424305	ERR1711704	Illumina HiSeq 2000	PAIRED	healthy	n/a	n/a	United Kingdom	Europe	human stool	n/a	yes	n/a	n/a	10.1016/j.cels.2016.10.004
ENG0113	YSZC12003_S36432	PRJEB9584	ERP010708	ERS1424306	ERR1711705	Illumina HiSeq 2000	PAIRED	healthy	n/a	n/a	United Kingdom	Europe	human stool	n/a	yes	n/a	n/a	10.1016/j.cels.2016.10.004
ENG0114	YSZC12003_S36434	PRJEB9584	ERP010708	ERS1424307	ERR1711706	Illumina HiSeq 2000	PAIRED	healthy	n/a	n/a	United Kingdom	Europe	human stool	n/a	yes	n/a	n/a	10.1016/j.cels.2016.10.004
ENG0115	YSZC12003_S36440	PRJEB9584	ERP010708	ERS1424308	ERR1711707	Illumina HiSeq 2000	PAIRED	healthy	n/a	n/a	United Kingdom	Europe	human stool	n/a	yes	n/a	n/a	10.1016/j.cels.2016.10.004
ENG0116	YSZC12003_S36442	PRJEB9584	ERP010708	ERS1424309	ERR1711708	Illumina HiSeq 2000	PAIRED	healthy	n/a	n/a	United Kingdom	Europe	human stool	n/a	yes	n/a	n/a	10.1016/j.cels.2016.10.004
ENG0117	YSZC12003_S36445	PRJEB9584	ERP010708	ERS1424310	ERR1711709	Illumina HiSeq 2000	PAIRED	healthy	n/a	n/a	United Kingdom	Europe	human stool	n/a	yes	n/a	n/a	10.1016/j.cels.2016.10.004
ENG0118	YSZC12003_S36447	PRJEB9584	ERP010708	ERS1424311	ERR1711710	Illumina HiSeq 2000	PAIRED	healthy	n/a	n/a	United Kingdom	Europe	human stool	n/a	yes	n/a	n/a	10.1016/j.cels.2016.10.004
ENG0119	YSZC12003_S36451	PRJEB9584	ERP010708	ERS1424312	ERR1711711	Illumina HiSeq 2000	PAIRED	healthy	n/a	n/a	United Kingdom	Europe	human stool	n/a	yes	n/a	n/a	10.1016/j.cels.2016.10.004
ENG0120	YSZC12003_S36456	PRJEB9584	ERP010708	ERS1424313	ERR1711712	Illumina HiSeq 2000	PAIRED	healthy	n/a	n/a	United Kingdom	Europe	human stool	n/a	yes	n/a	n/a	10.1016/j.cels.2016.10.004
ENG0121	YSZC12003_S36464	PRJEB9584	ERP010708	ERS1424314	ERR1711713	Illumina HiSeq 2000	PAIRED	healthy	n/a	n/a	United Kingdom	Europe	human stool	n/a	yes	n/a	n/a	10.1016/j.cels.2016.10.004
ENG0122	YSZC12003_S36467	PRJEB9584	ERP010708	ERS1424315	ERR1711714	Illumina HiSeq 2000	PAIRED	healthy	n/a	n/a	United Kingdom	Europe	human stool	n/a	yes	n/a	n/a	10.1016/j.cels.2016.10.004
ENG0123	YSZC12003_S36507	PRJEB9584	ERP010708	ERS1424316	ERR1711715	Illumina HiSeq 2000	PAIRED	healthy	n/a	n/a	United Kingdom	Europe	human stool	n/a	yes	n/a	n/a	10.1016/j.cels.2016.10.004
ENG0124	YSZC12003_S36509	PRJEB9584	ERP010708	ERS1424317	ERR1711716	Illumina HiSeq 2000	PAIRED	healthy	n/a	n/a	United Kingdom	Europe	human stool	n/a	yes	n/a	n/a	10.1016/j.cels.2016.10.004
ENG0125	YSZC12003_S36523	PRJEB9584	ERP010708	ERS1424318	ERR1711717	Illumina HiSeq 2000	PAIRED	healthy	n/a	n/a	United Kingdom	Europe	human stool	n/a	yes	n/a	n/a	10.1016/j.cels.2016.10.004
ENG0126	YSZC12003_S36528	PRJEB9584	ERP010708	ERS1424319	ERR1711718	Illumina HiSeq 2000	PAIRED	healthy	n/a	n/a	United Kingdom	Europe	human stool	n/a	yes	n/a	n/a	10.1016/j.cels.2016.10.004
ENG0127	YSZC12003_S36535	PRJEB9584	ERP010708	ERS1424320	ERR1711719	Illumina HiSeq 2000	PAIRED	healthy	n/a	n/a	United Kingdom	Europe	human stool	n/a	yes	n/a	n/a	10.1016/j.cels.2016.10.004
ENG0128	YSZC12003_S36548	PRJEB9584	ERP010708	ERS1424321	ERR1711720	Illumina HiSeq 2000	PAIRED	healthy	n/a	n/a	United Kingdom	Europe	human stool	n/a	yes	n/a	n/a	10.1016/j.cels.2016.10.004
ENG0129	YSZC12003_S36549	PRJEB9584	ERP010708	ERS1424322	ERR1711721	Illumina HiSeq 2000	PAIRED	healthy	n/a	n/a	United Kingdom	Europe	human stool	n/a	yes	n/a	n/a	10.1016/j.cels.2016.10.004
ENG0130	YSZC12003_S36551	PRJEB9584	ERP010708	ERS1424323	ERR1711722	Illumina HiSeq 2000	PAIRED	healthy	n/a	n/a	United Kingdom	Europe	human stool	n/a	yes	n/a	n/a	10.1016/j.cels.2016.10.004
ENG0131	YSZC12003_S36554	PRJEB9584	ERP010708	ERS1424324	ERR1711723	Illumina HiSeq 2000	PAIRED	healthy	n/a	n/a	United Kingdom	Europe	human stool	n/a	yes	n/a	n/a	10.1016/j.cels.2016.10.004
ENG0132	YSZC12003_S36576	PRJEB9584	ERP010708	ERS1424325	ERR1711724	Illumina HiSeq 2000	PAIRED	healthy	n/a	n/a	United Kingdom	Europe	human stool	n/a	yes	n/a	n/a	10.1016/j.cels.2016.10.004
ENG0133	YSZC12003_S36589	PRJEB9584	ERP010708	ERS1424326	ERR1711725	Illumina HiSeq 2000	PAIRED	healthy	n/a	n/a	United Kingdom	Europe	human stool	n/a	yes	n/a	n/a	10.1016/j.cels.2016.10.004
ENG0134	YSZC12003_S36625	PRJEB9584	ERP010708	ERS1424327	ERR1711726	Illumina HiSeq 2000	PAIRED	healthy	n/a	n/a	United Kingdom	Europe	human stool	n/a	yes	n/a	n/a	10.1016/j.cels.2016.10.004
ENG0135	YSZC12003_S36627	PRJEB9584	ERP010708	ERS1424328	ERR1711727	Illumina HiSeq 2000	PAIRED	healthy	n/a	n/a	United Kingdom	Europe	human stool	n/a	yes	n/a	n/a	10.1016/j.cels.2016.10.004
ENG0136	YSZC12003_S36630	PRJEB9584	ERP010708	ERS1424329	ERR1711728	Illumina HiSeq 2000	PAIRED	healthy	n/a	n/a	United Kingdom	Europe	human stool	n/a	yes	n/a	n/a	10.1016/j.cels.2016.10.004
ENG0137	YSZC12003_S36657	PRJEB9584	ERP010708	ERS1424330	ERR1711729	Illumina HiSeq 2000	PAIRED	healthy	n/a	n/a	United Kingdom	Europe	human stool	n/a	yes	n/a	n/a	10.1016/j.cels.2016.10.004
ENG0138	YSZC12003_S36659	PRJEB9584	ERP010708	ERS1424331	ERR1711730	Illumina HiSeq 2000	PAIRED	healthy	n/a	n/a	United Kingdom	Europe	human stool	n/a	yes	n/a	n/a	10.1016/j.cels.2016.10.004
ENG0139	YSZC12003_S36663	PRJEB9584	ERP010708	ERS1424332	ERR1711731	Illumina HiSeq 2000	PAIRED	healthy	n/a	n/a	United Kingdom	Europe	human stool	n/a	yes	n/a	n/a	10.1016/j.cels.2016.10.004
ENG0140	YSZC12003_S36665	PRJEB9584	ERP010708	ERS1424333	ERR1711732	Illumina HiSeq 2000	PAIRED	healthy	n/a	n/a	United Kingdom	Europe	human stool	n/a	yes	n/a	n/a	10.1016/j.cels.2016.10.004
ENG0141	YSZC12003_S36671	PRJEB9584	ERP010708	ERS1424334	ERR1711733	Illumina HiSeq 2000	PAIRED	healthy	n/a	n/a	United Kingdom	Europe	human stool	n/a	yes	n/a	n/a	10.1016/j.cels.2016.10.004
ENG0142	YSZC12003_S36686	PRJEB9584	ERP010708	ERS1424335	ERR1711734	Illumina HiSeq 2000	PAIRED	healthy	n/a	n/a	United Kingdom	Europe	human stool	n/a	yes	n/a	n/a	10.1016/j.cels.2016.10.004
ENG0143	YSZC12003_S36688	PRJEB9584	ERP010708	ERS1424336	ERR1711735	Illumina HiSeq 2000	PAIRED	healthy	n/a	n/a	United Kingdom	Europe	human stool	n/a	yes	n/a	n/a	10.1016/j.cels.2016.10.004
ENG0144	YSZC12003_S36700	PRJEB9584	ERP010708	ERS1424337	ERR1711736	Illumina HiSeq 2000	PAIRED	healthy	n/a	n/a	United Kingdom	Europe	human stool	n/a	yes	n/a	n/a	10.1016/j.cels.2016.10.004
ENG0145	YSZC12003_S37128	PRJEB9584	ERP010708	ERS1424338	ERR1711737	Illumina HiSeq 2000	PAIRED	healthy	n/a	n/a	United Kingdom	Europe	human stool	n/a	yes	n/a	n/a	10.1016/j.cels.2016.10.004
ENG0146	YSZC12003_S37130	PRJEB9584	ERP010708	ERS1424339	ERR1711738	Illumina HiSeq 2000	PAIRED	healthy	n/a	n/a	United Kingdom	Europe	human stool	n/a	yes	n/a	n/a	10.1016/j.cels.2016.10.004
ENG0147	YSZC12003_S37132	PRJEB9584	ERP010708	ERS1424340	ERR1711739	Illumina HiSeq 2000	PAIRED	healthy	n/a	n/a	United Kingdom	Europe	human stool	n/a	yes	n/a	n/a	10.1016/j.cels.2016.10.004
ENG0148	YSZC12003_S37139	PRJEB9584	ERP010708	ERS1424341	ERR1711740	Illumina HiSeq 2000	PAIRED	healthy	n/a	n/a	United Kingdom	Europe	human stool	n/a	yes	n/a	n/a	10.1016/j.cels.2016.10.004
ENG0149	YSZC12003_S37162	PRJEB9584	ERP010708	ERS1424342	ERR1711741	Illumina HiSeq 2000	PAIRED	healthy	n/a	n/a	United Kingdom	Europe	human stool	n/a	yes	n/a	n/a	10.1016/j.cels.2016.10.004
ENG0150	YSZC12003_S37163	PRJEB9584	ERP010708	ERS1424343	ERR1711742	Illumina HiSeq 2000	PAIRED	healthy	n/a	n/a	United Kingdom	Europe	human stool	n/a	yes	n/a	n/a	10.1016/j.cels.2016.10.004
ENG0151	YSZC12003_S37166	PRJEB9584	ERP010708	ERS1424344	ERR1711743	Illumina HiSeq 2000	PAIRED	healthy	n/a	n/a	United Kingdom	Europe	human stool	n/a	yes	n/a	n/a	10.1016/j.cels.2016.10.004
ENG0152	YSZC12003_S37169	PRJEB9584	ERP010708	ERS1424345	ERR1711744	Illumina HiSeq 2000	PAIRED	healthy	n/a	n/a	United Kingdom	Europe	human stool	n/a	yes	n/a	n/a	10.1016/j.cels.2016.10.004
ENG0153	YSZC12003_S37177	PRJEB9584	ERP010708	ERS1424346	ERR1711745	Illumina HiSeq 2000	PAIRED	healthy	n/a	n/a	United Kingdom	Europe	human stool	n/a	yes	n/a	n/a	10.1016/j.cels.2016.10.004
ENG0154	YSZC12003_S37187	PRJEB9584	ERP010708	ERS1424347	ERR1711746	Illumina HiSeq 2000	PAIRED	healthy	n/a	n/a	United Kingdom	Europe	human stool	n/a	yes	n/a	n/a	10.1016/j.cels.2016.10.004
ENG0155	YSZC12003_S37212	PRJEB9584	ERP010708	ERS1424348	ERR1711747	Illumina HiSeq 2000	PAIRED	healthy	n/a	n/a	United Kingdom	Europe	human stool	n/a	yes	n/a	n/a	10.1016/j.cels.2016.10.004
ENG0156	YSZC12003_S37227	PRJEB9584	ERP010708	ERS1424349	ERR1711748	Illumina HiSeq 2000	PAIRED	healthy	n/a	n/a	United Kingdom	Europe	human stool	n/a	yes	n/a	n/a	10.1016/j.cels.2016.10.004
ENG0157	YSZC12003_S37256	PRJEB9584	ERP010708	ERS1424350	ERR1711749	Illumina HiSeq 2000	PAIRED	healthy	n/a	n/a	United Kingdom	Europe	human stool	n/a	yes	n/a	n/a	10.1016/j.cels.2016.10.004
ENG0158	YSZC12003_S37258	PRJEB9584	ERP010708	ERS1424351	ERR1711750	Illumina HiSeq 2000	PAIRED	healthy	n/a	n/a	United Kingdom	Europe	human stool	n/a	yes	n/a	n/a	10.1016/j.cels.2016.10.004
ENG0159	YSZC12003_S37261	PRJEB9584	ERP010708	ERS1424352	ERR1711751	Illumina HiSeq 2000	PAIRED	healthy	n/a	n/a	United Kingdom	Europe	human stool	n/a	yes	n/a	n/a	10.1016/j.cels.2016.10.004
ENG0160	YSZC12003_S37263	PRJEB9584	ERP010708	ERS1424353	ERR1711752	Illumina HiSeq 2000	PAIRED	healthy	n/a	n/a	United Kingdom	Europe	human stool	n/a	yes	n/a	n/a	10.1016/j.cels.2016.10.004
ENG0161	YSZC12003_S37267	PRJEB9584	ERP010708	ERS1424354	ERR1711753	Illumina HiSeq 2000	PAIRED	healthy	n/a	n/a	United Kingdom	Europe	human stool	n/a	yes	n/a	n/a	10.1016/j.cels.2016.10.004
ENG0162	YSZC12003_S37272	PRJEB9584	ERP010708	ERS1424355	ERR1711754	Illumina HiSeq 2000	PAIRED	healthy	n/a	n/a	United Kingdom	Europe	human stool	n/a	yes	n/a	n/a	10.1016/j.cels.2016.10.004
ENG0163	YSZC12003_S37275	PRJEB9584	ERP010708	ERS1424356	ERR1711755	Illumina HiSeq 2000	PAIRED	healthy	n/a	n/a	United Kingdom	Europe	human stool	n/a	yes	n/a	n/a	10.1016/j.cels.2016.10.004
ENG0164	YSZC12003_S37278	PRJEB9584	ERP010708	ERS1424357	ERR1711756	Illumina HiSeq 2000	PAIRED	healthy	n/a	n/a	United Kingdom	Europe	human stool	n/a	yes	n/a	n/a	10.1016/j.cels.2016.10.004
ENG0165	YSZC12003_S37281	PRJEB9584	ERP010708	ERS1424358	ERR1711757	Illumina HiSeq 2000	PAIRED	healthy	n/a	n/a	United Kingdom	Europe	human stool	n/a	yes	n/a	n/a	10.1016/j.cels.2016.10.004
ENG0166	YSZC12003_S37289	PRJEB9584	ERP010708	ERS1424359	ERR1711758	Illumina HiSeq 2000	PAIRED	healthy	n/a	n/a	United Kingdom	Europe	human stool	n/a	yes	n/a	n/a	10.1016/j.cels.2016.10.004
ENG0167	YSZC12003_S37290	PRJEB9584	ERP010708	ERS1424360	ERR1711759	Illumina HiSeq 2000	PAIRED	healthy	n/a	n/a	United Kingdom	Europe	human stool	n/a	yes	n/a	n/a	10.1016/j.cels.2016.10.004
ENG0168	YSZC12003_S37294	PRJEB9584	ERP010708	ERS1424361	ERR1711760	Illumina HiSeq 2000	PAIRED	healthy	n/a	n/a	United Kingdom	Europe	human stool	n/a	yes	n/a	n/a	10.1016/j.cels.2016.10.004
ENG0169	YSZC12003_S37310	PRJEB9584	ERP010708	ERS1424362	ERR1711761	Illumina HiSeq 2000	PAIRED	healthy	n/a	n/a	United Kingdom	Europe	human stool	n/a	yes	n/a	n/a	10.1016/j.cels.2016.10.004
ENG0170	YSZC12003_S37313	PRJEB9584	ERP010708	ERS1424363	ERR1711762	Illumina HiSeq 2000	PAIRED	healthy	n/a	n/a	United Kingdom	Europe	human stool	n/a	yes	n/a	n/a	10.1016/j.cels.2016.10.004
ENG0171	YSZC12003_S37318	PRJEB9584	ERP010708	ERS1424364	ERR1711763	Illumina HiSeq 2000	PAIRED	healthy	n/a	n/a	United Kingdom	Europe	human stool	n/a	yes	n/a	n/a	10.1016/j.cels.2016.10.004
ENG0172	YSZC12003_S37320	PRJEB9584	ERP010708	ERS1424365	ERR1711764	Illumina HiSeq 2000	PAIRED	healthy	n/a	n/a	United Kingdom	Europe	human stool	n/a	yes	n/a	n/a	10.1016/j.cels.2016.10.004
ENG0173	YSZC12003_S37321	PRJEB9584	ERP010708	ERS1424366	ERR1711765	Illumina HiSeq 2000	PAIRED	healthy	n/a	n/a	United Kingdom	Europe	human stool	n/a	yes	n/a	n/a	10.1016/j.cels.2016.10.004
ENG0174	YSZC12003_S37326	PRJEB9584	ERP010708	ERS1424367	ERR1711766	Illumina HiSeq 2000	PAIRED	healthy	n/a	n/a	United Kingdom	Europe	human stool	n/a	yes	n/a	n/a	10.1016/j.cels.2016.10.004
ENG0175	YSZC12003_S37340	PRJEB9584	ERP010708	ERS1424368	ERR1711767	Illumina HiSeq 2000	PAIRED	healthy	n/a	n/a	United Kingdom	Europe	human stool	n/a	yes	n/a	n/a	10.1016/j.cels.2016.10.004
ENG0176	YSZC12003_S37350	PRJEB9584	ERP010708	ERS1424369	ERR1711768	Illumina HiSeq 2000	PAIRED	healthy	n/a	n/a	United Kingdom	Europe	human stool	n/a	yes	n/a	n/a	10.1016/j.cels.2016.10.004
ENG0177	YSZC12003_S37397	PRJEB9584	ERP010708	ERS1424370	ERR1711769	Illumina HiSeq 2000	PAIRED	healthy	n/a	n/a	United Kingdom	Europe	human stool	n/a	yes	n/a	n/a	10.1016/j.cels.2016.10.004
ENG0178	YSZC12003_S37403	PRJEB9584	ERP010708	ERS1424371	ERR1711770	Illumina HiSeq 2000	PAIRED	healthy	n/a	n/a	United Kingdom	Europe	human stool	n/a	yes	n/a	n/a	10.1016/j.cels.2016.10.004
ENG0179	YSZC12003_S37408	PRJEB9584	ERP010708	ERS1424372	ERR1711771	Illumina HiSeq 2000	PAIRED	healthy	n/a	n/a	United Kingdom	Europe	human stool	n/a	yes	n/a	n/a	10.1016/j.cels.2016.10.004
ENG0180	YSZC12003_S37417	PRJEB9584	ERP010708	ERS1424373	ERR1711772	Illumina HiSeq 2000	PAIRED	healthy	n/a	n/a	United Kingdom	Europe	human stool	n/a	yes	n/a	n/a	10.1016/j.cels.2016.10.004
ENG0181	YSZC12003_S37419	PRJEB9584	ERP010708	ERS1424374	ERR1711773	Illumina HiSeq 2000	PAIRED	healthy	n/a	n/a	United Kingdom	Europe	human stool	n/a	yes	n/a	n/a	10.1016/j.cels.2016.10.004
ENG0182	YSZC12003_S37422	PRJEB9584	ERP010708	ERS1424375	ERR1711774	Illumina HiSeq 2000	PAIRED	healthy	n/a	n/a	United Kingdom	Europe	human stool	n/a	yes	n/a	n/a	10.1016/j.cels.2016.10.004
ENG0183	YSZC12003_S37449	PRJEB9584	ERP010708	ERS1424376	ERR1711775	Illumina HiSeq 2000	PAIRED	healthy	n/a	n/a	United Kingdom	Europe	human stool	n/a	yes	n/a	n/a	10.1016/j.cels.2016.10.004
ENG0184	YSZC12003_S37453	PRJEB9584	ERP010708	ERS1424377	ERR1711776	Illumina HiSeq 2000	PAIRED	healthy	n/a	n/a	United Kingdom	Europe	human stool	n/a	yes	n/a	n/a	10.1016/j.cels.2016.10.004
ENG0185	YSZC12003_S37458	PRJEB9584	ERP010708	ERS1424378	ERR1711777	Illumina HiSeq 2000	PAIRED	healthy	n/a	n/a	United Kingdom	Europe	human stool	n/a	yes	n/a	n/a	10.1016/j.cels.2016.10.004
ENG0186	YSZC12003_S37459	PRJEB9584	ERP010708	ERS1424379	ERR1711778	Illumina HiSeq 2000	PAIRED	healthy	n/a	n/a	United Kingdom	Europe	human stool	n/a	yes	n/a	n/a	10.1016/j.cels.2016.10.004
ENG0187	YSZC12003_S37492	PRJEB9584	ERP010708	ERS1424380	ERR1711779	Illumina HiSeq 2000	PAIRED	healthy	n/a	n/a	United Kingdom	Europe	human stool	n/a	yes	n/a	n/a	10.1016/j.cels.2016.10.004
ENG0188	YSZC12003_S37494	PRJEB9584	ERP010708	ERS1424381	ERR1711780	Illumina HiSeq 2000	PAIRED	healthy	n/a	n/a	United Kingdom	Europe	human stool	n/a	yes	n/a	n/a	10.1016/j.cels.2016.10.004
ENG0189	YSZC12003_S37551	PRJEB9584	ERP010708	ERS1424382	ERR1711781	Illumina HiSeq 2000	PAIRED	healthy	n/a	n/a	United Kingdom	Europe	human stool	n/a	yes	n/a	n/a	10.1016/j.cels.2016.10.004
ENG0190	YSZC12003_S37554	PRJEB9584	ERP010708	ERS1424383	ERR1711782	Illumina HiSeq 2000	PAIRED	healthy	n/a	n/a	United Kingdom	Europe	human stool	n/a	yes	n/a	n/a	10.1016/j.cels.2016.10.004
ENG0191	YSZC12003_S37581	PRJEB9584	ERP010708	ERS1424384	ERR1711783	Illumina HiSeq 2000	PAIRED	healthy	n/a	n/a	United Kingdom	Europe	human stool	n/a	yes	n/a	n/a	10.1016/j.cels.2016.10.004
ENG0192	YSZC12003_S37586	PRJEB9584	ERP010708	ERS1424385	ERR1711784	Illumina HiSeq 2000	PAIRED	healthy	n/a	n/a	United Kingdom	Europe	human stool	n/a	yes	n/a	n/a	10.1016/j.cels.2016.10.004
ENG0193	YSZC12003_S37640	PRJEB9584	ERP010708	ERS1424386	ERR1711785	Illumina HiSeq 2000	PAIRED	healthy	n/a	n/a	United Kingdom	Europe	human stool	n/a	yes	n/a	n/a	10.1016/j.cels.2016.10.004
ENG0194	YSZC12003_S37644	PRJEB9584	ERP010708	ERS1424387	ERR1711786	Illumina HiSeq 2000	PAIRED	healthy	n/a	n/a	United Kingdom	Europe	human stool	n/a	yes	n/a	n/a	10.1016/j.cels.2016.10.004
ENG0195	YSZC12003_S37646	PRJEB9584	ERP010708	ERS1424388	ERR1711787	Illumina HiSeq 2000	PAIRED	healthy	n/a	n/a	United Kingdom	Europe	human stool	n/a	yes	n/a	n/a	10.1016/j.cels.2016.10.004
ENG0196	YSZC12003_S37655	PRJEB9584	ERP010708	ERS1424389	ERR1711788	Illumina HiSeq 2000	PAIRED	healthy	n/a	n/a	United Kingdom	Europe	human stool	n/a	yes	n/a	n/a	10.1016/j.cels.2016.10.004
ENG0197	YSZC12003_S37696	PRJEB9584	ERP010708	ERS1424390	ERR1711789	Illumina HiSeq 2000	PAIRED	healthy	n/a	n/a	United Kingdom	Europe	human stool	n/a	yes	n/a	n/a	10.1016/j.cels.2016.10.004
ENG0198	YSZC12003_S37697	PRJEB9584	ERP010708	ERS1424391	ERR1711790	Illumina HiSeq 2000	PAIRED	healthy	n/a	n/a	United Kingdom	Europe	human stool	n/a	yes	n/a	n/a	10.1016/j.cels.2016.10.004
ENG0199	YSZC12003_S37747	PRJEB9584	ERP010708	ERS1424392	ERR1711791	Illumina HiSeq 2000	PAIRED	healthy	n/a	n/a	United Kingdom	Europe	human stool	n/a	yes	n/a	n/a	10.1016/j.cels.2016.10.004
ENG0200	YSZC12003_S37749	PRJEB9584	ERP010708	ERS1424393	ERR1711792	Illumina HiSeq 2000	PAIRED	healthy	n/a	n/a	United Kingdom	Europe	human stool	n/a	yes	n/a	n/a	10.1016/j.cels.2016.10.004
ENG0201	YSZC12003_S37751	PRJEB9584	ERP010708	ERS1424394	ERR1711793	Illumina HiSeq 2000	PAIRED	healthy	n/a	n/a	United Kingdom	Europe	human stool	n/a	yes	n/a	n/a	10.1016/j.cels.2016.10.004
ENG0202	YSZC12003_S37756	PRJEB9584	ERP010708	ERS1424395	ERR1711794	Illumina HiSeq 2000	PAIRED	healthy	n/a	n/a	United Kingdom	Europe	human stool	n/a	yes	n/a	n/a	10.1016/j.cels.2016.10.004
ENG0203	YSZC12003_S37758	PRJEB9584	ERP010708	ERS1424396	ERR1711795	Illumina HiSeq 2000	PAIRED	healthy	n/a	n/a	United Kingdom	Europe	human stool	n/a	yes	n/a	n/a	10.1016/j.cels.2016.10.004
ENG0204	YSZC12003_S37760	PRJEB9584	ERP010708	ERS1424397	ERR1711796	Illumina HiSeq 2000	PAIRED	healthy	n/a	n/a	United Kingdom	Europe	human stool	n/a	yes	n/a	n/a	10.1016/j.cels.2016.10.004
ENG0205	YSZC12003_S37785	PRJEB9584	ERP010708	ERS1424398	ERR1711797	Illumina HiSeq 2000	PAIRED	healthy	n/a	n/a	United Kingdom	Europe	human stool	n/a	yes	n/a	n/a	10.1016/j.cels.2016.10.004
ENG0206	YSZC12003_S37787	PRJEB9584	ERP010708	ERS1424399	ERR1711798	Illumina HiSeq 2000	PAIRED	healthy	n/a	n/a	United Kingdom	Europe	human stool	n/a	yes	n/a	n/a	10.1016/j.cels.2016.10.004
ENG0207	YSZC12003_S37796	PRJEB9584	ERP010708	ERS1424400	ERR1711799	Illumina HiSeq 2000	PAIRED	healthy	n/a	n/a	United Kingdom	Europe	human stool	n/a	yes	n/a	n/a	10.1016/j.cels.2016.10.004
ENG0208	YSZC12003_S37800	PRJEB9584	ERP010708	ERS1424401	ERR1711800	Illumina HiSeq 2000	PAIRED	healthy	n/a	n/a	United Kingdom	Europe	human stool	n/a	yes	n/a	n/a	10.1016/j.cels.2016.10.004
ENG0209	YSZC12003_S37826	PRJEB9584	ERP010708	ERS1424402	ERR1711801	Illumina HiSeq 2000	PAIRED	healthy	n/a	n/a	United Kingdom	Europe	human stool	n/a	yes	n/a	n/a	10.1016/j.cels.2016.10.004
ENG0210	YSZC12003_S37828	PRJEB9584	ERP010708	ERS1424403	ERR1711802	Illumina HiSeq 2000	PAIRED	healthy	n/a	n/a	United Kingdom	Europe	human stool	n/a	yes	n/a	n/a	10.1016/j.cels.2016.10.004
ENG0211	YSZC12003_S38027	PRJEB9584	ERP010708	ERS1424404	ERR1711803	Illumina HiSeq 2000	PAIRED	healthy	n/a	n/a	United Kingdom	Europe	human stool	n/a	yes	n/a	n/a	10.1016/j.cels.2016.10.004
ETH0001	CM_D50_M0_18	PRJNA504891	SRP168387	SRS4035281	SRR8180446	Illumina HiSeq 2500	PAIRED	healthy	n/a	n/a	Ethiopia	Africa	human stool	n/a	yes	n/a	n/a	10.1016/j.cell.2019.01.001
ETH0002	CM_D24_M0_18	PRJNA504891	SRP168387	SRS4035280	SRR8180447	Illumina HiSeq 2501	PAIRED	healthy	n/a	n/a	Ethiopia	Africa	human stool	n/a	yes	n/a	n/a	10.1016/j.cell.2019.01.001
ETH0003	CM_D07_M0_18	PRJNA504891	SRP168387	SRS4035279	SRR8180448	Illumina HiSeq 2502	PAIRED	healthy	n/a	n/a	Ethiopia	Africa	human stool	n/a	yes	n/a	n/a	10.1016/j.cell.2019.01.001
ETH0004	CM_D11_M0_18	PRJNA504891	SRP168387	SRS4035278	SRR8180449	Illumina HiSeq 2503	PAIRED	healthy	n/a	n/a	Ethiopia	Africa	human stool	n/a	yes	n/a	n/a	10.1016/j.cell.2019.01.001
ETH0005	CM_D10_M0_18	PRJNA504891	SRP168387	SRS4035277	SRR8180450	Illumina HiSeq 2504	PAIRED	healthy	n/a	n/a	Ethiopia	Africa	human stool	n/a	yes	n/a	n/a	10.1016/j.cell.2019.01.001
FIJ0001	G30460	PRJNA217052	SRP029441	SRS475694	n/a	ILLUMINA	PAIRED	healthy	n/a	n/a	Fiji	South Pacific	human stool	n/a	yes	n/a	n/a	10.1038/nature18927	[98]
FIJ0002	G30461	PRJNA217052	SRP029441	SRS476430	n/a	ILLUMINA	PAIRED	healthy	n/a	n/a	Fiji	South Pacific	human stool	n/a	yes	n/a	n/a	10.1038/nature18927	[98]
FIJ0003	G30462	PRJNA217052	SRP029441	SRS476077	n/a	ILLUMINA	PAIRED	healthy	n/a	n/a	Fiji	South Pacific	human stool	n/a	yes	n/a	n/a	10.1038/nature18927	[98]
FIJ0004	G30463	PRJNA217052	SRP029441	SRS475920	n/a	ILLUMINA	PAIRED	healthy	n/a	n/a	Fiji	South Pacific	human stool	n/a	yes	n/a	n/a	10.1038/nature18927	[98]
FIJ0005	G30464	PRJNA217052	SRP029441	SRS475929	n/a	ILLUMINA	PAIRED	healthy	n/a	n/a	Fiji	South Pacific	human stool	n/a	yes	n/a	n/a	10.1038/nature18927	[98]
FIJ0006	G30465	PRJNA217052	SRP029441	SRS475933	n/a	ILLUMINA	PAIRED	healthy	n/a	n/a	Fiji	South Pacific	human stool	n/a	yes	n/a	n/a	10.1038/nature18927	[98]
FIJ0007	G30466	PRJNA217052	SRP029441	SRS476092	n/a	ILLUMINA	PAIRED	healthy	n/a	n/a	Fiji	South Pacific	human stool	n/a	yes	n/a	n/a	10.1038/nature18927	[98]
FIJ0008	G30467	PRJNA217052	SRP029441	SRS476293	n/a	ILLUMINA	PAIRED	healthy	n/a	n/a	Fiji	South Pacific	human stool	n/a	yes	n/a	n/a	10.1038/nature18927	[98]
FIJ0009	G30468	PRJNA217052	SRP029441	SRS475987	n/a	ILLUMINA	PAIRED	healthy	n/a	n/a	Fiji	South Pacific	human stool	n/a	yes	n/a	n/a	10.1038/nature18927	[98]
FIJ0010	G30469	PRJNA217052	SRP029441	SRS476182	n/a	ILLUMINA	PAIRED	healthy	n/a	n/a	Fiji	South Pacific	human stool	n/a	yes	n/a	n/a	10.1038/nature18927	[98]
FIJ0011	G30471	PRJNA217052	SRP029441	SRS476144	n/a	ILLUMINA	PAIRED	healthy	n/a	n/a	Fiji	South Pacific	human stool	n/a	yes	n/a	n/a	10.1038/nature18927	[98]
FIJ0012	G30472	PRJNA217052	SRP029441	SRS476141	n/a	ILLUMINA	PAIRED	healthy	n/a	n/a	Fiji	South Pacific	human stool	n/a	yes	n/a	n/a	10.1038/nature18927	[98]
FIJ0013	G30473	PRJNA217052	SRP029441	SRS476188	n/a	ILLUMINA	PAIRED	healthy	n/a	n/a	Fiji	South Pacific	human stool	n/a	yes	n/a	n/a	10.1038/nature18927	[98]
FIJ0014	G30474	PRJNA217052	SRP029441	SRS476519	n/a	ILLUMINA	PAIRED	healthy	n/a	n/a	Fiji	South Pacific	human stool	n/a	yes	n/a	n/a	10.1038/nature18927	[98]
FIJ0015	G30475	PRJNA217052	SRP029441	SRS476302	n/a	ILLUMINA	PAIRED	healthy	n/a	n/a	Fiji	South Pacific	human stool	n/a	yes	n/a	n/a	10.1038/nature18927	[98]
FIJ0016	G30476	PRJNA217052	SRP029441	SRS475994	n/a	ILLUMINA	PAIRED	healthy	n/a	n/a	Fiji	South Pacific	human stool	n/a	yes	n/a	n/a	10.1038/nature18927	[98]
FIJ0017	G30477	PRJNA217052	SRP029441	SRS475539	n/a	ILLUMINA	PAIRED	healthy	n/a	n/a	Fiji	South Pacific	human stool	n/a	yes	n/a	n/a	10.1038/nature18927	[98]
FIJ0018	G30478	PRJNA217052	SRP029441	SRS475998	n/a	ILLUMINA	PAIRED	healthy	n/a	n/a	Fiji	South Pacific	human stool	n/a	yes	n/a	n/a	10.1038/nature18927	[98]
FIJ0019	G30479	PRJNA217052	SRP029441	SRS475624	n/a	ILLUMINA	PAIRED	healthy	n/a	n/a	Fiji	South Pacific	human stool	n/a	yes	n/a	n/a	10.1038/nature18927	[98]
FIJ0020	G30480	PRJNA217052	SRP029441	SRS475667	n/a	ILLUMINA	PAIRED	healthy	n/a	n/a	Fiji	South Pacific	human stool	n/a	yes	n/a	n/a	10.1038/nature18927	[98]
FIJ0021	G30481	PRJNA217052	SRP029441	SRS476098	n/a	ILLUMINA	PAIRED	healthy	n/a	n/a	Fiji	South Pacific	human stool	n/a	yes	n/a	n/a	10.1038/nature18927	[98]
FIJ0022	G30482	PRJNA217052	SRP029441	SRS476108	n/a	ILLUMINA	PAIRED	healthy	n/a	n/a	Fiji	South Pacific	human stool	n/a	yes	n/a	n/a	10.1038/nature18927	[98]
FIJ0023	G30483	PRJNA217052	SRP029441	SRS475967	n/a	ILLUMINA	PAIRED	healthy	n/a	n/a	Fiji	South Pacific	human stool	n/a	yes	n/a	n/a	10.1038/nature18927	[98]
FIJ0024	G30484	PRJNA217052	SRP029441	SRS476021	n/a	ILLUMINA	PAIRED	healthy	n/a	n/a	Fiji	South Pacific	human stool	n/a	yes	n/a	n/a	10.1038/nature18927	[98]
FIJ0025	G30485	PRJNA217052	SRP029441	SRS475586	n/a	ILLUMINA	PAIRED	healthy	n/a	n/a	Fiji	South Pacific	human stool	n/a	yes	n/a	n/a	10.1038/nature18927	[98]
FIJ0026	G30486	PRJNA217052	SRP029441	SRS476262	n/a	ILLUMINA	PAIRED	healthy	n/a	n/a	Fiji	South Pacific	human stool	n/a	yes	n/a	n/a	10.1038/nature18927	[98]
FIJ0027	G30487	PRJNA217052	SRP029441	SRS476143	n/a	ILLUMINA	PAIRED	healthy	n/a	n/a	Fiji	South Pacific	human stool	n/a	yes	n/a	n/a	10.1038/nature18927	[98]
FIJ0028	G30488	PRJNA217052	SRP029441	SRS475658	n/a	ILLUMINA	PAIRED	healthy	n/a	n/a	Fiji	South Pacific	human stool	n/a	yes	n/a	n/a	10.1038/nature18927	[98]
FIJ0029	G30489	PRJNA217052	SRP029441	SRS475666	n/a	ILLUMINA	PAIRED	healthy	n/a	n/a	Fiji	South Pacific	human stool	n/a	yes	n/a	n/a	10.1038/nature18927	[98]
FIJ0030	G30490	PRJNA217052	SRP029441	SRS476154	n/a	ILLUMINA	PAIRED	healthy	n/a	n/a	Fiji	South Pacific	human stool	n/a	yes	n/a	n/a	10.1038/nature18927	[98]
FIJ0031	G30491	PRJNA217052	SRP029441	SRS476273	n/a	ILLUMINA	PAIRED	healthy	n/a	n/a	Fiji	South Pacific	human stool	n/a	yes	n/a	n/a	10.1038/nature18927	[98]
FIJ0032	G30492	PRJNA217052	SRP029441	SRS475566	n/a	ILLUMINA	PAIRED	healthy	n/a	n/a	Fiji	South Pacific	human stool	n/a	yes	n/a	n/a	10.1038/nature18927	[98]
FIJ0033	G30493	PRJNA217052	SRP029441	SRS475534	n/a	ILLUMINA	PAIRED	healthy	n/a	n/a	Fiji	South Pacific	human stool	n/a	yes	n/a	n/a	10.1038/nature18927	[98]
FIJ0034	G30494	PRJNA217052	SRP029441	SRS475698	n/a	ILLUMINA	PAIRED	healthy	n/a	n/a	Fiji	South Pacific	human stool	n/a	yes	n/a	n/a	10.1038/nature18927	[98]
FIJ0035	G30495	PRJNA217052	SRP029441	SRS475944	n/a	ILLUMINA	PAIRED	healthy	n/a	n/a	Fiji	South Pacific	human stool	n/a	yes	n/a	n/a	10.1038/nature18927	[98]
FIJ0036	G30496	PRJNA217052	SRP029441	SRS476120	n/a	ILLUMINA	PAIRED	healthy	n/a	n/a	Fiji	South Pacific	human stool	n/a	yes	n/a	n/a	10.1038/nature18927	[98]
FIJ0037	G30497	PRJNA217052	SRP029441	SRS476191	n/a	ILLUMINA	PAIRED	healthy	n/a	n/a	Fiji	South Pacific	human stool	n/a	yes	n/a	n/a	10.1038/nature18927	[98]
FIJ0038	G30498	PRJNA217052	SRP029441	SRS476155	n/a	ILLUMINA	PAIRED	healthy	n/a	n/a	Fiji	South Pacific	human stool	n/a	yes	n/a	n/a	10.1038/nature18927	[98]
FIJ0039	G30499	PRJNA217052	SRP029441	SRS475981	n/a	ILLUMINA	PAIRED	healthy	n/a	n/a	Fiji	South Pacific	human stool	n/a	yes	n/a	n/a	10.1038/nature18927	[98]
FIJ0040	G30500	PRJNA217052	SRP029441	SRS475545	n/a	ILLUMINA	PAIRED	healthy	n/a	n/a	Fiji	South Pacific	human stool	n/a	yes	n/a	n/a	10.1038/nature18927	[98]
FIJ0041	G30501	PRJNA217052	SRP029441	SRS476094	n/a	ILLUMINA	PAIRED	healthy	n/a	n/a	Fiji	South Pacific	human stool	n/a	yes	n/a	n/a	10.1038/nature18927	[98]
FIJ0042	G30502	PRJNA217052	SRP029441	SRS475958	n/a	ILLUMINA	PAIRED	healthy	n/a	n/a	Fiji	South Pacific	human stool	n/a	yes	n/a	n/a	10.1038/nature18927	[98]
FIJ0043	G30503	PRJNA217052	SRP029441	SRS476015	n/a	ILLUMINA	PAIRED	healthy	n/a	n/a	Fiji	South Pacific	human stool	n/a	yes	n/a	n/a	10.1038/nature18927	[98]
FIJ0044	G30504	PRJNA217052	SRP029441	SRS475664	n/a	ILLUMINA	PAIRED	healthy	n/a	n/a	Fiji	South Pacific	human stool	n/a	yes	n/a	n/a	10.1038/nature18927	[98]
FIJ0045	G30505	PRJNA217052	SRP029441	SRS475613	n/a	ILLUMINA	PAIRED	healthy	n/a	n/a	Fiji	South Pacific	human stool	n/a	yes	n/a	n/a	10.1038/nature18927	[98]
FIJ0046	G30506	PRJNA217052	SRP029441	SRS476187	n/a	ILLUMINA	PAIRED	healthy	n/a	n/a	Fiji	South Pacific	human stool	n/a	yes	n/a	n/a	10.1038/nature18927	[98]
FIJ0047	G30507	PRJNA217052	SRP029441	SRS475690	n/a	ILLUMINA	PAIRED	healthy	n/a	n/a	Fiji	South Pacific	human stool	n/a	yes	n/a	n/a	10.1038/nature18927	[98]
FIJ0048	G30508	PRJNA217052	SRP029441	SRS475546	n/a	ILLUMINA	PAIRED	healthy	n/a	n/a	Fiji	South Pacific	human stool	n/a	yes	n/a	n/a	10.1038/nature18927	[98]
FIJ0049	G30509	PRJNA217052	SRP029441	SRS475702	n/a	ILLUMINA	PAIRED	healthy	n/a	n/a	Fiji	South Pacific	human stool	n/a	yes	n/a	n/a	10.1038/nature18927	[98]
FIJ0050	G30510	PRJNA217052	SRP029441	SRS476020	n/a	ILLUMINA	PAIRED	healthy	n/a	n/a	Fiji	South Pacific	human stool	n/a	yes	n/a	n/a	10.1038/nature18927	[98]
FIJ0051	G30511	PRJNA217052	SRP029441	SRS475598	n/a	ILLUMINA	PAIRED	healthy	n/a	n/a	Fiji	South Pacific	human stool	n/a	yes	n/a	n/a	10.1038/nature18927	[98]
FIJ0052	G30512	PRJNA217052	SRP029441	SRS476164	n/a	ILLUMINA	PAIRED	healthy	n/a	n/a	Fiji	South Pacific	human stool	n/a	yes	n/a	n/a	10.1038/nature18927	[98]
FIJ0053	G30513	PRJNA217052	SRP029441	SRS475594	n/a	ILLUMINA	PAIRED	healthy	n/a	n/a	Fiji	South Pacific	human stool	n/a	yes	n/a	n/a	10.1038/nature18927	[98]
FIJ0054	G30514	PRJNA217052	SRP029441	SRS475537	n/a	ILLUMINA	PAIRED	healthy	n/a	n/a	Fiji	South Pacific	human stool	n/a	yes	n/a	n/a	10.1038/nature18927	[98]
FIJ0055	G30515	PRJNA217052	SRP029441	SRS475989	n/a	ILLUMINA	PAIRED	healthy	n/a	n/a	Fiji	South Pacific	human stool	n/a	yes	n/a	n/a	10.1038/nature18927	[98]
FIJ0056	G30516	PRJNA217052	SRP029441	SRS476269	n/a	ILLUMINA	PAIRED	healthy	n/a	n/a	Fiji	South Pacific	human stool	n/a	yes	n/a	n/a	10.1038/nature18927	[98]
FIJ0057	G30517	PRJNA217052	SRP029441	SRS475651	n/a	ILLUMINA	PAIRED	healthy	n/a	n/a	Fiji	South Pacific	human stool	n/a	yes	n/a	n/a	10.1038/nature18927	[98]
FIJ0058	G30518	PRJNA217052	SRP029441	SRS476070	n/a	ILLUMINA	PAIRED	healthy	n/a	n/a	Fiji	South Pacific	human stool	n/a	yes	n/a	n/a	10.1038/nature18927	[98]
FIJ0059	G30519	PRJNA217052	SRP029441	SRS476198	n/a	ILLUMINA	PAIRED	healthy	n/a	n/a	Fiji	South Pacific	human stool	n/a	yes	n/a	n/a	10.1038/nature18927	[98]
FIJ0060	G30520	PRJNA217052	SRP029441	SRS475673	n/a	ILLUMINA	PAIRED	healthy	n/a	n/a	Fiji	South Pacific	human stool	n/a	yes	n/a	n/a	10.1038/nature18927	[98]
FIJ0061	G30521	PRJNA217052	SRP029441	SRS475682	n/a	ILLUMINA	PAIRED	healthy	n/a	n/a	Fiji	South Pacific	human stool	n/a	yes	n/a	n/a	10.1038/nature18927	[98]
FIJ0062	G30522	PRJNA217052	SRP029441	SRS476192	n/a	ILLUMINA	PAIRED	healthy	n/a	n/a	Fiji	South Pacific	human stool	n/a	yes	n/a	n/a	10.1038/nature18927	[98]
FIJ0063	G30523	PRJNA217052	SRP029441	SRS476097	n/a	ILLUMINA	PAIRED	healthy	n/a	n/a	Fiji	South Pacific	human stool	n/a	yes	n/a	n/a	10.1038/nature18927	[98]
FIJ0064	G30524	PRJNA217052	SRP029441	SRS475567	n/a	ILLUMINA	PAIRED	healthy	n/a	n/a	Fiji	South Pacific	human stool	n/a	yes	n/a	n/a	10.1038/nature18927	[98]
FIJ0065	G30525	PRJNA217052	SRP029441	SRS475549	n/a	ILLUMINA	PAIRED	healthy	n/a	n/a	Fiji	South Pacific	human stool	n/a	yes	n/a	n/a	10.1038/nature18927	[98]
FIJ0066	G30526	PRJNA217052	SRP029441	SRS476104	n/a	ILLUMINA	PAIRED	healthy	n/a	n/a	Fiji	South Pacific	human stool	n/a	yes	n/a	n/a	10.1038/nature18927	[98]
FIJ0067	G30527	PRJNA217052	SRP029441	SRS476128	n/a	ILLUMINA	PAIRED	healthy	n/a	n/a	Fiji	South Pacific	human stool	n/a	yes	n/a	n/a	10.1038/nature18927	[98]
FIJ0068	G30528	PRJNA217052	SRP029441	SRS475684	n/a	ILLUMINA	PAIRED	healthy	n/a	n/a	Fiji	South Pacific	human stool	n/a	yes	n/a	n/a	10.1038/nature18927	[98]
FIJ0069	G30529	PRJNA217052	SRP029441	SRS475627	n/a	ILLUMINA	PAIRED	healthy	n/a	n/a	Fiji	South Pacific	human stool	n/a	yes	n/a	n/a	10.1038/nature18927	[98]
FIJ0070	G30530	PRJNA217052	SRP029441	SRS476125	n/a	ILLUMINA	PAIRED	healthy	n/a	n/a	Fiji	South Pacific	human stool	n/a	yes	n/a	n/a	10.1038/nature18927	[98]
FIJ0071	G30531	PRJNA217052	SRP029441	SRS476274	n/a	ILLUMINA	PAIRED	healthy	n/a	n/a	Fiji	South Pacific	human stool	n/a	yes	n/a	n/a	10.1038/nature18927	[98]
FIJ0072	G30532	PRJNA217052	SRP029441	SRS476050	n/a	ILLUMINA	PAIRED	healthy	n/a	n/a	Fiji	South Pacific	human stool	n/a	yes	n/a	n/a	10.1038/nature18927	[98]
FIJ0073	G30533	PRJNA217052	SRP029441	SRS475692	n/a	ILLUMINA	PAIRED	healthy	n/a	n/a	Fiji	South Pacific	human stool	n/a	yes	n/a	n/a	10.1038/nature18927	[98]
FIJ0074	G30534	PRJNA217052	SRP029441	SRS476083	n/a	ILLUMINA	PAIRED	healthy	n/a	n/a	Fiji	South Pacific	human stool	n/a	yes	n/a	n/a	10.1038/nature18927	[98]
FIJ0075	G30535	PRJNA217052	SRP029441	SRS475541	n/a	ILLUMINA	PAIRED	healthy	n/a	n/a	Fiji	South Pacific	human stool	n/a	yes	n/a	n/a	10.1038/nature18927	[98]
FIJ0076	G30536	PRJNA217052	SRP029441	SRS475575	n/a	ILLUMINA	PAIRED	healthy	n/a	n/a	Fiji	South Pacific	human stool	n/a	yes	n/a	n/a	10.1038/nature18927	[98]
FIJ0077	G30537	PRJNA217052	SRP029441	SRS475705	n/a	ILLUMINA	PAIRED	healthy	n/a	n/a	Fiji	South Pacific	human stool	n/a	yes	n/a	n/a	10.1038/nature18927	[98]
FIJ0078	G30538	PRJNA217052	SRP029441	SRS476142	n/a	ILLUMINA	PAIRED	healthy	n/a	n/a	Fiji	South Pacific	human stool	n/a	yes	n/a	n/a	10.1038/nature18927	[98]
FIJ0079	G30539	PRJNA217052	SRP029441	SRS475993	n/a	ILLUMINA	PAIRED	healthy	n/a	n/a	Fiji	South Pacific	human stool	n/a	yes	n/a	n/a	10.1038/nature18927	[98]
FIJ0080	G30540	PRJNA217052	SRP029441	SRS476019	n/a	ILLUMINA	PAIRED	healthy	n/a	n/a	Fiji	South Pacific	human stool	n/a	yes	n/a	n/a	10.1038/nature18927	[98]
FIJ0081	G30541	PRJNA217052	SRP029441	SRS476121	n/a	ILLUMINA	PAIRED	healthy	n/a	n/a	Fiji	South Pacific	human stool	n/a	yes	n/a	n/a	10.1038/nature18927	[98]
FIJ0082	G30542	PRJNA217052	SRP029441	SRS475621	n/a	ILLUMINA	PAIRED	healthy	n/a	n/a	Fiji	South Pacific	human stool	n/a	yes	n/a	n/a	10.1038/nature18927	[98]
FIJ0083	G30543	PRJNA217052	SRP029441	SRS476058	n/a	ILLUMINA	PAIRED	healthy	n/a	n/a	Fiji	South Pacific	human stool	n/a	yes	n/a	n/a	10.1038/nature18927	[98]
FIJ0084	G30544	PRJNA217052	SRP029441	SRS476100	n/a	ILLUMINA	PAIRED	healthy	n/a	n/a	Fiji	South Pacific	human stool	n/a	yes	n/a	n/a	10.1038/nature18927	[98]
FIJ0085	G30545	PRJNA217052	SRP029441	SRS476153	n/a	ILLUMINA	PAIRED	healthy	n/a	n/a	Fiji	South Pacific	human stool	n/a	yes	n/a	n/a	10.1038/nature18927	[98]
FIJ0086	G30546	PRJNA217052	SRP029441	SRS476205	n/a	ILLUMINA	PAIRED	healthy	n/a	n/a	Fiji	South Pacific	human stool	n/a	yes	n/a	n/a	10.1038/nature18927	[98]
FIJ0087	G30547	PRJNA217052	SRP029441	SRS475662	n/a	ILLUMINA	PAIRED	healthy	n/a	n/a	Fiji	South Pacific	human stool	n/a	yes	n/a	n/a	10.1038/nature18927	[98]
FIJ0088	G30548	PRJNA217052	SRP029441	SRS476306	n/a	ILLUMINA	PAIRED	healthy	n/a	n/a	Fiji	South Pacific	human stool	n/a	yes	n/a	n/a	10.1038/nature18927	[98]
FIJ0089	G30549	PRJNA217052	SRP029441	SRS476114	n/a	ILLUMINA	PAIRED	healthy	n/a	n/a	Fiji	South Pacific	human stool	n/a	yes	n/a	n/a	10.1038/nature18927	[98]
FIJ0090	G30550	PRJNA217052	SRP029441	SRS476035	n/a	ILLUMINA	PAIRED	healthy	n/a	n/a	Fiji	South Pacific	human stool	n/a	yes	n/a	n/a	10.1038/nature18927	[98]
FIJ0091	G30551	PRJNA217052	SRP029441	SRS475703	n/a	ILLUMINA	PAIRED	healthy	n/a	n/a	Fiji	South Pacific	human stool	n/a	yes	n/a	n/a	10.1038/nature18927	[98]
FIJ0092	G30744	PRJNA217052	SRP029441	SRS475626	n/a	ILLUMINA	PAIRED	healthy	n/a	n/a	Fiji	South Pacific	human stool	n/a	yes	n/a	n/a	10.1038/nature18927	[98]
FIJ0093	G30745	PRJNA217052	SRP029441	SRS476270	n/a	ILLUMINA	PAIRED	healthy	n/a	n/a	Fiji	South Pacific	human stool	n/a	yes	n/a	n/a	10.1038/nature18927	[98]
FIJ0094	G30746	PRJNA217052	SRP029441	SRS475565	n/a	ILLUMINA	PAIRED	healthy	n/a	n/a	Fiji	South Pacific	human stool	n/a	yes	n/a	n/a	10.1038/nature18927	[98]
FIJ0095	G30747	PRJNA217052	SRP029441	SRS475612	n/a	ILLUMINA	PAIRED	healthy	n/a	n/a	Fiji	South Pacific	human stool	n/a	yes	n/a	n/a	10.1038/nature18927	[98]
FIJ0096	G30748	PRJNA217052	SRP029441	SRS475979	n/a	ILLUMINA	PAIRED	healthy	n/a	n/a	Fiji	South Pacific	human stool	n/a	yes	n/a	n/a	10.1038/nature18927	[98]
FIJ0097	G30749	PRJNA217052	SRP029441	SRS475631	n/a	ILLUMINA	PAIRED	healthy	n/a	n/a	Fiji	South Pacific	human stool	n/a	yes	n/a	n/a	10.1038/nature18927	[98]
FIJ0098	G30750	PRJNA217052	SRP029441	SRS475953	n/a	ILLUMINA	PAIRED	healthy	n/a	n/a	Fiji	South Pacific	human stool	n/a	yes	n/a	n/a	10.1038/nature18927	[98]
FIJ0099	G30751	PRJNA217052	SRP029441	SRS475578	n/a	ILLUMINA	PAIRED	healthy	n/a	n/a	Fiji	South Pacific	human stool	n/a	yes	n/a	n/a	10.1038/nature18927	[98]
FIJ0100	G30752	PRJNA217052	SRP029441	SRS475695	n/a	ILLUMINA	PAIRED	healthy	n/a	n/a	Fiji	South Pacific	human stool	n/a	yes	n/a	n/a	10.1038/nature18927	[98]
FIJ0101	G30753	PRJNA217052	SRP029441	SRS476287	n/a	ILLUMINA	PAIRED	healthy	n/a	n/a	Fiji	South Pacific	human stool	n/a	yes	n/a	n/a	10.1038/nature18927	[98]
FIJ0102	G30754	PRJNA217052	SRP029441	SRS475984	n/a	ILLUMINA	PAIRED	healthy	n/a	n/a	Fiji	South Pacific	human stool	n/a	yes	n/a	n/a	10.1038/nature18927	[98]
FIJ0103	G30755	PRJNA217052	SRP029441	SRS476296	n/a	ILLUMINA	PAIRED	healthy	n/a	n/a	Fiji	South Pacific	human stool	n/a	yes	n/a	n/a	10.1038/nature18927	[98]
FIJ0104	G30756	PRJNA217052	SRP029441	SRS476096	n/a	ILLUMINA	PAIRED	healthy	n/a	n/a	Fiji	South Pacific	human stool	n/a	yes	n/a	n/a	10.1038/nature18927	[98]
FIJ0105	G30757	PRJNA217052	SRP029441	SRS475709	n/a	ILLUMINA	PAIRED	healthy	n/a	n/a	Fiji	South Pacific	human stool	n/a	yes	n/a	n/a	10.1038/nature18927	[98]
FIJ0106	G30758	PRJNA217052	SRP029441	SRS476518	n/a	ILLUMINA	PAIRED	healthy	n/a	n/a	Fiji	South Pacific	human stool	n/a	yes	n/a	n/a	10.1038/nature18927	[98]
FIJ0107	G30759	PRJNA217052	SRP029441	SRS475936	n/a	ILLUMINA	PAIRED	healthy	n/a	n/a	Fiji	South Pacific	human stool	n/a	yes	n/a	n/a	10.1038/nature18927	[98]
FIJ0108	G30760	PRJNA217052	SRP029441	SRS476163	n/a	ILLUMINA	PAIRED	healthy	n/a	n/a	Fiji	South Pacific	human stool	n/a	yes	n/a	n/a	10.1038/nature18927	[98]
FIJ0109	G30761	PRJNA217052	SRP029441	SRS476034	n/a	ILLUMINA	PAIRED	healthy	n/a	n/a	Fiji	South Pacific	human stool	n/a	yes	n/a	n/a	10.1038/nature18927	[98]
FIJ0110	G30762	PRJNA217052	SRP029441	SRS476001	n/a	ILLUMINA	PAIRED	healthy	n/a	n/a	Fiji	South Pacific	human stool	n/a	yes	n/a	n/a	10.1038/nature18927	[98]
FIJ0111	G30763	PRJNA217052	SRP029441	SRS476328	n/a	ILLUMINA	PAIRED	healthy	n/a	n/a	Fiji	South Pacific	human stool	n/a	yes	n/a	n/a	10.1038/nature18927	[98]
FIJ0112	G30764	PRJNA217052	SRP029441	SRS476169	n/a	ILLUMINA	PAIRED	healthy	n/a	n/a	Fiji	South Pacific	human stool	n/a	yes	n/a	n/a	10.1038/nature18927	[98]
FIJ0113	G30765	PRJNA217052	SRP029441	SRS476213	n/a	ILLUMINA	PAIRED	healthy	n/a	n/a	Fiji	South Pacific	human stool	n/a	yes	n/a	n/a	10.1038/nature18927	[98]
FIJ0114	G30766	PRJNA217052	SRP029441	SRS476291	n/a	ILLUMINA	PAIRED	healthy	n/a	n/a	Fiji	South Pacific	human stool	n/a	yes	n/a	n/a	10.1038/nature18927	[98]
FIJ0115	G30767	PRJNA217052	SRP029441	SRS476103	n/a	ILLUMINA	PAIRED	healthy	n/a	n/a	Fiji	South Pacific	human stool	n/a	yes	n/a	n/a	10.1038/nature18927	[98]
FIJ0116	G30768	PRJNA217052	SRP029441	SRS476106	n/a	ILLUMINA	PAIRED	healthy	n/a	n/a	Fiji	South Pacific	human stool	n/a	yes	n/a	n/a	10.1038/nature18927	[98]
FIJ0117	G30769	PRJNA217052	SRP029441	SRS476794	n/a	ILLUMINA	PAIRED	healthy	n/a	n/a	Fiji	South Pacific	human stool	n/a	yes	n/a	n/a	10.1038/nature18927	[98]
FIJ0118	G30770	PRJNA217052	SRP029441	SRS476119	n/a	ILLUMINA	PAIRED	healthy	n/a	n/a	Fiji	South Pacific	human stool	n/a	yes	n/a	n/a	10.1038/nature18927	[98]
FIJ0119	G30771	PRJNA217052	SRP029441	SRS476173	n/a	ILLUMINA	PAIRED	healthy	n/a	n/a	Fiji	South Pacific	human stool	n/a	yes	n/a	n/a	10.1038/nature18927	[98]
FIJ0120	G30772	PRJNA217052	SRP029441	SRS476139	n/a	ILLUMINA	PAIRED	healthy	n/a	n/a	Fiji	South Pacific	human stool	n/a	yes	n/a	n/a	10.1038/nature18927	[98]
FIJ0121	G30773	PRJNA217052	SRP029441	SRS475689	n/a	ILLUMINA	PAIRED	healthy	n/a	n/a	Fiji	South Pacific	human stool	n/a	yes	n/a	n/a	10.1038/nature18927	[98]
FIJ0122	G30774	PRJNA217052	SRP029441	SRS476267	n/a	ILLUMINA	PAIRED	healthy	n/a	n/a	Fiji	South Pacific	human stool	n/a	yes	n/a	n/a	10.1038/nature18927	[98]
FIJ0123	G30775	PRJNA217052	SRP029441	SRS476076	n/a	ILLUMINA	PAIRED	healthy	n/a	n/a	Fiji	South Pacific	human stool	n/a	yes	n/a	n/a	10.1038/nature18927	[98]
FIJ0124	G30776	PRJNA217052	SRP029441	SRS476167	n/a	ILLUMINA	PAIRED	healthy	n/a	n/a	Fiji	South Pacific	human stool	n/a	yes	n/a	n/a	10.1038/nature18927	[98]
FIJ0125	G30777	PRJNA217052	SRP029441	SRS476290	n/a	ILLUMINA	PAIRED	healthy	n/a	n/a	Fiji	South Pacific	human stool	n/a	yes	n/a	n/a	10.1038/nature18927	[98]
FIJ0126	G30778	PRJNA217052	SRP029441	SRS475968	n/a	ILLUMINA	PAIRED	healthy	n/a	n/a	Fiji	South Pacific	human stool	n/a	yes	n/a	n/a	10.1038/nature18927	[98]
FIJ0127	G30779	PRJNA217052	SRP029441	SRS476189	n/a	ILLUMINA	PAIRED	healthy	n/a	n/a	Fiji	South Pacific	human stool	n/a	yes	n/a	n/a	10.1038/nature18927	[98]
FIJ0128	G30780	PRJNA217052	SRP029441	SRS475648	n/a	ILLUMINA	PAIRED	healthy	n/a	n/a	Fiji	South Pacific	human stool	n/a	yes	n/a	n/a	10.1038/nature18927	[98]
FIJ0129	G30781	PRJNA217052	SRP029441	SRS475722	n/a	ILLUMINA	PAIRED	healthy	n/a	n/a	Fiji	South Pacific	human stool	n/a	yes	n/a	n/a	10.1038/nature18927	[98]
FIJ0130	G30782	PRJNA217052	SRP029441	SRS476148	n/a	ILLUMINA	PAIRED	healthy	n/a	n/a	Fiji	South Pacific	human stool	n/a	yes	n/a	n/a	10.1038/nature18927	[98]
FIJ0131	G30783	PRJNA217052	SRP029441	SRS476037	n/a	ILLUMINA	PAIRED	healthy	n/a	n/a	Fiji	South Pacific	human stool	n/a	yes	n/a	n/a	10.1038/nature18927	[98]
FIJ0132	G30784	PRJNA217052	SRP029441	SRS476211	n/a	ILLUMINA	PAIRED	healthy	n/a	n/a	Fiji	South Pacific	human stool	n/a	yes	n/a	n/a	10.1038/nature18927	[98]
FIJ0133	G30785	PRJNA217052	SRP029441	SRS476271	n/a	ILLUMINA	PAIRED	healthy	n/a	n/a	Fiji	South Pacific	human stool	n/a	yes	n/a	n/a	10.1038/nature18927	[98]
FIJ0134	G30786	PRJNA217052	SRP029441	SRS476183	n/a	ILLUMINA	PAIRED	healthy	n/a	n/a	Fiji	South Pacific	human stool	n/a	yes	n/a	n/a	10.1038/nature18927	[98]
FIJ0135	G30787	PRJNA217052	SRP029441	SRS476185	n/a	ILLUMINA	PAIRED	healthy	n/a	n/a	Fiji	South Pacific	human stool	n/a	yes	n/a	n/a	10.1038/nature18927	[98]
FIJ0136	G30788	PRJNA217052	SRP029441	SRS475604	n/a	ILLUMINA	PAIRED	healthy	n/a	n/a	Fiji	South Pacific	human stool	n/a	yes	n/a	n/a	10.1038/nature18927	[98]
FIJ0137	G30789	PRJNA217052	SRP029441	SRS476184	n/a	ILLUMINA	PAIRED	healthy	n/a	n/a	Fiji	South Pacific	human stool	n/a	yes	n/a	n/a	10.1038/nature18927	[98]
FIJ0138	G30790	PRJNA217052	SRP029441	SRS476147	n/a	ILLUMINA	PAIRED	healthy	n/a	n/a	Fiji	South Pacific	human stool	n/a	yes	n/a	n/a	10.1038/nature18927	[98]
FIJ0139	G30791	PRJNA217052	SRP029441	SRS476276	n/a	ILLUMINA	PAIRED	healthy	n/a	n/a	Fiji	South Pacific	human stool	n/a	yes	n/a	n/a	10.1038/nature18927	[98]
FIJ0140	G30792	PRJNA217052	SRP029441	SRS475980	n/a	ILLUMINA	PAIRED	healthy	n/a	n/a	Fiji	South Pacific	human stool	n/a	yes	n/a	n/a	10.1038/nature18927	[98]
FIJ0141	G30793	PRJNA217052	SRP029441	SRS475589	n/a	ILLUMINA	PAIRED	healthy	n/a	n/a	Fiji	South Pacific	human stool	n/a	yes	n/a	n/a	10.1038/nature18927	[98]
FIJ0142	G30794	PRJNA217052	SRP029441	SRS475931	n/a	ILLUMINA	PAIRED	healthy	n/a	n/a	Fiji	South Pacific	human stool	n/a	yes	n/a	n/a	10.1038/nature18927	[98]
FIJ0143	G30795	PRJNA217052	SRP029441	SRS476051	n/a	ILLUMINA	PAIRED	healthy	n/a	n/a	Fiji	South Pacific	human stool	n/a	yes	n/a	n/a	10.1038/nature18927	[98]
FIJ0144	G30797	PRJNA217052	SRP029441	SRS476014	n/a	ILLUMINA	PAIRED	healthy	n/a	n/a	Fiji	South Pacific	human stool	n/a	yes	n/a	n/a	10.1038/nature18927	[98]
FIJ0145	G30798	PRJNA217052	SRP029441	SRS476295	n/a	ILLUMINA	PAIRED	healthy	n/a	n/a	Fiji	South Pacific	human stool	n/a	yes	n/a	n/a	10.1038/nature18927	[98]
FIJ0146	G30799	PRJNA217052	SRP029441	SRS475572	n/a	ILLUMINA	PAIRED	healthy	n/a	n/a	Fiji	South Pacific	human stool	n/a	yes	n/a	n/a	10.1038/nature18927	[98]
FIJ0147	G30800	PRJNA217052	SRP029441	SRS475962	n/a	ILLUMINA	PAIRED	healthy	n/a	n/a	Fiji	South Pacific	human stool	n/a	yes	n/a	n/a	10.1038/nature18927	[98]
FIJ0148	G30801	PRJNA217052	SRP029441	SRS476489	n/a	ILLUMINA	PAIRED	healthy	n/a	n/a	Fiji	South Pacific	human stool	n/a	yes	n/a	n/a	10.1038/nature18927	[98]
FIJ0149	G30802	PRJNA217052	SRP029441	SRS476280	n/a	ILLUMINA	PAIRED	healthy	n/a	n/a	Fiji	South Pacific	human stool	n/a	yes	n/a	n/a	10.1038/nature18927	[98]
FIJ0150	G30803	PRJNA217052	SRP029441	SRS475997	n/a	ILLUMINA	PAIRED	healthy	n/a	n/a	Fiji	South Pacific	human stool	n/a	yes	n/a	n/a	10.1038/nature18927	[98]
FIJ0151	G30804	PRJNA217052	SRP029441	SRS476278	n/a	ILLUMINA	PAIRED	healthy	n/a	n/a	Fiji	South Pacific	human stool	n/a	yes	n/a	n/a	10.1038/nature18927	[98]
FIJ0152	G30805	PRJNA217052	SRP029441	SRS475986	n/a	ILLUMINA	PAIRED	healthy	n/a	n/a	Fiji	South Pacific	human stool	n/a	yes	n/a	n/a	10.1038/nature18927	[98]
FIJ0153	G30806	PRJNA217052	SRP029441	SRS476166	n/a	ILLUMINA	PAIRED	healthy	n/a	n/a	Fiji	South Pacific	human stool	n/a	yes	n/a	n/a	10.1038/nature18927	[98]
FIJ0154	G30807	PRJNA217052	SRP029441	SRS475990	n/a	ILLUMINA	PAIRED	healthy	n/a	n/a	Fiji	South Pacific	human stool	n/a	yes	n/a	n/a	10.1038/nature18927	[98]
FIJ0155	G30808	PRJNA217052	SRP029441	SRS475611	n/a	ILLUMINA	PAIRED	healthy	n/a	n/a	Fiji	South Pacific	human stool	n/a	yes	n/a	n/a	10.1038/nature18927	[98]
FIJ0156	G30809	PRJNA217052	SRP029441	SRS475701	n/a	ILLUMINA	PAIRED	healthy	n/a	n/a	Fiji	South Pacific	human stool	n/a	yes	n/a	n/a	10.1038/nature18927	[98]
FIJ0157	G30810	PRJNA217052	SRP029441	SRS476095	n/a	ILLUMINA	PAIRED	healthy	n/a	n/a	Fiji	South Pacific	human stool	n/a	yes	n/a	n/a	10.1038/nature18927	[98]
FIJ0158	G30812	PRJNA217052	SRP029441	SRS475625	n/a	ILLUMINA	PAIRED	healthy	n/a	n/a	Fiji	South Pacific	human stool	n/a	yes	n/a	n/a	10.1038/nature18927	[98]
FIJ0159	G30813	PRJNA217052	SRP029441	SRS475585	n/a	ILLUMINA	PAIRED	healthy	n/a	n/a	Fiji	South Pacific	human stool	n/a	yes	n/a	n/a	10.1038/nature18927	[98]
FIJ0160	G30814	PRJNA217052	SRP029441	SRS475924	n/a	ILLUMINA	PAIRED	healthy	n/a	n/a	Fiji	South Pacific	human stool	n/a	yes	n/a	n/a	10.1038/nature18927	[98]
FIJ0161	G30815	PRJNA217052	SRP029441	SRS475723	n/a	ILLUMINA	PAIRED	healthy	n/a	n/a	Fiji	South Pacific	human stool	n/a	yes	n/a	n/a	10.1038/nature18927	[98]
FIJ0162	G30816	PRJNA217052	SRP029441	SRS476101	n/a	ILLUMINA	PAIRED	healthy	n/a	n/a	Fiji	South Pacific	human stool	n/a	yes	n/a	n/a	10.1038/nature18927	[98]
FIJ0163	G30817	PRJNA217052	SRP029441	SRS476195	n/a	ILLUMINA	PAIRED	healthy	n/a	n/a	Fiji	South Pacific	human stool	n/a	yes	n/a	n/a	10.1038/nature18927	[98]
FIJ0164	G30818	PRJNA217052	SRP029441	SRS475630	n/a	ILLUMINA	PAIRED	healthy	n/a	n/a	Fiji	South Pacific	human stool	n/a	yes	n/a	n/a	10.1038/nature18927	[98]
FIJ0165	G30819	PRJNA217052	SRP029441	SRS476159	n/a	ILLUMINA	PAIRED	healthy	n/a	n/a	Fiji	South Pacific	human stool	n/a	yes	n/a	n/a	10.1038/nature18927	[98]
FIJ0166	G30820	PRJNA217052	SRP029441	SRS475542	n/a	ILLUMINA	PAIRED	healthy	n/a	n/a	Fiji	South Pacific	human stool	n/a	yes	n/a	n/a	10.1038/nature18927	[98]
FIJ0167	G30821	PRJNA217052	SRP029441	SRS476160	n/a	ILLUMINA	PAIRED	healthy	n/a	n/a	Fiji	South Pacific	human stool	n/a	yes	n/a	n/a	10.1038/nature18927	[98]
FIJ0168	G30826	PRJNA217052	SRP029441	SRS475925	n/a	ILLUMINA	PAIRED	healthy	n/a	n/a	Fiji	South Pacific	human stool	n/a	yes	n/a	n/a	10.1038/nature18927	[98]
FIJ0169	G30828	PRJNA217052	SRP029441	SRS476342	n/a	ILLUMINA	PAIRED	healthy	n/a	n/a	Fiji	South Pacific	human stool	n/a	yes	n/a	n/a	10.1038/nature18927	[98]
FIJ0170	G30830	PRJNA217052	SRP029441	SRS475568	n/a	ILLUMINA	PAIRED	healthy	n/a	n/a	Fiji	South Pacific	human stool	n/a	yes	n/a	n/a	10.1038/nature18927	[98]
FIJ0171	G30831	PRJNA217052	SRP029441	SRS477428	n/a	ILLUMINA	PAIRED	healthy	n/a	n/a	Fiji	South Pacific	human stool	n/a	yes	n/a	n/a	10.1038/nature18927	[98]
FIJ0172	G30832	PRJNA217052	SRP029441	SRS476326	n/a	ILLUMINA	PAIRED	healthy	n/a	n/a	Fiji	South Pacific	human stool	n/a	yes	n/a	n/a	10.1038/nature18927	[98]
ISR0001	PNP_Main_1	PRJEB11532	ERP012929	ERS971639	ERR1136693	Illumina HiSeq 2500	PAIRED	healthy	n/a	n/a	Israel	Asia	human stool	n/a	yes	n/a	n/a	10.1016/j.cell.2015.11.001	[90]
ISR0002	PNP_Main_2	PRJEB11532	ERP012929	ERS971640	ERR1136694	Illumina HiSeq 2500	PAIRED	healthy	n/a	n/a	Israel	Asia	human stool	n/a	yes	n/a	n/a	10.1016/j.cell.2015.11.001	[90]
ISR0003	PNP_Main_3	PRJEB11532	ERP012929	ERS971641	ERR1136695	Illumina HiSeq 2500	PAIRED	healthy	n/a	n/a	Israel	Asia	human stool	n/a	yes	n/a	n/a	10.1016/j.cell.2015.11.001	[90]
ISR0004	PNP_Main_4	PRJEB11532	ERP012929	ERS971642	ERR1136696	Illumina HiSeq 2500	PAIRED	healthy	n/a	n/a	Israel	Asia	human stool	n/a	yes	n/a	n/a	10.1016/j.cell.2015.11.001	[90]
ISR0005	PNP_Main_5	PRJEB11532	ERP012929	ERS971643	ERR1136697	Illumina HiSeq 2500	PAIRED	healthy	n/a	n/a	Israel	Asia	human stool	n/a	yes	n/a	n/a	10.1016/j.cell.2015.11.001	[90]
ISR0006	PNP_Main_6	PRJEB11532	ERP012929	ERS971644	ERR1136698	Illumina HiSeq 2500	PAIRED	healthy	n/a	n/a	Israel	Asia	human stool	n/a	yes	n/a	n/a	10.1016/j.cell.2015.11.001	[90]
ISR0007	PNP_Main_7	PRJEB11532	ERP012929	ERS971645	ERR1136699	Illumina HiSeq 2500	PAIRED	healthy	n/a	n/a	Israel	Asia	human stool	n/a	yes	n/a	n/a	10.1016/j.cell.2015.11.001	[90]
ISR0009	PNP_Main_9	PRJEB11532	ERP012929	ERS971647	ERR1136701	Illumina HiSeq 2500	PAIRED	healthy	n/a	n/a	Israel	Asia	human stool	n/a	yes	n/a	n/a	10.1016/j.cell.2015.11.001	[90]
ISR0011	PNP_Main_11	PRJEB11532	ERP012929	ERS971649	ERR1136703	Illumina HiSeq 2500	PAIRED	healthy	n/a	n/a	Israel	Asia	human stool	n/a	yes	n/a	n/a	10.1016/j.cell.2015.11.001	[90]
ISR0012	PNP_Main_12	PRJEB11532	ERP012929	ERS971650	ERR1136704	Illumina HiSeq 2500	PAIRED	healthy	n/a	n/a	Israel	Asia	human stool	n/a	yes	n/a	n/a	10.1016/j.cell.2015.11.001	[90]
ISR0013	PNP_Main_13	PRJEB11532	ERP012929	ERS971651	ERR1136705	Illumina HiSeq 2500	PAIRED	healthy	n/a	n/a	Israel	Asia	human stool	n/a	yes	n/a	n/a	10.1016/j.cell.2015.11.001	[90]
ISR0014	PNP_Main_14	PRJEB11532	ERP012929	ERS971652	ERR1136706	Illumina HiSeq 2500	PAIRED	healthy	n/a	n/a	Israel	Asia	human stool	n/a	yes	n/a	n/a	10.1016/j.cell.2015.11.001	[90]
ISR0015	PNP_Main_15	PRJEB11532	ERP012929	ERS971653	ERR1136707	Illumina HiSeq 2500	PAIRED	healthy	n/a	n/a	Israel	Asia	human stool	n/a	yes	n/a	n/a	10.1016/j.cell.2015.11.001	[90]
ISR0016	PNP_Main_16	PRJEB11532	ERP012929	ERS971654	ERR1136708	Illumina HiSeq 2500	PAIRED	healthy	n/a	n/a	Israel	Asia	human stool	n/a	yes	n/a	n/a	10.1016/j.cell.2015.11.001	[90]
ISR0017	PNP_Main_17	PRJEB11532	ERP012929	ERS971655	ERR1136709	Illumina HiSeq 2500	PAIRED	healthy	n/a	n/a	Israel	Asia	human stool	n/a	yes	n/a	n/a	10.1016/j.cell.2015.11.001	[90]
ISR0018	PNP_Main_18	PRJEB11532	ERP012929	ERS971656	ERR1136710	Illumina HiSeq 2500	PAIRED	healthy	n/a	n/a	Israel	Asia	human stool	n/a	yes	n/a	n/a	10.1016/j.cell.2015.11.001	[90]
ISR0020	PNP_Main_20	PRJEB11532	ERP012929	ERS971658	ERR1136712	Illumina HiSeq 2500	PAIRED	healthy	n/a	n/a	Israel	Asia	human stool	n/a	yes	n/a	n/a	10.1016/j.cell.2015.11.001	[90]
ISR0021	PNP_Main_21	PRJEB11532	ERP012929	ERS971659	ERR1136713	Illumina HiSeq 2500	PAIRED	healthy	n/a	n/a	Israel	Asia	human stool	n/a	yes	n/a	n/a	10.1016/j.cell.2015.11.001	[90]
ISR0022	PNP_Main_22	PRJEB11532	ERP012929	ERS971660	ERR1136714	Illumina HiSeq 2500	PAIRED	healthy	n/a	n/a	Israel	Asia	human stool	n/a	yes	n/a	n/a	10.1016/j.cell.2015.11.001	[90]
ISR0023	PNP_Main_23	PRJEB11532	ERP012929	ERS971661	ERR1136715	Illumina HiSeq 2500	PAIRED	healthy	n/a	n/a	Israel	Asia	human stool	n/a	yes	n/a	n/a	10.1016/j.cell.2015.11.001	[90]
ISR0024	PNP_Main_24	PRJEB11532	ERP012929	ERS971662	ERR1136716	Illumina HiSeq 2500	PAIRED	healthy	n/a	n/a	Israel	Asia	human stool	n/a	yes	n/a	n/a	10.1016/j.cell.2015.11.001	[90]
ISR0025	PNP_Main_25	PRJEB11532	ERP012929	ERS971663	ERR1136717	Illumina HiSeq 2500	PAIRED	healthy	n/a	n/a	Israel	Asia	human stool	n/a	yes	n/a	n/a	10.1016/j.cell.2015.11.001	[90]
ISR0026	PNP_Main_26	PRJEB11532	ERP012929	ERS971664	ERR1136718	Illumina HiSeq 2500	PAIRED	healthy	n/a	n/a	Israel	Asia	human stool	n/a	yes	n/a	n/a	10.1016/j.cell.2015.11.001	[90]
ISR0027	PNP_Main_27	PRJEB11532	ERP012929	ERS971665	ERR1136719	Illumina HiSeq 2500	PAIRED	healthy	n/a	n/a	Israel	Asia	human stool	n/a	yes	n/a	n/a	10.1016/j.cell.2015.11.001	[90]
ISR0028	PNP_Main_28	PRJEB11532	ERP012929	ERS971666	ERR1136720	Illumina HiSeq 2500	PAIRED	healthy	n/a	n/a	Israel	Asia	human stool	n/a	yes	n/a	n/a	10.1016/j.cell.2015.11.001	[90]
ISR0029	PNP_Main_29	PRJEB11532	ERP012929	ERS971667	ERR1136721	Illumina HiSeq 2500	PAIRED	healthy	n/a	n/a	Israel	Asia	human stool	n/a	yes	n/a	n/a	10.1016/j.cell.2015.11.001	[90]
ISR0030	PNP_Main_30	PRJEB11532	ERP012929	ERS971668	ERR1136722	Illumina HiSeq 2500	PAIRED	healthy	n/a	n/a	Israel	Asia	human stool	n/a	yes	n/a	n/a	10.1016/j.cell.2015.11.001	[90]
ISR0031	PNP_Main_31	PRJEB11532	ERP012929	ERS971669	ERR1136723	Illumina HiSeq 2500	PAIRED	healthy	n/a	n/a	Israel	Asia	human stool	n/a	yes	n/a	n/a	10.1016/j.cell.2015.11.001	[90]
ISR0032	PNP_Main_32	PRJEB11532	ERP012929	ERS971670	ERR1136724	Illumina HiSeq 2500	PAIRED	healthy	n/a	n/a	Israel	Asia	human stool	n/a	yes	n/a	n/a	10.1016/j.cell.2015.11.001	[90]
ISR0033	PNP_Main_33	PRJEB11532	ERP012929	ERS971671	ERR1136725	Illumina HiSeq 2500	PAIRED	healthy	n/a	n/a	Israel	Asia	human stool	n/a	yes	n/a	n/a	10.1016/j.cell.2015.11.001	[90]
ISR0034	PNP_Main_34	PRJEB11532	ERP012929	ERS971672	ERR1136726	Illumina HiSeq 2500	PAIRED	healthy	n/a	n/a	Israel	Asia	human stool	n/a	yes	n/a	n/a	10.1016/j.cell.2015.11.001	[90]
ISR0037	PNP_Main_37	PRJEB11532	ERP012929	ERS971675	ERR1136729	Illumina HiSeq 2500	PAIRED	healthy	n/a	n/a	Israel	Asia	human stool	n/a	yes	n/a	n/a	10.1016/j.cell.2015.11.001	[90]
ISR0038	PNP_Main_38	PRJEB11532	ERP012929	ERS971676	ERR1136730	Illumina HiSeq 2500	PAIRED	healthy	n/a	n/a	Israel	Asia	human stool	n/a	yes	n/a	n/a	10.1016/j.cell.2015.11.001	[90]
ISR0039	PNP_Main_39	PRJEB11532	ERP012929	ERS971677	ERR1136731	Illumina HiSeq 2500	PAIRED	healthy	n/a	n/a	Israel	Asia	human stool	n/a	yes	n/a	n/a	10.1016/j.cell.2015.11.001	[90]
ISR0040	PNP_Main_40	PRJEB11532	ERP012929	ERS971678	ERR1136732	Illumina HiSeq 2500	PAIRED	healthy	n/a	n/a	Israel	Asia	human stool	n/a	yes	n/a	n/a	10.1016/j.cell.2015.11.001	[90]
ISR0041	PNP_Main_41	PRJEB11532	ERP012929	ERS971679	ERR1136733	Illumina HiSeq 2500	PAIRED	healthy	n/a	n/a	Israel	Asia	human stool	n/a	yes	n/a	n/a	10.1016/j.cell.2015.11.001	[90]
ISR0042	PNP_Main_42	PRJEB11532	ERP012929	ERS971680	ERR1136734	Illumina HiSeq 2500	PAIRED	healthy	n/a	n/a	Israel	Asia	human stool	n/a	yes	n/a	n/a	10.1016/j.cell.2015.11.001	[90]
ISR0043	PNP_Main_43	PRJEB11532	ERP012929	ERS971681	ERR1136735	Illumina HiSeq 2500	PAIRED	healthy	n/a	n/a	Israel	Asia	human stool	n/a	yes	n/a	n/a	10.1016/j.cell.2015.11.001	[90]
ISR0045	PNP_Main_45	PRJEB11532	ERP012929	ERS971683	ERR1136737	Illumina HiSeq 2500	PAIRED	healthy	n/a	n/a	Israel	Asia	human stool	n/a	yes	n/a	n/a	10.1016/j.cell.2015.11.001	[90]
ISR0046	PNP_Main_46	PRJEB11532	ERP012929	ERS971684	ERR1136738	Illumina HiSeq 2500	PAIRED	healthy	n/a	n/a	Israel	Asia	human stool	n/a	yes	n/a	n/a	10.1016/j.cell.2015.11.001	[90]
ISR0047	PNP_Main_47	PRJEB11532	ERP012929	ERS971685	ERR1136739	Illumina HiSeq 2500	PAIRED	healthy	n/a	n/a	Israel	Asia	human stool	n/a	yes	n/a	n/a	10.1016/j.cell.2015.11.001	[90]
ISR0048	PNP_Main_48	PRJEB11532	ERP012929	ERS971686	ERR1136740	Illumina HiSeq 2500	PAIRED	healthy	n/a	n/a	Israel	Asia	human stool	n/a	yes	n/a	n/a	10.1016/j.cell.2015.11.001	[90]
ISR0049	PNP_Main_49	PRJEB11532	ERP012929	ERS971687	ERR1136741	Illumina HiSeq 2500	PAIRED	healthy	n/a	n/a	Israel	Asia	human stool	n/a	yes	n/a	n/a	10.1016/j.cell.2015.11.001	[90]
ISR0050	PNP_Main_50	PRJEB11532	ERP012929	ERS971688	ERR1136742	Illumina HiSeq 2500	PAIRED	healthy	n/a	n/a	Israel	Asia	human stool	n/a	yes	n/a	n/a	10.1016/j.cell.2015.11.001	[90]
ISR0051	PNP_Main_51	PRJEB11532	ERP012929	ERS971689	ERR1136743	Illumina HiSeq 2500	PAIRED	healthy	n/a	n/a	Israel	Asia	human stool	n/a	yes	n/a	n/a	10.1016/j.cell.2015.11.001	[90]
ISR0052	PNP_Main_52	PRJEB11532	ERP012929	ERS971690	ERR1136744	Illumina HiSeq 2500	PAIRED	healthy	n/a	n/a	Israel	Asia	human stool	n/a	yes	n/a	n/a	10.1016/j.cell.2015.11.001	[90]
ISR0053	PNP_Main_53	PRJEB11532	ERP012929	ERS971691	ERR1136745	Illumina HiSeq 2500	PAIRED	healthy	n/a	n/a	Israel	Asia	human stool	n/a	yes	n/a	n/a	10.1016/j.cell.2015.11.001	[90]
ISR0054	PNP_Main_54	PRJEB11532	ERP012929	ERS971692	ERR1136746	Illumina HiSeq 2500	PAIRED	healthy	n/a	n/a	Israel	Asia	human stool	n/a	yes	n/a	n/a	10.1016/j.cell.2015.11.001	[90]
ISR0055	PNP_Main_55	PRJEB11532	ERP012929	ERS971693	ERR1136747	Illumina HiSeq 2500	PAIRED	healthy	n/a	n/a	Israel	Asia	human stool	n/a	yes	n/a	n/a	10.1016/j.cell.2015.11.001	[90]
ISR0056	PNP_Main_56	PRJEB11532	ERP012929	ERS971694	ERR1136748	Illumina HiSeq 2500	PAIRED	healthy	n/a	n/a	Israel	Asia	human stool	n/a	yes	n/a	n/a	10.1016/j.cell.2015.11.001	[90]
ISR0057	PNP_Main_57	PRJEB11532	ERP012929	ERS971695	ERR1136749	Illumina HiSeq 2500	PAIRED	healthy	n/a	n/a	Israel	Asia	human stool	n/a	yes	n/a	n/a	10.1016/j.cell.2015.11.001	[90]
ISR0058	PNP_Main_58	PRJEB11532	ERP012929	ERS971696	ERR1136750	Illumina HiSeq 2500	PAIRED	healthy	n/a	n/a	Israel	Asia	human stool	n/a	yes	n/a	n/a	10.1016/j.cell.2015.11.001	[90]
ISR0060	PNP_Main_60	PRJEB11532	ERP012929	ERS971698	ERR1136752	Illumina HiSeq 2500	PAIRED	healthy	n/a	n/a	Israel	Asia	human stool	n/a	yes	n/a	n/a	10.1016/j.cell.2015.11.001	[90]
ISR0062	PNP_Main_62	PRJEB11532	ERP012929	ERS971700	ERR1136754	Illumina HiSeq 2500	PAIRED	healthy	n/a	n/a	Israel	Asia	human stool	n/a	yes	n/a	n/a	10.1016/j.cell.2015.11.001	[90]
ISR0063	PNP_Main_63	PRJEB11532	ERP012929	ERS971701	ERR1136755	Illumina HiSeq 2500	PAIRED	healthy	n/a	n/a	Israel	Asia	human stool	n/a	yes	n/a	n/a	10.1016/j.cell.2015.11.001	[90]
ISR0064	PNP_Main_64	PRJEB11532	ERP012929	ERS971702	ERR1136756	Illumina HiSeq 2500	PAIRED	healthy	n/a	n/a	Israel	Asia	human stool	n/a	yes	n/a	n/a	10.1016/j.cell.2015.11.001	[90]
ISR0065	PNP_Main_65	PRJEB11532	ERP012929	ERS971703	ERR1136757	Illumina HiSeq 2500	PAIRED	healthy	n/a	n/a	Israel	Asia	human stool	n/a	yes	n/a	n/a	10.1016/j.cell.2015.11.001	[90]
ISR0066	PNP_Main_66	PRJEB11532	ERP012929	ERS971704	ERR1136758	Illumina HiSeq 2500	PAIRED	healthy	n/a	n/a	Israel	Asia	human stool	n/a	yes	n/a	n/a	10.1016/j.cell.2015.11.001	[90]
ISR0067	PNP_Main_67	PRJEB11532	ERP012929	ERS971705	ERR1136759	Illumina HiSeq 2500	PAIRED	healthy	n/a	n/a	Israel	Asia	human stool	n/a	yes	n/a	n/a	10.1016/j.cell.2015.11.001	[90]
ISR0068	PNP_Main_68	PRJEB11532	ERP012929	ERS971706	ERR1136760	Illumina HiSeq 2500	PAIRED	healthy	n/a	n/a	Israel	Asia	human stool	n/a	yes	n/a	n/a	10.1016/j.cell.2015.11.001	[90]
ISR0069	PNP_Main_69	PRJEB11532	ERP012929	ERS971707	ERR1136761	Illumina HiSeq 2500	PAIRED	healthy	n/a	n/a	Israel	Asia	human stool	n/a	yes	n/a	n/a	10.1016/j.cell.2015.11.001	[90]
ISR0070	PNP_Main_70	PRJEB11532	ERP012929	ERS971708	ERR1136762	Illumina HiSeq 2500	PAIRED	healthy	n/a	n/a	Israel	Asia	human stool	n/a	yes	n/a	n/a	10.1016/j.cell.2015.11.001	[90]
ISR0072	PNP_Main_72	PRJEB11532	ERP012929	ERS971710	ERR1136764	Illumina HiSeq 2500	PAIRED	healthy	n/a	n/a	Israel	Asia	human stool	n/a	yes	n/a	n/a	10.1016/j.cell.2015.11.001	[90]
ISR0073	PNP_Main_73	PRJEB11532	ERP012929	ERS971711	ERR1136765	Illumina HiSeq 2500	PAIRED	healthy	n/a	n/a	Israel	Asia	human stool	n/a	yes	n/a	n/a	10.1016/j.cell.2015.11.001	[90]
ISR0074	PNP_Main_74	PRJEB11532	ERP012929	ERS971712	ERR1136766	Illumina HiSeq 2500	PAIRED	healthy	n/a	n/a	Israel	Asia	human stool	n/a	yes	n/a	n/a	10.1016/j.cell.2015.11.001	[90]
ISR0075	PNP_Main_75	PRJEB11532	ERP012929	ERS971713	ERR1136767	Illumina HiSeq 2500	PAIRED	healthy	n/a	n/a	Israel	Asia	human stool	n/a	yes	n/a	n/a	10.1016/j.cell.2015.11.001	[90]
ISR0076	PNP_Main_76	PRJEB11532	ERP012929	ERS971714	ERR1136768	Illumina HiSeq 2500	PAIRED	healthy	n/a	n/a	Israel	Asia	human stool	n/a	yes	n/a	n/a	10.1016/j.cell.2015.11.001	[90]
ISR0077	PNP_Main_77	PRJEB11532	ERP012929	ERS971715	ERR1136769	Illumina HiSeq 2500	PAIRED	healthy	n/a	n/a	Israel	Asia	human stool	n/a	yes	n/a	n/a	10.1016/j.cell.2015.11.001	[90]
ISR0078	PNP_Main_78	PRJEB11532	ERP012929	ERS971716	ERR1136770	Illumina HiSeq 2500	PAIRED	healthy	n/a	n/a	Israel	Asia	human stool	n/a	yes	n/a	n/a	10.1016/j.cell.2015.11.001	[90]
ISR0079	PNP_Main_79	PRJEB11532	ERP012929	ERS971717	ERR1136771	Illumina HiSeq 2500	PAIRED	healthy	n/a	n/a	Israel	Asia	human stool	n/a	yes	n/a	n/a	10.1016/j.cell.2015.11.001	[90]
ISR0080	PNP_Main_80	PRJEB11532	ERP012929	ERS971718	ERR1136772	Illumina HiSeq 2500	PAIRED	healthy	n/a	n/a	Israel	Asia	human stool	n/a	yes	n/a	n/a	10.1016/j.cell.2015.11.001	[90]
ISR0081	PNP_Main_81	PRJEB11532	ERP012929	ERS971719	ERR1136773	Illumina HiSeq 2500	PAIRED	healthy	n/a	n/a	Israel	Asia	human stool	n/a	yes	n/a	n/a	10.1016/j.cell.2015.11.001	[90]
ISR0082	PNP_Main_82	PRJEB11532	ERP012929	ERS971720	ERR1136774	Illumina HiSeq 2500	PAIRED	healthy	n/a	n/a	Israel	Asia	human stool	n/a	yes	n/a	n/a	10.1016/j.cell.2015.11.001	[90]
ISR0083	PNP_Main_83	PRJEB11532	ERP012929	ERS971721	ERR1136775	Illumina HiSeq 2500	PAIRED	healthy	n/a	n/a	Israel	Asia	human stool	n/a	yes	n/a	n/a	10.1016/j.cell.2015.11.001	[90]
ISR0084	PNP_Main_84	PRJEB11532	ERP012929	ERS971722	ERR1136776	Illumina HiSeq 2500	PAIRED	healthy	n/a	n/a	Israel	Asia	human stool	n/a	yes	n/a	n/a	10.1016/j.cell.2015.11.001	[90]
ISR0085	PNP_Main_85	PRJEB11532	ERP012929	ERS971723	ERR1136777	Illumina HiSeq 2500	PAIRED	healthy	n/a	n/a	Israel	Asia	human stool	n/a	yes	n/a	n/a	10.1016/j.cell.2015.11.001	[90]
ISR0086	PNP_Main_86	PRJEB11532	ERP012929	ERS971724	ERR1136778	Illumina HiSeq 2500	PAIRED	healthy	n/a	n/a	Israel	Asia	human stool	n/a	yes	n/a	n/a	10.1016/j.cell.2015.11.001	[90]
ISR0087	PNP_Main_87	PRJEB11532	ERP012929	ERS971725	ERR1136779	Illumina HiSeq 2500	PAIRED	healthy	n/a	n/a	Israel	Asia	human stool	n/a	yes	n/a	n/a	10.1016/j.cell.2015.11.001	[90]
ISR0088	PNP_Main_88	PRJEB11532	ERP012929	ERS971726	ERR1136780	Illumina HiSeq 2500	PAIRED	healthy	n/a	n/a	Israel	Asia	human stool	n/a	yes	n/a	n/a	10.1016/j.cell.2015.11.001	[90]
ISR0089	PNP_Main_89	PRJEB11532	ERP012929	ERS971727	ERR1136781	Illumina HiSeq 2500	PAIRED	healthy	n/a	n/a	Israel	Asia	human stool	n/a	yes	n/a	n/a	10.1016/j.cell.2015.11.001	[90]
ISR0090	PNP_Main_90	PRJEB11532	ERP012929	ERS971728	ERR1136782	Illumina HiSeq 2500	PAIRED	healthy	n/a	n/a	Israel	Asia	human stool	n/a	yes	n/a	n/a	10.1016/j.cell.2015.11.001	[90]
ISR0091	PNP_Main_91	PRJEB11532	ERP012929	ERS971729	ERR1136783	Illumina HiSeq 2500	PAIRED	healthy	n/a	n/a	Israel	Asia	human stool	n/a	yes	n/a	n/a	10.1016/j.cell.2015.11.001	[90]
ISR0092	PNP_Main_92	PRJEB11532	ERP012929	ERS971730	ERR1136784	Illumina HiSeq 2500	PAIRED	healthy	n/a	n/a	Israel	Asia	human stool	n/a	yes	n/a	n/a	10.1016/j.cell.2015.11.001	[90]
ISR0093	PNP_Main_93	PRJEB11532	ERP012929	ERS971731	ERR1136785	Illumina HiSeq 2500	PAIRED	healthy	n/a	n/a	Israel	Asia	human stool	n/a	yes	n/a	n/a	10.1016/j.cell.2015.11.001	[90]
ISR0094	PNP_Main_94	PRJEB11532	ERP012929	ERS971732	ERR1136786	Illumina HiSeq 2500	PAIRED	healthy	n/a	n/a	Israel	Asia	human stool	n/a	yes	n/a	n/a	10.1016/j.cell.2015.11.001	[90]
ISR0095	PNP_Main_95	PRJEB11532	ERP012929	ERS971733	ERR1136787	Illumina HiSeq 2500	PAIRED	healthy	n/a	n/a	Israel	Asia	human stool	n/a	yes	n/a	n/a	10.1016/j.cell.2015.11.001	[90]
ISR0096	PNP_Main_96	PRJEB11532	ERP012929	ERS971734	ERR1136788	Illumina HiSeq 2500	PAIRED	healthy	n/a	n/a	Israel	Asia	human stool	n/a	yes	n/a	n/a	10.1016/j.cell.2015.11.001	[90]
ISR0097	PNP_Main_97	PRJEB11532	ERP012929	ERS971735	ERR1136789	Illumina HiSeq 2500	PAIRED	healthy	n/a	n/a	Israel	Asia	human stool	n/a	yes	n/a	n/a	10.1016/j.cell.2015.11.001	[90]
ISR0098	PNP_Main_98	PRJEB11532	ERP012929	ERS971736	ERR1136790	Illumina HiSeq 2500	PAIRED	healthy	n/a	n/a	Israel	Asia	human stool	n/a	yes	n/a	n/a	10.1016/j.cell.2015.11.001	[90]
ISR0099	PNP_Main_99	PRJEB11532	ERP012929	ERS971737	ERR1136791	Illumina HiSeq 2500	PAIRED	healthy	n/a	n/a	Israel	Asia	human stool	n/a	yes	n/a	n/a	10.1016/j.cell.2015.11.001	[90]
ISR0100	PNP_Main_100	PRJEB11532	ERP012929	ERS971738	ERR1136792	Illumina HiSeq 2500	PAIRED	healthy	n/a	n/a	Israel	Asia	human stool	n/a	yes	n/a	n/a	10.1016/j.cell.2015.11.001	[90]
ISR0101	PNP_Main_101	PRJEB11532	ERP012929	ERS971739	ERR1136793	Illumina HiSeq 2500	PAIRED	healthy	n/a	n/a	Israel	Asia	human stool	n/a	yes	n/a	n/a	10.1016/j.cell.2015.11.001	[90]
ISR0102	PNP_Main_102	PRJEB11532	ERP012929	ERS971740	ERR1136794	Illumina HiSeq 2500	PAIRED	healthy	n/a	n/a	Israel	Asia	human stool	n/a	yes	n/a	n/a	10.1016/j.cell.2015.11.001	[90]
ISR0103	PNP_Main_103	PRJEB11532	ERP012929	ERS971741	ERR1136795	Illumina HiSeq 2500	PAIRED	healthy	n/a	n/a	Israel	Asia	human stool	n/a	yes	n/a	n/a	10.1016/j.cell.2015.11.001	[90]
ISR0104	PNP_Main_104	PRJEB11532	ERP012929	ERS971742	ERR1136796	Illumina HiSeq 2500	PAIRED	healthy	n/a	n/a	Israel	Asia	human stool	n/a	yes	n/a	n/a	10.1016/j.cell.2015.11.001	[90]
ISR0105	PNP_Main_105	PRJEB11532	ERP012929	ERS971743	ERR1136797	Illumina HiSeq 2500	PAIRED	healthy	n/a	n/a	Israel	Asia	human stool	n/a	yes	n/a	n/a	10.1016/j.cell.2015.11.001	[90]
ISR0106	PNP_Main_106	PRJEB11532	ERP012929	ERS971744	ERR1136798	Illumina HiSeq 2500	PAIRED	healthy	n/a	n/a	Israel	Asia	human stool	n/a	yes	n/a	n/a	10.1016/j.cell.2015.11.001	[90]
ISR0107	PNP_Main_107	PRJEB11532	ERP012929	ERS971745	ERR1136799	Illumina HiSeq 2500	PAIRED	healthy	n/a	n/a	Israel	Asia	human stool	n/a	yes	n/a	n/a	10.1016/j.cell.2015.11.001	[90]
ISR0108	PNP_Main_108	PRJEB11532	ERP012929	ERS971746	ERR1136800	Illumina HiSeq 2500	PAIRED	healthy	n/a	n/a	Israel	Asia	human stool	n/a	yes	n/a	n/a	10.1016/j.cell.2015.11.001	[90]
ISR0109	PNP_Main_109	PRJEB11532	ERP012929	ERS971747	ERR1136801	Illumina HiSeq 2500	PAIRED	healthy	n/a	n/a	Israel	Asia	human stool	n/a	yes	n/a	n/a	10.1016/j.cell.2015.11.001	[90]
ISR0110	PNP_Main_110	PRJEB11532	ERP012929	ERS971748	ERR1136802	Illumina HiSeq 2500	PAIRED	healthy	n/a	n/a	Israel	Asia	human stool	n/a	yes	n/a	n/a	10.1016/j.cell.2015.11.001	[90]
ISR0111	PNP_Main_111	PRJEB11532	ERP012929	ERS971749	ERR1136803	Illumina HiSeq 2500	PAIRED	healthy	n/a	n/a	Israel	Asia	human stool	n/a	yes	n/a	n/a	10.1016/j.cell.2015.11.001	[90]
ISR0112	PNP_Main_113	PRJEB11532	ERP012929	ERS971751	ERR1136804	Illumina HiSeq 2500	PAIRED	healthy	n/a	n/a	Israel	Asia	human stool	n/a	yes	n/a	n/a	10.1016/j.cell.2015.11.001	[90]
ISR0113	PNP_Main_114	PRJEB11532	ERP012929	ERS971752	ERR1136805	Illumina HiSeq 2500	PAIRED	healthy	n/a	n/a	Israel	Asia	human stool	n/a	yes	n/a	n/a	10.1016/j.cell.2015.11.001	[90]
ISR0114	PNP_Main_115	PRJEB11532	ERP012929	ERS971753	ERR1136806	Illumina HiSeq 2500	PAIRED	healthy	n/a	n/a	Israel	Asia	human stool	n/a	yes	n/a	n/a	10.1016/j.cell.2015.11.001	[90]
ISR0115	PNP_Main_116	PRJEB11532	ERP012929	ERS971754	ERR1136807	Illumina HiSeq 2500	PAIRED	healthy	n/a	n/a	Israel	Asia	human stool	n/a	yes	n/a	n/a	10.1016/j.cell.2015.11.001	[90]
ISR0117	PNP_Main_118	PRJEB11532	ERP012929	ERS971756	ERR1136809	Illumina HiSeq 2500	PAIRED	healthy	n/a	n/a	Israel	Asia	human stool	n/a	yes	n/a	n/a	10.1016/j.cell.2015.11.001	[90]
ISR0118	PNP_Main_119	PRJEB11532	ERP012929	ERS971757	ERR1136810	Illumina HiSeq 2500	PAIRED	healthy	n/a	n/a	Israel	Asia	human stool	n/a	yes	n/a	n/a	10.1016/j.cell.2015.11.001	[90]
ISR0119	PNP_Main_120	PRJEB11532	ERP012929	ERS971758	ERR1136811	Illumina HiSeq 2500	PAIRED	healthy	n/a	n/a	Israel	Asia	human stool	n/a	yes	n/a	n/a	10.1016/j.cell.2015.11.001	[90]
ISR0120	PNP_Main_121	PRJEB11532	ERP012929	ERS971759	ERR1136812	Illumina HiSeq 2500	PAIRED	healthy	n/a	n/a	Israel	Asia	human stool	n/a	yes	n/a	n/a	10.1016/j.cell.2015.11.001	[90]
ISR0121	PNP_Main_122	PRJEB11532	ERP012929	ERS971760	ERR1136813	Illumina HiSeq 2500	PAIRED	healthy	n/a	n/a	Israel	Asia	human stool	n/a	yes	n/a	n/a	10.1016/j.cell.2015.11.001	[90]
ISR0123	PNP_Main_124	PRJEB11532	ERP012929	ERS971762	ERR1136815	Illumina HiSeq 2500	PAIRED	healthy	n/a	n/a	Israel	Asia	human stool	n/a	yes	n/a	n/a	10.1016/j.cell.2015.11.001	[90]
ISR0124	PNP_Main_125	PRJEB11532	ERP012929	ERS971763	ERR1136816	Illumina HiSeq 2500	PAIRED	healthy	n/a	n/a	Israel	Asia	human stool	n/a	yes	n/a	n/a	10.1016/j.cell.2015.11.001	[90]
ISR0125	PNP_Main_126	PRJEB11532	ERP012929	ERS971764	ERR1136817	Illumina HiSeq 2500	PAIRED	healthy	n/a	n/a	Israel	Asia	human stool	n/a	yes	n/a	n/a	10.1016/j.cell.2015.11.001	[90]
ISR0126	PNP_Main_127	PRJEB11532	ERP012929	ERS971765	ERR1136818	Illumina HiSeq 2500	PAIRED	healthy	n/a	n/a	Israel	Asia	human stool	n/a	yes	n/a	n/a	10.1016/j.cell.2015.11.001	[90]
ISR0127	PNP_Main_128	PRJEB11532	ERP012929	ERS971766	ERR1136819	Illumina HiSeq 2500	PAIRED	healthy	n/a	n/a	Israel	Asia	human stool	n/a	yes	n/a	n/a	10.1016/j.cell.2015.11.001	[90]
ISR0128	PNP_Main_129	PRJEB11532	ERP012929	ERS971767	ERR1136820	Illumina HiSeq 2500	PAIRED	healthy	n/a	n/a	Israel	Asia	human stool	n/a	yes	n/a	n/a	10.1016/j.cell.2015.11.001	[90]
ISR0130	PNP_Main_131	PRJEB11532	ERP012929	ERS971769	ERR1136822	Illumina HiSeq 2500	PAIRED	healthy	n/a	n/a	Israel	Asia	human stool	n/a	yes	n/a	n/a	10.1016/j.cell.2015.11.001	[90]
ISR0131	PNP_Main_132	PRJEB11532	ERP012929	ERS971770	ERR1136823	Illumina HiSeq 2500	PAIRED	healthy	n/a	n/a	Israel	Asia	human stool	n/a	yes	n/a	n/a	10.1016/j.cell.2015.11.001	[90]
ISR0132	PNP_Main_133	PRJEB11532	ERP012929	ERS971771	ERR1136824	Illumina HiSeq 2500	PAIRED	healthy	n/a	n/a	Israel	Asia	human stool	n/a	yes	n/a	n/a	10.1016/j.cell.2015.11.001	[90]
ISR0133	PNP_Main_134	PRJEB11532	ERP012929	ERS971772	ERR1136825	Illumina HiSeq 2500	PAIRED	healthy	n/a	n/a	Israel	Asia	human stool	n/a	yes	n/a	n/a	10.1016/j.cell.2015.11.001	[90]
ISR0134	PNP_Main_135	PRJEB11532	ERP012929	ERS971773	ERR1136826	Illumina HiSeq 2500	PAIRED	healthy	n/a	n/a	Israel	Asia	human stool	n/a	yes	n/a	n/a	10.1016/j.cell.2015.11.001	[90]
ISR0135	PNP_Main_136	PRJEB11532	ERP012929	ERS971774	ERR1136827	Illumina HiSeq 2500	PAIRED	healthy	n/a	n/a	Israel	Asia	human stool	n/a	yes	n/a	n/a	10.1016/j.cell.2015.11.001	[90]
ISR0137	PNP_Main_138	PRJEB11532	ERP012929	ERS971776	ERR1136829	Illumina HiSeq 2500	PAIRED	healthy	n/a	n/a	Israel	Asia	human stool	n/a	yes	n/a	n/a	10.1016/j.cell.2015.11.001	[90]
ISR0138	PNP_Main_139	PRJEB11532	ERP012929	ERS971777	ERR1136830	Illumina HiSeq 2500	PAIRED	healthy	n/a	n/a	Israel	Asia	human stool	n/a	yes	n/a	n/a	10.1016/j.cell.2015.11.001	[90]
ISR0139	PNP_Main_140	PRJEB11532	ERP012929	ERS971778	ERR1136831	Illumina HiSeq 2500	PAIRED	healthy	n/a	n/a	Israel	Asia	human stool	n/a	yes	n/a	n/a	10.1016/j.cell.2015.11.001	[90]
ISR0140	PNP_Main_141	PRJEB11532	ERP012929	ERS971779	ERR1136832	Illumina HiSeq 2500	PAIRED	healthy	n/a	n/a	Israel	Asia	human stool	n/a	yes	n/a	n/a	10.1016/j.cell.2015.11.001	[90]
ISR0141	PNP_Main_142	PRJEB11532	ERP012929	ERS971780	ERR1136833	Illumina HiSeq 2500	PAIRED	healthy	n/a	n/a	Israel	Asia	human stool	n/a	yes	n/a	n/a	10.1016/j.cell.2015.11.001	[90]
ISR0143	PNP_Main_144	PRJEB11532	ERP012929	ERS971782	ERR1136835	Illumina HiSeq 2500	PAIRED	healthy	n/a	n/a	Israel	Asia	human stool	n/a	yes	n/a	n/a	10.1016/j.cell.2015.11.001	[90]
ISR0145	PNP_Main_146	PRJEB11532	ERP012929	ERS971784	ERR1136837	Illumina HiSeq 2500	PAIRED	healthy	n/a	n/a	Israel	Asia	human stool	n/a	yes	n/a	n/a	10.1016/j.cell.2015.11.001	[90]
ISR0146	PNP_Main_147	PRJEB11532	ERP012929	ERS971785	ERR1136838	Illumina HiSeq 2500	PAIRED	healthy	n/a	n/a	Israel	Asia	human stool	n/a	yes	n/a	n/a	10.1016/j.cell.2015.11.001	[90]
ISR0147	PNP_Main_148	PRJEB11532	ERP012929	ERS971786	ERR1136839	Illumina HiSeq 2500	PAIRED	healthy	n/a	n/a	Israel	Asia	human stool	n/a	yes	n/a	n/a	10.1016/j.cell.2015.11.001	[90]
ISR0148	PNP_Main_149	PRJEB11532	ERP012929	ERS971787	ERR1136840	Illumina HiSeq 2500	PAIRED	healthy	n/a	n/a	Israel	Asia	human stool	n/a	yes	n/a	n/a	10.1016/j.cell.2015.11.001	[90]
ISR0149	PNP_Main_150	PRJEB11532	ERP012929	ERS971788	ERR1136841	Illumina HiSeq 2500	PAIRED	healthy	n/a	n/a	Israel	Asia	human stool	n/a	yes	n/a	n/a	10.1016/j.cell.2015.11.001	[90]
ISR0150	PNP_Main_151	PRJEB11532	ERP012929	ERS971789	ERR1136842	Illumina HiSeq 2500	PAIRED	healthy	n/a	n/a	Israel	Asia	human stool	n/a	yes	n/a	n/a	10.1016/j.cell.2015.11.001	[90]
ISR0152	PNP_Main_153	PRJEB11532	ERP012929	ERS971791	ERR1136844	Illumina HiSeq 2500	PAIRED	healthy	n/a	n/a	Israel	Asia	human stool	n/a	yes	n/a	n/a	10.1016/j.cell.2015.11.001	[90]
ISR0153	PNP_Main_154	PRJEB11532	ERP012929	ERS971792	ERR1136845	Illumina HiSeq 2500	PAIRED	healthy	n/a	n/a	Israel	Asia	human stool	n/a	yes	n/a	n/a	10.1016/j.cell.2015.11.001	[90]
ISR0154	PNP_Main_155	PRJEB11532	ERP012929	ERS971793	ERR1136846	Illumina HiSeq 2500	PAIRED	healthy	n/a	n/a	Israel	Asia	human stool	n/a	yes	n/a	n/a	10.1016/j.cell.2015.11.001	[90]
ISR0155	PNP_Main_156	PRJEB11532	ERP012929	ERS971794	ERR1136847	Illumina HiSeq 2500	PAIRED	healthy	n/a	n/a	Israel	Asia	human stool	n/a	yes	n/a	n/a	10.1016/j.cell.2015.11.001	[90]
ISR0156	PNP_Main_157	PRJEB11532	ERP012929	ERS971795	ERR1136848	Illumina HiSeq 2500	PAIRED	healthy	n/a	n/a	Israel	Asia	human stool	n/a	yes	n/a	n/a	10.1016/j.cell.2015.11.001	[90]
ISR0157	PNP_Main_158	PRJEB11532	ERP012929	ERS971796	ERR1136849	Illumina HiSeq 2500	PAIRED	healthy	n/a	n/a	Israel	Asia	human stool	n/a	yes	n/a	n/a	10.1016/j.cell.2015.11.001	[90]
ISR0159	PNP_Main_160	PRJEB11532	ERP012929	ERS971798	ERR1136851	Illumina HiSeq 2500	PAIRED	healthy	n/a	n/a	Israel	Asia	human stool	n/a	yes	n/a	n/a	10.1016/j.cell.2015.11.001	[90]
ISR0160	PNP_Main_161	PRJEB11532	ERP012929	ERS971799	ERR1136852	Illumina HiSeq 2500	PAIRED	healthy	n/a	n/a	Israel	Asia	human stool	n/a	yes	n/a	n/a	10.1016/j.cell.2015.11.001	[90]
ISR0161	PNP_Main_162	PRJEB11532	ERP012929	ERS971800	ERR1136853	Illumina HiSeq 2500	PAIRED	healthy	n/a	n/a	Israel	Asia	human stool	n/a	yes	n/a	n/a	10.1016/j.cell.2015.11.001	[90]
ISR0162	PNP_Main_163	PRJEB11532	ERP012929	ERS971801	ERR1136854	Illumina HiSeq 2500	PAIRED	healthy	n/a	n/a	Israel	Asia	human stool	n/a	yes	n/a	n/a	10.1016/j.cell.2015.11.001	[90]
ISR0164	PNP_Main_165	PRJEB11532	ERP012929	ERS971803	ERR1136856	Illumina HiSeq 2500	PAIRED	healthy	n/a	n/a	Israel	Asia	human stool	n/a	yes	n/a	n/a	10.1016/j.cell.2015.11.001	[90]
ISR0165	PNP_Main_166	PRJEB11532	ERP012929	ERS971804	ERR1136857	Illumina HiSeq 2500	PAIRED	healthy	n/a	n/a	Israel	Asia	human stool	n/a	yes	n/a	n/a	10.1016/j.cell.2015.11.001	[90]
ISR0166	PNP_Main_167	PRJEB11532	ERP012929	ERS971805	ERR1136858	Illumina HiSeq 2500	PAIRED	healthy	n/a	n/a	Israel	Asia	human stool	n/a	yes	n/a	n/a	10.1016/j.cell.2015.11.001	[90]
ISR0167	PNP_Main_168	PRJEB11532	ERP012929	ERS971806	ERR1136859	Illumina HiSeq 2500	PAIRED	healthy	n/a	n/a	Israel	Asia	human stool	n/a	yes	n/a	n/a	10.1016/j.cell.2015.11.001	[90]
ISR0168	PNP_Main_169	PRJEB11532	ERP012929	ERS971807	ERR1136860	Illumina HiSeq 2500	PAIRED	healthy	n/a	n/a	Israel	Asia	human stool	n/a	yes	n/a	n/a	10.1016/j.cell.2015.11.001	[90]
ISR0169	PNP_Main_170	PRJEB11532	ERP012929	ERS971808	ERR1136861	Illumina HiSeq 2500	PAIRED	healthy	n/a	n/a	Israel	Asia	human stool	n/a	yes	n/a	n/a	10.1016/j.cell.2015.11.001	[90]
ISR0170	PNP_Main_171	PRJEB11532	ERP012929	ERS971809	ERR1136862	Illumina HiSeq 2500	PAIRED	healthy	n/a	n/a	Israel	Asia	human stool	n/a	yes	n/a	n/a	10.1016/j.cell.2015.11.001	[90]
ISR0171	PNP_Main_172	PRJEB11532	ERP012929	ERS971810	ERR1136863	Illumina HiSeq 2500	PAIRED	healthy	n/a	n/a	Israel	Asia	human stool	n/a	yes	n/a	n/a	10.1016/j.cell.2015.11.001	[90]
ISR0172	PNP_Main_173	PRJEB11532	ERP012929	ERS971811	ERR1136864	Illumina HiSeq 2500	PAIRED	healthy	n/a	n/a	Israel	Asia	human stool	n/a	yes	n/a	n/a	10.1016/j.cell.2015.11.001	[90]
ISR0174	PNP_Main_175	PRJEB11532	ERP012929	ERS971813	ERR1136866	Illumina HiSeq 2500	PAIRED	healthy	n/a	n/a	Israel	Asia	human stool	n/a	yes	n/a	n/a	10.1016/j.cell.2015.11.001	[90]
ISR0175	PNP_Main_176	PRJEB11532	ERP012929	ERS971814	ERR1136867	Illumina HiSeq 2500	PAIRED	healthy	n/a	n/a	Israel	Asia	human stool	n/a	yes	n/a	n/a	10.1016/j.cell.2015.11.001	[90]
ISR0176	PNP_Main_177	PRJEB11532	ERP012929	ERS971815	ERR1136868	Illumina HiSeq 2500	PAIRED	healthy	n/a	n/a	Israel	Asia	human stool	n/a	yes	n/a	n/a	10.1016/j.cell.2015.11.001	[90]
ISR0177	PNP_Main_178	PRJEB11532	ERP012929	ERS971816	ERR1136869	Illumina HiSeq 2500	PAIRED	healthy	n/a	n/a	Israel	Asia	human stool	n/a	yes	n/a	n/a	10.1016/j.cell.2015.11.001	[90]
ISR0179	PNP_Main_180	PRJEB11532	ERP012929	ERS971818	ERR1136871	Illumina HiSeq 2500	PAIRED	healthy	n/a	n/a	Israel	Asia	human stool	n/a	yes	n/a	n/a	10.1016/j.cell.2015.11.001	[90]
ISR0180	PNP_Main_181	PRJEB11532	ERP012929	ERS971819	ERR1136872	Illumina HiSeq 2500	PAIRED	healthy	n/a	n/a	Israel	Asia	human stool	n/a	yes	n/a	n/a	10.1016/j.cell.2015.11.001	[90]
ISR0182	PNP_Main_183	PRJEB11532	ERP012929	ERS971821	ERR1136874	Illumina HiSeq 2500	PAIRED	healthy	n/a	n/a	Israel	Asia	human stool	n/a	yes	n/a	n/a	10.1016/j.cell.2015.11.001	[90]
ISR0183	PNP_Main_184	PRJEB11532	ERP012929	ERS971822	ERR1136875	Illumina HiSeq 2500	PAIRED	healthy	n/a	n/a	Israel	Asia	human stool	n/a	yes	n/a	n/a	10.1016/j.cell.2015.11.001	[90]
ISR0184	PNP_Main_185	PRJEB11532	ERP012929	ERS971823	ERR1136876	Illumina HiSeq 2500	PAIRED	healthy	n/a	n/a	Israel	Asia	human stool	n/a	yes	n/a	n/a	10.1016/j.cell.2015.11.001	[90]
ISR0185	PNP_Main_186	PRJEB11532	ERP012929	ERS971824	ERR1136877	Illumina HiSeq 2500	PAIRED	healthy	n/a	n/a	Israel	Asia	human stool	n/a	yes	n/a	n/a	10.1016/j.cell.2015.11.001	[90]
ISR0186	PNP_Main_187	PRJEB11532	ERP012929	ERS971825	ERR1136878	Illumina HiSeq 2500	PAIRED	healthy	n/a	n/a	Israel	Asia	human stool	n/a	yes	n/a	n/a	10.1016/j.cell.2015.11.001	[90]
ISR0187	PNP_Main_188	PRJEB11532	ERP012929	ERS971826	ERR1136879	Illumina HiSeq 2500	PAIRED	healthy	n/a	n/a	Israel	Asia	human stool	n/a	yes	n/a	n/a	10.1016/j.cell.2015.11.001	[90]
ISR0188	PNP_Main_189	PRJEB11532	ERP012929	ERS971827	ERR1136880	Illumina HiSeq 2500	PAIRED	healthy	n/a	n/a	Israel	Asia	human stool	n/a	yes	n/a	n/a	10.1016/j.cell.2015.11.001	[90]
ISR0190	PNP_Main_191	PRJEB11532	ERP012929	ERS971829	ERR1136882	Illumina HiSeq 2500	PAIRED	healthy	n/a	n/a	Israel	Asia	human stool	n/a	yes	n/a	n/a	10.1016/j.cell.2015.11.001	[90]
ISR0191	PNP_Main_192	PRJEB11532	ERP012929	ERS971830	ERR1136883	Illumina HiSeq 2500	PAIRED	healthy	n/a	n/a	Israel	Asia	human stool	n/a	yes	n/a	n/a	10.1016/j.cell.2015.11.001	[90]
ISR0192	PNP_Main_193	PRJEB11532	ERP012929	ERS971831	ERR1136884	Illumina HiSeq 2500	PAIRED	healthy	n/a	n/a	Israel	Asia	human stool	n/a	yes	n/a	n/a	10.1016/j.cell.2015.11.001	[90]
ISR0193	PNP_Main_194	PRJEB11532	ERP012929	ERS971832	ERR1136885	Illumina HiSeq 2500	PAIRED	healthy	n/a	n/a	Israel	Asia	human stool	n/a	yes	n/a	n/a	10.1016/j.cell.2015.11.001	[90]
ISR0194	PNP_Main_195	PRJEB11532	ERP012929	ERS971833	ERR1136886	Illumina HiSeq 2500	PAIRED	healthy	n/a	n/a	Israel	Asia	human stool	n/a	yes	n/a	n/a	10.1016/j.cell.2015.11.001	[90]
ISR0195	PNP_Main_196	PRJEB11532	ERP012929	ERS971834	ERR1136887	Illumina HiSeq 2500	PAIRED	healthy	n/a	n/a	Israel	Asia	human stool	n/a	yes	n/a	n/a	10.1016/j.cell.2015.11.001	[90]
ISR0196	PNP_Main_197	PRJEB11532	ERP012929	ERS971835	ERR1136888	Illumina HiSeq 2500	PAIRED	healthy	n/a	n/a	Israel	Asia	human stool	n/a	yes	n/a	n/a	10.1016/j.cell.2015.11.001	[90]
ISR0197	PNP_Main_198	PRJEB11532	ERP012929	ERS971836	ERR1136889	Illumina HiSeq 2500	PAIRED	healthy	n/a	n/a	Israel	Asia	human stool	n/a	yes	n/a	n/a	10.1016/j.cell.2015.11.001	[90]
ISR0198	PNP_Main_199	PRJEB11532	ERP012929	ERS971837	ERR1136890	Illumina HiSeq 2500	PAIRED	healthy	n/a	n/a	Israel	Asia	human stool	n/a	yes	n/a	n/a	10.1016/j.cell.2015.11.001	[90]
ISR0199	PNP_Main_200	PRJEB11532	ERP012929	ERS971838	ERR1136891	Illumina HiSeq 2500	PAIRED	healthy	n/a	n/a	Israel	Asia	human stool	n/a	yes	n/a	n/a	10.1016/j.cell.2015.11.001	[90]
ISR0200	PNP_Main_201	PRJEB11532	ERP012929	ERS971839	ERR1136892	Illumina HiSeq 2500	PAIRED	healthy	n/a	n/a	Israel	Asia	human stool	n/a	yes	n/a	n/a	10.1016/j.cell.2015.11.001	[90]
ISR0201	PNP_Main_202	PRJEB11532	ERP012929	ERS971840	ERR1136893	Illumina HiSeq 2500	PAIRED	healthy	n/a	n/a	Israel	Asia	human stool	n/a	yes	n/a	n/a	10.1016/j.cell.2015.11.001	[90]
ISR0203	PNP_Main_204	PRJEB11532	ERP012929	ERS971842	ERR1136895	Illumina HiSeq 2500	PAIRED	healthy	n/a	n/a	Israel	Asia	human stool	n/a	yes	n/a	n/a	10.1016/j.cell.2015.11.001	[90]
ISR0205	PNP_Main_206	PRJEB11532	ERP012929	ERS971844	ERR1136897	Illumina HiSeq 2500	PAIRED	healthy	n/a	n/a	Israel	Asia	human stool	n/a	yes	n/a	n/a	10.1016/j.cell.2015.11.001	[90]
ISR0206	PNP_Main_207	PRJEB11532	ERP012929	ERS971845	ERR1136898	Illumina HiSeq 2500	PAIRED	healthy	n/a	n/a	Israel	Asia	human stool	n/a	yes	n/a	n/a	10.1016/j.cell.2015.11.001	[90]
ISR0207	PNP_Main_208	PRJEB11532	ERP012929	ERS971846	ERR1136899	Illumina HiSeq 2500	PAIRED	healthy	n/a	n/a	Israel	Asia	human stool	n/a	yes	n/a	n/a	10.1016/j.cell.2015.11.001	[90]
ISR0208	PNP_Main_209	PRJEB11532	ERP012929	ERS971847	ERR1136900	Illumina HiSeq 2500	PAIRED	healthy	n/a	n/a	Israel	Asia	human stool	n/a	yes	n/a	n/a	10.1016/j.cell.2015.11.001	[90]
ISR0209	PNP_Main_210	PRJEB11532	ERP012929	ERS971848	ERR1136901	Illumina HiSeq 2500	PAIRED	healthy	n/a	n/a	Israel	Asia	human stool	n/a	yes	n/a	n/a	10.1016/j.cell.2015.11.001	[90]
ISR0211	PNP_Main_212	PRJEB11532	ERP012929	ERS971850	ERR1136903	Illumina HiSeq 2500	PAIRED	healthy	n/a	n/a	Israel	Asia	human stool	n/a	yes	n/a	n/a	10.1016/j.cell.2015.11.001	[90]
ISR0212	PNP_Main_213	PRJEB11532	ERP012929	ERS971851	ERR1136904	Illumina HiSeq 2500	PAIRED	healthy	n/a	n/a	Israel	Asia	human stool	n/a	yes	n/a	n/a	10.1016/j.cell.2015.11.001	[90]
ISR0213	PNP_Main_214	PRJEB11532	ERP012929	ERS971852	ERR1136905	Illumina HiSeq 2500	PAIRED	healthy	n/a	n/a	Israel	Asia	human stool	n/a	yes	n/a	n/a	10.1016/j.cell.2015.11.001	[90]
ISR0214	PNP_Main_215	PRJEB11532	ERP012929	ERS971853	ERR1136906	Illumina HiSeq 2500	PAIRED	healthy	n/a	n/a	Israel	Asia	human stool	n/a	yes	n/a	n/a	10.1016/j.cell.2015.11.001	[90]
ISR0215	PNP_Main_216	PRJEB11532	ERP012929	ERS971854	ERR1136907	Illumina HiSeq 2500	PAIRED	healthy	n/a	n/a	Israel	Asia	human stool	n/a	yes	n/a	n/a	10.1016/j.cell.2015.11.001	[90]
ISR0216	PNP_Main_217	PRJEB11532	ERP012929	ERS971855	ERR1136908	Illumina HiSeq 2500	PAIRED	healthy	n/a	n/a	Israel	Asia	human stool	n/a	yes	n/a	n/a	10.1016/j.cell.2015.11.001	[90]
ISR0217	PNP_Main_218	PRJEB11532	ERP012929	ERS971856	ERR1136909	Illumina HiSeq 2500	PAIRED	healthy	n/a	n/a	Israel	Asia	human stool	n/a	yes	n/a	n/a	10.1016/j.cell.2015.11.001	[90]
ISR0219	PNP_Main_220	PRJEB11532	ERP012929	ERS971858	ERR1136911	Illumina HiSeq 2500	PAIRED	healthy	n/a	n/a	Israel	Asia	human stool	n/a	yes	n/a	n/a	10.1016/j.cell.2015.11.001	[90]
ISR0220	PNP_Main_221	PRJEB11532	ERP012929	ERS971859	ERR1136912	Illumina HiSeq 2500	PAIRED	healthy	n/a	n/a	Israel	Asia	human stool	n/a	yes	n/a	n/a	10.1016/j.cell.2015.11.001	[90]
ISR0221	PNP_Main_222	PRJEB11532	ERP012929	ERS971860	ERR1136913	Illumina HiSeq 2500	PAIRED	healthy	n/a	n/a	Israel	Asia	human stool	n/a	yes	n/a	n/a	10.1016/j.cell.2015.11.001	[90]
ISR0222	PNP_Main_223	PRJEB11532	ERP012929	ERS971861	ERR1136914	Illumina HiSeq 2500	PAIRED	healthy	n/a	n/a	Israel	Asia	human stool	n/a	yes	n/a	n/a	10.1016/j.cell.2015.11.001	[90]
ISR0223	PNP_Main_224	PRJEB11532	ERP012929	ERS971862	ERR1136915	Illumina HiSeq 2500	PAIRED	healthy	n/a	n/a	Israel	Asia	human stool	n/a	yes	n/a	n/a	10.1016/j.cell.2015.11.001	[90]
ISR0224	PNP_Main_225	PRJEB11532	ERP012929	ERS971863	ERR1136916	Illumina HiSeq 2500	PAIRED	healthy	n/a	n/a	Israel	Asia	human stool	n/a	yes	n/a	n/a	10.1016/j.cell.2015.11.001	[90]
ISR0227	PNP_Main_228	PRJEB11532	ERP012929	ERS971866	ERR1137180	Illumina HiSeq 2500	PAIRED	healthy	n/a	n/a	Israel	Asia	human stool	n/a	yes	n/a	n/a	10.1016/j.cell.2015.11.001	[90]
ISR0228	PNP_Main_229	PRJEB11532	ERP012929	ERS971867	ERR1137181	Illumina HiSeq 2500	PAIRED	healthy	n/a	n/a	Israel	Asia	human stool	n/a	yes	n/a	n/a	10.1016/j.cell.2015.11.001	[90]
ISR0230	PNP_Main_231	PRJEB11532	ERP012929	ERS971869	ERR1137183	Illumina HiSeq 2500	PAIRED	healthy	n/a	n/a	Israel	Asia	human stool	n/a	yes	n/a	n/a	10.1016/j.cell.2015.11.001	[90]
ISR0232	PNP_Main_233	PRJEB11532	ERP012929	ERS971871	ERR1137185	Illumina HiSeq 2500	PAIRED	healthy	n/a	n/a	Israel	Asia	human stool	n/a	yes	n/a	n/a	10.1016/j.cell.2015.11.001	[90]
ISR0244	PNP_Main_245	PRJEB11532	ERP012929	ERS971883	ERR1137190	Illumina HiSeq 2500	PAIRED	healthy	n/a	n/a	Israel	Asia	human stool	n/a	yes	n/a	n/a	10.1016/j.cell.2015.11.001	[90]
ISR0255	PNP_Main_256	PRJEB11532	ERP012929	ERS971894	ERR1137201	Illumina HiSeq 2500	PAIRED	healthy	n/a	n/a	Israel	Asia	human stool	n/a	yes	n/a	n/a	10.1016/j.cell.2015.11.001	[90]
ISR0257	PNP_Main_258	PRJEB11532	ERP012929	ERS971896	ERR1137203	Illumina HiSeq 2500	PAIRED	healthy	n/a	n/a	Israel	Asia	human stool	n/a	yes	n/a	n/a	10.1016/j.cell.2015.11.001	[90]
ISR0258	PNP_Main_259	PRJEB11532	ERP012929	ERS971897	ERR1137204	Illumina HiSeq 2500	PAIRED	healthy	n/a	n/a	Israel	Asia	human stool	n/a	yes	n/a	n/a	10.1016/j.cell.2015.11.001	[90]
ISR0267	PNP_Main_268	PRJEB11532	ERP012929	ERS971906	ERR1137213	Illumina HiSeq 2500	PAIRED	healthy	n/a	n/a	Israel	Asia	human stool	n/a	yes	n/a	n/a	10.1016/j.cell.2015.11.001	[90]
ISR0271	PNP_Main_272	PRJEB11532	ERP012929	ERS971910	ERR1137217	Illumina HiSeq 2500	PAIRED	healthy	n/a	n/a	Israel	Asia	human stool	n/a	yes	n/a	n/a	10.1016/j.cell.2015.11.001	[90]
ISR0279	PNP_Main_280	PRJEB11532	ERP012929	ERS971918	ERR1137225	Illumina HiSeq 2500	PAIRED	healthy	n/a	n/a	Israel	Asia	human stool	n/a	yes	n/a	n/a	10.1016/j.cell.2015.11.001	[90]
ISR0282	PNP_Main_283	PRJEB11532	ERP012929	ERS971921	ERR1137076	Illumina HiSeq 2500	PAIRED	healthy	n/a	n/a	Israel	Asia	human stool	n/a	yes	n/a	n/a	10.1016/j.cell.2015.11.001	[90]
ISR0288	PNP_Main_289	PRJEB11532	ERP012929	ERS971927	ERR1137082	Illumina HiSeq 2500	PAIRED	healthy	n/a	n/a	Israel	Asia	human stool	n/a	yes	n/a	n/a	10.1016/j.cell.2015.11.001	[90]
ISR0293	PNP_Main_294	PRJEB11532	ERP012929	ERS971932	ERR1137087	Illumina HiSeq 2500	PAIRED	healthy	n/a	n/a	Israel	Asia	human stool	n/a	yes	n/a	n/a	10.1016/j.cell.2015.11.001	[90]
ISR0294	PNP_Main_295	PRJEB11532	ERP012929	ERS971933	ERR1137088	Illumina HiSeq 2500	PAIRED	healthy	n/a	n/a	Israel	Asia	human stool	n/a	yes	n/a	n/a	10.1016/j.cell.2015.11.001	[90]
ISR0295	PNP_Main_296	PRJEB11532	ERP012929	ERS971934	ERR1137089	Illumina HiSeq 2500	PAIRED	healthy	n/a	n/a	Israel	Asia	human stool	n/a	yes	n/a	n/a	10.1016/j.cell.2015.11.001	[90]
ISR0296	PNP_Main_297	PRJEB11532	ERP012929	ERS971935	ERR1137090	Illumina HiSeq 2500	PAIRED	healthy	n/a	n/a	Israel	Asia	human stool	n/a	yes	n/a	n/a	10.1016/j.cell.2015.11.001	[90]
ISR0309	PNP_Main_310	PRJEB11532	ERP012929	ERS971948	ERR1137103	Illumina HiSeq 2500	PAIRED	healthy	n/a	n/a	Israel	Asia	human stool	n/a	yes	n/a	n/a	10.1016/j.cell.2015.11.001	[90]
ISR0310	PNP_Main_311	PRJEB11532	ERP012929	ERS971949	ERR1137104	Illumina HiSeq 2500	PAIRED	healthy	n/a	n/a	Israel	Asia	human stool	n/a	yes	n/a	n/a	10.1016/j.cell.2015.11.001	[90]
ISR0311	PNP_Main_312	PRJEB11532	ERP012929	ERS971950	ERR1137105	Illumina HiSeq 2500	PAIRED	healthy	n/a	n/a	Israel	Asia	human stool	n/a	yes	n/a	n/a	10.1016/j.cell.2015.11.001	[90]
ISR0316	PNP_Main_317	PRJEB11532	ERP012929	ERS971955	ERR1137110	Illumina HiSeq 2500	PAIRED	healthy	n/a	n/a	Israel	Asia	human stool	n/a	yes	n/a	n/a	10.1016/j.cell.2015.11.001	[90]
ISR0317	PNP_Main_318	PRJEB11532	ERP012929	ERS971956	ERR1137111	Illumina HiSeq 2500	PAIRED	healthy	n/a	n/a	Israel	Asia	human stool	n/a	yes	n/a	n/a	10.1016/j.cell.2015.11.001	[90]
ISR0320	PNP_Main_321	PRJEB11532	ERP012929	ERS971959	ERR1137114	Illumina HiSeq 2500	PAIRED	healthy	n/a	n/a	Israel	Asia	human stool	n/a	yes	n/a	n/a	10.1016/j.cell.2015.11.001	[90]
ISR0323	PNP_Main_324	PRJEB11532	ERP012929	ERS971962	ERR1137117	Illumina HiSeq 2500	PAIRED	healthy	n/a	n/a	Israel	Asia	human stool	n/a	yes	n/a	n/a	10.1016/j.cell.2015.11.001	[90]
ISR0324	PNP_Main_325	PRJEB11532	ERP012929	ERS971963	ERR1137118	Illumina HiSeq 2500	PAIRED	healthy	n/a	n/a	Israel	Asia	human stool	n/a	yes	n/a	n/a	10.1016/j.cell.2015.11.001	[90]
ISR0327	PNP_Main_328	PRJEB11532	ERP012929	ERS971966	ERR1137121	Illumina HiSeq 2500	PAIRED	healthy	n/a	n/a	Israel	Asia	human stool	n/a	yes	n/a	n/a	10.1016/j.cell.2015.11.001	[90]
ISR0328	PNP_Main_329	PRJEB11532	ERP012929	ERS971967	ERR1137122	Illumina HiSeq 2500	PAIRED	healthy	n/a	n/a	Israel	Asia	human stool	n/a	yes	n/a	n/a	10.1016/j.cell.2015.11.001	[90]
ISR0330	PNP_Main_331	PRJEB11532	ERP012929	ERS971969	ERR1137124	Illumina HiSeq 2500	PAIRED	healthy	n/a	n/a	Israel	Asia	human stool	n/a	yes	n/a	n/a	10.1016/j.cell.2015.11.001	[90]
ISR0331	PNP_Main_332	PRJEB11532	ERP012929	ERS971970	ERR1137125	Illumina HiSeq 2500	PAIRED	healthy	n/a	n/a	Israel	Asia	human stool	n/a	yes	n/a	n/a	10.1016/j.cell.2015.11.001	[90]
ISR0338	PNP_Main_339	PRJEB11532	ERP012929	ERS971977	ERR1137132	Illumina HiSeq 2500	PAIRED	healthy	n/a	n/a	Israel	Asia	human stool	n/a	yes	n/a	n/a	10.1016/j.cell.2015.11.001	[90]
ISR0340	PNP_Main_341	PRJEB11532	ERP012929	ERS971979	ERR1137134	Illumina HiSeq 2500	PAIRED	healthy	n/a	n/a	Israel	Asia	human stool	n/a	yes	n/a	n/a	10.1016/j.cell.2015.11.001	[90]
ISR0342	PNP_Main_343	PRJEB11532	ERP012929	ERS971981	ERR1137136	Illumina HiSeq 2500	PAIRED	healthy	n/a	n/a	Israel	Asia	human stool	n/a	yes	n/a	n/a	10.1016/j.cell.2015.11.001	[90]
ISR0344	PNP_Main_345	PRJEB11532	ERP012929	ERS971983	ERR1137138	Illumina HiSeq 2500	PAIRED	healthy	n/a	n/a	Israel	Asia	human stool	n/a	yes	n/a	n/a	10.1016/j.cell.2015.11.001	[90]
ISR0346	PNP_Main_347	PRJEB11532	ERP012929	ERS971985	ERR1137140	Illumina HiSeq 2500	PAIRED	healthy	n/a	n/a	Israel	Asia	human stool	n/a	yes	n/a	n/a	10.1016/j.cell.2015.11.001	[90]
ISR0353	PNP_Main_354	PRJEB11532	ERP012929	ERS971992	ERR1137147	Illumina HiSeq 2500	PAIRED	healthy	n/a	n/a	Israel	Asia	human stool	n/a	yes	n/a	n/a	10.1016/j.cell.2015.11.001	[90]
ISR0357	PNP_Main_358	PRJEB11532	ERP012929	ERS971996	ERR1137151	Illumina HiSeq 2500	PAIRED	healthy	n/a	n/a	Israel	Asia	human stool	n/a	yes	n/a	n/a	10.1016/j.cell.2015.11.001	[90]
ISR0359	PNP_Main_360	PRJEB11532	ERP012929	ERS971998	ERR1137153	Illumina HiSeq 2500	PAIRED	healthy	n/a	n/a	Israel	Asia	human stool	n/a	yes	n/a	n/a	10.1016/j.cell.2015.11.001	[90]
ISR0360	PNP_Main_361	PRJEB11532	ERP012929	ERS971999	ERR1137154	Illumina HiSeq 2500	PAIRED	healthy	n/a	n/a	Israel	Asia	human stool	n/a	yes	n/a	n/a	10.1016/j.cell.2015.11.001	[90]
ISR0362	PNP_Main_363	PRJEB11532	ERP012929	ERS972001	ERR1137156	Illumina HiSeq 2500	PAIRED	healthy	n/a	n/a	Israel	Asia	human stool	n/a	yes	n/a	n/a	10.1016/j.cell.2015.11.001	[90]
ISR0363	PNP_Main_364	PRJEB11532	ERP012929	ERS972002	ERR1137157	Illumina HiSeq 2500	PAIRED	healthy	n/a	n/a	Israel	Asia	human stool	n/a	yes	n/a	n/a	10.1016/j.cell.2015.11.001	[90]
ISR0370	PNP_Main_371	PRJEB11532	ERP012929	ERS972009	ERR1137164	Illumina HiSeq 2500	PAIRED	healthy	n/a	n/a	Israel	Asia	human stool	n/a	yes	n/a	n/a	10.1016/j.cell.2015.11.001	[90]
ISR0371	PNP_Main_372	PRJEB11532	ERP012929	ERS972010	ERR1137165	Illumina HiSeq 2500	PAIRED	healthy	n/a	n/a	Israel	Asia	human stool	n/a	yes	n/a	n/a	10.1016/j.cell.2015.11.001	[90]
ISR0378	PNP_Main_379	PRJEB11532	ERP012929	ERS972017	ERR1137172	Illumina HiSeq 2500	PAIRED	healthy	n/a	n/a	Israel	Asia	human stool	n/a	yes	n/a	n/a	10.1016/j.cell.2015.11.001	[90]
ISR0379	PNP_Main_380	PRJEB11532	ERP012929	ERS972018	ERR1137173	Illumina HiSeq 2500	PAIRED	healthy	n/a	n/a	Israel	Asia	human stool	n/a	yes	n/a	n/a	10.1016/j.cell.2015.11.001	[90]
ISR0385	PNP_Main_386	PRJEB11532	ERP012929	ERS972024	ERR1137179	Illumina HiSeq 2500	PAIRED	healthy	n/a	n/a	Israel	Asia	human stool	n/a	yes	n/a	n/a	10.1016/j.cell.2015.11.001	[90]
ISR0386	PNP_Main_387	PRJEB11532	ERP012929	ERS972025	ERR1136618	Illumina HiSeq 2500	PAIRED	healthy	n/a	n/a	Israel	Asia	human stool	n/a	yes	n/a	n/a	10.1016/j.cell.2015.11.001	[90]
ISR0387	PNP_Main_388	PRJEB11532	ERP012929	ERS972026	ERR1136619	Illumina HiSeq 2500	PAIRED	healthy	n/a	n/a	Israel	Asia	human stool	n/a	yes	n/a	n/a	10.1016/j.cell.2015.11.001	[90]
ISR0388	PNP_Main_389	PRJEB11532	ERP012929	ERS972027	ERR1136620	Illumina HiSeq 2500	PAIRED	healthy	n/a	n/a	Israel	Asia	human stool	n/a	yes	n/a	n/a	10.1016/j.cell.2015.11.001	[90]
ISR0392	PNP_Main_393	PRJEB11532	ERP012929	ERS972031	ERR1136624	Illumina HiSeq 2500	PAIRED	healthy	n/a	n/a	Israel	Asia	human stool	n/a	yes	n/a	n/a	10.1016/j.cell.2015.11.001	[90]
ISR0393	PNP_Main_394	PRJEB11532	ERP012929	ERS972032	ERR1136625	Illumina HiSeq 2500	PAIRED	healthy	n/a	n/a	Israel	Asia	human stool	n/a	yes	n/a	n/a	10.1016/j.cell.2015.11.001	[90]
ISR0394	PNP_Main_395	PRJEB11532	ERP012929	ERS972033	ERR1136626	Illumina HiSeq 2500	PAIRED	healthy	n/a	n/a	Israel	Asia	human stool	n/a	yes	n/a	n/a	10.1016/j.cell.2015.11.001	[90]
ISR0395	PNP_Main_396	PRJEB11532	ERP012929	ERS972034	ERR1136627	Illumina HiSeq 2500	PAIRED	healthy	n/a	n/a	Israel	Asia	human stool	n/a	yes	n/a	n/a	10.1016/j.cell.2015.11.001	[90]
ISR0396	PNP_Main_397	PRJEB11532	ERP012929	ERS972035	ERR1136628	Illumina HiSeq 2500	PAIRED	healthy	n/a	n/a	Israel	Asia	human stool	n/a	yes	n/a	n/a	10.1016/j.cell.2015.11.001	[90]
ISR0397	PNP_Main_398	PRJEB11532	ERP012929	ERS972036	ERR1136629	Illumina HiSeq 2500	PAIRED	healthy	n/a	n/a	Israel	Asia	human stool	n/a	yes	n/a	n/a	10.1016/j.cell.2015.11.001	[90]
ISR0398	PNP_Main_399	PRJEB11532	ERP012929	ERS972037	ERR1136630	Illumina HiSeq 2500	PAIRED	healthy	n/a	n/a	Israel	Asia	human stool	n/a	yes	n/a	n/a	10.1016/j.cell.2015.11.001	[90]
ISR0399	PNP_Main_400	PRJEB11532	ERP012929	ERS972038	ERR1136631	Illumina HiSeq 2500	PAIRED	healthy	n/a	n/a	Israel	Asia	human stool	n/a	yes	n/a	n/a	10.1016/j.cell.2015.11.001	[90]
ISR0770	PNP_Main_776	PRJEB11532	ERP012929	ERS972414	ERR1137663	NextSeq 500	PAIRED	healthy	n/a	n/a	Israel	Asia	human stool	n/a	yes	n/a	n/a	10.1016/j.cell.2015.11.001	[90]
ISR0772	PNP_Main_778	PRJEB11532	ERP012929	ERS972416	ERR1137665	NextSeq 500	PAIRED	healthy	n/a	n/a	Israel	Asia	human stool	n/a	yes	n/a	n/a	10.1016/j.cell.2015.11.001	[90]
ISR0773	PNP_Validation_1	PRJEB11532	ERP012929	ERS953820	ERR1110279	NextSeq 500	PAIRED	healthy	n/a	n/a	Israel	Asia	human stool	n/a	yes	n/a	n/a	10.1016/j.cell.2015.11.001	[90]
ISR0774	PNP_Validation_2	PRJEB11532	ERP012929	ERS953821	ERR1110331	NextSeq 500	PAIRED	healthy	n/a	n/a	Israel	Asia	human stool	n/a	yes	n/a	n/a	10.1016/j.cell.2015.11.001	[90]
ISR0775	PNP_Validation_3	PRJEB11532	ERP012929	ERS953822	ERR1110332	NextSeq 500	PAIRED	healthy	n/a	n/a	Israel	Asia	human stool	n/a	yes	n/a	n/a	10.1016/j.cell.2015.11.001	[90]
ISR0776	PNP_Validation_4	PRJEB11532	ERP012929	ERS953823	ERR1110297	NextSeq 500	PAIRED	healthy	n/a	n/a	Israel	Asia	human stool	n/a	yes	n/a	n/a	10.1016/j.cell.2015.11.001	[90]
ISR0777	PNP_Validation_5	PRJEB11532	ERP012929	ERS953824	ERR1110298	NextSeq 500	PAIRED	healthy	n/a	n/a	Israel	Asia	human stool	n/a	yes	n/a	n/a	10.1016/j.cell.2015.11.001	[90]
ISR0778	PNP_Validation_6	PRJEB11532	ERP012929	ERS953825	ERR1110299	NextSeq 500	PAIRED	healthy	n/a	n/a	Israel	Asia	human stool	n/a	yes	n/a	n/a	10.1016/j.cell.2015.11.001	[90]
ISR0779	PNP_Validation_7	PRJEB11532	ERP012929	ERS953826	ERR1110333	NextSeq 500	PAIRED	healthy	n/a	n/a	Israel	Asia	human stool	n/a	yes	n/a	n/a	10.1016/j.cell.2015.11.001	[90]
ISR0780	PNP_Validation_8	PRJEB11532	ERP012929	ERS953827	ERR1110300	NextSeq 500	PAIRED	healthy	n/a	n/a	Israel	Asia	human stool	n/a	yes	n/a	n/a	10.1016/j.cell.2015.11.001	[90]
ISR0781	PNP_Validation_9	PRJEB11532	ERP012929	ERS953828	ERR1110301	NextSeq 500	PAIRED	healthy	n/a	n/a	Israel	Asia	human stool	n/a	yes	n/a	n/a	10.1016/j.cell.2015.11.001	[90]
ISR0782	PNP_Validation_10	PRJEB11532	ERP012929	ERS953829	ERR1110302	NextSeq 500	PAIRED	healthy	n/a	n/a	Israel	Asia	human stool	n/a	yes	n/a	n/a	10.1016/j.cell.2015.11.001	[90]
ISR0783	PNP_Validation_11	PRJEB11532	ERP012929	ERS953830	ERR1110303	NextSeq 500	PAIRED	healthy	n/a	n/a	Israel	Asia	human stool	n/a	yes	n/a	n/a	10.1016/j.cell.2015.11.001	[90]
ISR0784	PNP_Validation_12	PRJEB11532	ERP012929	ERS953831	ERR1110334	NextSeq 500	PAIRED	healthy	n/a	n/a	Israel	Asia	human stool	n/a	yes	n/a	n/a	10.1016/j.cell.2015.11.001	[90]
ISR0785	PNP_Validation_13	PRJEB11532	ERP012929	ERS953832	ERR1110304	NextSeq 500	PAIRED	healthy	n/a	n/a	Israel	Asia	human stool	n/a	yes	n/a	n/a	10.1016/j.cell.2015.11.001	[90]
ISR0786	PNP_Validation_14	PRJEB11532	ERP012929	ERS953833	ERR1110305	NextSeq 500	PAIRED	healthy	n/a	n/a	Israel	Asia	human stool	n/a	yes	n/a	n/a	10.1016/j.cell.2015.11.001	[90]
ISR0787	PNP_Validation_15	PRJEB11532	ERP012929	ERS953834	ERR1110306	NextSeq 500	PAIRED	healthy	n/a	n/a	Israel	Asia	human stool	n/a	yes	n/a	n/a	10.1016/j.cell.2015.11.001	[90]
ISR0789	PNP_Validation_17	PRJEB11532	ERP012929	ERS953836	ERR1110335	NextSeq 500	PAIRED	healthy	n/a	n/a	Israel	Asia	human stool	n/a	yes	n/a	n/a	10.1016/j.cell.2015.11.001	[90]
ISR0790	PNP_Validation_18	PRJEB11532	ERP012929	ERS953837	ERR1110336	NextSeq 500	PAIRED	healthy	n/a	n/a	Israel	Asia	human stool	n/a	yes	n/a	n/a	10.1016/j.cell.2015.11.001	[90]
ISR0791	PNP_Validation_19	PRJEB11532	ERP012929	ERS953838	ERR1110308	NextSeq 500	PAIRED	healthy	n/a	n/a	Israel	Asia	human stool	n/a	yes	n/a	n/a	10.1016/j.cell.2015.11.001	[90]
ISR0792	PNP_Validation_20	PRJEB11532	ERP012929	ERS953839	ERR1110309	NextSeq 500	PAIRED	healthy	n/a	n/a	Israel	Asia	human stool	n/a	yes	n/a	n/a	10.1016/j.cell.2015.11.001	[90]
ISR0793	PNP_Validation_21	PRJEB11532	ERP012929	ERS953840	ERR1110337	NextSeq 500	PAIRED	healthy	n/a	n/a	Israel	Asia	human stool	n/a	yes	n/a	n/a	10.1016/j.cell.2015.11.001	[90]
ISR0794	PNP_Validation_22	PRJEB11532	ERP012929	ERS953841	ERR1110338	NextSeq 500	PAIRED	healthy	n/a	n/a	Israel	Asia	human stool	n/a	yes	n/a	n/a	10.1016/j.cell.2015.11.001	[90]
ISR0795	PNP_Validation_23	PRJEB11532	ERP012929	ERS953842	ERR1110310	NextSeq 500	PAIRED	healthy	n/a	n/a	Israel	Asia	human stool	n/a	yes	n/a	n/a	10.1016/j.cell.2015.11.001	[90]
ISR0796	PNP_Validation_24	PRJEB11532	ERP012929	ERS953843	ERR1110311	NextSeq 500	PAIRED	healthy	n/a	n/a	Israel	Asia	human stool	n/a	yes	n/a	n/a	10.1016/j.cell.2015.11.001	[90]
ISR0797	PNP_Validation_25	PRJEB11532	ERP012929	ERS953844	ERR1110312	NextSeq 500	PAIRED	healthy	n/a	n/a	Israel	Asia	human stool	n/a	yes	n/a	n/a	10.1016/j.cell.2015.11.001	[90]
ISR0798	PNP_Validation_26	PRJEB11532	ERP012929	ERS953845	ERR1110313	NextSeq 500	PAIRED	healthy	n/a	n/a	Israel	Asia	human stool	n/a	yes	n/a	n/a	10.1016/j.cell.2015.11.001	[90]
ISR0799	PNP_Validation_27	PRJEB11532	ERP012929	ERS953846	ERR1110339	NextSeq 500	PAIRED	healthy	n/a	n/a	Israel	Asia	human stool	n/a	yes	n/a	n/a	10.1016/j.cell.2015.11.001	[90]
ISR0800	PNP_Validation_28	PRJEB11532	ERP012929	ERS953847	ERR1110314	NextSeq 500	PAIRED	healthy	n/a	n/a	Israel	Asia	human stool	n/a	yes	n/a	n/a	10.1016/j.cell.2015.11.001	[90]
ISR0801	PNP_Validation_29	PRJEB11532	ERP012929	ERS953848	ERR1110315	NextSeq 500	PAIRED	healthy	n/a	n/a	Israel	Asia	human stool	n/a	yes	n/a	n/a	10.1016/j.cell.2015.11.001	[90]
ISR0802	PNP_Validation_30	PRJEB11532	ERP012929	ERS953849	ERR1110316	NextSeq 500	PAIRED	healthy	n/a	n/a	Israel	Asia	human stool	n/a	yes	n/a	n/a	10.1016/j.cell.2015.11.001	[90]
ISR0804	PNP_Validation_32	PRJEB11532	ERP012929	ERS953851	ERR1110318	NextSeq 500	PAIRED	healthy	n/a	n/a	Israel	Asia	human stool	n/a	yes	n/a	n/a	10.1016/j.cell.2015.11.001	[90]
ISR0805	PNP_Validation_33	PRJEB11532	ERP012929	ERS953852	ERR1110319	NextSeq 500	PAIRED	healthy	n/a	n/a	Israel	Asia	human stool	n/a	yes	n/a	n/a	10.1016/j.cell.2015.11.001	[90]
ISR0806	PNP_Validation_34	PRJEB11532	ERP012929	ERS953853	ERR1110340	NextSeq 500	PAIRED	healthy	n/a	n/a	Israel	Asia	human stool	n/a	yes	n/a	n/a	10.1016/j.cell.2015.11.001	[90]
ISR0807	PNP_Validation_35	PRJEB11532	ERP012929	ERS953854	ERR1110341	NextSeq 500	PAIRED	healthy	n/a	n/a	Israel	Asia	human stool	n/a	yes	n/a	n/a	10.1016/j.cell.2015.11.001	[90]
ISR0808	PNP_Validation_36	PRJEB11532	ERP012929	ERS953855	ERR1110320	NextSeq 500	PAIRED	healthy	n/a	n/a	Israel	Asia	human stool	n/a	yes	n/a	n/a	10.1016/j.cell.2015.11.001	[90]
ISR0810	PNP_Validation_38	PRJEB11532	ERP012929	ERS953857	ERR1110322	NextSeq 500	PAIRED	healthy	n/a	n/a	Israel	Asia	human stool	n/a	yes	n/a	n/a	10.1016/j.cell.2015.11.001	[90]
ISR0811	PNP_Validation_39	PRJEB11532	ERP012929	ERS953858	ERR1110323	NextSeq 500	PAIRED	healthy	n/a	n/a	Israel	Asia	human stool	n/a	yes	n/a	n/a	10.1016/j.cell.2015.11.001	[90]
ISR0812	PNP_Validation_40	PRJEB11532	ERP012929	ERS953859	ERR1110324	NextSeq 500	PAIRED	healthy	n/a	n/a	Israel	Asia	human stool	n/a	yes	n/a	n/a	10.1016/j.cell.2015.11.001	[90]
ISR0813	PNP_Validation_41	PRJEB11532	ERP012929	ERS953860	ERR1110325	NextSeq 500	PAIRED	healthy	n/a	n/a	Israel	Asia	human stool	n/a	yes	n/a	n/a	10.1016/j.cell.2015.11.001	[90]
ISR0814	PNP_Validation_42	PRJEB11532	ERP012929	ERS953861	ERR1110326	NextSeq 500	PAIRED	healthy	n/a	n/a	Israel	Asia	human stool	n/a	yes	n/a	n/a	10.1016/j.cell.2015.11.001	[90]
ISR0815	PNP_Validation_43	PRJEB11532	ERP012929	ERS953862	ERR1110327	NextSeq 500	PAIRED	healthy	n/a	n/a	Israel	Asia	human stool	n/a	yes	n/a	n/a	10.1016/j.cell.2015.11.001	[90]
ISR0816	PNP_Validation_44	PRJEB11532	ERP012929	ERS953863	ERR1110328	NextSeq 500	PAIRED	healthy	n/a	n/a	Israel	Asia	human stool	n/a	yes	n/a	n/a	10.1016/j.cell.2015.11.001	[90]
ISR0818	PNP_Validation_46	PRJEB11532	ERP012929	ERS953865	ERR1110330	NextSeq 500	PAIRED	healthy	n/a	n/a	Israel	Asia	human stool	n/a	yes	n/a	n/a	10.1016/j.cell.2015.11.001	[90]
ISR0819	PNP_Validation_47	PRJEB11532	ERP012929	ERS953866	ERR1110342	NextSeq 500	PAIRED	healthy	n/a	n/a	Israel	Asia	human stool	n/a	yes	n/a	n/a	10.1016/j.cell.2015.11.001	[90]
ISR0820	PNP_Validation_48	PRJEB11532	ERP012929	ERS953867	ERR1110352	NextSeq 500	PAIRED	healthy	n/a	n/a	Israel	Asia	human stool	n/a	yes	n/a	n/a	10.1016/j.cell.2015.11.001	[90]
ISR0821	PNP_Validation_49	PRJEB11532	ERP012929	ERS953868	ERR1110433	NextSeq 500	PAIRED	healthy	n/a	n/a	Israel	Asia	human stool	n/a	yes	n/a	n/a	10.1016/j.cell.2015.11.001	[90]
ISR0822	PNP_Validation_50	PRJEB11532	ERP012929	ERS953869	ERR1110434	NextSeq 500	PAIRED	healthy	n/a	n/a	Israel	Asia	human stool	n/a	yes	n/a	n/a	10.1016/j.cell.2015.11.001	[90]
ISR0824	PNP_Validation_52	PRJEB11532	ERP012929	ERS953871	ERR1110353	NextSeq 500	PAIRED	healthy	n/a	n/a	Israel	Asia	human stool	n/a	yes	n/a	n/a	10.1016/j.cell.2015.11.001	[90]
ISR0825	PNP_Validation_53	PRJEB11532	ERP012929	ERS953872	ERR1110343	NextSeq 500	PAIRED	healthy	n/a	n/a	Israel	Asia	human stool	n/a	yes	n/a	n/a	10.1016/j.cell.2015.11.001	[90]
ISR0826	PNP_Validation_54	PRJEB11532	ERP012929	ERS953873	ERR1110344	NextSeq 500	PAIRED	healthy	n/a	n/a	Israel	Asia	human stool	n/a	yes	n/a	n/a	10.1016/j.cell.2015.11.001	[90]
ISR0828	PNP_Validation_56	PRJEB11532	ERP012929	ERS953875	ERR1110437	NextSeq 500	PAIRED	healthy	n/a	n/a	Israel	Asia	human stool	n/a	yes	n/a	n/a	10.1016/j.cell.2015.11.001	[90]
ISR0829	PNP_Validation_57	PRJEB11532	ERP012929	ERS953876	ERR1110355	NextSeq 500	PAIRED	healthy	n/a	n/a	Israel	Asia	human stool	n/a	yes	n/a	n/a	10.1016/j.cell.2015.11.001	[90]
ISR0830	PNP_Validation_58	PRJEB11532	ERP012929	ERS953877	ERR1110345	NextSeq 500	PAIRED	healthy	n/a	n/a	Israel	Asia	human stool	n/a	yes	n/a	n/a	10.1016/j.cell.2015.11.001	[90]
ISR0831	PNP_Validation_59	PRJEB11532	ERP012929	ERS953878	ERR1110346	NextSeq 500	PAIRED	healthy	n/a	n/a	Israel	Asia	human stool	n/a	yes	n/a	n/a	10.1016/j.cell.2015.11.001	[90]
ISR0832	PNP_Validation_60	PRJEB11532	ERP012929	ERS953879	ERR1110347	NextSeq 500	PAIRED	healthy	n/a	n/a	Israel	Asia	human stool	n/a	yes	n/a	n/a	10.1016/j.cell.2015.11.001	[90]
ISR0833	PNP_Validation_61	PRJEB11532	ERP012929	ERS953880	ERR1110438	NextSeq 500	PAIRED	healthy	n/a	n/a	Israel	Asia	human stool	n/a	yes	n/a	n/a	10.1016/j.cell.2015.11.001	[90]
ISR0834	PNP_Validation_62	PRJEB11532	ERP012929	ERS953881	ERR1110439	NextSeq 500	PAIRED	healthy	n/a	n/a	Israel	Asia	human stool	n/a	yes	n/a	n/a	10.1016/j.cell.2015.11.001	[90]
ISR0836	PNP_Validation_64	PRJEB11532	ERP012929	ERS953883	ERR1110348	NextSeq 500	PAIRED	healthy	n/a	n/a	Israel	Asia	human stool	n/a	yes	n/a	n/a	10.1016/j.cell.2015.11.001	[90]
ISR0838	PNP_Validation_66	PRJEB11532	ERP012929	ERS953885	ERR1110350	NextSeq 500	PAIRED	healthy	n/a	n/a	Israel	Asia	human stool	n/a	yes	n/a	n/a	10.1016/j.cell.2015.11.001	[90]
ISR0839	PNP_Validation_67	PRJEB11532	ERP012929	ERS953886	ERR1110358	NextSeq 500	PAIRED	healthy	n/a	n/a	Israel	Asia	human stool	n/a	yes	n/a	n/a	10.1016/j.cell.2015.11.001	[90]
ISR0840	PNP_Validation_68	PRJEB11532	ERP012929	ERS953887	ERR1110351	NextSeq 500	PAIRED	healthy	n/a	n/a	Israel	Asia	human stool	n/a	yes	n/a	n/a	10.1016/j.cell.2015.11.001	[90]
ISR0841	PNP_Validation_69	PRJEB11532	ERP012929	ERS953888	ERR1110359	NextSeq 500	PAIRED	healthy	n/a	n/a	Israel	Asia	human stool	n/a	yes	n/a	n/a	10.1016/j.cell.2015.11.001	[90]
ISR0842	PNP_Validation_70	PRJEB11532	ERP012929	ERS953889	ERR1110441	NextSeq 500	PAIRED	healthy	n/a	n/a	Israel	Asia	human stool	n/a	yes	n/a	n/a	10.1016/j.cell.2015.11.001	[90]
ISR0843	PNP_Validation_71	PRJEB11532	ERP012929	ERS953890	ERR1110360	NextSeq 500	PAIRED	healthy	n/a	n/a	Israel	Asia	human stool	n/a	yes	n/a	n/a	10.1016/j.cell.2015.11.001	[90]
ISR0844	PNP_Validation_72	PRJEB11532	ERP012929	ERS953891	ERR1110361	NextSeq 500	PAIRED	healthy	n/a	n/a	Israel	Asia	human stool	n/a	yes	n/a	n/a	10.1016/j.cell.2015.11.001	[90]
ISR0845	PNP_Validation_73	PRJEB11532	ERP012929	ERS953892	ERR1110362	NextSeq 500	PAIRED	healthy	n/a	n/a	Israel	Asia	human stool	n/a	yes	n/a	n/a	10.1016/j.cell.2015.11.001	[90]
ISR0846	PNP_Validation_74	PRJEB11532	ERP012929	ERS953893	ERR1110442	NextSeq 500	PAIRED	healthy	n/a	n/a	Israel	Asia	human stool	n/a	yes	n/a	n/a	10.1016/j.cell.2015.11.001	[90]
ISR0847	PNP_Validation_75	PRJEB11532	ERP012929	ERS953894	ERR1110443	NextSeq 500	PAIRED	healthy	n/a	n/a	Israel	Asia	human stool	n/a	yes	n/a	n/a	10.1016/j.cell.2015.11.001	[90]
ISR0848	PNP_Validation_76	PRJEB11532	ERP012929	ERS953895	ERR1110444	NextSeq 500	PAIRED	healthy	n/a	n/a	Israel	Asia	human stool	n/a	yes	n/a	n/a	10.1016/j.cell.2015.11.001	[90]
ISR0849	PNP_Validation_77	PRJEB11532	ERP012929	ERS953896	ERR1110445	NextSeq 500	PAIRED	healthy	n/a	n/a	Israel	Asia	human stool	n/a	yes	n/a	n/a	10.1016/j.cell.2015.11.001	[90]
ISR0850	PNP_Validation_78	PRJEB11532	ERP012929	ERS953897	ERR1110446	NextSeq 500	PAIRED	healthy	n/a	n/a	Israel	Asia	human stool	n/a	yes	n/a	n/a	10.1016/j.cell.2015.11.001	[90]
ISR0851	PNP_Validation_79	PRJEB11532	ERP012929	ERS953898	ERR1110447	NextSeq 500	PAIRED	healthy	n/a	n/a	Israel	Asia	human stool	n/a	yes	n/a	n/a	10.1016/j.cell.2015.11.001	[90]
ISR0852	PNP_Validation_80	PRJEB11532	ERP012929	ERS953899	ERR1110448	NextSeq 500	PAIRED	healthy	n/a	n/a	Israel	Asia	human stool	n/a	yes	n/a	n/a	10.1016/j.cell.2015.11.001	[90]
ISR0853	PNP_Validation_81	PRJEB11532	ERP012929	ERS953900	ERR1110449	NextSeq 500	PAIRED	healthy	n/a	n/a	Israel	Asia	human stool	n/a	yes	n/a	n/a	10.1016/j.cell.2015.11.001	[90]
ISR0854	PNP_Validation_82	PRJEB11532	ERP012929	ERS953901	ERR1110450	NextSeq 500	PAIRED	healthy	n/a	n/a	Israel	Asia	human stool	n/a	yes	n/a	n/a	10.1016/j.cell.2015.11.001	[90]
ISR0855	PNP_Validation_83	PRJEB11532	ERP012929	ERS953902	ERR1110363	NextSeq 500	PAIRED	healthy	n/a	n/a	Israel	Asia	human stool	n/a	yes	n/a	n/a	10.1016/j.cell.2015.11.001	[90]
ISR0856	PNP_Validation_84	PRJEB11532	ERP012929	ERS953903	ERR1110364	NextSeq 500	PAIRED	healthy	n/a	n/a	Israel	Asia	human stool	n/a	yes	n/a	n/a	10.1016/j.cell.2015.11.001	[90]
ITA0001	20001	PRJNA278393	SRP056480	SRS883041	SRR1930247	ILLUMINA	PAIRED	healthy	n/a	n/a	Italy	Europe	human stool	n/a	yes	n/a	n/a	10.1016/j.cub.2015.04.055	[100]
ITA0002	20002	PRJNA278393	SRP056480	SRS883067	SRR1930253	ILLUMINA	PAIRED	healthy	n/a	n/a	Italy	Europe	human stool	n/a	yes	n/a	n/a	10.1016/j.cub.2015.04.055	[100]
ITA0003	20003	PRJNA278393	SRP056480	SRS883069	SRR1930255	ILLUMINA	PAIRED	healthy	n/a	n/a	Italy	Europe	human stool	n/a	yes	n/a	n/a	10.1016/j.cub.2015.04.055	[100]
ITA0004	20004	PRJNA278393	SRP056480	SRS883070	SRR1930777	ILLUMINA	PAIRED	healthy	n/a	n/a	Italy	Europe	human stool	n/a	yes	n/a	n/a	10.1016/j.cub.2015.04.055	[100]
ITA0005	20005	PRJNA278393	SRP056480	SRS883112	SRR1931170	ILLUMINA	PAIRED	healthy	n/a	n/a	Italy	Europe	human stool	n/a	yes	n/a	n/a	10.1016/j.cub.2015.04.055	[100]
ITA0006	20006	PRJNA278393	SRP056480	SRS883113	SRR1931173	ILLUMINA	PAIRED	healthy	n/a	n/a	Italy	Europe	human stool	n/a	yes	n/a	n/a	10.1016/j.cub.2015.04.055	[100]
ITA0007	20007	PRJNA278393	SRP056480	SRS883147	SRR1931177	ILLUMINA	PAIRED	healthy	n/a	n/a	Italy	Europe	human stool	n/a	yes	n/a	n/a	10.1016/j.cub.2015.04.055	[100]
ITA0008	20008	PRJNA278393	SRP056480	SRS883293	SRR1931178	ILLUMINA	PAIRED	healthy	n/a	n/a	Italy	Europe	human stool	n/a	yes	n/a	n/a	10.1016/j.cub.2015.04.055	[100]
ITA0011	20011	PRJNA278393	SRP056480	SRS883042	SRR1930248	ILLUMINA	PAIRED	healthy	n/a	n/a	Italy	Europe	human stool	n/a	yes	n/a	n/a	10.1016/j.cub.2015.04.055	[100]
ITA0013	20014	PRJNA278393	SRP056480	SRS883066	SRR1930250	ILLUMINA	PAIRED	healthy	n/a	n/a	Italy	Europe	human stool	n/a	yes	n/a	n/a	10.1016/j.cub.2015.04.055	[100]
ITA0014	20013	PRJNA278393	SRP056480	SRS883043	SRR1930251	ILLUMINA	PAIRED	healthy	n/a	n/a	Italy	Europe	human stool	n/a	yes	n/a	n/a	10.1016/j.cub.2015.04.055	[100]
MAD0001	V12_01_2FE	PRJNA485056	SRP156699	SRS3638680	SRR7658580	Illumina HiSeq 2500	PAIRED	healthy	n/a	n/a	Madagascar	Africa	human stool	84341656	yes	21.11	46	10.1016/j.cell.2019.01.001	[44]
MAD0002	A32_01_1FE	PRJNA485056	SRP156699	SRS3638679	SRR7658581	Illumina HiSeq 2501	PAIRED	healthy	n/a	n/a	Madagascar	Africa	human stool	82254084	yes	21.51	51	10.1016/j.cell.2019.01.001	[44]
MAD0003	A94_01_1FE	PRJNA485056	SRP156699	SRS3638678	SRR7658582	Illumina HiSeq 2502	PAIRED	healthy	n/a	n/a	Madagascar	Africa	human stool	80913244	yes	23.44	32	10.1016/j.cell.2019.01.001	[44]
MAD0004	A39_04_1FE	PRJNA485056	SRP156699	SRS3638676	SRR7658583	Illumina HiSeq 2503	PAIRED	healthy	n/a	n/a	Madagascar	Africa	human stool	80416400	yes	22.48	21	10.1016/j.cell.2019.01.001	[44]
MAD0005	A04_01_1FE	PRJNA485056	SRP156699	SRS3638677	SRR7658584	Illumina HiSeq 2504	PAIRED	healthy	n/a	n/a	Madagascar	Africa	human stool	83952644	yes	24.17	34	10.1016/j.cell.2019.01.001	[44]
MAD0006	A48_05_1FE	PRJNA485056	SRP156699	SRS3638667	SRR7658594	Illumina HiSeq 2505	PAIRED	healthy	n/a	n/a	Madagascar	Africa	human stool	27574954	yes	24.08	35	10.1016/j.cell.2019.01.001	[44]
MAD0007	A58_03_1FE	PRJNA485056	SRP156699	SRS3638666	SRR7658593	Illumina HiSeq 2506	PAIRED	healthy	n/a	n/a	Madagascar	Africa	human stool	29745122	yes	20.46	55	10.1016/j.cell.2019.01.001	[44]
MAD0008	A46_02_1FE	PRJNA485056	SRP156699	SRS3638669	SRR7658592	Illumina HiSeq 2507	PAIRED	healthy	n/a	n/a	Madagascar	Africa	human stool	29780646	yes	23.16	33	10.1016/j.cell.2019.01.001	[44]
MAD0009	A54_02_1FE	PRJNA485056	SRP156699	SRS3638670	SRR7658591	Illumina HiSeq 2508	PAIRED	healthy	n/a	n/a	Madagascar	Africa	human stool	27436694	yes	22.99	26	10.1016/j.cell.2019.01.001	[44]
MAD0010	A62_03_1FE	PRJNA485056	SRP156699	SRS3638668	SRR7658590	Illumina HiSeq 2509	PAIRED	healthy	n/a	n/a	Madagascar	Africa	human stool	24599278	yes	19.3	31	10.1016/j.cell.2019.01.001	[44]
MAD0011	A25_01_1FE	PRJNA485056	SRP156699	SRS3638674	SRR7658589	Illumina HiSeq 2510	PAIRED	healthy	n/a	n/a	Madagascar	Africa	human stool	30631880	yes	22.22	23	10.1016/j.cell.2019.01.001	[44]
MAD0012	A07_01_1FE	PRJNA485056	SRP156699	SRS3638671	SRR7658588	Illumina HiSeq 2511	PAIRED	healthy	n/a	n/a	Madagascar	Africa	human stool	75706920	yes	22.07	48	10.1016/j.cell.2019.01.001	[44]
MAD0013	A70_03_1FE	PRJNA485056	SRP156699	SRS3638672	SRR7658587	Illumina HiSeq 2512	PAIRED	healthy	n/a	n/a	Madagascar	Africa	human stool	75704396	yes	21.53	21	10.1016/j.cell.2019.01.001	[44]
MAD0014	A53_01_1FE	PRJNA485056	SRP156699	SRS3638673	SRR7658586	Illumina HiSeq 2513	PAIRED	healthy	n/a	n/a	Madagascar	Africa	human stool	72130082	yes	18.69	29	10.1016/j.cell.2019.01.001	[44]
MAD0015	A13_03_1FE	PRJNA485056	SRP156699	SRS3638675	SRR7658585	Illumina HiSeq 2514	PAIRED	healthy	n/a	n/a	Madagascar	Africa	human stool	81517324	yes	19.28	21	10.1016/j.cell.2019.01.001	[44]
MAD0016	A67_01_1FE	PRJNA485056	SRP156699	SRS3638645	SRR7658613	Illumina HiSeq 2515	PAIRED	healthy	n/a	n/a	Madagascar	Africa	human stool	6828662	yes	20.67	46	10.1016/j.cell.2019.01.001	[44]
MAD0017	A82_02_1FE	PRJNA485056	SRP156699	SRS3638646	SRR7658612	Illumina HiSeq 2516	PAIRED	healthy	n/a	n/a	Madagascar	Africa	human stool	5585846	yes	18.24	51	10.1016/j.cell.2019.01.001	[44]
MAD0018	A03_01_1FE	PRJNA485056	SRP156699	SRS3638647	SRR7658611	Illumina HiSeq 2517	PAIRED	healthy	n/a	n/a	Madagascar	Africa	human stool	5701854	yes	22.13	38	10.1016/j.cell.2019.01.001	[44]
MAD0019	A06_01_1FE	PRJNA485056	SRP156699	SRS3638648	SRR7658610	Illumina HiSeq 2518	PAIRED	healthy	n/a	n/a	Madagascar	Africa	human stool	735900	yes	19.59	31	10.1016/j.cell.2019.01.001	[44]
MAD0020	A05_01_1FE	PRJNA485056	SRP156699	SRS3638649	SRR7658609	Illumina HiSeq 2519	PAIRED	healthy	n/a	n/a	Madagascar	Africa	human stool	11117956	yes	23.89	30	10.1016/j.cell.2019.01.001	[44]
MAD0021	A70_01_1FE	PRJNA485056	SRP156699	SRS3638651	SRR7658608	Illumina HiSeq 2520	PAIRED	healthy	n/a	n/a	Madagascar	Africa	human stool	25069636	yes	17.98	55	10.1016/j.cell.2019.01.001	[44]
MAD0022	V50_01_2FE	PRJNA485056	SRP156699	SRS3638650	SRR7658607	Illumina HiSeq 2521	PAIRED	healthy	n/a	n/a	Madagascar	Africa	human stool	23930858	yes	20.21	30	10.1016/j.cell.2019.01.001	[44]
MAD0023	A24_02_1FE	PRJNA485056	SRP156699	SRS3638652	SRR7658606	Illumina HiSeq 2522	PAIRED	healthy	n/a	n/a	Madagascar	Africa	human stool	23225566	yes	22.72	34	10.1016/j.cell.2019.01.001	[44]
MAD0024	V48_03_2FE	PRJNA485056	SRP156699	SRS3638654	SRR7658605	Illumina HiSeq 2523	PAIRED	healthy	n/a	n/a	Madagascar	Africa	human stool	20538926	yes	18.33	21	10.1016/j.cell.2019.01.001	[44]
MAD0025	V36_02_2FE	PRJNA485056	SRP156699	SRS3638655	SRR7658604	Illumina HiSeq 2524	PAIRED	healthy	n/a	n/a	Madagascar	Africa	human stool	23505104	yes	24.3	40	10.1016/j.cell.2019.01.001	[44]
MAD0026	A29_01_1FE	PRJNA485056	SRP156699	SRS3638656	SRR7658603	Illumina HiSeq 2525	PAIRED	healthy	n/a	n/a	Madagascar	Africa	human stool	22558104	yes	18.94	50	10.1016/j.cell.2019.01.001	[44]
MAD0027	A43_02_1FE	PRJNA485056	SRP156699	SRS3638659	SRR7658602	Illumina HiSeq 2526	PAIRED	healthy	n/a	n/a	Madagascar	Africa	human stool	24243226	yes	19.58	36	10.1016/j.cell.2019.01.001	[44]
MAD0028	A72_01_1FE	PRJNA485056	SRP156699	SRS3638657	SRR7658601	Illumina HiSeq 2527	PAIRED	healthy	n/a	n/a	Madagascar	Africa	human stool	17955672	yes	20.5	24	10.1016/j.cell.2019.01.001	[44]
MAD0029	A47_01_1FE	PRJNA485056	SRP156699	SRS3638658	SRR7658600	Illumina HiSeq 2528	PAIRED	healthy	n/a	n/a	Madagascar	Africa	human stool	23067480	yes	20.96	39	10.1016/j.cell.2019.01.001	[44]
MAD0030	A34_01_1FE	PRJNA485056	SRP156699	SRS3638661	SRR7658599	Illumina HiSeq 2529	PAIRED	healthy	n/a	n/a	Madagascar	Africa	human stool	19359740	yes	22.38	32	10.1016/j.cell.2019.01.001	[44]
MAD0031	A49_01_1FE	PRJNA485056	SRP156699	SRS3638660	SRR7658598	Illumina HiSeq 2530	PAIRED	healthy	n/a	n/a	Madagascar	Africa	human stool	32720296	yes	20.84	35	10.1016/j.cell.2019.01.001	[44]
MAD0032	A73_01_1FE	PRJNA485056	SRP156699	SRS3638662	SRR7658597	Illumina HiSeq 2531	PAIRED	healthy	n/a	n/a	Madagascar	Africa	human stool	32729770	yes	20.08	32	10.1016/j.cell.2019.01.001	[44]
MAD0033	V07_01_2FE	PRJNA485056	SRP156699	SRS3638663	SRR7658596	Illumina HiSeq 2532	PAIRED	healthy	n/a	n/a	Madagascar	Africa	human stool	30245940	yes	20.51	42	10.1016/j.cell.2019.01.001	[44]
MAD0034	A91_02_1FE	PRJNA485056	SRP156699	SRS3638665	SRR7658595	Illumina HiSeq 2533	PAIRED	healthy	n/a	n/a	Madagascar	Africa	human stool	31601446	yes	20.58	50	10.1016/j.cell.2019.01.001	[44]
MAD0035	A55_01_1FE	PRJNA485056	SRP156699	SRS3638681	SRR7658579	Illumina HiSeq 2534	PAIRED	healthy	n/a	n/a	Madagascar	Africa	human stool	81853904	yes	22.31	34	10.1016/j.cell.2019.01.001	[44]
MAD0036	A08_01_1FE	PRJNA485056	SRP156699	SRS3638603	SRR7658653	Illumina HiSeq 2535	PAIRED	healthy	n/a	n/a	Madagascar	Africa	human stool	70683274	yes	20.58	46	10.1016/j.cell.2019.01.001	[44]
MAD0037	A69_01_1FE	PRJNA485056	SRP156699	SRS3638682	SRR7658652	Illumina HiSeq 2536	PAIRED	healthy	n/a	n/a	Madagascar	Africa	human stool	69624440	yes	18.8	35	10.1016/j.cell.2019.01.001	[44]
MAD0038	A39_01_1FE	PRJNA485056	SRP156699	SRS3638604	SRR7658651	Illumina HiSeq 2537	PAIRED	healthy	n/a	n/a	Madagascar	Africa	human stool	70180536	yes	19.23	52	10.1016/j.cell.2019.01.001	[44]
MAD0039	A47_02_1FE	PRJNA485056	SRP156699	SRS3638605	SRR7658650	Illumina HiSeq 2538	PAIRED	healthy	n/a	n/a	Madagascar	Africa	human stool	76858064	yes	29.46	33	10.1016/j.cell.2019.01.001	[44]
MAD0040	A62_01_1FE	PRJNA485056	SRP156699	SRS3638606	SRR7658649	Illumina HiSeq 2539	PAIRED	healthy	n/a	n/a	Madagascar	Africa	human stool	72144448	yes	18.11	58	10.1016/j.cell.2019.01.001	[44]
MAD0041	A95_01_1FE	PRJNA485056	SRP156699	SRS3638607	SRR7658648	Illumina HiSeq 2540	PAIRED	healthy	n/a	n/a	Madagascar	Africa	human stool	128650810	yes	20.48	34	10.1016/j.cell.2019.01.001	[44]
MAD0042	A79_02_1FE	PRJNA485056	SRP156699	SRS3638608	SRR7658647	Illumina HiSeq 2541	PAIRED	healthy	n/a	n/a	Madagascar	Africa	human stool	123804302	yes	19.45	47	10.1016/j.cell.2019.01.001	[44]
MAD0043	V01_01_1FE	PRJNA485056	SRP156699	SRS3638609	SRR7658646	Illumina HiSeq 2542	PAIRED	healthy	n/a	n/a	Madagascar	Africa	human stool	137239988	yes	19.93	24	10.1016/j.cell.2019.01.001	[44]
MAD0044	A55_02_1FE	PRJNA485056	SRP156699	SRS3638610	SRR7658645	Illumina HiSeq 2543	PAIRED	healthy	n/a	n/a	Madagascar	Africa	human stool	125062982	yes	23.06	27	10.1016/j.cell.2019.01.001	[44]
MAD0045	A04_04_1FE	PRJNA485056	SRP156699	SRS3638611	SRR7658644	Illumina HiSeq 2544	PAIRED	healthy	n/a	n/a	Madagascar	Africa	human stool	114180124	yes	20.66	28	10.1016/j.cell.2019.01.001	[44]
MAD0046	A83_02_1FE	PRJNA485056	SRP156699	SRS3638612	SRR7658643	Illumina HiSeq 2545	PAIRED	healthy	n/a	n/a	Madagascar	Africa	human stool	111648912	yes	26.72	38	10.1016/j.cell.2019.01.001	[44]
MAD0047	V30_01_1FE	PRJNA485056	SRP156699	SRS3638613	SRR7658642	Illumina HiSeq 2546	PAIRED	healthy	n/a	n/a	Madagascar	Africa	human stool	128307848	yes	19.7	72	10.1016/j.cell.2019.01.001	[44]
MAD0048	A92_01_1FE	PRJNA485056	SRP156699	SRS3638615	SRR7658641	Illumina HiSeq 2547	PAIRED	healthy	n/a	n/a	Madagascar	Africa	human stool	116486960	yes	20.59	23	10.1016/j.cell.2019.01.001	[44]
MAD0049	A93_01_1FE	PRJNA485056	SRP156699	SRS3638614	SRR7658640	Illumina HiSeq 2548	PAIRED	healthy	n/a	n/a	Madagascar	Africa	human stool	154584828	yes	20.11	30	10.1016/j.cell.2019.01.001	[44]
MAD0050	A73_02_1FE	PRJNA485056	SRP156699	SRS3638617	SRR7658639	Illumina HiSeq 2549	PAIRED	healthy	n/a	n/a	Madagascar	Africa	human stool	129966454	yes	20.42	25	10.1016/j.cell.2019.01.001	[44]
MAD0051	A81_01_1FE	PRJNA485056	SRP156699	SRS3638616	SRR7658638	Illumina HiSeq 2550	PAIRED	healthy	n/a	n/a	Madagascar	Africa	human stool	40549286	yes	18.58	58	10.1016/j.cell.2019.01.001	[44]
MAD0052	A39_02_1FE	PRJNA485056	SRP156699	SRS3638618	SRR7658637	Illumina HiSeq 2551	PAIRED	healthy	n/a	n/a	Madagascar	Africa	human stool	39576318	yes	18.17	51	10.1016/j.cell.2019.01.001	[44]
MAD0053	A41_01_1FE	PRJNA485056	SRP156699	SRS3638621	SRR7658636	Illumina HiSeq 2552	PAIRED	healthy	n/a	n/a	Madagascar	Africa	human stool	39366378	yes	21.07	26	10.1016/j.cell.2019.01.001	[44]
MAD0054	V19_02_2FE	PRJNA485056	SRP156699	SRS3638619	SRR7658635	Illumina HiSeq 2553	PAIRED	healthy	n/a	n/a	Madagascar	Africa	human stool	41654386	yes	21.26	26	10.1016/j.cell.2019.01.001	[44]
MAD0055	A42_02_1FE	PRJNA485056	SRP156699	SRS3638620	SRR7658634	Illumina HiSeq 2554	PAIRED	healthy	n/a	n/a	Madagascar	Africa	human stool	41666738	yes	25.48	44	10.1016/j.cell.2019.01.001	[44]
MAD0056	A19_01_1FE	PRJNA485056	SRP156699	SRS3638622	SRR7658633	Illumina HiSeq 2555	PAIRED	healthy	n/a	n/a	Madagascar	Africa	human stool	39044870	yes	23.15	63	10.1016/j.cell.2019.01.001	[44]
MAD0057	A01_02_1FE	PRJNA485056	SRP156699	SRS3638624	SRR7658632	Illumina HiSeq 2556	PAIRED	healthy	n/a	n/a	Madagascar	Africa	human stool	39702738	yes	24.12	21	10.1016/j.cell.2019.01.001	[44]
MAD0058	A40_02_1FE	PRJNA485056	SRP156699	SRS3638623	SRR7658631	Illumina HiSeq 2557	PAIRED	healthy	n/a	n/a	Madagascar	Africa	human stool	36338452	yes	21.83	39	10.1016/j.cell.2019.01.001	[44]
MAD0059	A85_01_1FE	PRJNA485056	SRP156699	SRS3638625	SRR7658630	Illumina HiSeq 2558	PAIRED	healthy	n/a	n/a	Madagascar	Africa	human stool	33452632	yes	21.13	37	10.1016/j.cell.2019.01.001	[44]
MAD0060	A72_02_1FE	PRJNA485056	SRP156699	SRS3638626	SRR7658629	Illumina HiSeq 2559	PAIRED	healthy	n/a	n/a	Madagascar	Africa	human stool	33661874	yes	20.42	22	10.1016/j.cell.2019.01.001	[44]
MAD0061	A36_01_1FE	PRJNA485056	SRP156699	SRS3638627	SRR7658628	Illumina HiSeq 2560	PAIRED	healthy	n/a	n/a	Madagascar	Africa	human stool	52840734	yes	22.39	48	10.1016/j.cell.2019.01.001	[44]
MAD0062	A14_01_1FE	PRJNA485056	SRP156699	SRS3638628	SRR7658627	Illumina HiSeq 2561	PAIRED	healthy	n/a	n/a	Madagascar	Africa	human stool	61580562	yes	19.66	36	10.1016/j.cell.2019.01.001	[44]
MAD0063	A34_02_1FE	PRJNA485056	SRP156699	SRS3638629	SRR7658626	Illumina HiSeq 2562	PAIRED	healthy	n/a	n/a	Madagascar	Africa	human stool	44932098	yes	28.68	30	10.1016/j.cell.2019.01.001	[44]
MAD0064	V50_02_1FE	PRJNA485056	SRP156699	SRS3638630	SRR7658625	Illumina HiSeq 2563	PAIRED	healthy	n/a	n/a	Madagascar	Africa	human stool	41409606	yes	22.85	25	10.1016/j.cell.2019.01.001	[44]
MAD0065	A20_03_1FE	PRJNA485056	SRP156699	SRS3638631	SRR7658624	Illumina HiSeq 2564	PAIRED	healthy	n/a	n/a	Madagascar	Africa	human stool	48228636	yes	23.58	23	10.1016/j.cell.2019.01.001	[44]
MAD0066	A91_01_1FE	PRJNA485056	SRP156699	SRS3638633	SRR7658623	Illumina HiSeq 2565	PAIRED	healthy	n/a	n/a	Madagascar	Africa	human stool	45282366	yes	20.31	43	10.1016/j.cell.2019.01.001	[44]
MAD0067	A44_01_1FE	PRJNA485056	SRP156699	SRS3638634	SRR7658622	Illumina HiSeq 2566	PAIRED	healthy	n/a	n/a	Madagascar	Africa	human stool	52012072	yes	22.93	35	10.1016/j.cell.2019.01.001	[44]
MAD0068	A81_03_1FE	PRJNA485056	SRP156699	SRS3638635	SRR7658621	Illumina HiSeq 2567	PAIRED	healthy	n/a	n/a	Madagascar	Africa	human stool	47033074	yes	23.22	26	10.1016/j.cell.2019.01.001	[44]
MAD0069	A10_01_1FE	PRJNA485056	SRP156699	SRS3638637	SRR7658620	Illumina HiSeq 2568	PAIRED	healthy	n/a	n/a	Madagascar	Africa	human stool	53342758	yes	22.72	23	10.1016/j.cell.2019.01.001	[44]
MAD0070	A27_02_1FE	PRJNA485056	SRP156699	SRS3638636	SRR7658619	Illumina HiSeq 2569	PAIRED	healthy	n/a	n/a	Madagascar	Africa	human stool	56865412	yes	19.44	25	10.1016/j.cell.2019.01.001	[44]
MAD0071	A24_04_1FE	PRJNA485056	SRP156699	SRS3638639	SRR7658618	Illumina HiSeq 2570	PAIRED	healthy	n/a	n/a	Madagascar	Africa	human stool	9910258	yes	21.1	22	10.1016/j.cell.2019.01.001	[44]
MAD0072	A19_03_1FE	PRJNA485056	SRP156699	SRS3638640	SRR7658617	Illumina HiSeq 2571	PAIRED	healthy	n/a	n/a	Madagascar	Africa	human stool	12155530	yes	19.84	16	10.1016/j.cell.2019.01.001	[44]
MAD0073	V32_02_2FE	PRJNA485056	SRP156699	SRS3638641	SRR7658616	Illumina HiSeq 2572	PAIRED	healthy	n/a	n/a	Madagascar	Africa	human stool	8694072	yes	20.35	37	10.1016/j.cell.2019.01.001	[44]
MAD0074	V07_02_2FE	PRJNA485056	SRP156699	SRS3638644	SRR7658615	Illumina HiSeq 2573	PAIRED	healthy	n/a	n/a	Madagascar	Africa	human stool	10404260	yes	20.57	33	10.1016/j.cell.2019.01.001	[44]
MAD0075	V50_01_1FE	PRJNA485056	SRP156699	SRS3638643	SRR7658614	Illumina HiSeq 2574	PAIRED	healthy	n/a	n/a	Madagascar	Africa	human stool	6671036	yes	23.65	33	10.1016/j.cell.2019.01.001	[44]
MAD0076	V06_02_1FE	PRJNA485056	SRP156699	SRS3638573	SRR7658690	Illumina HiSeq 2575	PAIRED	healthy	n/a	n/a	Madagascar	Africa	human stool	15944090	yes	24.77	29	10.1016/j.cell.2019.01.001	[44]
MAD0077	A45_02_1FE	PRJNA485056	SRP156699	SRS3638574	SRR7658689	Illumina HiSeq 2576	PAIRED	healthy	n/a	n/a	Madagascar	Africa	human stool	18362834	yes	18.53	29	10.1016/j.cell.2019.01.001	[44]
MAD0078	A10_02_1FE	PRJNA485056	SRP156699	SRS3638571	SRR7658688	Illumina HiSeq 2577	PAIRED	healthy	n/a	n/a	Madagascar	Africa	human stool	17051302	yes	18.84	22	10.1016/j.cell.2019.01.001	[44]
MAD0079	A02_01_1FE	PRJNA485056	SRP156699	SRS3638572	SRR7658687	Illumina HiSeq 2578	PAIRED	healthy	n/a	n/a	Madagascar	Africa	human stool	17325020	yes	23.14	24	10.1016/j.cell.2019.01.001	[44]
MAD0080	A22_01_1FE	PRJNA485056	SRP156699	SRS3638579	SRR7658686	Illumina HiSeq 2579	PAIRED	healthy	n/a	n/a	Madagascar	Africa	human stool	12344166	yes	22.83	27	10.1016/j.cell.2019.01.001	[44]
MAD0081	A48_01_1FE	PRJNA485056	SRP156699	SRS3638575	SRR7658685	Illumina HiSeq 2580	PAIRED	healthy	n/a	n/a	Madagascar	Africa	human stool	13589620	yes	19.39	35	10.1016/j.cell.2019.01.001	[44]
MAD0082	A35_01_1FE	PRJNA485056	SRP156699	SRS3638576	SRR7658684	Illumina HiSeq 2581	PAIRED	healthy	n/a	n/a	Madagascar	Africa	human stool	13742588	yes	22.22	33	10.1016/j.cell.2019.01.001	[44]
MAD0083	A36_02_1FE	PRJNA485056	SRP156699	SRS3638578	SRR7658683	Illumina HiSeq 2582	PAIRED	healthy	n/a	n/a	Madagascar	Africa	human stool	14427236	yes	23.42	43	10.1016/j.cell.2019.01.001	[44]
MAD0084	A20_01_1FE	PRJNA485056	SRP156699	SRS3638577	SRR7658682	Illumina HiSeq 2583	PAIRED	healthy	n/a	n/a	Madagascar	Africa	human stool	19185484	yes	23.91	45	10.1016/j.cell.2019.01.001	[44]
MAD0085	A58_01_1FE	PRJNA485056	SRP156699	SRS3638580	SRR7658681	Illumina HiSeq 2584	PAIRED	healthy	n/a	n/a	Madagascar	Africa	human stool	17009432	yes	22.62	44	10.1016/j.cell.2019.01.001	[44]
MAD0086	A23_01_1FE	PRJNA485056	SRP156699	SRS3638632	SRR7658680	Illumina HiSeq 2585	PAIRED	healthy	n/a	n/a	Madagascar	Africa	human stool	60611746	yes	23.4	40	10.1016/j.cell.2019.01.001	[44]
MAD0087	A56_01_1FE	PRJNA485056	SRP156699	SRS3638581	SRR7658679	Illumina HiSeq 2586	PAIRED	healthy	n/a	n/a	Madagascar	Africa	human stool	55569960	yes	19.29	44	10.1016/j.cell.2019.01.001	[44]
MAD0088	A13_01_1FE	PRJNA485056	SRP156699	SRS3638582	SRR7658678	Illumina HiSeq 2587	PAIRED	healthy	n/a	n/a	Madagascar	Africa	human stool	59572376	yes	21.77	52	10.1016/j.cell.2019.01.001	[44]
MAD0089	V19_01_2FE	PRJNA485056	SRP156699	SRS3638584	SRR7658677	Illumina HiSeq 2588	PAIRED	healthy	n/a	n/a	Madagascar	Africa	human stool	58142658	yes	19.77	33	10.1016/j.cell.2019.01.001	[44]
MAD0090	A11_01_1FE	PRJNA485056	SRP156699	SRS3638583	SRR7658676	Illumina HiSeq 2589	PAIRED	healthy	n/a	n/a	Madagascar	Africa	human stool	61538640	yes	19.77	52	10.1016/j.cell.2019.01.001	[44]
MAD0091	A66_02_1FE	PRJNA485056	SRP156699	SRS3638585	SRR7658675	Illumina HiSeq 2590	PAIRED	healthy	n/a	n/a	Madagascar	Africa	human stool	57345112	yes	24.3	22	10.1016/j.cell.2019.01.001	[44]
MAD0092	A46_01_1FE	PRJNA485056	SRP156699	SRS3638638	SRR7658674	Illumina HiSeq 2591	PAIRED	healthy	n/a	n/a	Madagascar	Africa	human stool	67952458	yes	20.81	37	10.1016/j.cell.2019.01.001	[44]
MAD0093	A94_02_1FE	PRJNA485056	SRP156699	SRS3638586	SRR7658673	Illumina HiSeq 2592	PAIRED	healthy	n/a	n/a	Madagascar	Africa	human stool	59122324	yes	18.2	37	10.1016/j.cell.2019.01.001	[44]
MAD0094	A09_01_1FE	PRJNA485056	SRP156699	SRS3638587	SRR7658672	Illumina HiSeq 2593	PAIRED	healthy	n/a	n/a	Madagascar	Africa	human stool	61543990	yes	23.29	52	10.1016/j.cell.2019.01.001	[44]
MAD0095	A89_02_1FE	PRJNA485056	SRP156699	SRS3638642	SRR7658671	Illumina HiSeq 2594	PAIRED	healthy	n/a	n/a	Madagascar	Africa	human stool	60298206	yes	23.45	27	10.1016/j.cell.2019.01.001	[44]
MAD0096	A88_02_1FE	PRJNA485056	SRP156699	SRS3638588	SRR7658670	Illumina HiSeq 2595	PAIRED	healthy	n/a	n/a	Madagascar	Africa	human stool	99277530	yes	22.14	42	10.1016/j.cell.2019.01.001	[44]
MAD0097	A90_04_1FE	PRJNA485056	SRP156699	SRS3638589	SRR7658669	Illumina HiSeq 2596	PAIRED	healthy	n/a	n/a	Madagascar	Africa	human stool	106558650	yes	20.3	28	10.1016/j.cell.2019.01.001	[44]
MAD0098	A28_02_1FE	PRJNA485056	SRP156699	SRS3638653	SRR7658668	Illumina HiSeq 2597	PAIRED	healthy	n/a	n/a	Madagascar	Africa	human stool	180279170	yes	20.24	21	10.1016/j.cell.2019.01.001	[44]
MAD0099	A09_02_1FE	PRJNA485056	SRP156699	SRS3638590	SRR7658667	Illumina HiSeq 2598	PAIRED	healthy	n/a	n/a	Madagascar	Africa	human stool	232202028	yes	21.83	50	10.1016/j.cell.2019.01.001	[44]
MAD0100	A75_02_1FE	PRJNA485056	SRP156699	SRS3638591	SRR7658666	Illumina HiSeq 2599	PAIRED	healthy	n/a	n/a	Madagascar	Africa	human stool	91157064	yes	22.41	24	10.1016/j.cell.2019.01.001	[44]
MAD0101	V31_01_2FE	PRJNA485056	SRP156699	SRS3638593	SRR7658665	Illumina HiSeq 2600	PAIRED	healthy	n/a	n/a	Madagascar	Africa	human stool	146739932	yes	21.03	29	10.1016/j.cell.2019.01.001	[44]
MAD0102	V53_02_1FE	PRJNA485056	SRP156699	SRS3638592	SRR7658664	Illumina HiSeq 2601	PAIRED	healthy	n/a	n/a	Madagascar	Africa	human stool	97954206	yes	18.75	36	10.1016/j.cell.2019.01.001	[44]
MAD0103	V18_02_1FE	PRJNA485056	SRP156699	SRS3638594	SRR7658663	Illumina HiSeq 2602	PAIRED	healthy	n/a	n/a	Madagascar	Africa	human stool	102546880	yes	18.3	29	10.1016/j.cell.2019.01.001	[44]
MAD0104	A68_01_1FE	PRJNA485056	SRP156699	SRS3638664	SRR7658662	Illumina HiSeq 2603	PAIRED	healthy	n/a	n/a	Madagascar	Africa	human stool	87452656	yes	19.76	46	10.1016/j.cell.2019.01.001	[44]
MAD0105	V40_01_1FE	PRJNA485056	SRP156699	SRS3638596	SRR7658661	Illumina HiSeq 2604	PAIRED	healthy	n/a	n/a	Madagascar	Africa	human stool	90728884	yes	19.91	52	10.1016/j.cell.2019.01.001	[44]
MAD0106	A59_01_1FE	PRJNA485056	SRP156699	SRS3638595	SRR7658660	Illumina HiSeq 2605	PAIRED	healthy	n/a	n/a	Madagascar	Africa	human stool	89305854	yes	25.34	26	10.1016/j.cell.2019.01.001	[44]
MAD0107	A89_01_1FE	PRJNA485056	SRP156699	SRS3638597	SRR7658659	Illumina HiSeq 2606	PAIRED	healthy	n/a	n/a	Madagascar	Africa	human stool	90280572	yes	22.07	26	10.1016/j.cell.2019.01.001	[44]
MAD0108	A69_02_1FE	PRJNA485056	SRP156699	SRS3638599	SRR7658658	Illumina HiSeq 2607	PAIRED	healthy	n/a	n/a	Madagascar	Africa	human stool	64909494	yes	21.4	26	10.1016/j.cell.2019.01.001	[44]
MAD0109	A15_02_1FE	PRJNA485056	SRP156699	SRS3638600	SRR7658657	Illumina HiSeq 2608	PAIRED	healthy	n/a	n/a	Madagascar	Africa	human stool	71921722	yes	20.85	21	10.1016/j.cell.2019.01.001	[44]
MAD0110	A94_03_1FE	PRJNA485056	SRP156699	SRS3638598	SRR7658656	Illumina HiSeq 2609	PAIRED	healthy	n/a	n/a	Madagascar	Africa	human stool	62949972	yes	16.87	44	10.1016/j.cell.2019.01.001	[44]
MAD0111	V54_01_1FE	PRJNA485056	SRP156699	SRS3638602	SRR7658655	Illumina HiSeq 2610	PAIRED	healthy	n/a	n/a	Madagascar	Africa	human stool	67299118	yes	23.36	24	10.1016/j.cell.2019.01.001	[44]
MAD0112	A90_03_1FE	PRJNA485056	SRP156699	SRS3638601	SRR7658654	Illumina HiSeq 2611	PAIRED	healthy	n/a	n/a	Madagascar	Africa	human stool	72063598	yes	20.37	26	10.1016/j.cell.2019.01.001	[44]
MON0001	Sample_001	PRJNA328899	SRP080787	SRS1596768	SRR3992955	Illumina HiSeq 4000	PAIRED	healthy	see_paper_extensive	Mongolia: Ulan Bator_urban	Mongolia	Asia	human stool	n/a	yes	n/a	n/a	10.1038/srep34826	[101]
MON0002	Sample_002	PRJNA328899	SRP080787	SRS1596769	SRR3992956	Illumina HiSeq 4001	PAIRED	healthy	see_paper_extensive	Mongolia: Ulan Bator_urban	Mongolia	Asia	human stool	n/a	yes	n/a	n/a	10.1038/srep34826	[101]
MON0003	Sample_011	PRJNA328899	SRP080787	SRS1596770	SRR3992957	Illumina HiSeq 4002	PAIRED	healthy	see_paper_extensive	Mongolia: Ulan Bator_urban	Mongolia	Asia	human stool	n/a	yes	n/a	n/a	10.1038/srep34826	[101]
MON0004	Sample_103	PRJNA328899	SRP080787	SRS1596771	SRR3992958	Illumina HiSeq 4003	PAIRED	healthy	see_paper_extensive	China: Inner Mongolia_not specified	Mongolia	Asia	human stool	n/a	yes	n/a	n/a	10.1038/srep34826	[101]
MON0005	Sample_104	PRJNA328899	SRP080787	SRS1596772	SRR3992959	Illumina HiSeq 4004	PAIRED	healthy	see_paper_extensive	China: Inner Mongolia_not specified	Mongolia	Asia	human stool	n/a	yes	n/a	n/a	10.1038/srep34826	[101]
MON0006	Sample_105	PRJNA328899	SRP080787	SRS1596773	SRR3992960	Illumina HiSeq 4005	PAIRED	healthy	see_paper_extensive	China: Inner Mongolia_not specified	Mongolia	Asia	human stool	n/a	yes	n/a	n/a	10.1038/srep34826	[101]
MON0007	Sample_106	PRJNA328899	SRP080787	SRS1596774	SRR3992961	Illumina HiSeq 4006	PAIRED	healthy	see_paper_extensive	China: Inner Mongolia_not specified	Mongolia	Asia	human stool	n/a	yes	n/a	n/a	10.1038/srep34826	[101]
MON0008	Sample_107	PRJNA328899	SRP080787	SRS1596775	SRR3992962	Illumina HiSeq 4007	PAIRED	healthy	see_paper_extensive	China: Inner Mongolia_not specified	Mongolia	Asia	human stool	n/a	yes	n/a	n/a	10.1038/srep34826	[101]
MON0009	Sample_108	PRJNA328899	SRP080787	SRS1596776	SRR3992963	Illumina HiSeq 4008	PAIRED	healthy	see_paper_extensive	China: Inner Mongolia_not specified	Mongolia	Asia	human stool	n/a	yes	n/a	n/a	10.1038/srep34826	[101]
MON0010	Sample_109	PRJNA328899	SRP080787	SRS1596777	SRR3992964	Illumina HiSeq 4009	PAIRED	healthy	see_paper_extensive	China: Inner Mongolia_not specified	Mongolia	Asia	human stool	n/a	yes	n/a	n/a	10.1038/srep34826	[101]
MON0011	Sample_110	PRJNA328899	SRP080787	SRS1596778	SRR3992965	Illumina HiSeq 4010	PAIRED	healthy	see_paper_extensive	China: Inner Mongolia_not specified	Mongolia	Asia	human stool	n/a	yes	n/a	n/a	10.1038/srep34826	[101]
MON0012	Sample_111	PRJNA328899	SRP080787	SRS1596779	SRR3992966	Illumina HiSeq 4011	PAIRED	healthy	see_paper_extensive	China: Inner Mongolia_not specified	Mongolia	Asia	human stool	n/a	yes	n/a	n/a	10.1038/srep34826	[101]
MON0013	Sample_112	PRJNA328899	SRP080787	SRS1596780	SRR3992967	Illumina HiSeq 4012	PAIRED	healthy	see_paper_extensive	China: Inner Mongolia_not specified	Mongolia	Asia	human stool	n/a	yes	n/a	n/a	10.1038/srep34826	[101]
MON0014	Sample_012	PRJNA328899	SRP080787	SRS1596781	SRR3992968	Illumina HiSeq 4013	PAIRED	healthy	see_paper_extensive	Mongolia: Ulan Bator_urban	Mongolia	Asia	human stool	n/a	yes	n/a	n/a	10.1038/srep34826	[101]
MON0015	Sample_013	PRJNA328899	SRP080787	SRS1596782	SRR3992969	Illumina HiSeq 4014	PAIRED	healthy	see_paper_extensive	Mongolia: Ulan Bator_urban	Mongolia	Asia	human stool	n/a	yes	n/a	n/a	10.1038/srep34826	[101]
MON0016	Sample_014	PRJNA328899	SRP080787	SRS1596783	SRR3992970	Illumina HiSeq 4015	PAIRED	healthy	see_paper_extensive	Mongolia: Ulan Bator_urban	Mongolia	Asia	human stool	n/a	yes	n/a	n/a	10.1038/srep34826	[101]
MON0017	Sample_015	PRJNA328899	SRP080787	SRS1596784	SRR3992971	Illumina HiSeq 4016	PAIRED	healthy	see_paper_extensive	Mongolia: Ulan Bator_urban	Mongolia	Asia	human stool	n/a	yes	n/a	n/a	10.1038/srep34826	[101]
MON0018	Sample_016	PRJNA328899	SRP080787	SRS1596788	SRR3992972	Illumina HiSeq 4017	PAIRED	healthy	see_paper_extensive	Mongolia: Ulan Bator_urban	Mongolia	Asia	human stool	n/a	yes	n/a	n/a	10.1038/srep34826	[101]
MON0019	Sample_017	PRJNA328899	SRP080787	SRS1596785	SRR3992973	Illumina HiSeq 4018	PAIRED	healthy	see_paper_extensive	Mongolia: Ulan Bator_urban	Mongolia	Asia	human stool	n/a	yes	n/a	n/a	10.1038/srep34826	[101]
MON0020	Sample_018	PRJNA328899	SRP080787	SRS1596786	SRR3992974	Illumina HiSeq 4019	PAIRED	healthy	see_paper_extensive	Mongolia: Ulan Bator_urban	Mongolia	Asia	human stool	n/a	yes	n/a	n/a	10.1038/srep34826	[101]
MON0021	Sample_019	PRJNA328899	SRP080787	SRS1596787	SRR3992975	Illumina HiSeq 4020	PAIRED	healthy	see_paper_extensive	Mongolia: Ulan Bator_urban	Mongolia	Asia	human stool	n/a	yes	n/a	n/a	10.1038/srep34826	[101]
MON0022	Sample_020	PRJNA328899	SRP080787	SRS1596789	SRR3992976	Illumina HiSeq 4021	PAIRED	healthy	see_paper_extensive	Mongolia: Ulan Bator_urban	Mongolia	Asia	human stool	n/a	yes	n/a	n/a	10.1038/srep34826	[101]
MON0023	Sample_003	PRJNA328899	SRP080787	SRS1596790	SRR3992977	Illumina HiSeq 4022	PAIRED	healthy	see_paper_extensive	Mongolia: Ulan Bator_urban	Mongolia	Asia	human stool	n/a	yes	n/a	n/a	10.1038/srep34826	[101]
MON0024	Sample_021	PRJNA328899	SRP080787	SRS1596791	SRR3992978	Illumina HiSeq 4023	PAIRED	healthy	see_paper_extensive	Mongolia: Ulan Bator_urban	Mongolia	Asia	human stool	n/a	yes	n/a	n/a	10.1038/srep34826	[101]
MON0025	Sample_022	PRJNA328899	SRP080787	SRS1596792	SRR3992979	Illumina HiSeq 4024	PAIRED	healthy	see_paper_extensive	Mongolia: Ulan Bator_urban	Mongolia	Asia	human stool	n/a	yes	n/a	n/a	10.1038/srep34826	[101]
MON0026	Sample_023	PRJNA328899	SRP080787	SRS1596793	SRR3992980	Illumina HiSeq 4025	PAIRED	healthy	see_paper_extensive	Mongolia: Ulan Bator_urban	Mongolia	Asia	human stool	n/a	yes	n/a	n/a	10.1038/srep34826	[101]
MON0027	Sample_024	PRJNA328899	SRP080787	SRS1596794	SRR3992981	Illumina HiSeq 4026	PAIRED	healthy	see_paper_extensive	Mongolia: Ulan Bator_urban	Mongolia	Asia	human stool	n/a	yes	n/a	n/a	10.1038/srep34826	[101]
MON0028	Sample_025	PRJNA328899	SRP080787	SRS1596795	SRR3992982	Illumina HiSeq 4027	PAIRED	healthy	see_paper_extensive	Mongolia: Ulan Bator_urban	Mongolia	Asia	human stool	n/a	yes	n/a	n/a	10.1038/srep34826	[101]
MON0029	Sample_026	PRJNA328899	SRP080787	SRS1596797	SRR3992983	Illumina HiSeq 4028	PAIRED	healthy	see_paper_extensive	Mongolia: Ulan Bator_urban	Mongolia	Asia	human stool	n/a	yes	n/a	n/a	10.1038/srep34826	[101]
MON0030	Sample_027	PRJNA328899	SRP080787	SRS1596796	SRR3992984	Illumina HiSeq 4029	PAIRED	healthy	see_paper_extensive	Mongolia: Ulan Bator_urban	Mongolia	Asia	human stool	n/a	yes	n/a	n/a	10.1038/srep34826	[101]
MON0031	Sample_028	PRJNA328899	SRP080787	SRS1596798	SRR3992985	Illumina HiSeq 4030	PAIRED	healthy	see_paper_extensive	Mongolia: Ulan Bator_urban	Mongolia	Asia	human stool	n/a	yes	n/a	n/a	10.1038/srep34826	[101]
MON0032	Sample_029	PRJNA328899	SRP080787	SRS1596799	SRR3992986	Illumina HiSeq 4031	PAIRED	healthy	see_paper_extensive	Mongolia: Ulan Bator_urban	Mongolia	Asia	human stool	n/a	yes	n/a	n/a	10.1038/srep34826	[101]
MON0033	Sample_030	PRJNA328899	SRP080787	SRS1596800	SRR3992987	Illumina HiSeq 4032	PAIRED	healthy	see_paper_extensive	Mongolia: Ulan Bator_urban	Mongolia	Asia	human stool	n/a	yes	n/a	n/a	10.1038/srep34826	[101]
MON0034	Sample_004	PRJNA328899	SRP080787	SRS1596801	SRR3992988	Illumina HiSeq 4033	PAIRED	healthy	see_paper_extensive	Mongolia: Ulan Bator_urban	Mongolia	Asia	human stool	n/a	yes	n/a	n/a	10.1038/srep34826	[101]
MON0035	Sample_031	PRJNA328899	SRP080787	SRS1596802	SRR3992989	Illumina HiSeq 4034	PAIRED	healthy	see_paper_extensive	Mongolia: Ulan Bator_urban	Mongolia	Asia	human stool	n/a	yes	n/a	n/a	10.1038/srep34826	[101]
MON0036	Sample_032	PRJNA328899	SRP080787	SRS1596803	SRR3992990	Illumina HiSeq 4035	PAIRED	healthy	see_paper_extensive	Mongolia: Ulan Bator_urban	Mongolia	Asia	human stool	n/a	yes	n/a	n/a	10.1038/srep34826	[101]
MON0037	Sample_033	PRJNA328899	SRP080787	SRS1596804	SRR3992991	Illumina HiSeq 4036	PAIRED	healthy	see_paper_extensive	Mongolia: Khentti_rural	Mongolia	Asia	human stool	n/a	yes	n/a	n/a	10.1038/srep34826	[101]
MON0038	Sample_034	PRJNA328899	SRP080787	SRS1596805	SRR3992992	Illumina HiSeq 4037	PAIRED	healthy	see_paper_extensive	Mongolia: Khentti_rural	Mongolia	Asia	human stool	n/a	yes	n/a	n/a	10.1038/srep34826	[101]
MON0039	Sample_035	PRJNA328899	SRP080787	SRS1596806	SRR3992993	Illumina HiSeq 4038	PAIRED	healthy	see_paper_extensive	Mongolia: Khentti_rural	Mongolia	Asia	human stool	n/a	yes	n/a	n/a	10.1038/srep34826	[101]
MON0040	Sample_036	PRJNA328899	SRP080787	SRS1596807	SRR3992994	Illumina HiSeq 4039	PAIRED	healthy	see_paper_extensive	Mongolia: Khentti_rural	Mongolia	Asia	human stool	n/a	yes	n/a	n/a	10.1038/srep34826	[101]
MON0041	Sample_037	PRJNA328899	SRP080787	SRS1596808	SRR3992995	Illumina HiSeq 4040	PAIRED	healthy	see_paper_extensive	Mongolia: Khentti_rural	Mongolia	Asia	human stool	n/a	yes	n/a	n/a	10.1038/srep34826	[101]
MON0042	Sample_038	PRJNA328899	SRP080787	SRS1596810	SRR3992996	Illumina HiSeq 4041	PAIRED	healthy	see_paper_extensive	Mongolia: Khentti_rural	Mongolia	Asia	human stool	n/a	yes	n/a	n/a	10.1038/srep34826	[101]
MON0043	Sample_039	PRJNA328899	SRP080787	SRS1596809	SRR3992997	Illumina HiSeq 4042	PAIRED	healthy	see_paper_extensive	Mongolia: Khentti_rural	Mongolia	Asia	human stool	n/a	yes	n/a	n/a	10.1038/srep34826	[101]
MON0044	Sample_040	PRJNA328899	SRP080787	SRS1596811	SRR3992998	Illumina HiSeq 4043	PAIRED	healthy	see_paper_extensive	Mongolia: Khentti_rural	Mongolia	Asia	human stool	n/a	yes	n/a	n/a	10.1038/srep34826	[101]
MON0045	Sample_005	PRJNA328899	SRP080787	SRS1596812	SRR3992999	Illumina HiSeq 4044	PAIRED	healthy	see_paper_extensive	Mongolia: Ulan Bator_urban	Mongolia	Asia	human stool	n/a	yes	n/a	n/a	10.1038/srep34826	[101]
MON0046	Sample_041	PRJNA328899	SRP080787	SRS1596813	SRR3993000	Illumina HiSeq 4045	PAIRED	healthy	see_paper_extensive	Mongolia: Khentti_rural	Mongolia	Asia	human stool	n/a	yes	n/a	n/a	10.1038/srep34826	[101]
MON0047	Sample_042	PRJNA328899	SRP080787	SRS1596814	SRR3993001	Illumina HiSeq 4046	PAIRED	healthy	see_paper_extensive	Mongolia: Khentti_rural	Mongolia	Asia	human stool	n/a	yes	n/a	n/a	10.1038/srep34826	[101]
MON0048	Sample_043	PRJNA328899	SRP080787	SRS1596815	SRR3993002	Illumina HiSeq 4047	PAIRED	healthy	see_paper_extensive	Mongolia: Khentti_rural	Mongolia	Asia	human stool	n/a	yes	n/a	n/a	10.1038/srep34826	[101]
MON0049	Sample_044	PRJNA328899	SRP080787	SRS1596816	SRR3993003	Illumina HiSeq 4048	PAIRED	healthy	see_paper_extensive	Mongolia: Khentti_rural	Mongolia	Asia	human stool	n/a	yes	n/a	n/a	10.1038/srep34826	[101]
MON0050	Sample_045	PRJNA328899	SRP080787	SRS1596817	SRR3993004	Illumina HiSeq 4049	PAIRED	healthy	see_paper_extensive	Mongolia: Khentti_rural	Mongolia	Asia	human stool	n/a	yes	n/a	n/a	10.1038/srep34826	[101]
MON0051	Sample_046	PRJNA328899	SRP080787	SRS1596818	SRR3993005	Illumina HiSeq 4050	PAIRED	healthy	see_paper_extensive	Mongolia: Khentti_rural	Mongolia	Asia	human stool	n/a	yes	n/a	n/a	10.1038/srep34826	[101]
MON0052	Sample_047	PRJNA328899	SRP080787	SRS1596819	SRR3993006	Illumina HiSeq 4051	PAIRED	healthy	see_paper_extensive	Mongolia: Khentti_rural	Mongolia	Asia	human stool	n/a	yes	n/a	n/a	10.1038/srep34826	[101]
MON0053	Sample_048	PRJNA328899	SRP080787	SRS1596820	SRR3993007	Illumina HiSeq 4052	PAIRED	healthy	see_paper_extensive	Mongolia: Khentti_rural	Mongolia	Asia	human stool	n/a	yes	n/a	n/a	10.1038/srep34826	[101]
MON0054	Sample_049	PRJNA328899	SRP080787	SRS1596821	SRR3993008	Illumina HiSeq 4053	PAIRED	healthy	see_paper_extensive	Mongolia: Khentti_rural	Mongolia	Asia	human stool	n/a	yes	n/a	n/a	10.1038/srep34826	[101]
MON0055	Sample_050	PRJNA328899	SRP080787	SRS1596822	SRR3993009	Illumina HiSeq 4054	PAIRED	healthy	see_paper_extensive	Mongolia: Khentti_rural	Mongolia	Asia	human stool	n/a	yes	n/a	n/a	10.1038/srep34826	[101]
MON0056	Sample_006	PRJNA328899	SRP080787	SRS1596825	SRR3993010	Illumina HiSeq 4055	PAIRED	healthy	see_paper_extensive	Mongolia: Ulan Bator_urban	Mongolia	Asia	human stool	n/a	yes	n/a	n/a	10.1038/srep34826	[101]
MON0057	Sample_051	PRJNA328899	SRP080787	SRS1596823	SRR3993011	Illumina HiSeq 4056	PAIRED	healthy	see_paper_extensive	Mongolia: TUW province_urban	Mongolia	Asia	human stool	n/a	yes	n/a	n/a	10.1038/srep34826	[101]
MON0058	Sample_053	PRJNA328899	SRP080787	SRS1596824	SRR3993012	Illumina HiSeq 4057	PAIRED	healthy	see_paper_extensive	Mongolia: TUW province_urban	Mongolia	Asia	human stool	n/a	yes	n/a	n/a	10.1038/srep34826	[101]
MON0059	Sample_054	PRJNA328899	SRP080787	SRS1596826	SRR3993013	Illumina HiSeq 4058	PAIRED	healthy	see_paper_extensive	Mongolia: TUW province_urban	Mongolia	Asia	human stool	n/a	yes	n/a	n/a	10.1038/srep34826	[101]
MON0060	Sample_055	PRJNA328899	SRP080787	SRS1596827	SRR3993014	Illumina HiSeq 4059	PAIRED	healthy	see_paper_extensive	Mongolia: TUW province_urban	Mongolia	Asia	human stool	n/a	yes	n/a	n/a	10.1038/srep34826	[101]
MON0061	Sample_056	PRJNA328899	SRP080787	SRS1596828	SRR3993015	Illumina HiSeq 4060	PAIRED	healthy	see_paper_extensive	Mongolia: TUW province_urban	Mongolia	Asia	human stool	n/a	yes	n/a	n/a	10.1038/srep34826	[101]
MON0062	Sample_057	PRJNA328899	SRP080787	SRS1596829	SRR3993016	Illumina HiSeq 4061	PAIRED	healthy	see_paper_extensive	Mongolia: TUW province_urban	Mongolia	Asia	human stool	n/a	yes	n/a	n/a	10.1038/srep34826	[101]
MON0063	Sample_058	PRJNA328899	SRP080787	SRS1596830	SRR3993017	Illumina HiSeq 4062	PAIRED	healthy	see_paper_extensive	Mongolia: TUW province_urban	Mongolia	Asia	human stool	n/a	yes	n/a	n/a	10.1038/srep34826	[101]
MON0064	Sample_059	PRJNA328899	SRP080787	SRS1596831	SRR3993018	Illumina HiSeq 4063	PAIRED	healthy	see_paper_extensive	Mongolia: TUW province_urban	Mongolia	Asia	human stool	n/a	yes	n/a	n/a	10.1038/srep34826	[101]
MON0065	Sample_060	PRJNA328899	SRP080787	SRS1596832	SRR3993019	Illumina HiSeq 4064	PAIRED	healthy	see_paper_extensive	Mongolia: TUW province_urban	Mongolia	Asia	human stool	n/a	yes	n/a	n/a	10.1038/srep34826	[101]
MON0066	Sample_061	PRJNA328899	SRP080787	SRS1596833	SRR3993020	Illumina HiSeq 4065	PAIRED	healthy	see_paper_extensive	Mongolia: TUW province_urban	Mongolia	Asia	human stool	n/a	yes	n/a	n/a	10.1038/srep34826	[101]
MON0067	Sample_007	PRJNA328899	SRP080787	SRS1596834	SRR3993021	Illumina HiSeq 4066	PAIRED	healthy	see_paper_extensive	Mongolia: Ulan Bator_urban	Mongolia	Asia	human stool	n/a	yes	n/a	n/a	10.1038/srep34826	[101]
MON0068	Sample_062	PRJNA328899	SRP080787	SRS1596835	SRR3993022	Illumina HiSeq 4067	PAIRED	healthy	see_paper_extensive	Mongolia: TUW province_urban	Mongolia	Asia	human stool	n/a	yes	n/a	n/a	10.1038/srep34826	[101]
MON0069	Sample_063	PRJNA328899	SRP080787	SRS1596836	SRR3993023	Illumina HiSeq 4068	PAIRED	healthy	see_paper_extensive	Mongolia: TUW province_urban	Mongolia	Asia	human stool	n/a	yes	n/a	n/a	10.1038/srep34826	[101]
MON0070	Sample_064	PRJNA328899	SRP080787	SRS1596837	SRR3993024	Illumina HiSeq 4069	PAIRED	healthy	see_paper_extensive	Mongolia: TUW province_urban	Mongolia	Asia	human stool	n/a	yes	n/a	n/a	10.1038/srep34826	[101]
MON0071	Sample_065	PRJNA328899	SRP080787	SRS1596838	SRR3993025	Illumina HiSeq 4070	PAIRED	healthy	see_paper_extensive	China: Inner Mongolia_not specified	Mongolia	Asia	human stool	n/a	yes	n/a	n/a	10.1038/srep34826	[101]
MON0072	Sample_066	PRJNA328899	SRP080787	SRS1596839	SRR3993026	Illumina HiSeq 4071	PAIRED	healthy	see_paper_extensive	China: Inner Mongolia_not specified	Mongolia	Asia	human stool	n/a	yes	n/a	n/a	10.1038/srep34826	[101]
MON0073	Sample_067	PRJNA328899	SRP080787	SRS1596841	SRR3993027	Illumina HiSeq 4072	PAIRED	healthy	see_paper_extensive	China: Inner Mongolia_not specified	Mongolia	Asia	human stool	n/a	yes	n/a	n/a	10.1038/srep34826	[101]
MON0074	Sample_068	PRJNA328899	SRP080787	SRS1596840	SRR3993028	Illumina HiSeq 4073	PAIRED	healthy	see_paper_extensive	China: Inner Mongolia_not specified	Mongolia	Asia	human stool	n/a	yes	n/a	n/a	10.1038/srep34826	[101]
MON0075	Sample_069	PRJNA328899	SRP080787	SRS1596842	SRR3993029	Illumina HiSeq 4074	PAIRED	healthy	see_paper_extensive	China: Inner Mongolia_not specified	Mongolia	Asia	human stool	n/a	yes	n/a	n/a	10.1038/srep34826	[101]
MON0076	Sample_070	PRJNA328899	SRP080787	SRS1596843	SRR3993030	Illumina HiSeq 4075	PAIRED	healthy	see_paper_extensive	China: Inner Mongolia_not specified	Mongolia	Asia	human stool	n/a	yes	n/a	n/a	10.1038/srep34826	[101]
MON0077	Sample_071	PRJNA328899	SRP080787	SRS1596844	SRR3993031	Illumina HiSeq 4076	PAIRED	healthy	see_paper_extensive	China: Inner Mongolia_not specified	Mongolia	Asia	human stool	n/a	yes	n/a	n/a	10.1038/srep34826	[101]
MON0078	Sample_008	PRJNA328899	SRP080787	SRS1596845	SRR3993032	Illumina HiSeq 4077	PAIRED	healthy	see_paper_extensive	Mongolia: Ulan Bator_not specified	Mongolia	Asia	human stool	n/a	yes	n/a	n/a	10.1038/srep34826	[101]
MON0079	Sample_072	PRJNA328899	SRP080787	SRS1596846	SRR3993033	Illumina HiSeq 4078	PAIRED	healthy	see_paper_extensive	China: Inner Mongolia_not specified	Mongolia	Asia	human stool	n/a	yes	n/a	n/a	10.1038/srep34826	[101]
MON0080	Sample_073	PRJNA328899	SRP080787	SRS1596847	SRR3993034	Illumina HiSeq 4079	PAIRED	healthy	see_paper_extensive	China: Inner Mongolia_not specified	Mongolia	Asia	human stool	n/a	yes	n/a	n/a	10.1038/srep34826	[101]
MON0081	Sample_074	PRJNA328899	SRP080787	SRS1596848	SRR3993035	Illumina HiSeq 4080	PAIRED	healthy	see_paper_extensive	China: Inner Mongolia_not specified	Mongolia	Asia	human stool	n/a	yes	n/a	n/a	10.1038/srep34826	[101]
MON0082	Sample_075	PRJNA328899	SRP080787	SRS1596849	SRR3993036	Illumina HiSeq 4081	PAIRED	healthy	see_paper_extensive	China: Inner Mongolia_not specified	Mongolia	Asia	human stool	n/a	yes	n/a	n/a	10.1038/srep34826	[101]
MON0083	Sample_076	PRJNA328899	SRP080787	SRS1596850	SRR3993037	Illumina HiSeq 4082	PAIRED	healthy	see_paper_extensive	China: Inner Mongolia_not specified	Mongolia	Asia	human stool	n/a	yes	n/a	n/a	10.1038/srep34826	[101]
MON0084	Sample_077	PRJNA328899	SRP080787	SRS1596851	SRR3993038	Illumina HiSeq 4083	PAIRED	healthy	see_paper_extensive	China: Inner Mongolia_not specified	Mongolia	Asia	human stool	n/a	yes	n/a	n/a	10.1038/srep34826	[101]
MON0085	Sample_078	PRJNA328899	SRP080787	SRS1596852	SRR3993039	Illumina HiSeq 4084	PAIRED	healthy	see_paper_extensive	China: Inner Mongolia_not specified	Mongolia	Asia	human stool	n/a	yes	n/a	n/a	10.1038/srep34826	[101]
MON0086	Sample_079	PRJNA328899	SRP080787	SRS1596853	SRR3993040	Illumina HiSeq 4085	PAIRED	healthy	see_paper_extensive	China: Inner Mongolia_not specified	Mongolia	Asia	human stool	n/a	yes	n/a	n/a	10.1038/srep34826	[101]
MON0087	Sample_080	PRJNA328899	SRP080787	SRS1596854	SRR3993041	Illumina HiSeq 4086	PAIRED	healthy	see_paper_extensive	China: Inner Mongolia_not specified	Mongolia	Asia	human stool	n/a	yes	n/a	n/a	10.1038/srep34826	[101]
MON0088	Sample_081	PRJNA328899	SRP080787	SRS1596855	SRR3993042	Illumina HiSeq 4087	PAIRED	healthy	see_paper_extensive	China: Inner Mongolia_not specified	Mongolia	Asia	human stool	n/a	yes	n/a	n/a	10.1038/srep34826	[101]
MON0089	Sample_009	PRJNA328899	SRP080787	SRS1596856	SRR3993043	Illumina HiSeq 4088	PAIRED	healthy	see_paper_extensive	Mongolia: Ulan Bator_urban	Mongolia	Asia	human stool	n/a	yes	n/a	n/a	10.1038/srep34826	[101]
MON0090	Sample_082	PRJNA328899	SRP080787	SRS1596857	SRR3993044	Illumina HiSeq 4089	PAIRED	healthy	see_paper_extensive	China: Inner Mongolia_not specified	Mongolia	Asia	human stool	n/a	yes	n/a	n/a	10.1038/srep34826	[101]
MON0091	Sample_083	PRJNA328899	SRP080787	SRS1596858	SRR3993045	Illumina HiSeq 4090	PAIRED	healthy	see_paper_extensive	China: Inner Mongolia_not specified	Mongolia	Asia	human stool	n/a	yes	n/a	n/a	10.1038/srep34826	[101]
MON0092	Sample_084	PRJNA328899	SRP080787	SRS1596859	SRR3993046	Illumina HiSeq 4091	PAIRED	healthy	see_paper_extensive	China: Inner Mongolia_not specified	Mongolia	Asia	human stool	n/a	yes	n/a	n/a	10.1038/srep34826	[101]
MON0093	Sample_085	PRJNA328899	SRP080787	SRS1596860	SRR3993047	Illumina HiSeq 4092	PAIRED	healthy	see_paper_extensive	China: Inner Mongolia_not specified	Mongolia	Asia	human stool	n/a	yes	n/a	n/a	10.1038/srep34826	[101]
MON0094	Sample_086	PRJNA328899	SRP080787	SRS1596861	SRR3993048	Illumina HiSeq 4093	PAIRED	healthy	see_paper_extensive	China: Inner Mongolia_not specified	Mongolia	Asia	human stool	n/a	yes	n/a	n/a	10.1038/srep34826	[101]
MON0095	Sample_087	PRJNA328899	SRP080787	SRS1596862	SRR3993049	Illumina HiSeq 4094	PAIRED	healthy	see_paper_extensive	China: Inner Mongolia_not specified	Mongolia	Asia	human stool	n/a	yes	n/a	n/a	10.1038/srep34826	[101]
MON0096	Sample_088	PRJNA328899	SRP080787	SRS1596863	SRR3993050	Illumina HiSeq 4095	PAIRED	healthy	see_paper_extensive	China: Inner Mongolia_not specified	Mongolia	Asia	human stool	n/a	yes	n/a	n/a	10.1038/srep34826	[101]
MON0097	Sample_089	PRJNA328899	SRP080787	SRS1596864	SRR3993051	Illumina HiSeq 4096	PAIRED	healthy	see_paper_extensive	China: Inner Mongolia_not specified	Mongolia	Asia	human stool	n/a	yes	n/a	n/a	10.1038/srep34826	[101]
MON0098	Sample_090	PRJNA328899	SRP080787	SRS1596865	SRR3993052	Illumina HiSeq 4097	PAIRED	healthy	see_paper_extensive	China: Inner Mongolia_not specified	Mongolia	Asia	human stool	n/a	yes	n/a	n/a	10.1038/srep34826	[101]
MON0099	Sample_091	PRJNA328899	SRP080787	SRS1596866	SRR3993053	Illumina HiSeq 4098	PAIRED	healthy	see_paper_extensive	China: Inner Mongolia_not specified	Mongolia	Asia	human stool	n/a	yes	n/a	n/a	10.1038/srep34826	[101]
MON0100	Sample_010	PRJNA328899	SRP080787	SRS1596867	SRR3993054	Illumina HiSeq 4099	PAIRED	healthy	see_paper_extensive	Mongolia: Ulan Bator_urban	Mongolia	Asia	human stool	n/a	yes	n/a	n/a	10.1038/srep34826	[101]
MON0101	Sample_092	PRJNA328899	SRP080787	SRS1596868	SRR3993055	Illumina HiSeq 4100	PAIRED	healthy	see_paper_extensive	China: Inner Mongolia_not specified	Mongolia	Asia	human stool	n/a	yes	n/a	n/a	10.1038/srep34826	[101]
MON0102	Sample_093	PRJNA328899	SRP080787	SRS1596869	SRR3993056	Illumina HiSeq 4101	PAIRED	healthy	see_paper_extensive	China: Inner Mongolia_not specified	Mongolia	Asia	human stool	n/a	yes	n/a	n/a	10.1038/srep34826	[101]
MON0103	Sample_094	PRJNA328899	SRP080787	SRS1596870	SRR3993057	Illumina HiSeq 4102	PAIRED	healthy	see_paper_extensive	China: Inner Mongolia_not specified	Mongolia	Asia	human stool	n/a	yes	n/a	n/a	10.1038/srep34826	[101]
MON0104	Sample_095	PRJNA328899	SRP080787	SRS1596871	SRR3993058	Illumina HiSeq 4103	PAIRED	healthy	see_paper_extensive	China: Inner Mongolia_not specified	Mongolia	Asia	human stool	n/a	yes	n/a	n/a	10.1038/srep34826	[101]
MON0105	Sample_096	PRJNA328899	SRP080787	SRS1596872	SRR3993059	Illumina HiSeq 4104	PAIRED	healthy	see_paper_extensive	China: Inner Mongolia_not specified	Mongolia	Asia	human stool	n/a	yes	n/a	n/a	10.1038/srep34826	[101]
MON0106	Sample_097	PRJNA328899	SRP080787	SRS1596873	SRR3993060	Illumina HiSeq 4105	PAIRED	healthy	see_paper_extensive	China: Inner Mongolia_not specified	Mongolia	Asia	human stool	n/a	yes	n/a	n/a	10.1038/srep34826	[101]
MON0107	Sample_098	PRJNA328899	SRP080787	SRS1596874	SRR3993061	Illumina HiSeq 4106	PAIRED	healthy	see_paper_extensive	China: Inner Mongolia_not specified	Mongolia	Asia	human stool	n/a	yes	n/a	n/a	10.1038/srep34826	[101]
MON0108	Sample_099	PRJNA328899	SRP080787	SRS1596875	SRR3993062	Illumina HiSeq 4107	PAIRED	healthy	see_paper_extensive	China: Inner Mongolia_not specified	Mongolia	Asia	human stool	n/a	yes	n/a	n/a	10.1038/srep34826	[101]
MON0109	Sample_100	PRJNA328899	SRP080787	SRS1596876	SRR3993063	Illumina HiSeq 4108	PAIRED	healthy	see_paper_extensive	China: Inner Mongolia_not specified	Mongolia	Asia	human stool	n/a	yes	n/a	n/a	10.1038/srep34826	[101]
MON0110	Sample_102	PRJNA328899	SRP080787	SRS1596877	SRR3993064	Illumina HiSeq 4109	PAIRED	healthy	see_paper_extensive	China: Inner Mongolia_not specified	Mongolia	Asia	human stool	n/a	yes	n/a	n/a	10.1038/srep34826	[101]
PER0001	HCO02	PRJNA268964	SRP052307	n/a	SRR1761664	Illumina HiSeq 2500	PAIRED	Healthy	n/a	Tunapuco	Andean highlands	South America	human stool	3046571	no	14.05	9	10.1038/ncomms7505	[99]
PER0002	HCO07	PRJNA268964	SRP052307	n/a	SRR1761665	Illumina HiSeq 2500	PAIRED	Obese	n/a	Tunapuco	Andean highlands	South America	human stool	5411239	no	19.67	3	10.1038/ncomms7505	[99]
PER0003	HCO09	PRJNA268964	SRP052307	n/a	SRR1761666	Illumina HiSeq 2500	PAIRED	Healthy	n/a	Tunapuco	Andean highlands	South America	human stool	5212204	no	18.77	13	10.1038/ncomms7505	[99]
PER0004	HCO11	PRJNA268964	SRP052307	n/a	SRR1761667	Illumina HiSeq 2500	PAIRED	Healthy	n/a	Tunapuco	Andean highlands	South America	human stool	4990441	yes	23.05	36	10.1038/ncomms7505	[99]
PER0005	HCO12	PRJNA268964	SRP052307	n/a	SRR1761668	Illumina HiSeq 2500	PAIRED	Overweight	n/a	Tunapuco	Andean highlands	South America	human stool	4674029	yes	27.01	35	10.1038/ncomms7505	[99]
PER0006	HCO53	PRJNA268964	SRP052307	n/a	SRR1761669	Illumina HiSeq 2500	PAIRED	Overweight	n/a	Tunapuco	Andean highlands	South America	human stool	3400837	yes	29.52	44	10.1038/ncomms7505	[99]
PER0007	HCO61	PRJNA268964	SRP052307	n/a	SRR1761670	Illumina HiSeq 2500	PAIRED	NA	n/a	Tunapuco	Andean highlands	South America	human stool	6056934	yes	n/a	20	10.1038/ncomms7505	[99]
PER0008	HCO64	PRJNA268964	SRP052307	n/a	SRR1761671	Illumina HiSeq 2500	PAIRED	NA	n/a	Tunapuco	Andean highlands	South America	human stool	6653729	yes	n/a	n/a	10.1038/ncomms7505	[99]
PER0009	HCO67	PRJNA268964	SRP052307	n/a	SRR1761672	Illumina HiSeq 2500	PAIRED	Healthy	n/a	Tunapuco	Andean highlands	South America	human stool	5597578	yes	19.53	26	10.1038/ncomms7505	[99]
PER0010	HCO70	PRJNA268964	SRP052307	n/a	SRR1761673	Illumina HiSeq 2500	PAIRED	NA	n/a	Tunapuco	Andean highlands	South America	human stool	6698447	yes	n/a	40	10.1038/ncomms7505	[99]
PER0011	HCO72	PRJNA268964	SRP052307	n/a	SRR1761674	Illumina HiSeq 2500	PAIRED	Obese	n/a	Tunapuco	Andean highlands	South America	human stool	3513166	no	20.36	5	10.1038/ncomms7505	[99]
PER0012	HCO74	PRJNA268964	SRP052307	n/a	SRR1761675	Illumina HiSeq 2500	PAIRED	Obese	n/a	Tunapuco	Andean highlands	South America	human stool	6025093	yes	31.53	36	10.1038/ncomms7505	[99]
PER0013	SM01	PRJNA268964	SRP052307	n/a	SRR1761698	Illumina HiSeq 2500	PAIRED	NA	n/a	Matses	Pervian highlands	South America	human stool	35415317	yes	n/a	30	10.1038/ncomms7505	[99]
PER0014	SM02	PRJNA268964	SRP052307	n/a	SRR1761699	Illumina HiSeq 2500	PAIRED	Healthy	n/a	Matses	Pervian highlands	South America	human stool	45077030	yes	23.95	25	10.1038/ncomms7505	[99]
PER0015	SM03	PRJNA268964	SRP052307	n/a	SRR1761700	Illumina HiSeq 2500	PAIRED	Healthy	n/a	Matses	Pervian highlands	South America	human stool	22223170	no	15.77	10	10.1038/ncomms7505	[99]
PER0016	SM05	PRJNA268964	SRP052307	n/a	SRR1761701	Illumina HiSeq 2500	PAIRED	NA	n/a	Matses	Pervian highlands	South America	human stool	23064470	no	n/a	1	10.1038/ncomms7505	[99]
PER0017	SM11	PRJNA268964	SRP052307	n/a	SRR1761702	Illumina HiSeq 2500	PAIRED	Healthy	n/a	Matses	Pervian highlands	South America	human stool	32172764	no	15.78	4	10.1038/ncomms7505	[99]
PER0018	SM18	PRJNA268964	SRP052307	n/a	SRR1761703	Illumina HiSeq 2500	PAIRED	Overweight	n/a	Matses	Pervian highlands	South America	human stool	31120212	yes	26.44	36	10.1038/ncomms7505	[99]
PER0019	SM20	PRJNA268964	SRP052307	n/a	SRR1761704	Illumina HiSeq 2500	PAIRED	Healthy	n/a	Matses	Pervian highlands	South America	human stool	29059286	yes	21.27	20	10.1038/ncomms7505	[99]
PER0020	SM23	PRJNA268964	SRP052307	n/a	SRR1761705	Illumina HiSeq 2500	PAIRED	Healthy	n/a	Matses	Pervian highlands	South America	human stool	29246497	no	15.66	7	10.1038/ncomms7505	[99]
PER0021	SM24	PRJNA268964	SRP052307	n/a	SRR1761706	Illumina HiSeq 2500	PAIRED	Healthy	n/a	Matses	Pervian highlands	South America	human stool	32150556	no	17.85	2	10.1038/ncomms7505	[99]
PER0022	SM25	PRJNA268964	SRP052307	n/a	SRR1761707	Illumina HiSeq 2500	PAIRED	NA	n/a	Matses	Pervian highlands	South America	human stool	30670037	no	n/a	2	10.1038/ncomms7505	[99]
PER0023	SM28	PRJNA268964	SRP052307	n/a	SRR1761708	Illumina HiSeq 2500	PAIRED	Healthy	n/a	Matses	Pervian highlands	South America	human stool	26916930	yes	19.47	52	10.1038/ncomms7505	[99]
PER0024	SM29	PRJNA268964	SRP052307	n/a	SRR1761709	Illumina HiSeq 2500	PAIRED	Underweight	n/a	Matses	Pervian highlands	South America	human stool	29679776	yes	17.9	50	10.1038/ncomms7505	[99]
PER0025	SM30	PRJNA268964	SRP052307	n/a	SRR1761710	Illumina HiSeq 2500	PAIRED	Healthy	n/a	Matses	Pervian highlands	South America	human stool	27403057	no	18.26	4	10.1038/ncomms7505	[99]
PER0026	SM31	PRJNA268964	SRP052307	n/a	SRR1761711	Illumina HiSeq 2500	PAIRED	Healthy	n/a	Matses	Pervian highlands	South America	human stool	29763287	yes	22.6	30	10.1038/ncomms7505	[99]
PER0027	SM32	PRJNA268964	SRP052307	n/a	SRR1761712	Illumina HiSeq 2500	PAIRED	Healthy	n/a	Matses	Pervian highlands	South America	human stool	34345773	yes	22.14	21	10.1038/ncomms7505	[99]
PER0028	SM33	PRJNA268964	SRP052307	n/a	SRR1761713	Illumina HiSeq 2500	PAIRED	Healthy	n/a	Matses	Pervian highlands	South America	human stool	28011827	no	16.45	5	10.1038/ncomms7505	[99]
PER0029	SM34	PRJNA268964	SRP052307	n/a	SRR1761714	Illumina HiSeq 2500	PAIRED	Healthy	n/a	Matses	Pervian highlands	South America	human stool	26523695	no	15.62	4	10.1038/ncomms7505	[99]
PER0030	SM37	PRJNA268964	SRP052307	n/a	SRR1761715	Illumina HiSeq 2500	PAIRED	Healthy	n/a	Matses	Pervian highlands	South America	human stool	26897725	no	19.84	12	10.1038/ncomms7505	[99]
PER0031	SM39	PRJNA268964	SRP052307	n/a	SRR1761716	Illumina HiSeq 2500	PAIRED	Overweight	n/a	Matses	Pervian highlands	South America	human stool	33171349	yes	28.93	40	10.1038/ncomms7505	[99]
PER0032	SM40	PRJNA268964	SRP052307	n/a	SRR1761717	Illumina HiSeq 2500	PAIRED	Healthy	n/a	Matses	Pervian highlands	South America	human stool	22027536	yes	22.72	18	10.1038/ncomms7505	[99]
PER0033	SM41	PRJNA268964	SRP052307	n/a	SRR1761718	Illumina HiSeq 2500	PAIRED	NA	n/a	Matses	Pervian highlands	South America	human stool	30018788	no	n/a	6	10.1038/ncomms7505	[99]
PER0034	SM42	PRJNA268964	SRP052307	n/a	SRR1761719	Illumina HiSeq 2500	PAIRED	Healthy	n/a	Matses	Pervian highlands	South America	human stool	27856765	no	16.73	4	10.1038/ncomms7505	[99]
PER0035	SM43	PRJNA268964	SRP052307	n/a	SRR1761720	Illumina HiSeq 2500	PAIRED	Healthy	n/a	Matses	Pervian highlands	South America	human stool	29093620	no	15.15	2	10.1038/ncomms7505	[99]
PER0036	SM44	PRJNA268964	SRP052307	n/a	SRR1761721	Illumina HiSeq 2500	PAIRED	Healthy	n/a	Matses	Pervian highlands	South America	human stool	29109143	no	19.83	4	10.1038/ncomms7505	[99]
SPA0001	O2.CD1-0	PRJEB5224	ERP004605	ERS396402	ERR414352	Illumina HiSeq 2000	PAIRED	healthy	n/a	n/a	Spain	Europe	human stool	n/a	yes	n/a	n/a	10.1038/nbt.2942	[92]
SPA0002	O2.CD1-0-PT	PRJEB5224	ERP004605	ERS396403	ERR414353	Illumina HiSeq 2000	PAIRED	healthy	n/a	n/a	Spain	Europe	human stool	n/a	yes	n/a	n/a	10.1038/nbt.2942	[92]
SPA0003	O2.CD2-0	PRJEB5224	ERP004605	ERS396404	ERR414354	Illumina HiSeq 2000	PAIRED	healthy	n/a	n/a	Spain	Europe	human stool	n/a	yes	n/a	n/a	10.1038/nbt.2942	[92]
SPA0004	O2.CD2-0-PT	PRJEB5224	ERP004605	ERS396405	ERR414355	Illumina HiSeq 2000	PAIRED	healthy	n/a	n/a	Spain	Europe	human stool	n/a	yes	n/a	n/a	10.1038/nbt.2942	[92]
SPA0005	O2.CD3-0-PT	PRJEB5224	ERP004605	ERS396406	ERR414356	Illumina HiSeq 2000	PAIRED	healthy	n/a	n/a	Spain	Europe	human stool	n/a	yes	n/a	n/a	10.1038/nbt.2942	[92]
SPA0006	O2.UC11-1	PRJEB5224	ERP004605	ERS396408	ERR414357	Illumina HiSeq 2000	PAIRED	healthy	n/a	n/a	Spain	Europe	human stool	n/a	yes	n/a	n/a	10.1038/nbt.2942	[92]
SPA0007	O2.UC1-1	PRJEB5224	ERP004605	ERS396407	ERR414358	Illumina HiSeq 2000	PAIRED	healthy	n/a	n/a	Spain	Europe	human stool	n/a	yes	n/a	n/a	10.1038/nbt.2942	[92]
SPA0008	O2.UC12-1	PRJEB5224	ERP004605	ERS396409	ERR414359	Illumina HiSeq 2000	PAIRED	healthy	n/a	n/a	Spain	Europe	human stool	n/a	yes	n/a	n/a	10.1038/nbt.2942	[92]
SPA0009	O2.UC13-1	PRJEB5224	ERP004605	ERS396410	ERR414360	Illumina HiSeq 2000	PAIRED	healthy	n/a	n/a	Spain	Europe	human stool	n/a	yes	n/a	n/a	10.1038/nbt.2942	[92]
SPA0010	O2.UC14-1	PRJEB5224	ERP004605	ERS396411	ERR414361	Illumina HiSeq 2000	PAIRED	healthy	n/a	n/a	Spain	Europe	human stool	n/a	yes	n/a	n/a	10.1038/nbt.2942	[92]
SPA0011	O2.UC15-0	PRJEB5224	ERP004605	ERS396412	ERR414362	Illumina HiSeq 2000	PAIRED	healthy	n/a	n/a	Spain	Europe	human stool	n/a	yes	n/a	n/a	10.1038/nbt.2942	[92]
SPA0012	O2.UC15-1	PRJEB5224	ERP004605	ERS396413	ERR414363	Illumina HiSeq 2000	PAIRED	healthy	n/a	n/a	Spain	Europe	human stool	n/a	yes	n/a	n/a	10.1038/nbt.2942	[92]
SPA0013	O2.UC15-2	PRJEB5224	ERP004605	ERS396414	ERR414364	Illumina HiSeq 2000	PAIRED	healthy	n/a	n/a	Spain	Europe	human stool	n/a	yes	n/a	n/a	10.1038/nbt.2942	[92]
SPA0014	O2.UC16-1	PRJEB5224	ERP004605	ERS396415	ERR414365	Illumina HiSeq 2000	PAIRED	healthy	n/a	n/a	Spain	Europe	human stool	n/a	yes	n/a	n/a	10.1038/nbt.2942	[92]
SPA0015	O2.UC17-1	PRJEB5224	ERP004605	ERS396416	ERR414366	Illumina HiSeq 2000	PAIRED	healthy	n/a	n/a	Spain	Europe	human stool	n/a	yes	n/a	n/a	10.1038/nbt.2942	[92]
SPA0016	O2.UC18-1	PRJEB5224	ERP004605	ERS396417	ERR414367	Illumina HiSeq 2000	PAIRED	healthy	n/a	n/a	Spain	Europe	human stool	n/a	yes	n/a	n/a	10.1038/nbt.2942	[92]
SPA0017	O2.UC19-1	PRJEB5224	ERP004605	ERS396418	ERR414368	Illumina HiSeq 2000	PAIRED	healthy	n/a	n/a	Spain	Europe	human stool	n/a	yes	n/a	n/a	10.1038/nbt.2942	[92]
SPA0018	O2.UC20-1	PRJEB5224	ERP004605	ERS396419	ERR414369	Illumina HiSeq 2000	PAIRED	healthy	n/a	n/a	Spain	Europe	human stool	n/a	yes	n/a	n/a	10.1038/nbt.2942	[92]
SPA0019	O2.UC21-1	PRJEB5224	ERP004605	ERS396421	ERR414370	Illumina HiSeq 2000	PAIRED	healthy	n/a	n/a	Spain	Europe	human stool	n/a	yes	n/a	n/a	10.1038/nbt.2942	[92]
SPA0020	O2.UC2-1	PRJEB5224	ERP004605	ERS396420	ERR414371	Illumina HiSeq 2000	PAIRED	healthy	n/a	n/a	Spain	Europe	human stool	n/a	yes	n/a	n/a	10.1038/nbt.2942	[92]
SPA0021	O2.UC22-1	PRJEB5224	ERP004605	ERS396422	ERR414372	Illumina HiSeq 2000	PAIRED	healthy	n/a	n/a	Spain	Europe	human stool	n/a	yes	n/a	n/a	10.1038/nbt.2942	[92]
SPA0022	O2.UC23-1	PRJEB5224	ERP004605	ERS396423	ERR414373	Illumina HiSeq 2000	PAIRED	healthy	n/a	n/a	Spain	Europe	human stool	n/a	yes	n/a	n/a	10.1038/nbt.2942	[92]
SPA0023	O2.UC24-1	PRJEB5224	ERP004605	ERS396424	ERR414374	Illumina HiSeq 2000	PAIRED	healthy	n/a	n/a	Spain	Europe	human stool	n/a	yes	n/a	n/a	10.1038/nbt.2942	[92]
SPA0024	O2.UC26-1	PRJEB5224	ERP004605	ERS396425	ERR414375	Illumina HiSeq 2000	PAIRED	healthy	n/a	n/a	Spain	Europe	human stool	n/a	yes	n/a	n/a	10.1038/nbt.2942	[92]
SPA0025	O2.UC27-1	PRJEB5224	ERP004605	ERS396426	ERR414376	Illumina HiSeq 2000	PAIRED	healthy	n/a	n/a	Spain	Europe	human stool	n/a	yes	n/a	n/a	10.1038/nbt.2942	[92]
SPA0026	O2.UC28-0	PRJEB5224	ERP004605	ERS396427	ERR414377	Illumina HiSeq 2000	PAIRED	healthy	n/a	n/a	Spain	Europe	human stool	n/a	yes	n/a	n/a	10.1038/nbt.2942	[92]
SPA0027	O2.UC28-1	PRJEB5224	ERP004605	ERS396428	ERR414378	Illumina HiSeq 2000	PAIRED	healthy	n/a	n/a	Spain	Europe	human stool	n/a	yes	n/a	n/a	10.1038/nbt.2942	[92]
SPA0028	O2.UC28-2	PRJEB5224	ERP004605	ERS396429	ERR414379	Illumina HiSeq 2000	PAIRED	healthy	n/a	n/a	Spain	Europe	human stool	n/a	yes	n/a	n/a	10.1038/nbt.2942	[92]
SPA0029	O2.UC29-1	PRJEB5224	ERP004605	ERS396430	ERR414380	Illumina HiSeq 2000	PAIRED	healthy	n/a	n/a	Spain	Europe	human stool	n/a	yes	n/a	n/a	10.1038/nbt.2942	[92]
SPA0030	O2.UC30-1	PRJEB5224	ERP004605	ERS396431	ERR414381	Illumina HiSeq 2000	PAIRED	healthy	n/a	n/a	Spain	Europe	human stool	n/a	yes	n/a	n/a	10.1038/nbt.2942	[92]
SPA0031	O2.UC31-1	PRJEB5224	ERP004605	ERS396433	ERR414382	Illumina HiSeq 2000	PAIRED	healthy	n/a	n/a	Spain	Europe	human stool	n/a	yes	n/a	n/a	10.1038/nbt.2942	[92]
SPA0032	O2.UC3-1	PRJEB5224	ERP004605	ERS396432	ERR414383	Illumina HiSeq 2000	PAIRED	healthy	n/a	n/a	Spain	Europe	human stool	n/a	yes	n/a	n/a	10.1038/nbt.2942	[92]
SPA0033	O2.UC32-1	PRJEB5224	ERP004605	ERS396434	ERR414384	Illumina HiSeq 2000	PAIRED	healthy	n/a	n/a	Spain	Europe	human stool	n/a	yes	n/a	n/a	10.1038/nbt.2942	[92]
SPA0034	O2.UC35-1	PRJEB5224	ERP004605	ERS396435	ERR414385	Illumina HiSeq 2000	PAIRED	healthy	n/a	n/a	Spain	Europe	human stool	n/a	yes	n/a	n/a	10.1038/nbt.2942	[92]
SPA0035	O2.UC36-0	PRJEB5224	ERP004605	ERS396436	ERR414386	Illumina HiSeq 2000	PAIRED	healthy	n/a	n/a	Spain	Europe	human stool	n/a	yes	n/a	n/a	10.1038/nbt.2942	[92]
SPA0036	O2.UC36-0	PRJEB5224	ERP004605	ERS396436	ERR414387	Illumina HiSeq 2000	PAIRED	healthy	n/a	n/a	Spain	Europe	human stool	n/a	yes	n/a	n/a	10.1038/nbt.2942	[92]
SPA0037	O2.UC36-1	PRJEB5224	ERP004605	ERS396437	ERR414388	Illumina HiSeq 2000	PAIRED	healthy	n/a	n/a	Spain	Europe	human stool	n/a	yes	n/a	n/a	10.1038/nbt.2942	[92]
SPA0038	O2.UC37-1	PRJEB5224	ERP004605	ERS396438	ERR414389	Illumina HiSeq 2000	PAIRED	healthy	n/a	n/a	Spain	Europe	human stool	n/a	yes	n/a	n/a	10.1038/nbt.2942	[92]
SPA0039	O2.UC38-1	PRJEB5224	ERP004605	ERS396439	ERR414390	Illumina HiSeq 2000	PAIRED	healthy	n/a	n/a	Spain	Europe	human stool	n/a	yes	n/a	n/a	10.1038/nbt.2942	[92]
SPA0040	O2.UC40-1	PRJEB5224	ERP004605	ERS396440	ERR414391	Illumina HiSeq 2000	PAIRED	healthy	n/a	n/a	Spain	Europe	human stool	n/a	yes	n/a	n/a	10.1038/nbt.2942	[92]
SPA0041	O2.UC41-1	PRJEB5224	ERP004605	ERS396442	ERR414392	Illumina HiSeq 2000	PAIRED	healthy	n/a	n/a	Spain	Europe	human stool	n/a	yes	n/a	n/a	10.1038/nbt.2942	[92]
SPA0042	O2.UC4-1	PRJEB5224	ERP004605	ERS396441	ERR414393	Illumina HiSeq 2000	PAIRED	healthy	n/a	n/a	Spain	Europe	human stool	n/a	yes	n/a	n/a	10.1038/nbt.2942	[92]
SPA0043	O2.UC43-1	PRJEB5224	ERP004605	ERS396443	ERR414394	Illumina HiSeq 2000	PAIRED	healthy	n/a	n/a	Spain	Europe	human stool	n/a	yes	n/a	n/a	10.1038/nbt.2942	[92]
SPA0044	O2.UC44-1	PRJEB5224	ERP004605	ERS396444	ERR414395	Illumina HiSeq 2000	PAIRED	healthy	n/a	n/a	Spain	Europe	human stool	n/a	yes	n/a	n/a	10.1038/nbt.2942	[92]
SPA0045	O2.UC46-1	PRJEB5224	ERP004605	ERS396445	ERR414396	Illumina HiSeq 2000	PAIRED	healthy	n/a	n/a	Spain	Europe	human stool	n/a	yes	n/a	n/a	10.1038/nbt.2942	[92]
SPA0046	O2.UC47-1	PRJEB5224	ERP004605	ERS396446	ERR414397	Illumina HiSeq 2000	PAIRED	healthy	n/a	n/a	Spain	Europe	human stool	n/a	yes	n/a	n/a	10.1038/nbt.2942	[92]
SPA0047	O2.UC48-1	PRJEB5224	ERP004605	ERS396447	ERR414398	Illumina HiSeq 2000	PAIRED	healthy	n/a	n/a	Spain	Europe	human stool	n/a	yes	n/a	n/a	10.1038/nbt.2942	[92]
SPA0048	O2.UC5-1	PRJEB5224	ERP004605	ERS396448	ERR414399	Illumina HiSeq 2000	PAIRED	healthy	n/a	n/a	Spain	Europe	human stool	n/a	yes	n/a	n/a	10.1038/nbt.2942	[92]
SPA0049	O2.UC6-0	PRJEB5224	ERP004605	ERS396449	ERR414400	Illumina HiSeq 2000	PAIRED	healthy	n/a	n/a	Spain	Europe	human stool	n/a	yes	n/a	n/a	10.1038/nbt.2942	[92]
SPA0050	O2.UC6-1	PRJEB5224	ERP004605	ERS396450	ERR414401	Illumina HiSeq 2000	PAIRED	healthy	n/a	n/a	Spain	Europe	human stool	n/a	yes	n/a	n/a	10.1038/nbt.2942	[92]
SPA0051	O2.UC6-2	PRJEB5224	ERP004605	ERS396451	ERR414402	Illumina HiSeq 2000	PAIRED	healthy	n/a	n/a	Spain	Europe	human stool	n/a	yes	n/a	n/a	10.1038/nbt.2942	[92]
SPA0052	O2.UC7-0	PRJEB5224	ERP004605	ERS396452	ERR414403	Illumina HiSeq 2000	PAIRED	healthy	n/a	n/a	Spain	Europe	human stool	n/a	yes	n/a	n/a	10.1038/nbt.2942	[92]
SPA0053	O2.UC7-1	PRJEB5224	ERP004605	ERS396453	ERR414404	Illumina HiSeq 2000	PAIRED	healthy	n/a	n/a	Spain	Europe	human stool	n/a	yes	n/a	n/a	10.1038/nbt.2942	[92]
SPA0054	O2.UC8-0	PRJEB5224	ERP004605	ERS396454	ERR414405	Illumina HiSeq 2000	PAIRED	healthy	n/a	n/a	Spain	Europe	human stool	n/a	yes	n/a	n/a	10.1038/nbt.2942	[92]
SPA0055	O2.UC8-1	PRJEB5224	ERP004605	ERS396455	ERR414406	Illumina HiSeq 2000	PAIRED	healthy	n/a	n/a	Spain	Europe	human stool	n/a	yes	n/a	n/a	10.1038/nbt.2942	[92]
SPA0056	O2.UC8-2	PRJEB5224	ERP004605	ERS396456	ERR414407	Illumina HiSeq 2000	PAIRED	healthy	n/a	n/a	Spain	Europe	human stool	n/a	yes	n/a	n/a	10.1038/nbt.2942	[92]
SPA0057	O2.UC9-1	PRJEB5224	ERP004605	ERS396457	ERR414408	Illumina HiSeq 2000	PAIRED	healthy	n/a	n/a	Spain	Europe	human stool	n/a	yes	n/a	n/a	10.1038/nbt.2942	[92]
SPA0058	V1.CD1-0-PN	PRJEB5224	ERP004605	ERS396458	ERR414409	Illumina HiSeq 2000	PAIRED	healthy	n/a	n/a	Spain	Europe	human stool	n/a	yes	n/a	n/a	10.1038/nbt.2942	[92]
SPA0059	V1.CD1-0-PT	PRJEB5224	ERP004605	ERS396459	ERR414410	Illumina HiSeq 2000	PAIRED	healthy	n/a	n/a	Spain	Europe	human stool	n/a	yes	n/a	n/a	10.1038/nbt.2942	[92]
SPA0060	V1.CD12-3	PRJEB5224	ERP004605	ERS396460	ERR414411	Illumina HiSeq 2000	PAIRED	healthy	n/a	n/a	Spain	Europe	human stool	n/a	yes	n/a	n/a	10.1038/nbt.2942	[92]
SPA0061	V1.CD12-3	PRJEB5224	ERP004605	ERS396460	ERR414412	Illumina HiSeq 2000	PAIRED	healthy	n/a	n/a	Spain	Europe	human stool	n/a	yes	n/a	n/a	10.1038/nbt.2942	[92]
SPA0062	V1.CD1-3-PN	PRJEB5224	ERP004605	ERS396461	ERR414413	Illumina HiSeq 2000	PAIRED	healthy	n/a	n/a	Spain	Europe	human stool	n/a	yes	n/a	n/a	10.1038/nbt.2942	[92]
SPA0063	V1.CD20-0	PRJEB5224	ERP004605	ERS396462	ERR414414	Illumina HiSeq 2000	PAIRED	healthy	n/a	n/a	Spain	Europe	human stool	n/a	yes	n/a	n/a	10.1038/nbt.2942	[92]
SPA0064	V1.CD20-0	PRJEB5224	ERP004605	ERS396462	ERR414415	Illumina HiSeq 2000	PAIRED	healthy	n/a	n/a	Spain	Europe	human stool	n/a	yes	n/a	n/a	10.1038/nbt.2942	[92]
SPA0065	V1.CD2-0-PN	PRJEB5224	ERP004605	ERS396463	ERR414416	Illumina HiSeq 2000	PAIRED	healthy	n/a	n/a	Spain	Europe	human stool	n/a	yes	n/a	n/a	10.1038/nbt.2942	[92]
SPA0066	V1.CD2-0-PT	PRJEB5224	ERP004605	ERS396464	ERR414417	Illumina HiSeq 2000	PAIRED	healthy	n/a	n/a	Spain	Europe	human stool	n/a	yes	n/a	n/a	10.1038/nbt.2942	[92]
SPA0067	V1.CD3-0-PN	PRJEB5224	ERP004605	ERS396465	ERR414418	Illumina HiSeq 2000	PAIRED	healthy	n/a	n/a	Spain	Europe	human stool	n/a	yes	n/a	n/a	10.1038/nbt.2942	[92]
SPA0068	V1.CD3-0-PT	PRJEB5224	ERP004605	ERS396466	ERR414419	Illumina HiSeq 2000	PAIRED	healthy	n/a	n/a	Spain	Europe	human stool	n/a	yes	n/a	n/a	10.1038/nbt.2942	[92]
SPA0069	V1.CD32-0	PRJEB5224	ERP004605	ERS396467	ERR414420	Illumina HiSeq 2000	PAIRED	healthy	n/a	n/a	Spain	Europe	human stool	n/a	yes	n/a	n/a	10.1038/nbt.2942	[92]
SPA0070	V1.CD32-0	PRJEB5224	ERP004605	ERS396467	ERR414421	Illumina HiSeq 2000	PAIRED	healthy	n/a	n/a	Spain	Europe	human stool	n/a	yes	n/a	n/a	10.1038/nbt.2942	[92]
SPA0071	V1.CD32-4	PRJEB5224	ERP004605	ERS396468	ERR414422	Illumina HiSeq 2000	PAIRED	healthy	n/a	n/a	Spain	Europe	human stool	n/a	yes	n/a	n/a	10.1038/nbt.2942	[92]
SPA0072	V1.CD32-4	PRJEB5224	ERP004605	ERS396468	ERR414423	Illumina HiSeq 2000	PAIRED	healthy	n/a	n/a	Spain	Europe	human stool	n/a	yes	n/a	n/a	10.1038/nbt.2942	[92]
SPA0073	V1.CD3-3-PN	PRJEB5224	ERP004605	ERS396469	ERR414424	Illumina HiSeq 2000	PAIRED	healthy	n/a	n/a	Spain	Europe	human stool	n/a	yes	n/a	n/a	10.1038/nbt.2942	[92]
SPA0074	V1.CD37-4	PRJEB5224	ERP004605	ERS396470	ERR414425	Illumina HiSeq 2000	PAIRED	healthy	n/a	n/a	Spain	Europe	human stool	n/a	yes	n/a	n/a	10.1038/nbt.2942	[92]
SPA0075	V1.CD40-0	PRJEB5224	ERP004605	ERS396471	ERR414426	Illumina HiSeq 2000	PAIRED	healthy	n/a	n/a	Spain	Europe	human stool	n/a	yes	n/a	n/a	10.1038/nbt.2942	[92]
SPA0076	V1.CD40-0	PRJEB5224	ERP004605	ERS396471	ERR414427	Illumina HiSeq 2000	PAIRED	healthy	n/a	n/a	Spain	Europe	human stool	n/a	yes	n/a	n/a	10.1038/nbt.2942	[92]
SPA0077	V1.CD4-0-PN	PRJEB5224	ERP004605	ERS396472	ERR414428	Illumina HiSeq 2000	PAIRED	healthy	n/a	n/a	Spain	Europe	human stool	n/a	yes	n/a	n/a	10.1038/nbt.2942	[92]
SPA0078	V1.CD4-0-PT	PRJEB5224	ERP004605	ERS396473	ERR414429	Illumina HiSeq 2000	PAIRED	healthy	n/a	n/a	Spain	Europe	human stool	n/a	yes	n/a	n/a	10.1038/nbt.2942	[92]
SPA0079	V1.CD43-0	PRJEB5224	ERP004605	ERS396474	ERR414430	Illumina HiSeq 2000	PAIRED	healthy	n/a	n/a	Spain	Europe	human stool	n/a	yes	n/a	n/a	10.1038/nbt.2942	[92]
SPA0080	V1.CD44-0	PRJEB5224	ERP004605	ERS396475	ERR414431	Illumina HiSeq 2000	PAIRED	healthy	n/a	n/a	Spain	Europe	human stool	n/a	yes	n/a	n/a	10.1038/nbt.2942	[92]
SPA0081	V1.CD44-0	PRJEB5224	ERP004605	ERS396475	ERR414432	Illumina HiSeq 2000	PAIRED	healthy	n/a	n/a	Spain	Europe	human stool	n/a	yes	n/a	n/a	10.1038/nbt.2942	[92]
SPA0082	V1.CD44-4	PRJEB5224	ERP004605	ERS396476	ERR414433	Illumina HiSeq 2000	PAIRED	healthy	n/a	n/a	Spain	Europe	human stool	n/a	yes	n/a	n/a	10.1038/nbt.2942	[92]
SPA0083	V1.CD45-0	PRJEB5224	ERP004605	ERS396477	ERR414434	Illumina HiSeq 2000	PAIRED	healthy	n/a	n/a	Spain	Europe	human stool	n/a	yes	n/a	n/a	10.1038/nbt.2942	[92]
SPA0084	V1.CD45-0	PRJEB5224	ERP004605	ERS396477	ERR414435	Illumina HiSeq 2000	PAIRED	healthy	n/a	n/a	Spain	Europe	human stool	n/a	yes	n/a	n/a	10.1038/nbt.2942	[92]
SPA0085	V1.CD46-0	PRJEB5224	ERP004605	ERS396478	ERR414436	Illumina HiSeq 2000	PAIRED	healthy	n/a	n/a	Spain	Europe	human stool	n/a	yes	n/a	n/a	10.1038/nbt.2942	[92]
SPA0086	V1.CD46-0	PRJEB5224	ERP004605	ERS396478	ERR414437	Illumina HiSeq 2000	PAIRED	healthy	n/a	n/a	Spain	Europe	human stool	n/a	yes	n/a	n/a	10.1038/nbt.2942	[92]
SPA0087	V1.CD48-0	PRJEB5224	ERP004605	ERS396479	ERR414438	Illumina HiSeq 2000	PAIRED	healthy	n/a	n/a	Spain	Europe	human stool	n/a	yes	n/a	n/a	10.1038/nbt.2942	[92]
SPA0088	V1.CD48-0	PRJEB5224	ERP004605	ERS396479	ERR414439	Illumina HiSeq 2000	PAIRED	healthy	n/a	n/a	Spain	Europe	human stool	n/a	yes	n/a	n/a	10.1038/nbt.2942	[92]
SPA0089	V1.CD49-0	PRJEB5224	ERP004605	ERS396480	ERR414440	Illumina HiSeq 2000	PAIRED	healthy	n/a	n/a	Spain	Europe	human stool	n/a	yes	n/a	n/a	10.1038/nbt.2942	[92]
SPA0090	V1.CD50-0	PRJEB5224	ERP004605	ERS396481	ERR414441	Illumina HiSeq 2000	PAIRED	healthy	n/a	n/a	Spain	Europe	human stool	n/a	yes	n/a	n/a	10.1038/nbt.2942	[92]
SPA0091	V1.CD5-0-PN	PRJEB5224	ERP004605	ERS396482	ERR414442	Illumina HiSeq 2000	PAIRED	healthy	n/a	n/a	Spain	Europe	human stool	n/a	yes	n/a	n/a	10.1038/nbt.2942	[92]
SPA0092	V1.CD51-0	PRJEB5224	ERP004605	ERS396483	ERR414443	Illumina HiSeq 2000	PAIRED	healthy	n/a	n/a	Spain	Europe	human stool	n/a	yes	n/a	n/a	10.1038/nbt.2942	[92]
SPA0093	V1.CD52-0	PRJEB5224	ERP004605	ERS396484	ERR414444	Illumina HiSeq 2000	PAIRED	healthy	n/a	n/a	Spain	Europe	human stool	n/a	yes	n/a	n/a	10.1038/nbt.2942	[92]
SPA0094	V1.CD53-0	PRJEB5224	ERP004605	ERS396485	ERR414445	Illumina HiSeq 2000	PAIRED	healthy	n/a	n/a	Spain	Europe	human stool	n/a	yes	n/a	n/a	10.1038/nbt.2942	[92]
SPA0095	V1.CD54-0	PRJEB5224	ERP004605	ERS396486	ERR414446	Illumina HiSeq 2000	PAIRED	healthy	n/a	n/a	Spain	Europe	human stool	n/a	yes	n/a	n/a	10.1038/nbt.2942	[92]
SPA0096	V1.CD55-0	PRJEB5224	ERP004605	ERS396487	ERR414447	Illumina HiSeq 2000	PAIRED	healthy	n/a	n/a	Spain	Europe	human stool	n/a	yes	n/a	n/a	10.1038/nbt.2942	[92]
SPA0097	V1.CD6-0-PN	PRJEB5224	ERP004605	ERS396488	ERR414448	Illumina HiSeq 2000	PAIRED	healthy	n/a	n/a	Spain	Europe	human stool	n/a	yes	n/a	n/a	10.1038/nbt.2942	[92]
SPA0098	V1.CD6-0-PT	PRJEB5224	ERP004605	ERS396489	ERR414449	Illumina HiSeq 2000	PAIRED	healthy	n/a	n/a	Spain	Europe	human stool	n/a	yes	n/a	n/a	10.1038/nbt.2942	[92]
SPA0099	V1.CD7-0-PN	PRJEB5224	ERP004605	ERS396490	ERR414450	Illumina HiSeq 2000	PAIRED	healthy	n/a	n/a	Spain	Europe	human stool	n/a	yes	n/a	n/a	10.1038/nbt.2942	[92]
SPA0100	V1.CD8-0-PN	PRJEB5224	ERP004605	ERS396491	ERR414451	Illumina HiSeq 2000	PAIRED	healthy	n/a	n/a	Spain	Europe	human stool	n/a	yes	n/a	n/a	10.1038/nbt.2942	[92]
SPA0101	V1.FI01	PRJEB5224	ERP004605	ERS396492	ERR414452	Illumina HiSeq 2000	PAIRED	healthy	n/a	n/a	Spain	Europe	human stool	n/a	yes	n/a	n/a	10.1038/nbt.2942	[92]
SPA0102	V1.FI02	PRJEB5224	ERP004605	ERS396493	ERR414453	Illumina HiSeq 2000	PAIRED	healthy	n/a	n/a	Spain	Europe	human stool	n/a	yes	n/a	n/a	10.1038/nbt.2942	[92]
SPA0103	V1.FI03	PRJEB5224	ERP004605	ERS396494	ERR414454	Illumina HiSeq 2000	PAIRED	healthy	n/a	n/a	Spain	Europe	human stool	n/a	yes	n/a	n/a	10.1038/nbt.2942	[92]
SPA0104	V1.FI04	PRJEB5224	ERP004605	ERS396495	ERR414455	Illumina HiSeq 2000	PAIRED	healthy	n/a	n/a	Spain	Europe	human stool	n/a	yes	n/a	n/a	10.1038/nbt.2942	[92]
SPA0105	V1.FI05	PRJEB5224	ERP004605	ERS396496	ERR414456	Illumina HiSeq 2000	PAIRED	healthy	n/a	n/a	Spain	Europe	human stool	n/a	yes	n/a	n/a	10.1038/nbt.2942	[92]
SPA0106	V1.FI06	PRJEB5224	ERP004605	ERS396497	ERR414457	Illumina HiSeq 2000	PAIRED	healthy	n/a	n/a	Spain	Europe	human stool	n/a	yes	n/a	n/a	10.1038/nbt.2942	[92]
SPA0107	V1.FI07	PRJEB5224	ERP004605	ERS396498	ERR414458	Illumina HiSeq 2000	PAIRED	healthy	n/a	n/a	Spain	Europe	human stool	n/a	yes	n/a	n/a	10.1038/nbt.2942	[92]
SPA0108	V1.FI08	PRJEB5224	ERP004605	ERS396499	ERR414459	Illumina HiSeq 2000	PAIRED	healthy	n/a	n/a	Spain	Europe	human stool	n/a	yes	n/a	n/a	10.1038/nbt.2942	[92]
SPA0109	V1.FI09	PRJEB5224	ERP004605	ERS396500	ERR414460	Illumina HiSeq 2000	PAIRED	healthy	n/a	n/a	Spain	Europe	human stool	n/a	yes	n/a	n/a	10.1038/nbt.2942	[92]
SPA0110	V1.FI10	PRJEB5224	ERP004605	ERS396501	ERR414461	Illumina HiSeq 2000	PAIRED	healthy	n/a	n/a	Spain	Europe	human stool	n/a	yes	n/a	n/a	10.1038/nbt.2942	[92]
SPA0111	V1.FI11	PRJEB5224	ERP004605	ERS396502	ERR414462	Illumina HiSeq 2000	PAIRED	healthy	n/a	n/a	Spain	Europe	human stool	n/a	yes	n/a	n/a	10.1038/nbt.2942	[92]
SPA0112	V1.FI12	PRJEB5224	ERP004605	ERS396503	ERR414463	Illumina HiSeq 2000	PAIRED	healthy	n/a	n/a	Spain	Europe	human stool	n/a	yes	n/a	n/a	10.1038/nbt.2942	[92]
SPA0113	V1.FI13	PRJEB5224	ERP004605	ERS396504	ERR414464	Illumina HiSeq 2000	PAIRED	healthy	n/a	n/a	Spain	Europe	human stool	n/a	yes	n/a	n/a	10.1038/nbt.2942	[92]
SPA0114	V1.FI14	PRJEB5224	ERP004605	ERS396505	ERR414465	Illumina HiSeq 2000	PAIRED	healthy	n/a	n/a	Spain	Europe	human stool	n/a	yes	n/a	n/a	10.1038/nbt.2942	[92]
SPA0115	V1.FI15	PRJEB5224	ERP004605	ERS396506	ERR414466	Illumina HiSeq 2000	PAIRED	healthy	n/a	n/a	Spain	Europe	human stool	n/a	yes	n/a	n/a	10.1038/nbt.2942	[92]
SPA0116	V1.FI16	PRJEB5224	ERP004605	ERS396507	ERR414467	Illumina HiSeq 2000	PAIRED	healthy	n/a	n/a	Spain	Europe	human stool	n/a	yes	n/a	n/a	10.1038/nbt.2942	[92]
SPA0117	V1.FI17	PRJEB5224	ERP004605	ERS396508	ERR414468	Illumina HiSeq 2000	PAIRED	healthy	n/a	n/a	Spain	Europe	human stool	n/a	yes	n/a	n/a	10.1038/nbt.2942	[92]
SPA0118	V1.FI18	PRJEB5224	ERP004605	ERS396509	ERR414469	Illumina HiSeq 2000	PAIRED	healthy	n/a	n/a	Spain	Europe	human stool	n/a	yes	n/a	n/a	10.1038/nbt.2942	[92]
SPA0119	V1.FI19	PRJEB5224	ERP004605	ERS396510	ERR414470	Illumina HiSeq 2000	PAIRED	healthy	n/a	n/a	Spain	Europe	human stool	n/a	yes	n/a	n/a	10.1038/nbt.2942	[92]
SPA0120	V1.FI20	PRJEB5224	ERP004605	ERS396511	ERR414471	Illumina HiSeq 2000	PAIRED	healthy	n/a	n/a	Spain	Europe	human stool	n/a	yes	n/a	n/a	10.1038/nbt.2942	[92]
SPA0121	V1.FI21	PRJEB5224	ERP004605	ERS396512	ERR414472	Illumina HiSeq 2000	PAIRED	healthy	n/a	n/a	Spain	Europe	human stool	n/a	yes	n/a	n/a	10.1038/nbt.2942	[92]
SPA0122	V1.FI22	PRJEB5224	ERP004605	ERS396513	ERR414473	Illumina HiSeq 2000	PAIRED	healthy	n/a	n/a	Spain	Europe	human stool	n/a	yes	n/a	n/a	10.1038/nbt.2942	[92]
SPA0123	V1.FI23	PRJEB5224	ERP004605	ERS396514	ERR414474	Illumina HiSeq 2000	PAIRED	healthy	n/a	n/a	Spain	Europe	human stool	n/a	yes	n/a	n/a	10.1038/nbt.2942	[92]
SPA0124	V1.FI24	PRJEB5224	ERP004605	ERS396515	ERR414475	Illumina HiSeq 2000	PAIRED	healthy	n/a	n/a	Spain	Europe	human stool	n/a	yes	n/a	n/a	10.1038/nbt.2942	[92]
SPA0125	V1.FI25	PRJEB5224	ERP004605	ERS396516	ERR414476	Illumina HiSeq 2000	PAIRED	healthy	n/a	n/a	Spain	Europe	human stool	n/a	yes	n/a	n/a	10.1038/nbt.2942	[92]
SPA0126	V1.FI26	PRJEB5224	ERP004605	ERS396517	ERR414477	Illumina HiSeq 2000	PAIRED	healthy	n/a	n/a	Spain	Europe	human stool	n/a	yes	n/a	n/a	10.1038/nbt.2942	[92]
SPA0127	V1.FI27	PRJEB5224	ERP004605	ERS396518	ERR414478	Illumina HiSeq 2000	PAIRED	healthy	n/a	n/a	Spain	Europe	human stool	n/a	yes	n/a	n/a	10.1038/nbt.2942	[92]
SPA0128	V1.FI28	PRJEB5224	ERP004605	ERS396519	ERR414479	Illumina HiSeq 2000	PAIRED	healthy	n/a	n/a	Spain	Europe	human stool	n/a	yes	n/a	n/a	10.1038/nbt.2942	[92]
SPA0129	V1.FI29	PRJEB5224	ERP004605	ERS396520	ERR414480	Illumina HiSeq 2000	PAIRED	healthy	n/a	n/a	Spain	Europe	human stool	n/a	yes	n/a	n/a	10.1038/nbt.2942	[92]
SPA0130	V1.FI30	PRJEB5224	ERP004605	ERS396521	ERR414481	Illumina HiSeq 2000	PAIRED	healthy	n/a	n/a	Spain	Europe	human stool	n/a	yes	n/a	n/a	10.1038/nbt.2942	[92]
SPA0131	V1.FI31	PRJEB5224	ERP004605	ERS396522	ERR414482	Illumina HiSeq 2000	PAIRED	healthy	n/a	n/a	Spain	Europe	human stool	n/a	yes	n/a	n/a	10.1038/nbt.2942	[92]
SPA0132	V1.FI32	PRJEB5224	ERP004605	ERS396523	ERR414483	Illumina HiSeq 2000	PAIRED	healthy	n/a	n/a	Spain	Europe	human stool	n/a	yes	n/a	n/a	10.1038/nbt.2942	[92]
SPA0133	V1.FI33	PRJEB5224	ERP004605	ERS396524	ERR414484	Illumina HiSeq 2000	PAIRED	healthy	n/a	n/a	Spain	Europe	human stool	n/a	yes	n/a	n/a	10.1038/nbt.2942	[92]
SPA0134	V1.FI34	PRJEB5224	ERP004605	ERS396525	ERR414485	Illumina HiSeq 2000	PAIRED	healthy	n/a	n/a	Spain	Europe	human stool	n/a	yes	n/a	n/a	10.1038/nbt.2942	[92]
SPA0135	V1.FI35	PRJEB5224	ERP004605	ERS396526	ERR414486	Illumina HiSeq 2000	PAIRED	healthy	n/a	n/a	Spain	Europe	human stool	n/a	yes	n/a	n/a	10.1038/nbt.2942	[92]
SPA0136	V1.FI36	PRJEB5224	ERP004605	ERS396527	ERR414487	Illumina HiSeq 2000	PAIRED	healthy	n/a	n/a	Spain	Europe	human stool	n/a	yes	n/a	n/a	10.1038/nbt.2942	[92]
SPA0137	V1.FI37	PRJEB5224	ERP004605	ERS396528	ERR414488	Illumina HiSeq 2000	PAIRED	healthy	n/a	n/a	Spain	Europe	human stool	n/a	yes	n/a	n/a	10.1038/nbt.2942	[92]
SPA0138	V1.UC22-1	PRJEB5224	ERP004605	ERS396529	ERR414489	Illumina HiSeq 2000	PAIRED	healthy	n/a	n/a	Spain	Europe	human stool	n/a	yes	n/a	n/a	10.1038/nbt.2942	[92]
SPA0139	V1.UC22-1	PRJEB5224	ERP004605	ERS396529	ERR414490	Illumina HiSeq 2000	PAIRED	healthy	n/a	n/a	Spain	Europe	human stool	n/a	yes	n/a	n/a	10.1038/nbt.2942	[92]
SPA0140	V1.UC38-4	PRJEB5224	ERP004605	ERS396530	ERR414491	Illumina HiSeq 2000	PAIRED	healthy	n/a	n/a	Spain	Europe	human stool	n/a	yes	n/a	n/a	10.1038/nbt.2942	[92]
SPA0141	V1.UC38-4	PRJEB5224	ERP004605	ERS396530	ERR414492	Illumina HiSeq 2000	PAIRED	healthy	n/a	n/a	Spain	Europe	human stool	n/a	yes	n/a	n/a	10.1038/nbt.2942	[92]
SPA0142	V1.UC39-4	PRJEB5224	ERP004605	ERS396531	ERR414493	Illumina HiSeq 2000	PAIRED	healthy	n/a	n/a	Spain	Europe	human stool	n/a	yes	n/a	n/a	10.1038/nbt.2942	[92]
SPA0143	V1.UC40-1	PRJEB5224	ERP004605	ERS396532	ERR414494	Illumina HiSeq 2000	PAIRED	healthy	n/a	n/a	Spain	Europe	human stool	n/a	yes	n/a	n/a	10.1038/nbt.2942	[92]
SPA0144	V1.UC40-1	PRJEB5224	ERP004605	ERS396532	ERR414495	Illumina HiSeq 2000	PAIRED	healthy	n/a	n/a	Spain	Europe	human stool	n/a	yes	n/a	n/a	10.1038/nbt.2942	[92]
SPA0145	V1.UC47-4	PRJEB5224	ERP004605	ERS396533	ERR414496	Illumina HiSeq 2000	PAIRED	healthy	n/a	n/a	Spain	Europe	human stool	n/a	yes	n/a	n/a	10.1038/nbt.2942	[92]
SPA0146	V1.UC54-4	PRJEB5224	ERP004605	ERS396534	ERR414497	Illumina HiSeq 2000	PAIRED	healthy	n/a	n/a	Spain	Europe	human stool	n/a	yes	n/a	n/a	10.1038/nbt.2942	[92]
SPA0147	V1.UC56-1	PRJEB5224	ERP004605	ERS396535	ERR414498	Illumina HiSeq 2000	PAIRED	healthy	n/a	n/a	Spain	Europe	human stool	n/a	yes	n/a	n/a	10.1038/nbt.2942	[92]
SPA0148	V1.UC56-1	PRJEB5224	ERP004605	ERS396535	ERR414499	Illumina HiSeq 2000	PAIRED	healthy	n/a	n/a	Spain	Europe	human stool	n/a	yes	n/a	n/a	10.1038/nbt.2942	[92]
SPA0149	V1.UC58-4	PRJEB5224	ERP004605	ERS396536	ERR414500	Illumina HiSeq 2000	PAIRED	healthy	n/a	n/a	Spain	Europe	human stool	n/a	yes	n/a	n/a	10.1038/nbt.2942	[92]
SPA0150	V1.UC59-0	PRJEB5224	ERP004605	ERS396537	ERR414501	Illumina HiSeq 2000	PAIRED	healthy	n/a	n/a	Spain	Europe	human stool	n/a	yes	n/a	n/a	10.1038/nbt.2942	[92]
SPA0151	V1.UC59-0	PRJEB5224	ERP004605	ERS396537	ERR414502	Illumina HiSeq 2000	PAIRED	healthy	n/a	n/a	Spain	Europe	human stool	n/a	yes	n/a	n/a	10.1038/nbt.2942	[92]
SPA0152	V1.UC59-4	PRJEB5224	ERP004605	ERS396538	ERR414503	Illumina HiSeq 2000	PAIRED	healthy	n/a	n/a	Spain	Europe	human stool	n/a	yes	n/a	n/a	10.1038/nbt.2942	[92]
SPA0153	V1.UC60-0	PRJEB5224	ERP004605	ERS396539	ERR414504	Illumina HiSeq 2000	PAIRED	healthy	n/a	n/a	Spain	Europe	human stool	n/a	yes	n/a	n/a	10.1038/nbt.2942	[92]
SPA0154	V1.UC60-0	PRJEB5224	ERP004605	ERS396539	ERR414505	Illumina HiSeq 2000	PAIRED	healthy	n/a	n/a	Spain	Europe	human stool	n/a	yes	n/a	n/a	10.1038/nbt.2942	[92]
SPA0155	V1.UC60-0	PRJEB5224	ERP004605	ERS396539	ERR414506	Illumina HiSeq 2000	PAIRED	healthy	n/a	n/a	Spain	Europe	human stool	n/a	yes	n/a	n/a	10.1038/nbt.2942	[92]
SPA0156	V1.UC63-0	PRJEB5224	ERP004605	ERS396540	ERR414507	Illumina HiSeq 2000	PAIRED	healthy	n/a	n/a	Spain	Europe	human stool	n/a	yes	n/a	n/a	10.1038/nbt.2942	[92]
SPA0157	V1.UC63-0	PRJEB5224	ERP004605	ERS396540	ERR414508	Illumina HiSeq 2000	PAIRED	healthy	n/a	n/a	Spain	Europe	human stool	n/a	yes	n/a	n/a	10.1038/nbt.2942	[92]
SPA0158	V1.UC63-0	PRJEB5224	ERP004605	ERS396540	ERR414509	Illumina HiSeq 2000	PAIRED	healthy	n/a	n/a	Spain	Europe	human stool	n/a	yes	n/a	n/a	10.1038/nbt.2942	[92]
TAN0001	10001	PRJNA278393	SRP056480	SRS882224	SRR1927149	ILLUMINA	PAIRED	healthy	n/a	n/a	Tanzania	Africa	human stool	n/a	yes	n/a	n/a	10.1016/j.cub.2015.04.055	[100]
TAN0002	10010	PRJNA278393	SRP056480	SRS882242	SRR1929408	ILLUMINA	PAIRED	healthy	n/a	n/a	Tanzania	Africa	human stool	n/a	yes	n/a	n/a	10.1016/j.cub.2015.04.055	[100]
TAN0003	10011	PRJNA278393	SRP056480	SRS882244	SRR1929484	ILLUMINA	PAIRED	healthy	n/a	n/a	Tanzania	Africa	human stool	n/a	yes	n/a	n/a	10.1016/j.cub.2015.04.055	[100]
TAN0004	10012	PRJNA278393	SRP056480	SRS882245	SRR1929485	ILLUMINA	PAIRED	healthy	n/a	n/a	Tanzania	Africa	human stool	n/a	yes	n/a	n/a	10.1016/j.cub.2015.04.055	[100]
TAN0005	10013	PRJNA278393	SRP056480	SRS883017	SRR1929563	ILLUMINA	PAIRED	healthy	n/a	n/a	Tanzania	Africa	human stool	n/a	yes	n/a	n/a	10.1016/j.cub.2015.04.055	[100]
TAN0006	10015	PRJNA278393	SRP056480	SRS883018	SRR1929574	ILLUMINA	PAIRED	healthy	n/a	n/a	Tanzania	Africa	human stool	n/a	yes	n/a	n/a	10.1016/j.cub.2015.04.055	[100]
TAN0007	10014	PRJNA278393	SRP056480	SRS883019	SRR1930121	ILLUMINA	PAIRED	healthy	n/a	n/a	Tanzania	Africa	human stool	n/a	yes	n/a	n/a	10.1016/j.cub.2015.04.055	[100]
TAN0008	10016	PRJNA278393	SRP056480	SRS883020	SRR1930122	ILLUMINA	PAIRED	healthy	n/a	n/a	Tanzania	Africa	human stool	n/a	yes	n/a	n/a	10.1016/j.cub.2015.04.055	[100]
TAN0009	10017	PRJNA278393	SRP056480	SRS883021	SRR1930123	ILLUMINA	PAIRED	healthy	n/a	n/a	Tanzania	Africa	human stool	n/a	yes	n/a	n/a	10.1016/j.cub.2015.04.055	[100]
TAN0010	10018	PRJNA278393	SRP056480	SRS883022	SRR1930128	ILLUMINA	PAIRED	healthy	n/a	n/a	Tanzania	Africa	human stool	n/a	yes	n/a	n/a	10.1016/j.cub.2015.04.055	[100]
TAN0011	10019	PRJNA278393	SRP056480	SRS883023	SRR1930132	ILLUMINA	PAIRED	healthy	n/a	n/a	Tanzania	Africa	human stool	n/a	yes	n/a	n/a	10.1016/j.cub.2015.04.055	[100]
TAN0012	10002	PRJNA278393	SRP056480	SRS883024	SRR1930133	ILLUMINA	PAIRED	healthy	n/a	n/a	Tanzania	Africa	human stool	n/a	yes	n/a	n/a	10.1016/j.cub.2015.04.055	[100]
TAN0013	10020	PRJNA278393	SRP056480	SRS883025	SRR1930134	ILLUMINA	PAIRED	healthy	n/a	n/a	Tanzania	Africa	human stool	n/a	yes	n/a	n/a	10.1016/j.cub.2015.04.055	[100]
TAN0014	10021	PRJNA278393	SRP056480	SRS883026	SRR1930136	ILLUMINA	PAIRED	healthy	n/a	n/a	Tanzania	Africa	human stool	n/a	yes	n/a	n/a	10.1016/j.cub.2015.04.055	[100]
TAN0015	10022	PRJNA278393	SRP056480	SRS883027	SRR1930138	ILLUMINA	PAIRED	healthy	n/a	n/a	Tanzania	Africa	human stool	n/a	yes	n/a	n/a	10.1016/j.cub.2015.04.055	[100]
TAN0016	10023	PRJNA278393	SRP056480	SRS883028	SRR1930140	ILLUMINA	PAIRED	healthy	n/a	n/a	Tanzania	Africa	human stool	n/a	yes	n/a	n/a	10.1016/j.cub.2015.04.055	[100]
TAN0017	10024	PRJNA278393	SRP056480	SRS883029	SRR1930141	ILLUMINA	PAIRED	healthy	n/a	n/a	Tanzania	Africa	human stool	n/a	yes	n/a	n/a	10.1016/j.cub.2015.04.055	[100]
TAN0018	10025	PRJNA278393	SRP056480	SRS883030	SRR1930142	ILLUMINA	PAIRED	healthy	n/a	n/a	Tanzania	Africa	human stool	n/a	yes	n/a	n/a	10.1016/j.cub.2015.04.055	[100]
TAN0019	10026	PRJNA278393	SRP056480	SRS883031	SRR1930143	ILLUMINA	PAIRED	healthy	n/a	n/a	Tanzania	Africa	human stool	n/a	yes	n/a	n/a	10.1016/j.cub.2015.04.055	[100]
TAN0020	10027	PRJNA278393	SRP056480	SRS883032	SRR1930144	ILLUMINA	PAIRED	healthy	n/a	n/a	Tanzania	Africa	human stool	n/a	yes	n/a	n/a	10.1016/j.cub.2015.04.055	[100]
TAN0021	10003	PRJNA278393	SRP056480	SRS883034	SRR1930145	ILLUMINA	PAIRED	healthy	n/a	n/a	Tanzania	Africa	human stool	n/a	yes	n/a	n/a	10.1016/j.cub.2015.04.055	[100]
TAN0022	10004	PRJNA278393	SRP056480	SRS883035	SRR1930149	ILLUMINA	PAIRED	healthy	n/a	n/a	Tanzania	Africa	human stool	n/a	yes	n/a	n/a	10.1016/j.cub.2015.04.055	[100]
TAN0023	10005	PRJNA278393	SRP056480	SRS883036	SRR1930176	ILLUMINA	PAIRED	healthy	n/a	n/a	Tanzania	Africa	human stool	n/a	yes	n/a	n/a	10.1016/j.cub.2015.04.055	[100]
TAN0024	10006	PRJNA278393	SRP056480	SRS883037	SRR1930177	ILLUMINA	PAIRED	healthy	n/a	n/a	Tanzania	Africa	human stool	n/a	yes	n/a	n/a	10.1016/j.cub.2015.04.055	[100]
TAN0025	10007	PRJNA278393	SRP056480	SRS883038	SRR1930179	ILLUMINA	PAIRED	healthy	n/a	n/a	Tanzania	Africa	human stool	n/a	yes	n/a	n/a	10.1016/j.cub.2015.04.055	[100]
TAN0026	10008	PRJNA278393	SRP056480	SRS883039	SRR1930187	ILLUMINA	PAIRED	healthy	n/a	n/a	Tanzania	Africa	human stool	n/a	yes	n/a	n/a	10.1016/j.cub.2015.04.055	[100]
TAN0027	10009	PRJNA278393	SRP056480	SRS883040	SRR1930244	ILLUMINA	PAIRED	healthy	n/a	n/a	Tanzania	Africa	human stool	n/a	yes	n/a	n/a	10.1016/j.cub.2015.04.055	[100]
USA0001_01	158458797	PRJNA48479	SRP002163	SRS011061	n/a	ILLUMINA	PAIRED	healthy	n/a	n/a	USA	North America	human stool	n/a	yes	n/a	n/a	10.1038/nature11209	[104]
USA0003_01	158499257	PRJNA48479	SRP002163	SRS011134	n/a	ILLUMINA	PAIRED	healthy	n/a	n/a	USA	North America	human stool	n/a	yes	n/a	n/a	10.1038/nature11209	[104]
USA0004_01	158742018	PRJNA48479	SRP002163	SRS011239	n/a	ILLUMINA	PAIRED	healthy	n/a	n/a	USA	North America	human stool	n/a	yes	n/a	n/a	10.1038/nature11209	[104]
USA0005_01	158802708	PRJNA48479	SRP002163	SRS011271	n/a	ILLUMINA	PAIRED	healthy	n/a	n/a	USA	North America	human stool	n/a	yes	n/a	n/a	10.1038/nature11209	[104]
USA0006_01	158944319	PRJNA48479	SRP002163	SRS011302	n/a	ILLUMINA	PAIRED	healthy	n/a	n/a	USA	North America	human stool	n/a	yes	n/a	n/a	10.1038/nature11209	[104]
USA0007_01	159247771	PRJNA48479	SRP002163	SRS011405	n/a	ILLUMINA	PAIRED	healthy	n/a	n/a	USA	North America	human stool	n/a	yes	n/a	n/a	10.1038/nature11209	[104]
USA0008_01	159146620	PRJNA48479	SRP002163	SRS011452	n/a	ILLUMINA	PAIRED	healthy	n/a	n/a	USA	North America	human stool	n/a	yes	n/a	n/a	10.1038/nature11209	[104]
USA0009_01	159166850	PRJNA48479	SRP002163	SRS011529	n/a	ILLUMINA	PAIRED	healthy	n/a	n/a	USA	North America	human stool	n/a	yes	n/a	n/a	10.1038/nature11209	[104]
USA0010_01	159733294	PRJNA48479	SRP002163	SRS011586	n/a	ILLUMINA	PAIRED	healthy	n/a	n/a	USA	North America	human stool	n/a	yes	n/a	n/a	10.1038/nature11209	[104]
USA0011_01	158337416	PRJNA48479	SRP002163	SRS012273	n/a	ILLUMINA	PAIRED	healthy	n/a	n/a	USA	North America	human stool	n/a	yes	n/a	n/a	10.1038/nature11209	[104]
USA0012_01	158883629	PRJNA48479	SRP002163	SRS012902	n/a	ILLUMINA	PAIRED	healthy	n/a	n/a	USA	North America	human stool	n/a	yes	n/a	n/a	10.1038/nature11209	[104]
USA0013_01	159369152	PRJNA48479	SRP002163	SRS013158	n/a	ILLUMINA	PAIRED	healthy	n/a	n/a	USA	North America	human stool	n/a	yes	n/a	n/a	10.1038/nature11209	[104]
USA0014_01	159591683	PRJNA48479	SRP002163	SRS013215	n/a	ILLUMINA	PAIRED	healthy	n/a	n/a	USA	North America	human stool	n/a	yes	n/a	n/a	10.1038/nature11209	[104]
USA0015_01	159207311	PRJNA48479	SRP002163	SRS013476	n/a	ILLUMINA	PAIRED	healthy	n/a	n/a	USA	North America	human stool	n/a	yes	n/a	n/a	10.1038/nature11209	[104]
USA0016_01	159227541	PRJNA48479	SRP002163	SRS013521	n/a	ILLUMINA	PAIRED	healthy	n/a	n/a	USA	North America	human stool	n/a	yes	n/a	n/a	10.1038/nature11209	[104]
USA0017_01	159268001	PRJNA48479	SRP002163	SRS013687	n/a	ILLUMINA	PAIRED	healthy	n/a	n/a	USA	North America	human stool	n/a	yes	n/a	n/a	10.1038/nature11209	[104]
USA0018_01	159571453	PRJNA48479	SRP002163	SRS013800	n/a	ILLUMINA	PAIRED	healthy	n/a	n/a	USA	North America	human stool	n/a	yes	n/a	n/a	10.1038/nature11209	[104]
USA0019_01	763496533	PRJNA48479	SRP002163	SRS013951	n/a	ILLUMINA	PAIRED	healthy	n/a	n/a	USA	North America	human stool	n/a	yes	n/a	n/a	10.1038/nature11209	[104]
USA0020_01	763678604	PRJNA48479	SRP002163	SRS014235	n/a	ILLUMINA	PAIRED	healthy	n/a	n/a	USA	North America	human stool	n/a	yes	n/a	n/a	10.1038/nature11209	[104]
USA0021_01	763536994	PRJNA48479	SRP002163	SRS014287	n/a	ILLUMINA	PAIRED	healthy	n/a	n/a	USA	North America	human stool	n/a	yes	n/a	n/a	10.1038/nature11209	[104]
USA0022_01	763820215	PRJNA48479	SRP002163	SRS014313	n/a	ILLUMINA	PAIRED	healthy	n/a	n/a	USA	North America	human stool	n/a	yes	n/a	n/a	10.1038/nature11209	[104]
USA0023_01	763577454	PRJNA48479	SRP002163	SRS014459	n/a	ILLUMINA	PAIRED	healthy	n/a	n/a	USA	North America	human stool	n/a	yes	n/a	n/a	10.1038/nature11209	[104]
USA0024_01	763840445	PRJNA48479	SRP002163	SRS014613	n/a	ILLUMINA	PAIRED	healthy	n/a	n/a	USA	North America	human stool	n/a	yes	n/a	n/a	10.1038/nature11209	[104]
USA0025_01	763961826	PRJNA48479	SRP002163	SRS014683	n/a	ILLUMINA	PAIRED	healthy	n/a	n/a	USA	North America	human stool	n/a	yes	n/a	n/a	10.1038/nature11209	[104]
USA0026_01	763860675	PRJNA48479	SRP002163	SRS014923	n/a	ILLUMINA	PAIRED	healthy	n/a	n/a	USA	North America	human stool	n/a	yes	n/a	n/a	10.1038/nature11209	[104]
USA0027_01	764062976	PRJNA48479	SRP002163	SRS014979	n/a	ILLUMINA	PAIRED	healthy	n/a	n/a	USA	North America	human stool	n/a	yes	n/a	n/a	10.1038/nature11209	[104]
USA0030_01	763759525	PRJNA48479	SRP002163	SRS015190	n/a	ILLUMINA	PAIRED	healthy	n/a	n/a	USA	North America	human stool	n/a	yes	n/a	n/a	10.1038/nature11209	[104]
USA0031_01	764143897	PRJNA48479	SRP002163	SRS015217	n/a	ILLUMINA	PAIRED	healthy	n/a	n/a	USA	North America	human stool	n/a	yes	n/a	n/a	10.1038/nature11209	[104]
USA0032_01	763982056	PRJNA48479	SRP002163	SRS015264	n/a	ILLUMINA	PAIRED	healthy	n/a	n/a	USA	North America	human stool	n/a	yes	n/a	n/a	10.1038/nature11209	[104]
USA0033_01	764042746	PRJNA48479	SRP002163	SRS015369	n/a	ILLUMINA	PAIRED	healthy	n/a	n/a	USA	North America	human stool	n/a	yes	n/a	n/a	10.1038/nature11209	[104]
USA0034_01	700024086	PRJNA48479	SRP002163	SRS015431	n/a	ILLUMINA	PAIRED	healthy	n/a	n/a	USA	North America	human stool	n/a	yes	n/a	n/a	10.1038/nature11209	[104]
USA0035_01	700024233	PRJNA48479	SRP002163	SRS015578	n/a	ILLUMINA	PAIRED	healthy	n/a	n/a	USA	North America	human stool	n/a	yes	n/a	n/a	10.1038/nature11209	[104]
USA0036_01	764487809	PRJNA48479	SRP002163	SRS015663	n/a	ILLUMINA	PAIRED	healthy	n/a	n/a	USA	North America	human stool	n/a	yes	n/a	n/a	10.1038/nature11209	[104]
USA0037_01	764224817	PRJNA48479	SRP002163	SRS015782	n/a	ILLUMINA	PAIRED	healthy	n/a	n/a	USA	North America	human stool	n/a	yes	n/a	n/a	10.1038/nature11209	[104]
USA0038_01	763435843	PRJNA48479	SRP002163	SRS015794	n/a	ILLUMINA	PAIRED	healthy	n/a	n/a	USA	North America	human stool	n/a	yes	n/a	n/a	10.1038/nature11209	[104]
USA0039_01	764002286	PRJNA48479	SRP002163	SRS015854	n/a	ILLUMINA	PAIRED	healthy	n/a	n/a	USA	North America	human stool	n/a	yes	n/a	n/a	10.1038/nature11209	[104]
USA0040_01	700024545	PRJNA48479	SRP002163	SRS015890	n/a	ILLUMINA	PAIRED	healthy	n/a	n/a	USA	North America	human stool	n/a	yes	n/a	n/a	10.1038/nature11209	[104]
USA0041_01	764325968	PRJNA48479	SRP002163	SRS015960	n/a	ILLUMINA	PAIRED	healthy	n/a	n/a	USA	North America	human stool	n/a	yes	n/a	n/a	10.1038/nature11209	[104]
USA0042_01	764447348	PRJNA48479	SRP002163	SRS016018	n/a	ILLUMINA	PAIRED	healthy	n/a	n/a	USA	North America	human stool	n/a	yes	n/a	n/a	10.1038/nature11209	[104]
USA0043_01	764508039	PRJNA48479	SRP002163	SRS016056	n/a	ILLUMINA	PAIRED	healthy	n/a	n/a	USA	North America	human stool	n/a	yes	n/a	n/a	10.1038/nature11209	[104]
USA0044_01	764588959	PRJNA48479	SRP002163	SRS016095	n/a	ILLUMINA	PAIRED	healthy	n/a	n/a	USA	North America	human stool	n/a	yes	n/a	n/a	10.1038/nature11209	[104]
USA0045_01	764649650	PRJNA48479	SRP002163	SRS016203	n/a	ILLUMINA	PAIRED	healthy	n/a	n/a	USA	North America	human stool	n/a	yes	n/a	n/a	10.1038/nature11209	[104]
USA0046_01	764669880	PRJNA48479	SRP002163	SRS016267	n/a	ILLUMINA	PAIRED	healthy	n/a	n/a	USA	North America	human stool	n/a	yes	n/a	n/a	10.1038/nature11209	[104]
USA0047_01	765074482	PRJNA48479	SRP002163	SRS016335	n/a	ILLUMINA	PAIRED	healthy	n/a	n/a	USA	North America	human stool	n/a	yes	n/a	n/a	10.1038/nature11209	[104]
USA0048_01	159753524	PRJNA48479	SRP002163	SRS016495	n/a	ILLUMINA	PAIRED	healthy	n/a	n/a	USA	North America	human stool	n/a	yes	n/a	n/a	10.1038/nature11209	[104]
USA0049_01	159915365	PRJNA48479	SRP002163	SRS016585	n/a	ILLUMINA	PAIRED	healthy	n/a	n/a	USA	North America	human stool	n/a	yes	n/a	n/a	10.1038/nature11209	[104]
USA0050_01	160421117	PRJNA48479	SRP002163	SRS016753	n/a	ILLUMINA	PAIRED	healthy	n/a	n/a	USA	North America	human stool	n/a	yes	n/a	n/a	10.1038/nature11209	[104]
USA0051_01	159611913	PRJNA48479	SRP002163	SRS016954	n/a	ILLUMINA	PAIRED	healthy	n/a	n/a	USA	North America	human stool	n/a	yes	n/a	n/a	10.1038/nature11209	[104]
USA0052_01	159490532	PRJNA48479	SRP002163	SRS016989	n/a	ILLUMINA	PAIRED	healthy	n/a	n/a	USA	North America	human stool	n/a	yes	n/a	n/a	10.1038/nature11209	[104]
USA0053_01	159814214	PRJNA48479	SRP002163	SRS017191	n/a	ILLUMINA	PAIRED	healthy	n/a	n/a	USA	North America	human stool	n/a	yes	n/a	n/a	10.1038/nature11209	[104]
USA0054_01	159510762	PRJNA48479	SRP002163	SRS017247	n/a	ILLUMINA	PAIRED	healthy	n/a	n/a	USA	North America	human stool	n/a	yes	n/a	n/a	10.1038/nature11209	[104]
USA0055_01	159632143	PRJNA48479	SRP002163	SRS017307	n/a	ILLUMINA	PAIRED	healthy	n/a	n/a	USA	North America	human stool	n/a	yes	n/a	n/a	10.1038/nature11209	[104]
USA0056_01	160319967	PRJNA48479	SRP002163	SRS017433	n/a	ILLUMINA	PAIRED	healthy	n/a	n/a	USA	North America	human stool	n/a	yes	n/a	n/a	10.1038/nature11209	[104]
USA0057_01	160502038	PRJNA48479	SRP002163	SRS017521	n/a	ILLUMINA	PAIRED	healthy	n/a	n/a	USA	North America	human stool	n/a	yes	n/a	n/a	10.1038/nature11209	[104]
USA0058_01	160582958	PRJNA48479	SRP002163	SRS017701	n/a	ILLUMINA	PAIRED	healthy	n/a	n/a	USA	North America	human stool	n/a	yes	n/a	n/a	10.1038/nature11209	[104]
USA0059_01	160603188	PRJNA48479	SRP002163	SRS017821	n/a	ILLUMINA	PAIRED	healthy	n/a	n/a	USA	North America	human stool	n/a	yes	n/a	n/a	10.1038/nature11209	[104]
USA0060_01	160158126	PRJNA48479	SRP002163	SRS018133	n/a	ILLUMINA	PAIRED	healthy	n/a	n/a	USA	North America	human stool	n/a	yes	n/a	n/a	10.1038/nature11209	[104]
USA0061_01	160380657	PRJNA48479	SRP002163	SRS018313	n/a	ILLUMINA	PAIRED	healthy	n/a	n/a	USA	North America	human stool	n/a	yes	n/a	n/a	10.1038/nature11209	[104]
USA0062_01	160178356	PRJNA48479	SRP002163	SRS018351	n/a	ILLUMINA	PAIRED	healthy	n/a	n/a	USA	North America	human stool	n/a	yes	n/a	n/a	10.1038/nature11209	[104]
USA0063_01	160218816	PRJNA48479	SRP002163	SRS018427	n/a	ILLUMINA	PAIRED	healthy	n/a	n/a	USA	North America	human stool	n/a	yes	n/a	n/a	10.1038/nature11209	[104]
USA0064_01	765094712	PRJNA48479	SRP002163	SRS018575	n/a	ILLUMINA	PAIRED	healthy	n/a	n/a	USA	North America	human stool	n/a	yes	n/a	n/a	10.1038/nature11209	[104]
USA0065_01	765013792	PRJNA48479	SRP002163	SRS018656	n/a	ILLUMINA	PAIRED	healthy	n/a	n/a	USA	North America	human stool	n/a	yes	n/a	n/a	10.1038/nature11209	[104]
USA0066_01	765135172	PRJNA48479	SRP002163	SRS018817	n/a	ILLUMINA	PAIRED	healthy	n/a	n/a	USA	North America	human stool	n/a	yes	n/a	n/a	10.1038/nature11209	[104]
USA0069_01	764083206	PRJNA48479	SRP002163	SRS019068	n/a	ILLUMINA	PAIRED	healthy	n/a	n/a	USA	North America	human stool	n/a	yes	n/a	n/a	10.1038/nature11209	[104]
USA0071_01	765034022	PRJNA48479	SRP002163	SRS019267	n/a	ILLUMINA	PAIRED	healthy	n/a	n/a	USA	North America	human stool	n/a	yes	n/a	n/a	10.1038/nature11209	[104]
USA0072_01	765337473	PRJNA48479	SRP002163	SRS019381	n/a	ILLUMINA	PAIRED	healthy	n/a	n/a	USA	North America	human stool	n/a	yes	n/a	n/a	10.1038/nature11209	[104]
USA0073_01	765560005	PRJNA48479	SRP002163	SRS019397	n/a	ILLUMINA	PAIRED	healthy	n/a	n/a	USA	North America	human stool	n/a	yes	n/a	n/a	10.1038/nature11209	[104]
USA0074_01	763597684	PRJNA48479	SRP002163	SRS019582	n/a	ILLUMINA	PAIRED	healthy	n/a	n/a	USA	North America	human stool	n/a	yes	n/a	n/a	10.1038/nature11209	[104]
USA0075_01	765620695	PRJNA48479	SRP002163	SRS019601	n/a	ILLUMINA	PAIRED	healthy	n/a	n/a	USA	North America	human stool	n/a	yes	n/a	n/a	10.1038/nature11209	[104]
USA0078_01	764892411	PRJNA48479	SRP002163	SRS019910	n/a	ILLUMINA	PAIRED	healthy	n/a	n/a	USA	North America	human stool	n/a	yes	n/a	n/a	10.1038/nature11209	[104]
USA0079_01	160643649	PRJNA48479	SRP002163	SRS019968	n/a	ILLUMINA	PAIRED	healthy	n/a	n/a	USA	North America	human stool	n/a	yes	n/a	n/a	10.1038/nature11209	[104]
USA0080_01	160400887	PRJNA48479	SRP002163	SRS020233	n/a	ILLUMINA	PAIRED	healthy	n/a	n/a	USA	North America	human stool	n/a	yes	n/a	n/a	10.1038/nature11209	[104]
USA0081_01	160704339	PRJNA48479	SRP002163	SRS020328	n/a	ILLUMINA	PAIRED	healthy	n/a	n/a	USA	North America	human stool	n/a	yes	n/a	n/a	10.1038/nature11209	[104]
USA0082_01	160765029	PRJNA48479	SRP002163	SRS020869	n/a	ILLUMINA	PAIRED	healthy	n/a	n/a	USA	North America	human stool	n/a	yes	n/a	n/a	10.1038/nature11209	[104]
USA0083_01	158479027	PRJNA48479	SRP002163	SRS021484	n/a	ILLUMINA	PAIRED	healthy	n/a	n/a	USA	North America	human stool	n/a	yes	n/a	n/a	10.1038/nature11209	[104]
USA0084_01	158256496	PRJNA48479	SRP002163	SRS021948	n/a	ILLUMINA	PAIRED	healthy	n/a	n/a	USA	North America	human stool	n/a	yes	n/a	n/a	10.1038/nature11209	[104]
USA0086_01	638754422	PRJNA48479	SRP002163	SRS022137	n/a	ILLUMINA	PAIRED	healthy	n/a	n/a	USA	North America	human stool	n/a	yes	n/a	n/a	10.1038/nature11209	[104]
USA0087_01	809635352	PRJNA48479	SRP002163	SRS022524	n/a	ILLUMINA	PAIRED	healthy	n/a	n/a	USA	North America	human stool	n/a	yes	n/a	n/a	10.1038/nature11209	[104]
USA0089_01	370425937	PRJNA48479	SRP002163	SRS022713	n/a	ILLUMINA	PAIRED	healthy	n/a	n/a	USA	North America	human stool	n/a	yes	n/a	n/a	10.1038/nature11209	[104]
USA0090_01	158924089	PRJNA48479	SRP002163	SRS023176	n/a	ILLUMINA	PAIRED	healthy	n/a	n/a	USA	North America	human stool	n/a	yes	n/a	n/a	10.1038/nature11209	[104]
USA0091_01	246515023	PRJNA48479	SRP002163	SRS023346	n/a	ILLUMINA	PAIRED	healthy	n/a	n/a	USA	North America	human stool	n/a	yes	n/a	n/a	10.1038/nature11209	[104]
USA0093_01	159005010	PRJNA48479	SRP002163	SRS023583	n/a	ILLUMINA	PAIRED	healthy	n/a	n/a	USA	North America	human stool	n/a	yes	n/a	n/a	10.1038/nature11209	[104]
USA0101_01	159551223	PRJNA48479	SRP002163	SRS024331	n/a	ILLUMINA	PAIRED	healthy	n/a	n/a	USA	North America	human stool	n/a	yes	n/a	n/a	10.1038/nature11209	[104]
USA0102_01	159713063	PRJNA48479	SRP002163	SRS024388	n/a	ILLUMINA	PAIRED	healthy	n/a	n/a	USA	North America	human stool	n/a	yes	n/a	n/a	10.1038/nature11209	[104]
USA0106_01	764811490	PRJNA48479	SRP002163	SRS042284	n/a	ILLUMINA	PAIRED	healthy	n/a	n/a	USA	North America	human stool	n/a	yes	n/a	n/a	10.1038/nature11209	[104]
USA0108_01	550534656	PRJNA48479	SRP002163	SRS043001	n/a	ILLUMINA	PAIRED	healthy	n/a	n/a	USA	North America	human stool	n/a	yes	n/a	n/a	10.1038/nature11209	[104]
USA0111_01	604812005	PRJNA48479	SRP002163	SRS045004	n/a	ILLUMINA	PAIRED	healthy	n/a	n/a	USA	North America	human stool	n/a	yes	n/a	n/a	10.1038/nature11209	[104]
USA0113_01	404239096	PRJNA48479	SRP002163	SRS045713	n/a	ILLUMINA	PAIRED	healthy	n/a	n/a	USA	North America	human stool	n/a	yes	n/a	n/a	10.1038/nature11209	[104]
USA0116_01	861967750	PRJNA48479	SRP002163	SRS048164	n/a	ILLUMINA	PAIRED	healthy	n/a	n/a	USA	North America	human stool	n/a	yes	n/a	n/a	10.1038/nature11209	[104]
USA0117_01	764184357	PRJNA48479	SRP002163	SRS048870	n/a	ILLUMINA	PAIRED	healthy	n/a	n/a	USA	North America	human stool	n/a	yes	n/a	n/a	10.1038/nature11209	[104]
USA0119_01	823052294	PRJNA48479	SRP002163	SRS049712	n/a	ILLUMINA	PAIRED	healthy	n/a	n/a	USA	North America	human stool	n/a	yes	n/a	n/a	10.1038/nature11209	[104]
USA0120_01	686765762	PRJNA48479	SRP002163	SRS049900	n/a	ILLUMINA	PAIRED	healthy	n/a	n/a	USA	North America	human stool	n/a	yes	n/a	n/a	10.1038/nature11209	[104]
USA0121_01	765701615	PRJNA48479	SRP002163	SRS049959	n/a	ILLUMINA	PAIRED	healthy	n/a	n/a	USA	North America	human stool	n/a	yes	n/a	n/a	10.1038/nature11209	[104]
USA0125_01	765640925	PRJNA48479	SRP002163	SRS050752	n/a	ILLUMINA	PAIRED	healthy	n/a	n/a	USA	North America	human stool	n/a	yes	n/a	n/a	10.1038/nature11209	[104]
USA0130_01	706846339	PRJNA48479	SRP002163	SRS052697	n/a	ILLUMINA	PAIRED	healthy	n/a	n/a	USA	North America	human stool	n/a	yes	n/a	n/a	10.1038/nature11209	[104]
USA0132_01	508703490	PRJNA48479	SRP002163	SRS053335	n/a	ILLUMINA	PAIRED	healthy	n/a	n/a	USA	North America	human stool	n/a	yes	n/a	n/a	10.1038/nature11209	[104]
USA0133_01	675950834	PRJNA48479	SRP002163	SRS053398	n/a	ILLUMINA	PAIRED	healthy	n/a	n/a	USA	North America	human stool	n/a	yes	n/a	n/a	10.1038/nature11209	[104]
USA0134_01	338793263	PRJNA48479	SRP002163	SRS054590	n/a	ILLUMINA	PAIRED	healthy	n/a	n/a	USA	North America	human stool	n/a	yes	n/a	n/a	10.1038/nature11209	[104]
USA0135_01	737052003	PRJNA48479	SRP002163	SRS054956	n/a	ILLUMINA	PAIRED	healthy	n/a	n/a	USA	North America	human stool	n/a	yes	n/a	n/a	10.1038/nature11209	[104]
USA0145_01	763901136	PRJNA48479	SRP002163	SRS063985	n/a	ILLUMINA	PAIRED	healthy	n/a	n/a	USA	North America	human stool	n/a	yes	n/a	n/a	10.1038/nature11209	[104]
USA0153	NO01	PRJNA268964	SRP052307	n/a	SRR1761676	Illumina HiSeq 2500	PAIRED	Healthy	n/a	Norman	USA	North America	human stool	20625472	yes	21.69	23	10.1038/ncomms7505	[99]
USA0154	NO02	PRJNA268964	SRP052307	n/a	SRR1761677	Illumina HiSeq 2500	PAIRED	Healthy	n/a	Norman	USA	North America	human stool	25977359	yes	20.52	37	10.1038/ncomms7505	[99]
USA0155	NO03	PRJNA268964	SRP052307	n/a	SRR1761678	Illumina HiSeq 2500	PAIRED	Healthy	n/a	Norman	USA	North America	human stool	26854797	yes	23.37	40	10.1038/ncomms7505	[99]
USA0156	NO04	PRJNA268964	SRP052307	n/a	SRR1761679	Illumina HiSeq 2500	PAIRED	Healthy	n/a	Norman	USA	North America	human stool	23801292	yes	24.16	26	10.1038/ncomms7505	[99]
USA0157	NO05	PRJNA268964	SRP052307	n/a	SRR1761680	Illumina HiSeq 2500	PAIRED	Healthy	n/a	Norman	USA	North America	human stool	24207515	yes	22.19	28	10.1038/ncomms7505	[99]
USA0158	NO06	PRJNA268964	SRP052307	n/a	SRR1761681	Illumina HiSeq 2500	PAIRED	Healthy	n/a	Norman	USA	North America	human stool	19877728	yes	23.49	28	10.1038/ncomms7505	[99]
USA0159	NO08	PRJNA268964	SRP052307	n/a	SRR1761682	Illumina HiSeq 2500	PAIRED	Healthy	n/a	Norman	USA	North America	human stool	21375588	yes	20.01	32	10.1038/ncomms7505	[99]
USA0160	NO09	PRJNA268964	SRP052307	n/a	SRR1761683	Illumina HiSeq 2500	PAIRED	Healthy	n/a	Norman	USA	North America	human stool	18797354	yes	23.77	34	10.1038/ncomms7505	[99]
USA0161	NO10	PRJNA268964	SRP052307	n/a	SRR1761684	Illumina HiSeq 2500	PAIRED	Overweight	n/a	Norman	USA	North America	human stool	23486818	yes	26.58	41	10.1038/ncomms7505	[99]
USA0162	NO11	PRJNA268964	SRP052307	n/a	SRR1761685	Illumina HiSeq 2500	PAIRED	Healthy	n/a	Norman	USA	North America	human stool	25017951	yes	23.93	26	10.1038/ncomms7505	[99]
USA0163	NO12	PRJNA268964	SRP052307	n/a	SRR1761686	Illumina HiSeq 2500	PAIRED	Overweight	n/a	Norman	USA	North America	human stool	24281027	yes	28.62	27	10.1038/ncomms7505	[99]
USA0164	NO13	PRJNA268964	SRP052307	n/a	SRR1761687	Illumina HiSeq 2500	PAIRED	Healthy	n/a	Norman	USA	North America	human stool	22261146	yes	20.34	35	10.1038/ncomms7505	[99]
USA0165	NO14	PRJNA268964	SRP052307	n/a	SRR1761688	Illumina HiSeq 2500	PAIRED	Healthy	n/a	Norman	USA	North America	human stool	23161751	no	14.97	10	10.1038/ncomms7505	[99]
USA0166	NO15	PRJNA268964	SRP052307	n/a	SRR1761689	Illumina HiSeq 2500	PAIRED	Overweight	n/a	Norman	USA	North America	human stool	20524182	yes	25.92	50	10.1038/ncomms7505	[99]
USA0167	NO16	PRJNA268964	SRP052307	n/a	SRR1761690	Illumina HiSeq 2500	PAIRED	Obese	n/a	Norman	USA	North America	human stool	28327953	yes	30.86	47	10.1038/ncomms7505	[99]
USA0168	NO17	PRJNA268964	SRP052307	n/a	SRR1761691	Illumina HiSeq 2500	PAIRED	Overweight	n/a	Norman	USA	North America	human stool	21377881	no	21.53	10	10.1038/ncomms7505	[99]
USA0169	NO18	PRJNA268964	SRP052307	n/a	SRR1761692	Illumina HiSeq 2500	PAIRED	Healthy	n/a	Norman	USA	North America	human stool	24510902	no	17.31	7	10.1038/ncomms7505	[99]
USA0170	NO19	PRJNA268964	SRP052307	n/a	SRR1761693	Illumina HiSeq 2500	PAIRED	Healthy	n/a	Norman	USA	North America	human stool	23047857	yes	19.3	32	10.1038/ncomms7505	[99]
USA0171	NO20	PRJNA268964	SRP052307	n/a	SRR1761694	Illumina HiSeq 2500	PAIRED	Overweight	n/a	Norman	USA	North America	human stool	22716185	yes	27.86	26	10.1038/ncomms7505	[99]
USA0172	NO21	PRJNA268964	SRP052307	n/a	SRR1761695	Illumina HiSeq 2500	PAIRED	Healthy	n/a	Norman	USA	North America	human stool	22567813	yes	24.78	23	10.1038/ncomms7505	[99]
USA0173	NO22	PRJNA268964	SRP052307	n/a	SRR1761696	Illumina HiSeq 2500	PAIRED	Obese	n/a	Norman	USA	North America	human stool	24490144	yes	30.22	26	10.1038/ncomms7505	[99]
USA0174	NO23	PRJNA268964	SRP052307	n/a	SRR1761697	Illumina HiSeq 2500	PAIRED	Overweight	n/a	Norman	USA	North America	human stool	26588425	yes	26.53	26	10.1038/ncomms7505	[99]
