# Supplementary material for: Metabolic independence drives gut microbial colonization and resilience in health and disease
Source: Genome Biol. 2023 Apr 17;24:78. doi: 10.1186/s13059-023-02924-x (PMC10108530; doi:10.1186/s13059-023-02924-x)
Supplement: Supplementary file 7 — Additional file 7. MAG subpopulation information. a and b Number of Donor A and Donor B MAG subpopulations detected in FMT metagenomes, respectively. c and d Subpopulation composition of Donor A and Donor B MAGs in FMT metagenomes, respectively. [file 13059_2023_2924_MOESM7_ESM.xlsx]

## Sheet: a) Donor A subpopulations
MAG	Number of subpopulations
DA_MAG_00001	1
DA_MAG_00002	3
DA_MAG_00003	1
DA_MAG_00004	1
DA_MAG_00005	1
DA_MAG_00006	1
DA_MAG_00007	1
DA_MAG_00008	1
DA_MAG_00009	1
DA_MAG_00010	2
DA_MAG_00011	4
DA_MAG_00012	3
DA_MAG_00013	1
DA_MAG_00014	1
DA_MAG_00015	2
DA_MAG_00016	3
DA_MAG_00017	2
DA_MAG_00018	3
DA_MAG_00019	2
DA_MAG_00020	2
DA_MAG_00021	4
DA_MAG_00022	2
DA_MAG_00023	4
DA_MAG_00024	3
DA_MAG_00025	2
DA_MAG_00026	7
DA_MAG_00027	3
DA_MAG_00028	3
DA_MAG_00029	2
DA_MAG_00030	3
DA_MAG_00031	2
DA_MAG_00032	4
DA_MAG_00033	2
DA_MAG_00034	3
DA_MAG_00035	5
DA_MAG_00036	3
DA_MAG_00037	3
DA_MAG_00038	4
DA_MAG_00039	4
DA_MAG_00040	2
DA_MAG_00041	3
DA_MAG_00042	5
DA_MAG_00043	3
DA_MAG_00044	3
DA_MAG_00045	2
DA_MAG_00046	3
DA_MAG_00047	4
DA_MAG_00048	2
DA_MAG_00049	3
DA_MAG_00050	3
DA_MAG_00051	2
DA_MAG_00052	4
DA_MAG_00053	5
DA_MAG_00054	5
DA_MAG_00055	3
DA_MAG_00056	3
DA_MAG_00057	4
DA_MAG_00058	1
DA_MAG_00059	2
DA_MAG_00060	4
DA_MAG_00061	1
DA_MAG_00062	4
DA_MAG_00063	1
DA_MAG_00064	4
DA_MAG_00065	4
DA_MAG_00066	4
DA_MAG_00067	4
DA_MAG_00068	5
DA_MAG_00069	3
DA_MAG_00070	4
DA_MAG_00071	3
DA_MAG_00072	2
DA_MAG_00073	4
DA_MAG_00074	2
DA_MAG_00075	2
DA_MAG_00076	2
DA_MAG_00077	3
DA_MAG_00078	1
DA_MAG_00079	4
DA_MAG_00080	3
DA_MAG_00081	5
DA_MAG_00082	3
DA_MAG_00083	4
DA_MAG_00084	2
DA_MAG_00085	5
DA_MAG_00086	3
DA_MAG_00087	1
DA_MAG_00088	3
DA_MAG_00089	4
DA_MAG_00090	1
DA_MAG_00091	2
DA_MAG_00092	4
DA_MAG_00093	3
DA_MAG_00094	1
DA_MAG_00095	5
DA_MAG_00096	3
DA_MAG_00097	2
DA_MAG_00098	2
DA_MAG_00099	3
DA_MAG_00100	2
DA_MAG_00101	2
DA_MAG_00102	2
DA_MAG_00103	1
DA_MAG_00104	2
DA_MAG_00105	3
DA_MAG_00106	3
DA_MAG_00107	1
DA_MAG_00108	4
DA_MAG_00109	2
DA_MAG_00110	2
DA_MAG_00111	2
DA_MAG_00112	4
DA_MAG_00113	2
DA_MAG_00114	6
DA_MAG_00115	5
DA_MAG_00116	4
DA_MAG_00117	4
DA_MAG_00118	5
DA_MAG_00119	4
DA_MAG_00120	2
DA_MAG_00121	1
DA_MAG_00122	5
DA_MAG_00123	5
DA_MAG_00124	2
DA_MAG_00125	4
DA_MAG_00126	2
DA_MAG_00127	1
DA_MAG_00128	3

## Sheet: b) Donor B subpopulations
MAG	Number of subpopulations
DB_MAG_00001	2
DB_MAG_00002	1
DB_MAG_00003	2
DB_MAG_00004	1
DB_MAG_00005	2
DB_MAG_00006	1
DB_MAG_00007	3
DB_MAG_00008	2
DB_MAG_00009	2
DB_MAG_00010	1
DB_MAG_00011	2
DB_MAG_00012	1
DB_MAG_00013	1
DB_MAG_00014	1
DB_MAG_00015	1
DB_MAG_00016	2
DB_MAG_00017	2
DB_MAG_00018	4
DB_MAG_00019	3
DB_MAG_00020	4
DB_MAG_00021	2
DB_MAG_00022	2
DB_MAG_00023	2
DB_MAG_00024	1
DB_MAG_00025	4
DB_MAG_00026	2
DB_MAG_00027	2
DB_MAG_00028	1
DB_MAG_00029	2
DB_MAG_00030	3
DB_MAG_00031	1
DB_MAG_00032	3
DB_MAG_00033	1
DB_MAG_00034	3
DB_MAG_00035	2
DB_MAG_00036	2
DB_MAG_00037	3
DB_MAG_00038	2
DB_MAG_00039	3
DB_MAG_00040	1
DB_MAG_00041	2
DB_MAG_00042	3
DB_MAG_00043	2
DB_MAG_00044	2
DB_MAG_00045	1
DB_MAG_00046	1
DB_MAG_00047	1
DB_MAG_00048	1
DB_MAG_00049	1
DB_MAG_00050	1
DB_MAG_00051	2
DB_MAG_00052	1
DB_MAG_00053	1
DB_MAG_00054	2
DB_MAG_00055	2
DB_MAG_00056	3
DB_MAG_00057	2
DB_MAG_00058	3
DB_MAG_00059	4
DB_MAG_00060	2
DB_MAG_00061	3
DB_MAG_00062	2
DB_MAG_00063	1
DB_MAG_00064	1
DB_MAG_00065	2
DB_MAG_00066	4
DB_MAG_00067	1
DB_MAG_00068	1
DB_MAG_00069	3
DB_MAG_00070	4
DB_MAG_00071	1
DB_MAG_00072	1
DB_MAG_00073	1
DB_MAG_00074	1
DB_MAG_00075	2
DB_MAG_00076	2
DB_MAG_00077	3
DB_MAG_00078	2
DB_MAG_00079	1
DB_MAG_00080	4
DB_MAG_00081	2
DB_MAG_00082	2
DB_MAG_00083	1
DB_MAG_00084	1
DB_MAG_00085	3
DB_MAG_00086	1
DB_MAG_00087	3
DB_MAG_00088	2
DB_MAG_00089	2
DB_MAG_00090	3
DB_MAG_00091	1
DB_MAG_00092	1
DB_MAG_00093	1
DB_MAG_00094	2
DB_MAG_00095	2
DB_MAG_00096	1
DB_MAG_00097	1
DB_MAG_00098	2
DB_MAG_00099	1
DB_MAG_00100	1
DB_MAG_00101	2
DB_MAG_00102	5
DB_MAG_00103	1
DB_MAG_00104	4
DB_MAG_00105	2
DB_MAG_00106	4
DB_MAG_00107	4
DB_MAG_00108	1
DB_MAG_00109	1
DB_MAG_00110	3
DB_MAG_00111	3
DB_MAG_00112	1
DB_MAG_00113	5
DB_MAG_00114	5
DB_MAG_00115	3
DB_MAG_00116	1
DB_MAG_00117	1
DB_MAG_00118	1
DB_MAG_00119	4
DB_MAG_00120	3
DB_MAG_00121	1
DB_MAG_00122	3
DB_MAG_00123	2
DB_MAG_00124	1
DB_MAG_00125	2
DB_MAG_00126	5
DB_MAG_00127	2
DB_MAG_00128	2
DB_MAG_00129	3
DB_MAG_00130	6
DB_MAG_00131	3
DB_MAG_00132	3
DB_MAG_00133	2
DB_MAG_00134	1
DB_MAG_00135	4
DB_MAG_00136	1
DB_MAG_00137	4
DB_MAG_00138	4
DB_MAG_00139	3
DB_MAG_00140	1
DB_MAG_00141	1
DB_MAG_00142	6
DB_MAG_00143	5
DB_MAG_00144	3
DB_MAG_00145	3
DB_MAG_00146	4
DB_MAG_00147	2
DB_MAG_00148	4
DB_MAG_00149	3
DB_MAG_00150	4
DB_MAG_00151	1
DB_MAG_00152	5
DB_MAG_00153	3
DB_MAG_00154	4
DB_MAG_00155	2
DB_MAG_00156	3
DB_MAG_00157	5
DB_MAG_00158	2
DB_MAG_00159	6
DB_MAG_00160	2
DB_MAG_00161	3
DB_MAG_00162	4
DB_MAG_00163	3
DB_MAG_00164	1
DB_MAG_00165	3
DB_MAG_00166	1
DB_MAG_00167	1
DB_MAG_00168	3
DB_MAG_00169	3
DB_MAG_00170	5
DB_MAG_00171	3
DB_MAG_00172	1
DB_MAG_00173	2
DB_MAG_00174	3
DB_MAG_00175	2
DB_MAG_00176	3
DB_MAG_00177	5
DB_MAG_00178	2
DB_MAG_00179	4
DB_MAG_00180	4
DB_MAG_00181	2
DB_MAG_00182	3
DB_MAG_00183	1

## Sheet: c) Donor A subpop composition
MAG	Sample	Subpop 1	Subpop 2	Subpop 3	Subpop 4	Subpop 5	Subpop 6	Subpop 7
DA_MAG_00002	DA_D_12	0	0.952727	0.0472729	NA	NA	NA	NA
DA_MAG_00002	DA_D_13	0	1	0	NA	NA	NA	NA
DA_MAG_00002	DA_D_16	0.256572	0.743428	0	NA	NA	NA	NA
DA_MAG_00002	DA_D_18	0	0.987869	0.0121305	NA	NA	NA	NA
DA_MAG_00002	DA_D_23	0.0955602	0.90444	0	NA	NA	NA	NA
DA_MAG_00002	DA_R01_CDI_P_01_PRE	0.865891	0.134109	0	NA	NA	NA	NA
DA_MAG_00002	DA_R01_CDI_P_02_POST	0.0640726	0.919303	0.0166242	NA	NA	NA	NA
DA_MAG_00002	DA_R01_CDI_P_03_POST	0	1	0	NA	NA	NA	NA
DA_MAG_00002	DA_R01_CDI_P_05_POST	0	0.965974	0.0340258	NA	NA	NA	NA
DA_MAG_00002	DA_R01_CDI_P_08_PRE	0.733362	0.266638	0	NA	NA	NA	NA
DA_MAG_00002	DA_R02_CDI_C_01_PRE	0	1	0	NA	NA	NA	NA
DA_MAG_00002	DA_R02_CDI_C_02_PRE	0	1	0	NA	NA	NA	NA
DA_MAG_00002	DA_R02_CDI_C_03_POST	0	1	0	NA	NA	NA	NA
DA_MAG_00002	DA_R02_CDI_C_04_POST	0	0.962775	0.0372254	NA	NA	NA	NA
DA_MAG_00002	DA_R02_CDI_C_05_POST	0.118333	0.881667	0	NA	NA	NA	NA
DA_MAG_00002	DA_R02_CDI_C_06_POST	0	1	0	NA	NA	NA	NA
DA_MAG_00002	DA_R02_CDI_C_07_POST	0	0.94329	0.0567098	NA	NA	NA	NA
DA_MAG_00002	DA_R03_CDI_C_01_PRE	0.0747644	0.0310339	0.894202	NA	NA	NA	NA
DA_MAG_00002	DA_R03_CDI_C_02_PRE	0.0480902	0.0199831	0.931927	NA	NA	NA	NA
DA_MAG_00002	DA_R03_CDI_C_03_PRE	0.0574151	0.0238473	0.918738	NA	NA	NA	NA
DA_MAG_00002	DA_R03_CDI_C_04_POST	0.155091	0.306417	0.538493	NA	NA	NA	NA
DA_MAG_00002	DA_R03_CDI_C_05_POST	0.150516	0.529242	0.320242	NA	NA	NA	NA
DA_MAG_00002	DA_R03_CDI_C_06_POST	0	0.899585	0.100415	NA	NA	NA	NA
DA_MAG_00002	DA_R03_CDI_C_07_POST	0.0223674	0.977633	0	NA	NA	NA	NA
DA_MAG_00002	DA_R03_CDI_C_08_POST	0	0.879259	0.120741	NA	NA	NA	NA
DA_MAG_00002	DA_R04_UC_P_01_PRE	0.826935	0.173065	0	NA	NA	NA	NA
DA_MAG_00002	DA_R04_UC_P_02_PRE	0.833364	0.166636	0	NA	NA	NA	NA
DA_MAG_00002	DA_R04_UC_P_03_POST	0	0.971935	0.0280653	NA	NA	NA	NA
DA_MAG_00002	DA_R04_UC_P_06_POST	0.395236	0.263687	0.341077	NA	NA	NA	NA
DA_MAG_00002	DA_R04_UC_P_07_POST	0.153393	0.846607	0	NA	NA	NA	NA
DA_MAG_00002	DA_R05_UC_C_01_PRE	0.984704	0	0.0152961	NA	NA	NA	NA
DA_MAG_00010	DA_D_01	0.921645	0.0783554	NA	NA	NA	NA	NA
DA_MAG_00010	DA_D_02	1	0	NA	NA	NA	NA	NA
DA_MAG_00010	DA_D_03	0.983251	0.0167495	NA	NA	NA	NA	NA
DA_MAG_00010	DA_D_04	1	0	NA	NA	NA	NA	NA
DA_MAG_00010	DA_D_05	1	0	NA	NA	NA	NA	NA
DA_MAG_00010	DA_D_06	0.978732	0.0212683	NA	NA	NA	NA	NA
DA_MAG_00010	DA_D_07	0.986927	0.0130732	NA	NA	NA	NA	NA
DA_MAG_00010	DA_D_08	0.941071	0.0589289	NA	NA	NA	NA	NA
DA_MAG_00010	DA_D_09	1	0	NA	NA	NA	NA	NA
DA_MAG_00010	DA_D_10	0.965346	0.0346538	NA	NA	NA	NA	NA
DA_MAG_00010	DA_D_11	0.971453	0.0285468	NA	NA	NA	NA	NA
DA_MAG_00010	DA_D_12	0.926442	0.0735579	NA	NA	NA	NA	NA
DA_MAG_00010	DA_D_13	1	0	NA	NA	NA	NA	NA
DA_MAG_00010	DA_D_14	1	0	NA	NA	NA	NA	NA
DA_MAG_00010	DA_D_15	1	0	NA	NA	NA	NA	NA
DA_MAG_00010	DA_D_16	0.964278	0.035722	NA	NA	NA	NA	NA
DA_MAG_00010	DA_D_17	0.975368	0.0246323	NA	NA	NA	NA	NA
DA_MAG_00010	DA_D_18	0.936256	0.0637436	NA	NA	NA	NA	NA
DA_MAG_00010	DA_D_19	0.977572	0.0224276	NA	NA	NA	NA	NA
DA_MAG_00010	DA_D_20	0.939817	0.0601826	NA	NA	NA	NA	NA
DA_MAG_00010	DA_D_21	1	0	NA	NA	NA	NA	NA
DA_MAG_00010	DA_D_22	0.926017	0.0739833	NA	NA	NA	NA	NA
DA_MAG_00010	DA_D_23	0.953466	0.0465339	NA	NA	NA	NA	NA
DA_MAG_00010	DA_D_24	0.942369	0.0576309	NA	NA	NA	NA	NA
DA_MAG_00010	DA_R01_CDI_P_02_POST	1	0	NA	NA	NA	NA	NA
DA_MAG_00010	DA_R01_CDI_P_03_POST	0.978268	0.0217321	NA	NA	NA	NA	NA
DA_MAG_00010	DA_R01_CDI_P_05_POST	1	0	NA	NA	NA	NA	NA
DA_MAG_00010	DA_R01_CDI_P_06_POST	0.956931	0.043069	NA	NA	NA	NA	NA
DA_MAG_00010	DA_R02_CDI_C_03_POST	0.734809	0.265191	NA	NA	NA	NA	NA
DA_MAG_00010	DA_R02_CDI_C_04_POST	1	0	NA	NA	NA	NA	NA
DA_MAG_00010	DA_R02_CDI_C_05_POST	1	0	NA	NA	NA	NA	NA
DA_MAG_00010	DA_R02_CDI_C_06_POST	0.62715	0.37285	NA	NA	NA	NA	NA
DA_MAG_00010	DA_R02_CDI_C_07_POST	1	0	NA	NA	NA	NA	NA
DA_MAG_00010	DA_R03_CDI_C_04_POST	0.922316	0.0776844	NA	NA	NA	NA	NA
DA_MAG_00010	DA_R03_CDI_C_05_POST	1	0	NA	NA	NA	NA	NA
DA_MAG_00010	DA_R03_CDI_C_06_POST	0.962733	0.0372666	NA	NA	NA	NA	NA
DA_MAG_00010	DA_R03_CDI_C_07_POST	1	0	NA	NA	NA	NA	NA
DA_MAG_00010	DA_R03_CDI_C_08_POST	1	0	NA	NA	NA	NA	NA
DA_MAG_00010	DA_R04_UC_P_03_POST	0.972139	0.0278609	NA	NA	NA	NA	NA
DA_MAG_00010	DA_R04_UC_P_04_POST	1	0	NA	NA	NA	NA	NA
DA_MAG_00010	DA_R04_UC_P_05_POST	1	0	NA	NA	NA	NA	NA
DA_MAG_00010	DA_R04_UC_P_06_POST	0.953914	0.0460856	NA	NA	NA	NA	NA
DA_MAG_00010	DA_R04_UC_P_07_POST	1	0	NA	NA	NA	NA	NA
DA_MAG_00010	DA_R04_UC_P_09_POST	1	0	NA	NA	NA	NA	NA
DA_MAG_00010	DA_R05_UC_C_02_POST	1	0	NA	NA	NA	NA	NA
DA_MAG_00010	DA_R05_UC_C_03_POST	1	0	NA	NA	NA	NA	NA
DA_MAG_00010	DA_R05_UC_C_04_POST	0.822649	0.177351	NA	NA	NA	NA	NA
DA_MAG_00010	DA_R05_UC_C_05_POST	0.910793	0.0892075	NA	NA	NA	NA	NA
DA_MAG_00011	DA_D_01	0	0	1	0	NA	NA	NA
DA_MAG_00011	DA_D_03	0	0	1	0	NA	NA	NA
DA_MAG_00011	DA_D_04	0	0	1	0	NA	NA	NA
DA_MAG_00011	DA_D_05	0	0	1	0	NA	NA	NA
DA_MAG_00011	DA_D_06	0.0417857	0.899417	0.0587973	0	NA	NA	NA
DA_MAG_00011	DA_D_07	0	0.595558	0.404442	0	NA	NA	NA
DA_MAG_00011	DA_D_08	0.153775	0.288626	0.557598	0	NA	NA	NA
DA_MAG_00011	DA_D_09	0	0	1	0	NA	NA	NA
DA_MAG_00011	DA_D_10	0	0.26572	0.73428	0	NA	NA	NA
DA_MAG_00011	DA_D_11	0	0.847372	0	0.152628	NA	NA	NA
DA_MAG_00011	DA_D_12	0	0	1	0	NA	NA	NA
DA_MAG_00011	DA_D_13	0	0.93301	0.0669902	0	NA	NA	NA
DA_MAG_00011	DA_D_14	0	0.549702	0.450298	0	NA	NA	NA
DA_MAG_00011	DA_D_15	0	0.434259	0.565741	0	NA	NA	NA
DA_MAG_00011	DA_D_16	0.712792	0.287208	0	0	NA	NA	NA
DA_MAG_00011	DA_D_17	0.269048	0.197528	0.513316	0.0201089	NA	NA	NA
DA_MAG_00011	DA_D_18	0	0.379712	0.582516	0.0377727	NA	NA	NA
DA_MAG_00011	DA_D_19	0.0296521	0.36325	0	0.607098	NA	NA	NA
DA_MAG_00011	DA_D_20	0.176268	0.359134	0.464598	0	NA	NA	NA
DA_MAG_00011	DA_D_22	0.0391974	0.209329	0.566447	0.185027	NA	NA	NA
DA_MAG_00011	DA_D_23	0.0193536	0.316271	0.664376	0	NA	NA	NA
DA_MAG_00011	DA_D_24	0	0.278328	0.555071	0.166601	NA	NA	NA
DA_MAG_00011	DA_R01_CDI_P_02_POST	0	0	1	0	NA	NA	NA
DA_MAG_00011	DA_R01_CDI_P_05_POST	0	0.415323	0.584677	0	NA	NA	NA
DA_MAG_00011	DA_R02_CDI_C_03_POST	0	0	1	0	NA	NA	NA
DA_MAG_00011	DA_R02_CDI_C_04_POST	0	1	0	0	NA	NA	NA
DA_MAG_00011	DA_R02_CDI_C_05_POST	0	0	1	0	NA	NA	NA
DA_MAG_00011	DA_R02_CDI_C_06_POST	0	0	1	0	NA	NA	NA
DA_MAG_00011	DA_R02_CDI_C_07_POST	0	0	1	0	NA	NA	NA
DA_MAG_00011	DA_R03_CDI_C_01_PRE	0.0204568	0.0204568	0.0204568	0.93863	NA	NA	NA
DA_MAG_00011	DA_R03_CDI_C_04_POST	0	0.0561853	0	0.943815	NA	NA	NA
DA_MAG_00011	DA_R03_CDI_C_08_POST	0	0.363011	0	0.636989	NA	NA	NA
DA_MAG_00011	DA_R04_UC_P_03_POST	0.154499	0	0.0296209	0.81588	NA	NA	NA
DA_MAG_00011	DA_R04_UC_P_04_POST	0.167942	0	0	0.832058	NA	NA	NA
DA_MAG_00011	DA_R04_UC_P_05_POST	0	0.0111098	0.98889	0	NA	NA	NA
DA_MAG_00011	DA_R04_UC_P_06_POST	0.319718	0.215339	0	0.464942	NA	NA	NA
DA_MAG_00011	DA_R04_UC_P_07_POST	0	0	0.0132517	0.986748	NA	NA	NA
DA_MAG_00011	DA_R05_UC_C_01_PRE	0	0	1	0	NA	NA	NA
DA_MAG_00011	DA_R05_UC_C_02_POST	0.328945	0.671055	0	0	NA	NA	NA
DA_MAG_00011	DA_R05_UC_C_03_POST	0.0125439	0.210512	0.776944	0	NA	NA	NA
DA_MAG_00011	DA_R05_UC_C_04_POST	0	1	0	0	NA	NA	NA
DA_MAG_00011	DA_R05_UC_C_05_POST	0.653634	0.346366	0	0	NA	NA	NA
DA_MAG_00012	DA_D_01	0	1	0	NA	NA	NA	NA
DA_MAG_00012	DA_D_02	0	0.8884	0.1116	NA	NA	NA	NA
DA_MAG_00012	DA_D_03	0	0.899271	0.100729	NA	NA	NA	NA
DA_MAG_00012	DA_D_04	0	1	0	NA	NA	NA	NA
DA_MAG_00012	DA_D_10	0	1	0	NA	NA	NA	NA
DA_MAG_00012	DA_D_14	0	1	0	NA	NA	NA	NA
DA_MAG_00012	DA_D_16	0	1	0	NA	NA	NA	NA
DA_MAG_00012	DA_D_17	0	0.809902	0.190098	NA	NA	NA	NA
DA_MAG_00012	DA_D_18	0	1	0	NA	NA	NA	NA
DA_MAG_00012	DA_D_20	0.0120131	0.94198	0.0460073	NA	NA	NA	NA
DA_MAG_00012	DA_D_21	0	1	0	NA	NA	NA	NA
DA_MAG_00012	DA_D_24	0	1	0	NA	NA	NA	NA
DA_MAG_00012	DA_R01_CDI_P_02_POST	0	1	0	NA	NA	NA	NA
DA_MAG_00012	DA_R01_CDI_P_03_POST	0.0118173	0.988183	0	NA	NA	NA	NA
DA_MAG_00012	DA_R01_CDI_P_05_POST	0	1	0	NA	NA	NA	NA
DA_MAG_00012	DA_R01_CDI_P_06_POST	0.728869	0	0.271131	NA	NA	NA	NA
DA_MAG_00012	DA_R02_CDI_C_03_POST	0.0120685	0	0.987932	NA	NA	NA	NA
DA_MAG_00012	DA_R02_CDI_C_06_POST	0.883385	0	0.116615	NA	NA	NA	NA
DA_MAG_00012	DA_R02_CDI_C_07_POST	0	0.0220859	0.977914	NA	NA	NA	NA
DA_MAG_00012	DA_R03_CDI_C_04_POST	0	0	1	NA	NA	NA	NA
DA_MAG_00012	DA_R03_CDI_C_06_POST	0	0	1	NA	NA	NA	NA
DA_MAG_00012	DA_R04_UC_P_03_POST	0	1	0	NA	NA	NA	NA
DA_MAG_00012	DA_R04_UC_P_09_POST	0	1	0	NA	NA	NA	NA
DA_MAG_00012	DA_R05_UC_C_03_POST	0	0	1	NA	NA	NA	NA
DA_MAG_00012	DA_R05_UC_C_04_POST	0	0	1	NA	NA	NA	NA
DA_MAG_00012	DA_R05_UC_C_05_POST	0	1	0	NA	NA	NA	NA
DA_MAG_00015	DA_D_01	0.0100889	0.989911	NA	NA	NA	NA	NA
DA_MAG_00015	DA_D_02	0.0360819	0.963918	NA	NA	NA	NA	NA
DA_MAG_00015	DA_D_03	0.107133	0.892867	NA	NA	NA	NA	NA
DA_MAG_00015	DA_D_04	0.245324	0.754676	NA	NA	NA	NA	NA
DA_MAG_00015	DA_D_05	0	1	NA	NA	NA	NA	NA
DA_MAG_00015	DA_D_06	0.0280667	0.971933	NA	NA	NA	NA	NA
DA_MAG_00015	DA_D_07	0	1	NA	NA	NA	NA	NA
DA_MAG_00015	DA_D_08	0.173998	0.826002	NA	NA	NA	NA	NA
DA_MAG_00015	DA_D_09	0.575387	0.424613	NA	NA	NA	NA	NA
DA_MAG_00015	DA_D_10	0.19976	0.80024	NA	NA	NA	NA	NA
DA_MAG_00015	DA_D_11	0.0803432	0.919657	NA	NA	NA	NA	NA
DA_MAG_00015	DA_D_12	0	1	NA	NA	NA	NA	NA
DA_MAG_00015	DA_D_13	0.37366	0.62634	NA	NA	NA	NA	NA
DA_MAG_00015	DA_D_14	0.165647	0.834353	NA	NA	NA	NA	NA
DA_MAG_00015	DA_D_15	0.242314	0.757686	NA	NA	NA	NA	NA
DA_MAG_00015	DA_D_16	0.446905	0.553095	NA	NA	NA	NA	NA
DA_MAG_00015	DA_D_17	0.160601	0.839399	NA	NA	NA	NA	NA
DA_MAG_00015	DA_D_18	0.389276	0.610724	NA	NA	NA	NA	NA
DA_MAG_00015	DA_D_19	0.208078	0.791922	NA	NA	NA	NA	NA
DA_MAG_00015	DA_D_20	0.203774	0.796226	NA	NA	NA	NA	NA
DA_MAG_00015	DA_D_22	0.109565	0.890435	NA	NA	NA	NA	NA
DA_MAG_00015	DA_D_23	0	1	NA	NA	NA	NA	NA
DA_MAG_00015	DA_D_24	0.119405	0.880595	NA	NA	NA	NA	NA
DA_MAG_00015	DA_R01_CDI_P_02_POST	0.224462	0.775538	NA	NA	NA	NA	NA
DA_MAG_00015	DA_R01_CDI_P_03_POST	0.182595	0.817405	NA	NA	NA	NA	NA
DA_MAG_00015	DA_R01_CDI_P_05_POST	0.27027	0.72973	NA	NA	NA	NA	NA
DA_MAG_00015	DA_R01_CDI_P_06_POST	0.574124	0.425876	NA	NA	NA	NA	NA
DA_MAG_00015	DA_R02_CDI_C_03_POST	0.0790006	0.920999	NA	NA	NA	NA	NA
DA_MAG_00015	DA_R02_CDI_C_04_POST	0.0141425	0.985858	NA	NA	NA	NA	NA
DA_MAG_00015	DA_R02_CDI_C_05_POST	0	1	NA	NA	NA	NA	NA
DA_MAG_00015	DA_R02_CDI_C_06_POST	0.0269889	0.973011	NA	NA	NA	NA	NA
DA_MAG_00015	DA_R02_CDI_C_07_POST	0	1	NA	NA	NA	NA	NA
DA_MAG_00015	DA_R03_CDI_C_04_POST	0.316662	0.683338	NA	NA	NA	NA	NA
DA_MAG_00015	DA_R03_CDI_C_06_POST	0.626299	0.373701	NA	NA	NA	NA	NA
DA_MAG_00015	DA_R03_CDI_C_07_POST	0	1	NA	NA	NA	NA	NA
DA_MAG_00015	DA_R03_CDI_C_08_POST	0	1	NA	NA	NA	NA	NA
DA_MAG_00015	DA_R04_UC_P_03_POST	0.46517	0.53483	NA	NA	NA	NA	NA
DA_MAG_00015	DA_R04_UC_P_04_POST	0.547141	0.452859	NA	NA	NA	NA	NA
DA_MAG_00015	DA_R04_UC_P_05_POST	0	1	NA	NA	NA	NA	NA
DA_MAG_00015	DA_R04_UC_P_06_POST	0.294646	0.705354	NA	NA	NA	NA	NA
DA_MAG_00015	DA_R04_UC_P_07_POST	0.21844	0.78156	NA	NA	NA	NA	NA
DA_MAG_00015	DA_R04_UC_P_09_POST	0	1	NA	NA	NA	NA	NA
DA_MAG_00015	DA_R05_UC_C_02_POST	0.904198	0.0958016	NA	NA	NA	NA	NA
DA_MAG_00015	DA_R05_UC_C_03_POST	0.427569	0.572431	NA	NA	NA	NA	NA
DA_MAG_00015	DA_R05_UC_C_04_POST	0.230732	0.769268	NA	NA	NA	NA	NA
DA_MAG_00015	DA_R05_UC_C_05_POST	0.391064	0.608936	NA	NA	NA	NA	NA
DA_MAG_00016	DA_D_01	0.279711	0.620554	0.0997348	NA	NA	NA	NA
DA_MAG_00016	DA_D_02	0.480886	0.367255	0.151859	NA	NA	NA	NA
DA_MAG_00016	DA_D_03	0.519005	0.302321	0.178674	NA	NA	NA	NA
DA_MAG_00016	DA_D_04	0.558254	0.357889	0.0838567	NA	NA	NA	NA
DA_MAG_00016	DA_D_05	0.523474	0.476526	0	NA	NA	NA	NA
DA_MAG_00016	DA_D_06	0.672847	0.27561	0.051543	NA	NA	NA	NA
DA_MAG_00016	DA_D_07	0.608929	0.376317	0.0147545	NA	NA	NA	NA
DA_MAG_00016	DA_D_08	0.490639	0.509361	0	NA	NA	NA	NA
DA_MAG_00016	DA_D_09	0.316548	0.634163	0.0492896	NA	NA	NA	NA
DA_MAG_00016	DA_D_10	0.578504	0.390101	0.0313955	NA	NA	NA	NA
DA_MAG_00016	DA_D_11	0.247681	0.740057	0.0122619	NA	NA	NA	NA
DA_MAG_00016	DA_D_12	0.338872	0.538127	0.123001	NA	NA	NA	NA
DA_MAG_00016	DA_D_13	0.0581762	0.720511	0.221313	NA	NA	NA	NA
DA_MAG_00016	DA_D_14	0.520003	0.466995	0.0130022	NA	NA	NA	NA
DA_MAG_00016	DA_D_15	0.250735	0.697605	0.05166	NA	NA	NA	NA
DA_MAG_00016	DA_D_16	0.222892	0.718574	0.0585333	NA	NA	NA	NA
DA_MAG_00016	DA_D_17	0.260145	0.612776	0.12708	NA	NA	NA	NA
DA_MAG_00016	DA_D_18	0.079636	0.808788	0.111576	NA	NA	NA	NA
DA_MAG_00016	DA_D_19	0.0303927	0.888818	0.0807897	NA	NA	NA	NA
DA_MAG_00016	DA_D_20	0.114735	0.863276	0.0219886	NA	NA	NA	NA
DA_MAG_00016	DA_D_21	0	0	1	NA	NA	NA	NA
DA_MAG_00016	DA_D_22	0.340155	0.659845	0	NA	NA	NA	NA
DA_MAG_00016	DA_D_23	0.186163	0.785609	0.0282277	NA	NA	NA	NA
DA_MAG_00016	DA_D_24	0.282505	0.493589	0.223906	NA	NA	NA	NA
DA_MAG_00016	DA_R01_CDI_P_02_POST	0	0.687573	0.312427	NA	NA	NA	NA
DA_MAG_00016	DA_R01_CDI_P_03_POST	0	0.900242	0.0997585	NA	NA	NA	NA
DA_MAG_00016	DA_R01_CDI_P_05_POST	0.575763	0	0.424237	NA	NA	NA	NA
DA_MAG_00016	DA_R01_CDI_P_06_POST	0	0.298423	0.701577	NA	NA	NA	NA
DA_MAG_00016	DA_R02_CDI_C_03_POST	0.328276	0.484866	0.186858	NA	NA	NA	NA
DA_MAG_00016	DA_R02_CDI_C_04_POST	0	0	1	NA	NA	NA	NA
DA_MAG_00016	DA_R02_CDI_C_05_POST	0.444062	0	0.555938	NA	NA	NA	NA
DA_MAG_00016	DA_R02_CDI_C_06_POST	0.980672	0	0.0193282	NA	NA	NA	NA
DA_MAG_00016	DA_R02_CDI_C_07_POST	0.870373	0	0.129627	NA	NA	NA	NA
DA_MAG_00016	DA_R03_CDI_C_01_PRE	0.0282777	0.943445	0.0282777	NA	NA	NA	NA
DA_MAG_00016	DA_R03_CDI_C_04_POST	0	0	1	NA	NA	NA	NA
DA_MAG_00016	DA_R03_CDI_C_06_POST	0.0158555	0.0413795	0.942765	NA	NA	NA	NA
DA_MAG_00016	DA_R03_CDI_C_07_POST	0	0	1	NA	NA	NA	NA
DA_MAG_00016	DA_R03_CDI_C_08_POST	0	0	1	NA	NA	NA	NA
DA_MAG_00016	DA_R04_UC_P_03_POST	0	0	1	NA	NA	NA	NA
DA_MAG_00016	DA_R04_UC_P_04_POST	0	0	1	NA	NA	NA	NA
DA_MAG_00016	DA_R04_UC_P_05_POST	0.321003	0.218485	0.460512	NA	NA	NA	NA
DA_MAG_00016	DA_R04_UC_P_06_POST	0.389912	0.0608234	0.549264	NA	NA	NA	NA
DA_MAG_00016	DA_R04_UC_P_07_POST	0.507245	0.492755	0	NA	NA	NA	NA
DA_MAG_00016	DA_R04_UC_P_09_POST	0	0.405603	0.594397	NA	NA	NA	NA
DA_MAG_00016	DA_R05_UC_C_02_POST	0	0	1	NA	NA	NA	NA
DA_MAG_00016	DA_R05_UC_C_03_POST	0	0	1	NA	NA	NA	NA
DA_MAG_00016	DA_R05_UC_C_04_POST	0	0.879063	0.120937	NA	NA	NA	NA
DA_MAG_00016	DA_R05_UC_C_05_POST	0	0.857355	0.142645	NA	NA	NA	NA
DA_MAG_00017	DA_D_01	0	1	NA	NA	NA	NA	NA
DA_MAG_00017	DA_D_02	0	1	NA	NA	NA	NA	NA
DA_MAG_00017	DA_D_03	0	1	NA	NA	NA	NA	NA
DA_MAG_00017	DA_D_04	0	1	NA	NA	NA	NA	NA
DA_MAG_00017	DA_D_05	0	1	NA	NA	NA	NA	NA
DA_MAG_00017	DA_D_06	0	1	NA	NA	NA	NA	NA
DA_MAG_00017	DA_D_07	0	1	NA	NA	NA	NA	NA
DA_MAG_00017	DA_D_08	0	1	NA	NA	NA	NA	NA
DA_MAG_00017	DA_D_09	0	1	NA	NA	NA	NA	NA
DA_MAG_00017	DA_D_10	0	1	NA	NA	NA	NA	NA
DA_MAG_00017	DA_D_11	0	1	NA	NA	NA	NA	NA
DA_MAG_00017	DA_D_12	0	1	NA	NA	NA	NA	NA
DA_MAG_00017	DA_D_13	0.513876	0.486124	NA	NA	NA	NA	NA
DA_MAG_00017	DA_D_14	0	1	NA	NA	NA	NA	NA
DA_MAG_00017	DA_D_15	0	1	NA	NA	NA	NA	NA
DA_MAG_00017	DA_D_16	0	1	NA	NA	NA	NA	NA
DA_MAG_00017	DA_D_17	0	1	NA	NA	NA	NA	NA
DA_MAG_00017	DA_D_18	0.108961	0.891039	NA	NA	NA	NA	NA
DA_MAG_00017	DA_D_19	0	1	NA	NA	NA	NA	NA
DA_MAG_00017	DA_D_20	0	1	NA	NA	NA	NA	NA
DA_MAG_00017	DA_D_22	0	1	NA	NA	NA	NA	NA
DA_MAG_00017	DA_D_23	0	1	NA	NA	NA	NA	NA
DA_MAG_00017	DA_D_24	0	1	NA	NA	NA	NA	NA
DA_MAG_00017	DA_R01_CDI_P_02_POST	0	1	NA	NA	NA	NA	NA
DA_MAG_00017	DA_R01_CDI_P_03_POST	0	1	NA	NA	NA	NA	NA
DA_MAG_00017	DA_R01_CDI_P_05_POST	0.293047	0.706953	NA	NA	NA	NA	NA
DA_MAG_00017	DA_R01_CDI_P_06_POST	0.70703	0.29297	NA	NA	NA	NA	NA
DA_MAG_00017	DA_R02_CDI_C_03_POST	0	1	NA	NA	NA	NA	NA
DA_MAG_00017	DA_R02_CDI_C_05_POST	0	1	NA	NA	NA	NA	NA
DA_MAG_00017	DA_R02_CDI_C_06_POST	0	1	NA	NA	NA	NA	NA
DA_MAG_00017	DA_R03_CDI_C_04_POST	0	1	NA	NA	NA	NA	NA
DA_MAG_00017	DA_R03_CDI_C_06_POST	0	1	NA	NA	NA	NA	NA
DA_MAG_00017	DA_R03_CDI_C_07_POST	0	1	NA	NA	NA	NA	NA
DA_MAG_00017	DA_R03_CDI_C_08_POST	0	1	NA	NA	NA	NA	NA
DA_MAG_00017	DA_R04_UC_P_03_POST	0.699533	0.300467	NA	NA	NA	NA	NA
DA_MAG_00017	DA_R04_UC_P_04_POST	0	1	NA	NA	NA	NA	NA
DA_MAG_00017	DA_R04_UC_P_05_POST	0.863559	0.136441	NA	NA	NA	NA	NA
DA_MAG_00017	DA_R04_UC_P_09_POST	0	1	NA	NA	NA	NA	NA
DA_MAG_00017	DA_R05_UC_C_02_POST	0	1	NA	NA	NA	NA	NA
DA_MAG_00017	DA_R05_UC_C_03_POST	0	1	NA	NA	NA	NA	NA
DA_MAG_00017	DA_R05_UC_C_04_POST	0	1	NA	NA	NA	NA	NA
DA_MAG_00017	DA_R05_UC_C_05_POST	0.0241001	0.9759	NA	NA	NA	NA	NA
DA_MAG_00018	DA_D_06	0	0	1	NA	NA	NA	NA
DA_MAG_00018	DA_D_08	0.600241	0.0466741	0.353085	NA	NA	NA	NA
DA_MAG_00018	DA_D_11	0.322833	0.170252	0.506915	NA	NA	NA	NA
DA_MAG_00018	DA_D_13	0.142416	0.487621	0.369963	NA	NA	NA	NA
DA_MAG_00018	DA_D_14	0.380086	0.0812713	0.538643	NA	NA	NA	NA
DA_MAG_00018	DA_D_15	0.468531	0.136804	0.394665	NA	NA	NA	NA
DA_MAG_00018	DA_D_16	0.675372	0.0523005	0.272327	NA	NA	NA	NA
DA_MAG_00018	DA_D_17	0.773983	0.0405718	0.185445	NA	NA	NA	NA
DA_MAG_00018	DA_D_18	0.508129	0.0898089	0.402062	NA	NA	NA	NA
DA_MAG_00018	DA_D_19	0.821803	0.0331951	0.145002	NA	NA	NA	NA
DA_MAG_00018	DA_D_20	0.363995	0.201441	0.434565	NA	NA	NA	NA
DA_MAG_00018	DA_D_21	0.980622	0	0.0193782	NA	NA	NA	NA
DA_MAG_00018	DA_D_22	0.662278	0.305966	0.0317563	NA	NA	NA	NA
DA_MAG_00018	DA_D_23	0.540317	0.459683	0	NA	NA	NA	NA
DA_MAG_00018	DA_D_24	0.783012	0.15822	0.0587677	NA	NA	NA	NA
DA_MAG_00018	DA_R01_CDI_P_02_POST	0.865769	0.0694987	0.0647319	NA	NA	NA	NA
DA_MAG_00018	DA_R01_CDI_P_03_POST	1	0	0	NA	NA	NA	NA
DA_MAG_00018	DA_R01_CDI_P_05_POST	0.184866	0.108793	0.706341	NA	NA	NA	NA
DA_MAG_00018	DA_R02_CDI_C_04_POST	0.0137511	0.377274	0.608975	NA	NA	NA	NA
DA_MAG_00018	DA_R02_CDI_C_06_POST	0.277349	0.25235	0.470301	NA	NA	NA	NA
DA_MAG_00018	DA_R03_CDI_C_01_PRE	0.965761	0.0342386	0	NA	NA	NA	NA
DA_MAG_00018	DA_R03_CDI_C_02_PRE	1	0	0	NA	NA	NA	NA
DA_MAG_00018	DA_R03_CDI_C_04_POST	0.946759	0.02467	0.0285706	NA	NA	NA	NA
DA_MAG_00018	DA_R03_CDI_C_05_POST	1	0	0	NA	NA	NA	NA
DA_MAG_00018	DA_R03_CDI_C_06_POST	1	0	0	NA	NA	NA	NA
DA_MAG_00018	DA_R03_CDI_C_07_POST	1	0	0	NA	NA	NA	NA
DA_MAG_00018	DA_R03_CDI_C_08_POST	0.966526	0.0334736	0	NA	NA	NA	NA
DA_MAG_00018	DA_R04_UC_P_02_PRE	1	0	0	NA	NA	NA	NA
DA_MAG_00018	DA_R04_UC_P_03_POST	1	0	0	NA	NA	NA	NA
DA_MAG_00018	DA_R04_UC_P_04_POST	0.961185	0.0201977	0.0186172	NA	NA	NA	NA
DA_MAG_00018	DA_R04_UC_P_05_POST	0.961126	0.0388743	0	NA	NA	NA	NA
DA_MAG_00018	DA_R04_UC_P_06_POST	0.934221	0.0293734	0.0364052	NA	NA	NA	NA
DA_MAG_00018	DA_R04_UC_P_07_POST	1	0	0	NA	NA	NA	NA
DA_MAG_00018	DA_R04_UC_P_09_POST	0.959053	0.0409473	0	NA	NA	NA	NA
DA_MAG_00018	DA_R05_UC_C_01_PRE	1	0	0	NA	NA	NA	NA
DA_MAG_00018	DA_R05_UC_C_02_POST	0.472345	0	0.527655	NA	NA	NA	NA
DA_MAG_00018	DA_R05_UC_C_03_POST	0.0230367	0	0.976963	NA	NA	NA	NA
DA_MAG_00018	DA_R05_UC_C_04_POST	0.0149676	0.183219	0.801813	NA	NA	NA	NA
DA_MAG_00018	DA_R05_UC_C_05_POST	0.761085	0.0250879	0.213827	NA	NA	NA	NA
DA_MAG_00019	DA_D_21	0	1	NA	NA	NA	NA	NA
DA_MAG_00019	DA_R01_CDI_P_02_POST	0	1	NA	NA	NA	NA	NA
DA_MAG_00019	DA_R03_CDI_C_03_PRE	1	0	NA	NA	NA	NA	NA
DA_MAG_00020	DA_D_08	0.835627	0.164373	NA	NA	NA	NA	NA
DA_MAG_00020	DA_D_16	1	0	NA	NA	NA	NA	NA
DA_MAG_00020	DA_D_18	1	0	NA	NA	NA	NA	NA
DA_MAG_00020	DA_D_24	0.74774	0.25226	NA	NA	NA	NA	NA
DA_MAG_00020	DA_R01_CDI_P_02_POST	1	0	NA	NA	NA	NA	NA
DA_MAG_00020	DA_R01_CDI_P_05_POST	1	0	NA	NA	NA	NA	NA
DA_MAG_00020	DA_R01_CDI_P_06_POST	1	0	NA	NA	NA	NA	NA
DA_MAG_00020	DA_R02_CDI_C_03_POST	1	0	NA	NA	NA	NA	NA
DA_MAG_00020	DA_R02_CDI_C_06_POST	1	0	NA	NA	NA	NA	NA
DA_MAG_00020	DA_R03_CDI_C_01_PRE	1	0	NA	NA	NA	NA	NA
DA_MAG_00020	DA_R03_CDI_C_06_POST	1	0	NA	NA	NA	NA	NA
DA_MAG_00020	DA_R03_CDI_C_08_POST	1	0	NA	NA	NA	NA	NA
DA_MAG_00020	DA_R05_UC_C_01_PRE	0	1	NA	NA	NA	NA	NA
DA_MAG_00021	DA_D_06	0	0	0.0138346	0.986165	NA	NA	NA
DA_MAG_00021	DA_D_24	0	0	0	1	NA	NA	NA
DA_MAG_00021	DA_R01_CDI_P_02_POST	0	0	0	1	NA	NA	NA
DA_MAG_00021	DA_R03_CDI_C_05_POST	0	0	0	1	NA	NA	NA
DA_MAG_00021	DA_R05_UC_C_01_PRE	1	0	0	0	NA	NA	NA
DA_MAG_00021	DA_R05_UC_C_02_POST	0	0	0	1	NA	NA	NA
DA_MAG_00021	DA_R05_UC_C_03_POST	0	1	0	0	NA	NA	NA
DA_MAG_00021	DA_R05_UC_C_04_POST	0	0	1	0	NA	NA	NA
DA_MAG_00021	DA_R05_UC_C_05_POST	0	0	0.285453	0.714547	NA	NA	NA
DA_MAG_00022	DA_D_01	1	0	NA	NA	NA	NA	NA
DA_MAG_00022	DA_D_02	1	0	NA	NA	NA	NA	NA
DA_MAG_00022	DA_D_03	1	0	NA	NA	NA	NA	NA
DA_MAG_00022	DA_D_04	1	0	NA	NA	NA	NA	NA
DA_MAG_00022	DA_D_05	1	0	NA	NA	NA	NA	NA
DA_MAG_00022	DA_D_06	1	0	NA	NA	NA	NA	NA
DA_MAG_00022	DA_D_08	1	0	NA	NA	NA	NA	NA
DA_MAG_00022	DA_D_10	1	0	NA	NA	NA	NA	NA
DA_MAG_00022	DA_D_11	1	0	NA	NA	NA	NA	NA
DA_MAG_00022	DA_D_12	1	0	NA	NA	NA	NA	NA
DA_MAG_00022	DA_D_15	1	0	NA	NA	NA	NA	NA
DA_MAG_00022	DA_D_16	1	0	NA	NA	NA	NA	NA
DA_MAG_00022	DA_D_17	1	0	NA	NA	NA	NA	NA
DA_MAG_00022	DA_D_18	0.736849	0.263151	NA	NA	NA	NA	NA
DA_MAG_00022	DA_D_19	1	0	NA	NA	NA	NA	NA
DA_MAG_00022	DA_D_20	1	0	NA	NA	NA	NA	NA
DA_MAG_00022	DA_D_22	1	0	NA	NA	NA	NA	NA
DA_MAG_00022	DA_D_23	1	0	NA	NA	NA	NA	NA
DA_MAG_00022	DA_R01_CDI_P_06_POST	1	0	NA	NA	NA	NA	NA
DA_MAG_00022	DA_R02_CDI_C_01_PRE	0.0793505	0.920649	NA	NA	NA	NA	NA
DA_MAG_00022	DA_R02_CDI_C_03_POST	1	0	NA	NA	NA	NA	NA
DA_MAG_00022	DA_R03_CDI_C_01_PRE	1	0	NA	NA	NA	NA	NA
DA_MAG_00022	DA_R03_CDI_C_08_POST	0.741496	0.258504	NA	NA	NA	NA	NA
DA_MAG_00022	DA_R04_UC_P_03_POST	0.572508	0.427492	NA	NA	NA	NA	NA
DA_MAG_00023	DA_D_01	0.24745	0.325396	0	0.427155	NA	NA	NA
DA_MAG_00023	DA_D_02	0.288858	0.214441	0	0.496701	NA	NA	NA
DA_MAG_00023	DA_D_03	0.108072	0.214908	0	0.67702	NA	NA	NA
DA_MAG_00023	DA_D_04	0	0.0575712	0	0.942429	NA	NA	NA
DA_MAG_00023	DA_D_05	0	0.016786	0	0.983214	NA	NA	NA
DA_MAG_00023	DA_D_06	0	0.256216	0.013101	0.730683	NA	NA	NA
DA_MAG_00023	DA_D_07	0.294867	0.548452	0.0208512	0.135829	NA	NA	NA
DA_MAG_00023	DA_D_08	0.547242	0.237381	0	0.215377	NA	NA	NA
DA_MAG_00023	DA_D_09	0	0.38677	0	0.61323	NA	NA	NA
DA_MAG_00023	DA_D_12	0	0.0762935	0.102334	0.821373	NA	NA	NA
DA_MAG_00023	DA_D_13	0	0	0	1	NA	NA	NA
DA_MAG_00023	DA_D_14	0	0.332287	0	0.667713	NA	NA	NA
DA_MAG_00023	DA_D_17	0	0.353796	0	0.646204	NA	NA	NA
DA_MAG_00023	DA_D_18	0.101262	0.254235	0	0.644502	NA	NA	NA
DA_MAG_00023	DA_D_20	0.0677855	0.497063	0	0.435152	NA	NA	NA
DA_MAG_00023	DA_D_22	0	0	0	1	NA	NA	NA
DA_MAG_00023	DA_R01_CDI_P_01_PRE	0.0194392	0	0.546219	0.434341	NA	NA	NA
DA_MAG_00023	DA_R01_CDI_P_02_POST	0.156635	0.447728	0.0407155	0.354921	NA	NA	NA
DA_MAG_00023	DA_R01_CDI_P_05_POST	0.0121024	0.0993189	0.515495	0.373083	NA	NA	NA
DA_MAG_00023	DA_R02_CDI_C_04_POST	0.250306	0.300927	0.132075	0.316692	NA	NA	NA
DA_MAG_00023	DA_R03_CDI_C_01_PRE	0.625866	0.283042	0.0240595	0.0670325	NA	NA	NA
DA_MAG_00023	DA_R03_CDI_C_04_POST	0	0.0498573	0	0.950143	NA	NA	NA
DA_MAG_00023	DA_R03_CDI_C_07_POST	0	0	0	1	NA	NA	NA
DA_MAG_00023	DA_R04_UC_P_01_PRE	0.111015	0.292598	0.440325	0.156062	NA	NA	NA
DA_MAG_00023	DA_R04_UC_P_02_PRE	0	0.250746	0.0366395	0.712614	NA	NA	NA
DA_MAG_00023	DA_R04_UC_P_06_POST	0.869417	0.0971465	0.0334366	0	NA	NA	NA
DA_MAG_00023	DA_R05_UC_C_02_POST	0	0.443815	0	0.556185	NA	NA	NA
DA_MAG_00023	DA_R05_UC_C_03_POST	0.837619	0.133463	0.0289176	0	NA	NA	NA
DA_MAG_00023	DA_R05_UC_C_04_POST	0	0.401159	0.134666	0.464175	NA	NA	NA
DA_MAG_00024	DA_D_01	1	0	0	NA	NA	NA	NA
DA_MAG_00024	DA_D_05	1	0	0	NA	NA	NA	NA
DA_MAG_00024	DA_D_06	1	0	0	NA	NA	NA	NA
DA_MAG_00024	DA_D_07	1	0	0	NA	NA	NA	NA
DA_MAG_00024	DA_D_08	1	0	0	NA	NA	NA	NA
DA_MAG_00024	DA_D_09	1	0	0	NA	NA	NA	NA
DA_MAG_00024	DA_D_10	1	0	0	NA	NA	NA	NA
DA_MAG_00024	DA_D_11	1	0	0	NA	NA	NA	NA
DA_MAG_00024	DA_D_12	1	0	0	NA	NA	NA	NA
DA_MAG_00024	DA_D_13	1	0	0	NA	NA	NA	NA
DA_MAG_00024	DA_D_14	1	0	0	NA	NA	NA	NA
DA_MAG_00024	DA_D_15	1	0	0	NA	NA	NA	NA
DA_MAG_00024	DA_D_16	1	0	0	NA	NA	NA	NA
DA_MAG_00024	DA_D_17	1	0	0	NA	NA	NA	NA
DA_MAG_00024	DA_D_18	1	0	0	NA	NA	NA	NA
DA_MAG_00024	DA_D_19	1	0	0	NA	NA	NA	NA
DA_MAG_00024	DA_D_20	1	0	0	NA	NA	NA	NA
DA_MAG_00024	DA_D_21	0.465325	0.215772	0.318902	NA	NA	NA	NA
DA_MAG_00024	DA_D_22	1	0	0	NA	NA	NA	NA
DA_MAG_00024	DA_D_23	1	0	0	NA	NA	NA	NA
DA_MAG_00024	DA_D_24	1	0	0	NA	NA	NA	NA
DA_MAG_00024	DA_R01_CDI_P_02_POST	0.168236	0.480601	0.351163	NA	NA	NA	NA
DA_MAG_00024	DA_R01_CDI_P_03_POST	1	0	0	NA	NA	NA	NA
DA_MAG_00024	DA_R01_CDI_P_05_POST	1	0	0	NA	NA	NA	NA
DA_MAG_00024	DA_R01_CDI_P_06_POST	1	0	0	NA	NA	NA	NA
DA_MAG_00024	DA_R02_CDI_C_01_PRE	0	0	1	NA	NA	NA	NA
DA_MAG_00024	DA_R02_CDI_C_02_PRE	0	0	1	NA	NA	NA	NA
DA_MAG_00024	DA_R02_CDI_C_06_POST	1	0	0	NA	NA	NA	NA
DA_MAG_00024	DA_R03_CDI_C_01_PRE	0.255621	0.744379	0	NA	NA	NA	NA
DA_MAG_00024	DA_R03_CDI_C_02_PRE	1	0	0	NA	NA	NA	NA
DA_MAG_00024	DA_R03_CDI_C_03_PRE	0.969304	0.0306963	0	NA	NA	NA	NA
DA_MAG_00024	DA_R03_CDI_C_04_POST	1	0	0	NA	NA	NA	NA
DA_MAG_00024	DA_R03_CDI_C_05_POST	0.624676	0.198873	0.176451	NA	NA	NA	NA
DA_MAG_00024	DA_R03_CDI_C_06_POST	1	0	0	NA	NA	NA	NA
DA_MAG_00024	DA_R03_CDI_C_07_POST	0.258413	0.741587	0	NA	NA	NA	NA
DA_MAG_00024	DA_R03_CDI_C_08_POST	0.257144	0.742856	0	NA	NA	NA	NA
DA_MAG_00024	DA_R04_UC_P_02_PRE	1	0	0	NA	NA	NA	NA
DA_MAG_00024	DA_R04_UC_P_03_POST	1	0	0	NA	NA	NA	NA
DA_MAG_00024	DA_R04_UC_P_04_POST	1	0	0	NA	NA	NA	NA
DA_MAG_00024	DA_R04_UC_P_05_POST	1	0	0	NA	NA	NA	NA
DA_MAG_00024	DA_R04_UC_P_06_POST	1	0	0	NA	NA	NA	NA
DA_MAG_00024	DA_R04_UC_P_07_POST	1	0	0	NA	NA	NA	NA
DA_MAG_00024	DA_R04_UC_P_09_POST	0.490452	0.284702	0.224846	NA	NA	NA	NA
DA_MAG_00024	DA_R05_UC_C_01_PRE	0.923133	0	0.0768673	NA	NA	NA	NA
DA_MAG_00025	DA_D_01	0.935429	0.064571	NA	NA	NA	NA	NA
DA_MAG_00025	DA_D_02	0.792888	0.207112	NA	NA	NA	NA	NA
DA_MAG_00025	DA_D_03	0.863137	0.136863	NA	NA	NA	NA	NA
DA_MAG_00025	DA_D_04	0.966734	0.0332663	NA	NA	NA	NA	NA
DA_MAG_00025	DA_D_05	0.960028	0.0399724	NA	NA	NA	NA	NA
DA_MAG_00025	DA_D_06	0.955363	0.0446368	NA	NA	NA	NA	NA
DA_MAG_00025	DA_D_07	0.933987	0.0660131	NA	NA	NA	NA	NA
DA_MAG_00025	DA_D_08	0.97017	0.0298299	NA	NA	NA	NA	NA
DA_MAG_00025	DA_D_09	0.810277	0.189723	NA	NA	NA	NA	NA
DA_MAG_00025	DA_D_10	0.9467	0.0532999	NA	NA	NA	NA	NA
DA_MAG_00025	DA_D_11	0.979857	0.0201429	NA	NA	NA	NA	NA
DA_MAG_00025	DA_D_12	0.816895	0.183105	NA	NA	NA	NA	NA
DA_MAG_00025	DA_D_13	1	0	NA	NA	NA	NA	NA
DA_MAG_00025	DA_D_14	1	0	NA	NA	NA	NA	NA
DA_MAG_00025	DA_D_15	0.98715	0.0128499	NA	NA	NA	NA	NA
DA_MAG_00025	DA_D_16	0.95831	0.04169	NA	NA	NA	NA	NA
DA_MAG_00025	DA_D_17	1	0	NA	NA	NA	NA	NA
DA_MAG_00025	DA_D_18	0.89326	0.10674	NA	NA	NA	NA	NA
DA_MAG_00025	DA_D_19	0.864443	0.135557	NA	NA	NA	NA	NA
DA_MAG_00025	DA_D_20	0.910069	0.089931	NA	NA	NA	NA	NA
DA_MAG_00025	DA_D_21	0.579931	0.420069	NA	NA	NA	NA	NA
DA_MAG_00025	DA_D_22	0.606022	0.393978	NA	NA	NA	NA	NA
DA_MAG_00025	DA_D_23	0.686931	0.313069	NA	NA	NA	NA	NA
DA_MAG_00025	DA_D_24	0.74072	0.25928	NA	NA	NA	NA	NA
DA_MAG_00025	DA_R01_CDI_P_02_POST	0.910284	0.0897157	NA	NA	NA	NA	NA
DA_MAG_00025	DA_R01_CDI_P_03_POST	0.957039	0.0429607	NA	NA	NA	NA	NA
DA_MAG_00025	DA_R02_CDI_C_03_POST	0.325778	0.674222	NA	NA	NA	NA	NA
DA_MAG_00025	DA_R02_CDI_C_05_POST	0.925949	0.0740506	NA	NA	NA	NA	NA
DA_MAG_00025	DA_R02_CDI_C_06_POST	1	0	NA	NA	NA	NA	NA
DA_MAG_00025	DA_R04_UC_P_03_POST	0.927411	0.0725889	NA	NA	NA	NA	NA
DA_MAG_00025	DA_R04_UC_P_04_POST	1	0	NA	NA	NA	NA	NA
DA_MAG_00025	DA_R04_UC_P_05_POST	0.97591	0.0240901	NA	NA	NA	NA	NA
DA_MAG_00025	DA_R04_UC_P_07_POST	0.402063	0.597937	NA	NA	NA	NA	NA
DA_MAG_00025	DA_R04_UC_P_09_POST	0.90718	0.0928201	NA	NA	NA	NA	NA
DA_MAG_00025	DA_R05_UC_C_02_POST	0.940998	0.0590019	NA	NA	NA	NA	NA
DA_MAG_00025	DA_R05_UC_C_03_POST	0.873123	0.126877	NA	NA	NA	NA	NA
DA_MAG_00025	DA_R05_UC_C_04_POST	0.987882	0.0121182	NA	NA	NA	NA	NA
DA_MAG_00025	DA_R05_UC_C_05_POST	0.910198	0.0898022	NA	NA	NA	NA	NA
DA_MAG_00026	DA_D_13	0	0	0	1	0	0	0
DA_MAG_00026	DA_D_14	0	0	0	1	0	0	0
DA_MAG_00026	DA_D_20	0	0.0174356	0	0	0	0.263672	0.718893
DA_MAG_00026	DA_D_21	0	0.0169002	0	0	0	0	0.9831
DA_MAG_00026	DA_R01_CDI_P_05_POST	0	0	0	0	1	0	0
DA_MAG_00026	DA_R01_CDI_P_06_POST	0	0	0	0	1	0	0
DA_MAG_00026	DA_R01_CDI_P_08_PRE	0	0	0	1	0	0	0
DA_MAG_00026	DA_R02_CDI_C_04_POST	0	0	0	0.982777	0	0.0172228	0
DA_MAG_00026	DA_R02_CDI_C_05_POST	0	1	0	0	0	0	0
DA_MAG_00026	DA_R02_CDI_C_06_POST	0	1	0	0	0	0	0
DA_MAG_00026	DA_R02_CDI_C_07_POST	0	0.98385	0	0	0	0	0.01615
DA_MAG_00026	DA_R03_CDI_C_04_POST	0	0	0	0.837495	0.162505	0	0
DA_MAG_00026	DA_R04_UC_P_02_PRE	0	0.0512341	0.449829	0.498937	0	0	0
DA_MAG_00026	DA_R04_UC_P_03_POST	0	0	1	0	0	0	0
DA_MAG_00026	DA_R04_UC_P_04_POST	0	0	1	0	0	0	0
DA_MAG_00026	DA_R04_UC_P_05_POST	0	0	1	0	0	0	0
DA_MAG_00026	DA_R04_UC_P_06_POST	0	0.0454886	0	0.954511	0	0	0
DA_MAG_00026	DA_R04_UC_P_09_POST	0	0	0	0	0	1	0
DA_MAG_00027	DA_D_01	0	0	1	NA	NA	NA	NA
DA_MAG_00027	DA_D_02	0	0	1	NA	NA	NA	NA
DA_MAG_00027	DA_D_03	0	0	1	NA	NA	NA	NA
DA_MAG_00027	DA_D_04	0	0	1	NA	NA	NA	NA
DA_MAG_00027	DA_D_05	0.0746057	0.0912021	0.834192	NA	NA	NA	NA
DA_MAG_00027	DA_D_06	0.172618	0	0.827382	NA	NA	NA	NA
DA_MAG_00027	DA_D_07	0.0964663	0	0.903534	NA	NA	NA	NA
DA_MAG_00027	DA_D_08	0.047141	0	0.952859	NA	NA	NA	NA
DA_MAG_00027	DA_D_09	0.0120031	0	0.987997	NA	NA	NA	NA
DA_MAG_00027	DA_D_10	0.105612	0	0.894388	NA	NA	NA	NA
DA_MAG_00027	DA_D_11	0	0	1	NA	NA	NA	NA
DA_MAG_00027	DA_D_12	0.0234035	0	0.976596	NA	NA	NA	NA
DA_MAG_00027	DA_D_13	0.0241261	0	0.975874	NA	NA	NA	NA
DA_MAG_00027	DA_D_14	0.100019	0	0.899981	NA	NA	NA	NA
DA_MAG_00027	DA_D_15	0.297706	0	0.702294	NA	NA	NA	NA
DA_MAG_00027	DA_D_16	0.130544	0	0.869456	NA	NA	NA	NA
DA_MAG_00027	DA_D_17	0.192434	0	0.807566	NA	NA	NA	NA
DA_MAG_00027	DA_D_18	0.286647	0	0.713353	NA	NA	NA	NA
DA_MAG_00027	DA_D_19	0.163261	0	0.836739	NA	NA	NA	NA
DA_MAG_00027	DA_D_20	0.157191	0	0.842809	NA	NA	NA	NA
DA_MAG_00027	DA_D_21	0	0	1	NA	NA	NA	NA
DA_MAG_00027	DA_D_22	0.0670497	0.0298588	0.903091	NA	NA	NA	NA
DA_MAG_00027	DA_D_23	0.156767	0.199375	0.643857	NA	NA	NA	NA
DA_MAG_00027	DA_D_24	0.055472	0	0.944528	NA	NA	NA	NA
DA_MAG_00027	DA_R01_CDI_P_02_POST	0.112572	0.152198	0.735231	NA	NA	NA	NA
DA_MAG_00027	DA_R01_CDI_P_03_POST	0	0.101991	0.898009	NA	NA	NA	NA
DA_MAG_00027	DA_R01_CDI_P_05_POST	0	0.464006	0.535994	NA	NA	NA	NA
DA_MAG_00027	DA_R01_CDI_P_06_POST	0	0	1	NA	NA	NA	NA
DA_MAG_00027	DA_R02_CDI_C_03_POST	0.0324242	0.0630034	0.904572	NA	NA	NA	NA
DA_MAG_00027	DA_R02_CDI_C_04_POST	0.0118544	0.259535	0.72861	NA	NA	NA	NA
DA_MAG_00027	DA_R02_CDI_C_05_POST	0	0.0238949	0.976105	NA	NA	NA	NA
DA_MAG_00027	DA_R02_CDI_C_06_POST	0	1	0	NA	NA	NA	NA
DA_MAG_00027	DA_R02_CDI_C_07_POST	0	0.987207	0.0127931	NA	NA	NA	NA
DA_MAG_00027	DA_R03_CDI_C_01_PRE	0	0	1	NA	NA	NA	NA
DA_MAG_00027	DA_R03_CDI_C_04_POST	0.47944	0.109459	0.411101	NA	NA	NA	NA
DA_MAG_00027	DA_R03_CDI_C_06_POST	0.181744	0.818256	0	NA	NA	NA	NA
DA_MAG_00027	DA_R03_CDI_C_07_POST	0.939698	0	0.0603019	NA	NA	NA	NA
DA_MAG_00027	DA_R04_UC_P_03_POST	0.184252	0	0.815748	NA	NA	NA	NA
DA_MAG_00027	DA_R04_UC_P_04_POST	0.647988	0	0.352012	NA	NA	NA	NA
DA_MAG_00027	DA_R04_UC_P_05_POST	0.285014	0	0.714986	NA	NA	NA	NA
DA_MAG_00027	DA_R04_UC_P_06_POST	0.849196	0	0.150804	NA	NA	NA	NA
DA_MAG_00027	DA_R04_UC_P_07_POST	0.717434	0	0.282566	NA	NA	NA	NA
DA_MAG_00027	DA_R04_UC_P_09_POST	0.745335	0	0.254665	NA	NA	NA	NA
DA_MAG_00027	DA_R05_UC_C_02_POST	0	0	1	NA	NA	NA	NA
DA_MAG_00027	DA_R05_UC_C_04_POST	0	0	1	NA	NA	NA	NA
DA_MAG_00027	DA_R05_UC_C_05_POST	0	0	1	NA	NA	NA	NA
DA_MAG_00028	DA_D_01	0.298864	0	0.701136	NA	NA	NA	NA
DA_MAG_00028	DA_D_02	0.411476	0	0.588524	NA	NA	NA	NA
DA_MAG_00028	DA_D_03	0	0.178835	0.821165	NA	NA	NA	NA
DA_MAG_00028	DA_D_04	0.361119	0	0.638881	NA	NA	NA	NA
DA_MAG_00028	DA_D_05	0.357144	0	0.642856	NA	NA	NA	NA
DA_MAG_00028	DA_D_06	0	0.191196	0.808804	NA	NA	NA	NA
DA_MAG_00028	DA_D_07	0.595052	0.404948	0	NA	NA	NA	NA
DA_MAG_00028	DA_D_08	0.393384	0	0.606616	NA	NA	NA	NA
DA_MAG_00028	DA_D_09	0.2355	0	0.7645	NA	NA	NA	NA
DA_MAG_00028	DA_D_10	0	0	1	NA	NA	NA	NA
DA_MAG_00028	DA_D_11	0.963582	0.0364179	0	NA	NA	NA	NA
DA_MAG_00028	DA_D_12	0.85986	0.14014	0	NA	NA	NA	NA
DA_MAG_00028	DA_D_13	0	0.973532	0.0264684	NA	NA	NA	NA
DA_MAG_00028	DA_D_14	1	0	0	NA	NA	NA	NA
DA_MAG_00028	DA_D_15	0.894188	0.105812	0	NA	NA	NA	NA
DA_MAG_00028	DA_D_16	0	0.281631	0.718369	NA	NA	NA	NA
DA_MAG_00028	DA_D_17	0.240443	0.271909	0.487648	NA	NA	NA	NA
DA_MAG_00028	DA_D_18	0.618376	0.121542	0.260083	NA	NA	NA	NA
DA_MAG_00028	DA_D_19	0.787624	0.212376	0	NA	NA	NA	NA
DA_MAG_00028	DA_D_20	0.197159	0.509377	0.293464	NA	NA	NA	NA
DA_MAG_00028	DA_D_22	0.328719	0.159398	0.511884	NA	NA	NA	NA
DA_MAG_00028	DA_D_23	0	0.775457	0.224543	NA	NA	NA	NA
DA_MAG_00028	DA_D_24	0	1	0	NA	NA	NA	NA
DA_MAG_00028	DA_R01_CDI_P_05_POST	1	0	0	NA	NA	NA	NA
DA_MAG_00028	DA_R01_CDI_P_06_POST	0	1	0	NA	NA	NA	NA
DA_MAG_00028	DA_R02_CDI_C_03_POST	0	1	0	NA	NA	NA	NA
DA_MAG_00028	DA_R02_CDI_C_06_POST	0	1	0	NA	NA	NA	NA
DA_MAG_00028	DA_R03_CDI_C_04_POST	0	0.224176	0.775824	NA	NA	NA	NA
DA_MAG_00028	DA_R03_CDI_C_06_POST	0.537566	0.329437	0.132997	NA	NA	NA	NA
DA_MAG_00028	DA_R03_CDI_C_07_POST	0	0	1	NA	NA	NA	NA
DA_MAG_00028	DA_R03_CDI_C_08_POST	1	0	0	NA	NA	NA	NA
DA_MAG_00028	DA_R04_UC_P_03_POST	0.412588	0.174404	0.413008	NA	NA	NA	NA
DA_MAG_00028	DA_R04_UC_P_05_POST	0.0727141	0	0.927286	NA	NA	NA	NA
DA_MAG_00028	DA_R04_UC_P_07_POST	1	0	0	NA	NA	NA	NA
DA_MAG_00029	DA_D_01	1	0	NA	NA	NA	NA	NA
DA_MAG_00029	DA_D_03	1	0	NA	NA	NA	NA	NA
DA_MAG_00029	DA_D_04	0.956893	0.0431065	NA	NA	NA	NA	NA
DA_MAG_00029	DA_D_06	0.821217	0.178783	NA	NA	NA	NA	NA
DA_MAG_00029	DA_D_07	1	0	NA	NA	NA	NA	NA
DA_MAG_00029	DA_D_08	0.966703	0.0332974	NA	NA	NA	NA	NA
DA_MAG_00029	DA_D_10	0.936054	0.0639456	NA	NA	NA	NA	NA
DA_MAG_00029	DA_D_11	1	0	NA	NA	NA	NA	NA
DA_MAG_00029	DA_D_12	1	0	NA	NA	NA	NA	NA
DA_MAG_00029	DA_D_13	1	0	NA	NA	NA	NA	NA
DA_MAG_00029	DA_D_15	0.677304	0.322696	NA	NA	NA	NA	NA
DA_MAG_00029	DA_D_21	0.5	0.5	NA	NA	NA	NA	NA
DA_MAG_00029	DA_D_22	0.325201	0.674799	NA	NA	NA	NA	NA
DA_MAG_00029	DA_D_23	1	0	NA	NA	NA	NA	NA
DA_MAG_00029	DA_D_24	1	0	NA	NA	NA	NA	NA
DA_MAG_00029	DA_R01_CDI_P_02_POST	0.960878	0.0391221	NA	NA	NA	NA	NA
DA_MAG_00029	DA_R02_CDI_C_06_POST	1	0	NA	NA	NA	NA	NA
DA_MAG_00029	DA_R04_UC_P_03_POST	1	0	NA	NA	NA	NA	NA
DA_MAG_00029	DA_R04_UC_P_05_POST	1	0	NA	NA	NA	NA	NA
DA_MAG_00030	DA_D_01	0	0.952505	0.0474949	NA	NA	NA	NA
DA_MAG_00030	DA_D_03	0.313542	0.655509	0.0309484	NA	NA	NA	NA
DA_MAG_00030	DA_D_04	0.014935	0.725018	0.260047	NA	NA	NA	NA
DA_MAG_00030	DA_D_05	0.0526678	0.92989	0.0174419	NA	NA	NA	NA
DA_MAG_00030	DA_D_06	0.249576	0.433652	0.316771	NA	NA	NA	NA
DA_MAG_00030	DA_D_07	0.317862	0	0.682138	NA	NA	NA	NA
DA_MAG_00030	DA_D_08	0.285102	0.714898	0	NA	NA	NA	NA
DA_MAG_00030	DA_D_10	0.0737936	0.926206	0	NA	NA	NA	NA
DA_MAG_00030	DA_D_11	0.0197373	0.659597	0.320666	NA	NA	NA	NA
DA_MAG_00030	DA_D_12	0.0280469	0.936822	0.0351307	NA	NA	NA	NA
DA_MAG_00030	DA_D_13	0.0202346	0	0.979765	NA	NA	NA	NA
DA_MAG_00030	DA_D_14	0.0607771	0	0.939223	NA	NA	NA	NA
DA_MAG_00030	DA_D_15	0	0	1	NA	NA	NA	NA
DA_MAG_00030	DA_D_16	0.129598	0.768654	0.101748	NA	NA	NA	NA
DA_MAG_00030	DA_D_17	0.169819	0	0.830181	NA	NA	NA	NA
DA_MAG_00030	DA_D_18	0.159609	0.770464	0.0699277	NA	NA	NA	NA
DA_MAG_00030	DA_D_19	0.137032	0.862968	0	NA	NA	NA	NA
DA_MAG_00030	DA_D_20	0.224317	0.775683	0	NA	NA	NA	NA
DA_MAG_00030	DA_D_21	0.871025	0	0.128975	NA	NA	NA	NA
DA_MAG_00030	DA_D_22	0.085063	0.817049	0.0978879	NA	NA	NA	NA
DA_MAG_00030	DA_D_23	0	0.890996	0.109004	NA	NA	NA	NA
DA_MAG_00030	DA_D_24	0.284972	0	0.715028	NA	NA	NA	NA
DA_MAG_00030	DA_R01_CDI_P_02_POST	0.0929651	0	0.907035	NA	NA	NA	NA
DA_MAG_00030	DA_R01_CDI_P_03_POST	0.220028	0	0.779972	NA	NA	NA	NA
DA_MAG_00030	DA_R01_CDI_P_05_POST	0	0	1	NA	NA	NA	NA
DA_MAG_00030	DA_R01_CDI_P_06_POST	0	0.488823	0.511177	NA	NA	NA	NA
DA_MAG_00030	DA_R02_CDI_C_03_POST	0.229149	0	0.770851	NA	NA	NA	NA
DA_MAG_00030	DA_R02_CDI_C_04_POST	0.0577985	0.685783	0.256419	NA	NA	NA	NA
DA_MAG_00030	DA_R02_CDI_C_05_POST	0	0	1	NA	NA	NA	NA
DA_MAG_00030	DA_R02_CDI_C_06_POST	0.0100747	0	0.989925	NA	NA	NA	NA
DA_MAG_00030	DA_R02_CDI_C_07_POST	0.0160442	0.612628	0.371328	NA	NA	NA	NA
DA_MAG_00030	DA_R03_CDI_C_01_PRE	0.423124	0	0.576876	NA	NA	NA	NA
DA_MAG_00030	DA_R03_CDI_C_03_PRE	0.975706	0	0.024294	NA	NA	NA	NA
DA_MAG_00030	DA_R03_CDI_C_04_POST	0.133497	0	0.866503	NA	NA	NA	NA
DA_MAG_00030	DA_R03_CDI_C_05_POST	0.0389144	0	0.961086	NA	NA	NA	NA
DA_MAG_00030	DA_R03_CDI_C_06_POST	0	0	1	NA	NA	NA	NA
DA_MAG_00030	DA_R03_CDI_C_07_POST	0	0.169075	0.830925	NA	NA	NA	NA
DA_MAG_00030	DA_R03_CDI_C_08_POST	0	0	1	NA	NA	NA	NA
DA_MAG_00030	DA_R04_UC_P_03_POST	0	0	1	NA	NA	NA	NA
DA_MAG_00030	DA_R04_UC_P_04_POST	0.187807	0	0.812193	NA	NA	NA	NA
DA_MAG_00030	DA_R04_UC_P_05_POST	0.338735	0	0.661265	NA	NA	NA	NA
DA_MAG_00030	DA_R04_UC_P_06_POST	0.301525	0	0.698475	NA	NA	NA	NA
DA_MAG_00030	DA_R04_UC_P_07_POST	0.109695	0	0.890305	NA	NA	NA	NA
DA_MAG_00030	DA_R04_UC_P_09_POST	0.0639023	0	0.936098	NA	NA	NA	NA
DA_MAG_00030	DA_R05_UC_C_01_PRE	0.0101642	0.949224	0.0406122	NA	NA	NA	NA
DA_MAG_00030	DA_R05_UC_C_03_POST	0.300953	0	0.699047	NA	NA	NA	NA
DA_MAG_00030	DA_R05_UC_C_04_POST	0	0	1	NA	NA	NA	NA
DA_MAG_00030	DA_R05_UC_C_05_POST	0.0473084	0	0.952692	NA	NA	NA	NA
DA_MAG_00031	DA_D_01	0.763123	0.236877	NA	NA	NA	NA	NA
DA_MAG_00031	DA_D_02	0.952986	0.0470141	NA	NA	NA	NA	NA
DA_MAG_00031	DA_D_03	0.882232	0.117768	NA	NA	NA	NA	NA
DA_MAG_00031	DA_D_04	0.860234	0.139766	NA	NA	NA	NA	NA
DA_MAG_00031	DA_D_05	0.962759	0.0372413	NA	NA	NA	NA	NA
DA_MAG_00031	DA_D_06	0.82705	0.17295	NA	NA	NA	NA	NA
DA_MAG_00031	DA_D_07	0.842736	0.157264	NA	NA	NA	NA	NA
DA_MAG_00031	DA_D_08	0.76801	0.23199	NA	NA	NA	NA	NA
DA_MAG_00031	DA_D_09	0.73235	0.26765	NA	NA	NA	NA	NA
DA_MAG_00031	DA_D_10	0.874036	0.125964	NA	NA	NA	NA	NA
DA_MAG_00031	DA_D_11	0.871581	0.128419	NA	NA	NA	NA	NA
DA_MAG_00031	DA_D_12	0.800353	0.199647	NA	NA	NA	NA	NA
DA_MAG_00031	DA_D_13	0.858552	0.141448	NA	NA	NA	NA	NA
DA_MAG_00031	DA_D_14	0.874428	0.125572	NA	NA	NA	NA	NA
DA_MAG_00031	DA_D_15	0.887317	0.112683	NA	NA	NA	NA	NA
DA_MAG_00031	DA_D_16	0.722843	0.277157	NA	NA	NA	NA	NA
DA_MAG_00031	DA_D_17	0.842809	0.157191	NA	NA	NA	NA	NA
DA_MAG_00031	DA_D_18	0.90631	0.0936903	NA	NA	NA	NA	NA
DA_MAG_00031	DA_D_19	0.831666	0.168334	NA	NA	NA	NA	NA
DA_MAG_00031	DA_D_20	0.92853	0.0714699	NA	NA	NA	NA	NA
DA_MAG_00031	DA_D_21	0.608704	0.391296	NA	NA	NA	NA	NA
DA_MAG_00031	DA_D_22	0.948627	0.0513726	NA	NA	NA	NA	NA
DA_MAG_00031	DA_D_23	0.925852	0.0741482	NA	NA	NA	NA	NA
DA_MAG_00031	DA_D_24	0.84396	0.15604	NA	NA	NA	NA	NA
DA_MAG_00031	DA_R01_CDI_P_02_POST	0.966029	0.0339709	NA	NA	NA	NA	NA
DA_MAG_00031	DA_R01_CDI_P_03_POST	0.813315	0.186685	NA	NA	NA	NA	NA
DA_MAG_00031	DA_R01_CDI_P_05_POST	1	0	NA	NA	NA	NA	NA
DA_MAG_00031	DA_R02_CDI_C_01_PRE	0.604439	0.395561	NA	NA	NA	NA	NA
DA_MAG_00031	DA_R02_CDI_C_03_POST	1	0	NA	NA	NA	NA	NA
DA_MAG_00031	DA_R02_CDI_C_04_POST	1	0	NA	NA	NA	NA	NA
DA_MAG_00031	DA_R02_CDI_C_05_POST	0.985859	0.0141406	NA	NA	NA	NA	NA
DA_MAG_00031	DA_R02_CDI_C_06_POST	1	0	NA	NA	NA	NA	NA
DA_MAG_00031	DA_R02_CDI_C_07_POST	1	0	NA	NA	NA	NA	NA
DA_MAG_00031	DA_R03_CDI_C_04_POST	0.948216	0.0517839	NA	NA	NA	NA	NA
DA_MAG_00031	DA_R03_CDI_C_06_POST	1	0	NA	NA	NA	NA	NA
DA_MAG_00031	DA_R03_CDI_C_07_POST	0.988306	0.0116942	NA	NA	NA	NA	NA
DA_MAG_00031	DA_R03_CDI_C_08_POST	0.989839	0.0101607	NA	NA	NA	NA	NA
DA_MAG_00031	DA_R04_UC_P_02_PRE	1	0	NA	NA	NA	NA	NA
DA_MAG_00031	DA_R04_UC_P_03_POST	0.90643	0.0935701	NA	NA	NA	NA	NA
DA_MAG_00031	DA_R04_UC_P_04_POST	0.589409	0.410591	NA	NA	NA	NA	NA
DA_MAG_00031	DA_R04_UC_P_05_POST	0.938344	0.0616564	NA	NA	NA	NA	NA
DA_MAG_00031	DA_R04_UC_P_06_POST	0.919482	0.0805178	NA	NA	NA	NA	NA
DA_MAG_00031	DA_R04_UC_P_07_POST	0.501006	0.498994	NA	NA	NA	NA	NA
DA_MAG_00031	DA_R04_UC_P_09_POST	0.480103	0.519897	NA	NA	NA	NA	NA
DA_MAG_00031	DA_R05_UC_C_02_POST	1	0	NA	NA	NA	NA	NA
DA_MAG_00031	DA_R05_UC_C_03_POST	1	0	NA	NA	NA	NA	NA
DA_MAG_00031	DA_R05_UC_C_04_POST	0.88106	0.11894	NA	NA	NA	NA	NA
DA_MAG_00031	DA_R05_UC_C_05_POST	0.980294	0.0197062	NA	NA	NA	NA	NA
DA_MAG_00032	DA_D_01	0.38034	0.459174	0	0.160487	NA	NA	NA
DA_MAG_00032	DA_D_02	0	0.192194	0	0.807806	NA	NA	NA
DA_MAG_00032	DA_D_03	0.0520026	0.629427	0	0.31857	NA	NA	NA
DA_MAG_00032	DA_D_04	0	0.536311	0	0.463689	NA	NA	NA
DA_MAG_00032	DA_D_05	0.592141	0.352533	0	0.0553257	NA	NA	NA
DA_MAG_00032	DA_D_06	0.169669	0.574505	0	0.255826	NA	NA	NA
DA_MAG_00032	DA_D_07	0.194161	0.564889	0.0112526	0.229697	NA	NA	NA
DA_MAG_00032	DA_D_08	0.265215	0.603809	0	0.130976	NA	NA	NA
DA_MAG_00032	DA_D_09	0.0186976	0.4177	0	0.563603	NA	NA	NA
DA_MAG_00032	DA_D_10	0.325766	0.636916	0	0.0373177	NA	NA	NA
DA_MAG_00032	DA_D_11	0.360184	0.5897	0	0.0501162	NA	NA	NA
DA_MAG_00032	DA_D_12	0.0541068	0.872194	0	0.0736994	NA	NA	NA
DA_MAG_00032	DA_D_13	0.0813707	0.574893	0.239689	0.104047	NA	NA	NA
DA_MAG_00032	DA_D_14	0.0388047	0.824323	0	0.136872	NA	NA	NA
DA_MAG_00032	DA_D_15	0.0168923	0.76538	0.0111684	0.20656	NA	NA	NA
DA_MAG_00032	DA_D_16	0.208415	0.770049	0	0.0215368	NA	NA	NA
DA_MAG_00032	DA_D_17	0.104158	0.771209	0	0.124633	NA	NA	NA
DA_MAG_00032	DA_D_18	0.0414333	0.861331	0	0.0972359	NA	NA	NA
DA_MAG_00032	DA_D_19	0.0326653	0.956362	0	0.0109722	NA	NA	NA
DA_MAG_00032	DA_D_20	0	0.947527	0	0.0524735	NA	NA	NA
DA_MAG_00032	DA_D_21	0	0	0.987192	0.0128083	NA	NA	NA
DA_MAG_00032	DA_D_22	0	0.959292	0	0.0407077	NA	NA	NA
DA_MAG_00032	DA_D_23	0.198546	0.801454	0	0	NA	NA	NA
DA_MAG_00032	DA_D_24	0	0.286805	0.451663	0.261532	NA	NA	NA
DA_MAG_00032	DA_R01_CDI_P_02_POST	0.0771931	0.29295	0	0.629857	NA	NA	NA
DA_MAG_00032	DA_R01_CDI_P_03_POST	0	0	0.862779	0.137221	NA	NA	NA
DA_MAG_00032	DA_R01_CDI_P_05_POST	0	0	0	1	NA	NA	NA
DA_MAG_00032	DA_R01_CDI_P_06_POST	0	0.599617	0	0.400383	NA	NA	NA
DA_MAG_00032	DA_R02_CDI_C_03_POST	0	0	0	1	NA	NA	NA
DA_MAG_00032	DA_R02_CDI_C_04_POST	0.433222	0.566778	0	0	NA	NA	NA
DA_MAG_00032	DA_R02_CDI_C_06_POST	0.0538602	0.312566	0	0.633574	NA	NA	NA
DA_MAG_00032	DA_R02_CDI_C_07_POST	0.363184	0.385775	0.125846	0.125195	NA	NA	NA
DA_MAG_00032	DA_R03_CDI_C_01_PRE	0.206877	0.0146467	0.292556	0.485921	NA	NA	NA
DA_MAG_00032	DA_R03_CDI_C_05_POST	0	0	0.815245	0.184755	NA	NA	NA
DA_MAG_00032	DA_R03_CDI_C_06_POST	0	0	0	1	NA	NA	NA
DA_MAG_00032	DA_R04_UC_P_03_POST	0	0.338431	0	0.661569	NA	NA	NA
DA_MAG_00032	DA_R04_UC_P_04_POST	0	0	0	1	NA	NA	NA
DA_MAG_00032	DA_R04_UC_P_05_POST	0	0	0	1	NA	NA	NA
DA_MAG_00032	DA_R04_UC_P_06_POST	0	0	0	1	NA	NA	NA
DA_MAG_00032	DA_R05_UC_C_01_PRE	0.897896	0	0.0602637	0.0418398	NA	NA	NA
DA_MAG_00032	DA_R05_UC_C_02_POST	0.740932	0.236311	0	0.0227576	NA	NA	NA
DA_MAG_00032	DA_R05_UC_C_03_POST	0	0	0	1	NA	NA	NA
DA_MAG_00033	DA_D_01	0	1	NA	NA	NA	NA	NA
DA_MAG_00033	DA_D_02	0	1	NA	NA	NA	NA	NA
DA_MAG_00033	DA_D_03	1	0	NA	NA	NA	NA	NA
DA_MAG_00033	DA_D_04	0	1	NA	NA	NA	NA	NA
DA_MAG_00033	DA_D_06	0	1	NA	NA	NA	NA	NA
DA_MAG_00033	DA_D_10	0.266947	0.733053	NA	NA	NA	NA	NA
DA_MAG_00033	DA_D_11	0.0867408	0.913259	NA	NA	NA	NA	NA
DA_MAG_00033	DA_D_12	0	1	NA	NA	NA	NA	NA
DA_MAG_00033	DA_D_13	0.012378	0.987622	NA	NA	NA	NA	NA
DA_MAG_00033	DA_D_14	0.167309	0.832691	NA	NA	NA	NA	NA
DA_MAG_00033	DA_D_15	0	1	NA	NA	NA	NA	NA
DA_MAG_00033	DA_D_16	0	1	NA	NA	NA	NA	NA
DA_MAG_00033	DA_D_17	0	1	NA	NA	NA	NA	NA
DA_MAG_00033	DA_D_18	0.02617	0.97383	NA	NA	NA	NA	NA
DA_MAG_00033	DA_D_21	1	0	NA	NA	NA	NA	NA
DA_MAG_00033	DA_D_24	0	1	NA	NA	NA	NA	NA
DA_MAG_00033	DA_R01_CDI_P_02_POST	0.386301	0.613699	NA	NA	NA	NA	NA
DA_MAG_00033	DA_R01_CDI_P_03_POST	0.545359	0.454641	NA	NA	NA	NA	NA
DA_MAG_00033	DA_R01_CDI_P_05_POST	0	1	NA	NA	NA	NA	NA
DA_MAG_00033	DA_R01_CDI_P_06_POST	0	1	NA	NA	NA	NA	NA
DA_MAG_00033	DA_R02_CDI_C_05_POST	0	1	NA	NA	NA	NA	NA
DA_MAG_00033	DA_R02_CDI_C_06_POST	0.921529	0.0784712	NA	NA	NA	NA	NA
DA_MAG_00033	DA_R02_CDI_C_07_POST	0	1	NA	NA	NA	NA	NA
DA_MAG_00033	DA_R03_CDI_C_06_POST	1	0	NA	NA	NA	NA	NA
DA_MAG_00033	DA_R03_CDI_C_07_POST	0.0220075	0.977993	NA	NA	NA	NA	NA
DA_MAG_00033	DA_R03_CDI_C_08_POST	0	1	NA	NA	NA	NA	NA
DA_MAG_00033	DA_R04_UC_P_03_POST	0	1	NA	NA	NA	NA	NA
DA_MAG_00034	DA_D_01	0.826903	0.151901	0.021196	NA	NA	NA	NA
DA_MAG_00034	DA_D_02	0.84034	0.144771	0.0148894	NA	NA	NA	NA
DA_MAG_00034	DA_D_03	0.836147	0.163853	0	NA	NA	NA	NA
DA_MAG_00034	DA_D_04	0.827867	0.15638	0.0157523	NA	NA	NA	NA
DA_MAG_00034	DA_D_05	0.81139	0.176886	0.0117245	NA	NA	NA	NA
DA_MAG_00034	DA_D_06	0.74912	0.225452	0.0254282	NA	NA	NA	NA
DA_MAG_00034	DA_D_07	0.797209	0.185482	0.0173088	NA	NA	NA	NA
DA_MAG_00034	DA_D_08	0.851808	0.148192	0	NA	NA	NA	NA
DA_MAG_00034	DA_D_09	0.688734	0.275661	0.0356058	NA	NA	NA	NA
DA_MAG_00034	DA_D_10	0.781567	0.201863	0.0165694	NA	NA	NA	NA
DA_MAG_00034	DA_D_11	0.805854	0.178138	0.0160084	NA	NA	NA	NA
DA_MAG_00034	DA_D_12	0.88051	0.11949	0	NA	NA	NA	NA
DA_MAG_00034	DA_D_13	0.399637	0.500995	0.0993671	NA	NA	NA	NA
DA_MAG_00034	DA_D_14	0.696573	0.274963	0.028464	NA	NA	NA	NA
DA_MAG_00034	DA_D_15	0.763433	0.21267	0.0238969	NA	NA	NA	NA
DA_MAG_00034	DA_D_16	0.698917	0.271788	0.0292957	NA	NA	NA	NA
DA_MAG_00034	DA_D_17	0.706476	0.262302	0.0312224	NA	NA	NA	NA
DA_MAG_00034	DA_D_18	0.724073	0.243758	0.0321694	NA	NA	NA	NA
DA_MAG_00034	DA_D_19	0.744624	0.232296	0.0230794	NA	NA	NA	NA
DA_MAG_00034	DA_D_20	0.702963	0.266596	0.0304411	NA	NA	NA	NA
DA_MAG_00034	DA_D_21	0.899785	0.0789948	0.02122	NA	NA	NA	NA
DA_MAG_00034	DA_D_22	0.659427	0.296525	0.0440483	NA	NA	NA	NA
DA_MAG_00034	DA_D_23	0.645252	0.308225	0.0465231	NA	NA	NA	NA
DA_MAG_00034	DA_D_24	0.56826	0.391028	0.0407115	NA	NA	NA	NA
DA_MAG_00034	DA_R01_CDI_P_02_POST	0.517345	0.417813	0.0648421	NA	NA	NA	NA
DA_MAG_00034	DA_R01_CDI_P_03_POST	0.769805	0.188373	0.0418219	NA	NA	NA	NA
DA_MAG_00034	DA_R01_CDI_P_05_POST	0.369838	0.39723	0.232931	NA	NA	NA	NA
DA_MAG_00034	DA_R01_CDI_P_06_POST	0.421274	0.483853	0.0948726	NA	NA	NA	NA
DA_MAG_00034	DA_R02_CDI_C_03_POST	0.769615	0.192621	0.0377643	NA	NA	NA	NA
DA_MAG_00034	DA_R02_CDI_C_04_POST	0.875714	0.101576	0.0227108	NA	NA	NA	NA
DA_MAG_00034	DA_R02_CDI_C_05_POST	0.953717	0.0462832	0	NA	NA	NA	NA
DA_MAG_00034	DA_R02_CDI_C_06_POST	0.855681	0.124873	0.0194464	NA	NA	NA	NA
DA_MAG_00034	DA_R02_CDI_C_07_POST	0.861805	0.122836	0.0153587	NA	NA	NA	NA
DA_MAG_00034	DA_R03_CDI_C_01_PRE	0.195072	0.50969	0.295238	NA	NA	NA	NA
DA_MAG_00034	DA_R03_CDI_C_04_POST	0.910638	0.0755362	0.0138262	NA	NA	NA	NA
DA_MAG_00034	DA_R03_CDI_C_06_POST	0.91299	0.0769319	0.0100782	NA	NA	NA	NA
DA_MAG_00034	DA_R03_CDI_C_07_POST	0.920873	0.065338	0.0137886	NA	NA	NA	NA
DA_MAG_00034	DA_R04_UC_P_02_PRE	1	0	0	NA	NA	NA	NA
DA_MAG_00034	DA_R04_UC_P_03_POST	0.726972	0.244989	0.0280394	NA	NA	NA	NA
DA_MAG_00034	DA_R04_UC_P_04_POST	0.81544	0.167306	0.0172537	NA	NA	NA	NA
DA_MAG_00034	DA_R04_UC_P_05_POST	0.813157	0.176113	0.0107301	NA	NA	NA	NA
DA_MAG_00034	DA_R04_UC_P_06_POST	0.828178	0.149111	0.0227107	NA	NA	NA	NA
DA_MAG_00034	DA_R04_UC_P_07_POST	0.910299	0.0788818	0.0108194	NA	NA	NA	NA
DA_MAG_00034	DA_R04_UC_P_09_POST	0.900887	0.0731013	0.0260113	NA	NA	NA	NA
DA_MAG_00034	DA_R05_UC_C_01_PRE	0.175027	0	0.824973	NA	NA	NA	NA
DA_MAG_00034	DA_R05_UC_C_02_POST	0.945973	0.0432075	0.0108191	NA	NA	NA	NA
DA_MAG_00034	DA_R05_UC_C_03_POST	0.821452	0.154225	0.0243222	NA	NA	NA	NA
DA_MAG_00034	DA_R05_UC_C_04_POST	0.689616	0.270638	0.0397459	NA	NA	NA	NA
DA_MAG_00034	DA_R05_UC_C_05_POST	0.668566	0.286356	0.0450784	NA	NA	NA	NA
DA_MAG_00035	DA_D_01	0.185325	0	0	0.0369942	0.77768	NA	NA
DA_MAG_00035	DA_D_02	0.15763	0.712656	0	0.129714	0	NA	NA
DA_MAG_00035	DA_D_03	0.354602	0.182918	0.0202725	0	0.442208	NA	NA
DA_MAG_00035	DA_D_04	0.0963426	0.218358	0	0.131605	0.553694	NA	NA
DA_MAG_00035	DA_D_05	0	0	0	0.23777	0.76223	NA	NA
DA_MAG_00035	DA_D_06	0.128112	0.44501	0.0166066	0.183487	0.226784	NA	NA
DA_MAG_00035	DA_D_07	0.234642	0	0.0311899	0.288343	0.445825	NA	NA
DA_MAG_00035	DA_D_08	0.375834	0	0.0193783	0.0755391	0.529249	NA	NA
DA_MAG_00035	DA_D_09	0.319086	0.143725	0.0342832	0.0836869	0.419219	NA	NA
DA_MAG_00035	DA_D_10	0.161255	0.207751	0.0292181	0.055449	0.546327	NA	NA
DA_MAG_00035	DA_D_11	0.069566	0	0.0213873	0.224467	0.684579	NA	NA
DA_MAG_00035	DA_D_12	0	0	0.102548	0.335388	0.562064	NA	NA
DA_MAG_00035	DA_D_13	0.439316	0.297116	0.0590176	0.204551	0	NA	NA
DA_MAG_00035	DA_D_14	0.556972	0.211469	0	0.063303	0.168256	NA	NA
DA_MAG_00035	DA_D_15	0.409422	0	0.066393	0.137372	0.386813	NA	NA
DA_MAG_00035	DA_D_16	0.770518	0	0	0.0691548	0.160328	NA	NA
DA_MAG_00035	DA_D_17	0.790851	0.0633775	0.0209893	0	0.124782	NA	NA
DA_MAG_00035	DA_D_18	0.385359	0.359862	0.0443299	0.101566	0.108883	NA	NA
DA_MAG_00035	DA_D_19	0.101886	0.246842	0.0229438	0.214444	0.413885	NA	NA
DA_MAG_00035	DA_D_20	0.469268	0	0.0547284	0.236493	0.239511	NA	NA
DA_MAG_00035	DA_D_21	0	0	0.461431	0.538569	0	NA	NA
DA_MAG_00035	DA_D_22	0.299652	0.0248799	0.0414848	0.0686713	0.565312	NA	NA
DA_MAG_00035	DA_D_23	0	0.166711	0.0180893	0.185576	0.629623	NA	NA
DA_MAG_00035	DA_D_24	0.543086	0.269808	0.0120168	0.0976873	0.0774021	NA	NA
DA_MAG_00035	DA_R01_CDI_P_02_POST	0.0693421	0.104898	0.0449769	0.349663	0.43112	NA	NA
DA_MAG_00035	DA_R01_CDI_P_03_POST	0	0	0.724265	0.275735	0	NA	NA
DA_MAG_00035	DA_R01_CDI_P_05_POST	0	0	0.307543	0.176124	0.516333	NA	NA
DA_MAG_00035	DA_R01_CDI_P_06_POST	0	0.130049	0.125948	0.744003	0	NA	NA
DA_MAG_00035	DA_R02_CDI_C_03_POST	0.372003	0.0420438	0.197245	0.261463	0.127246	NA	NA
DA_MAG_00035	DA_R02_CDI_C_04_POST	0.0243086	0.312498	0.0876287	0.144103	0.431462	NA	NA
DA_MAG_00035	DA_R02_CDI_C_05_POST	0	0.0786803	0.65387	0.26745	0	NA	NA
DA_MAG_00035	DA_R02_CDI_C_06_POST	0	0.13664	0.0285905	0.673902	0.160867	NA	NA
DA_MAG_00035	DA_R02_CDI_C_07_POST	0	0.0492552	0.436686	0.514058	0	NA	NA
DA_MAG_00035	DA_R03_CDI_C_01_PRE	0	0.651461	0	0.0559618	0.292577	NA	NA
DA_MAG_00035	DA_R03_CDI_C_04_POST	0.592375	0.348226	0.0198329	0.0395661	0	NA	NA
DA_MAG_00035	DA_R03_CDI_C_06_POST	0.0305692	0	0.158103	0.532548	0.27878	NA	NA
DA_MAG_00035	DA_R03_CDI_C_07_POST	0	0	0	0.213387	0.786613	NA	NA
DA_MAG_00035	DA_R04_UC_P_03_POST	0	0.0176402	0.122623	0.624958	0.234779	NA	NA
DA_MAG_00035	DA_R04_UC_P_04_POST	0	0	0.0905368	0.909463	0	NA	NA
DA_MAG_00035	DA_R04_UC_P_05_POST	0	0.0881458	0.153249	0.730324	0.028281	NA	NA
DA_MAG_00035	DA_R04_UC_P_06_POST	0	0.647056	0.011397	0.26772	0.0738271	NA	NA
DA_MAG_00035	DA_R04_UC_P_07_POST	0	0.241695	0.0712427	0.687062	0	NA	NA
DA_MAG_00035	DA_R04_UC_P_09_POST	0	0	0.291793	0.680527	0.0276794	NA	NA
DA_MAG_00035	DA_R05_UC_C_01_PRE	0	0	1	0	0	NA	NA
DA_MAG_00035	DA_R05_UC_C_02_POST	0	0	0.0382324	0.106258	0.855509	NA	NA
DA_MAG_00035	DA_R05_UC_C_03_POST	0	0.709167	0.072917	0.166403	0.051513	NA	NA
DA_MAG_00035	DA_R05_UC_C_04_POST	0.0839766	0.695239	0	0.0728781	0.147906	NA	NA
DA_MAG_00035	DA_R05_UC_C_05_POST	0.0357505	0.714723	0.0557715	0.132382	0.0613726	NA	NA
DA_MAG_00036	DA_D_01	0	1	0	NA	NA	NA	NA
DA_MAG_00036	DA_D_02	0	1	0	NA	NA	NA	NA
DA_MAG_00036	DA_D_03	0	1	0	NA	NA	NA	NA
DA_MAG_00036	DA_D_04	0	0.213302	0.786698	NA	NA	NA	NA
DA_MAG_00036	DA_D_05	0	0.192701	0.807299	NA	NA	NA	NA
DA_MAG_00036	DA_D_06	0	0.0307606	0.969239	NA	NA	NA	NA
DA_MAG_00036	DA_D_07	0	1	0	NA	NA	NA	NA
DA_MAG_00036	DA_D_08	0	0.73587	0.26413	NA	NA	NA	NA
DA_MAG_00036	DA_D_09	0	0.117458	0.882542	NA	NA	NA	NA
DA_MAG_00036	DA_D_10	0	1	0	NA	NA	NA	NA
DA_MAG_00036	DA_D_11	0	0.133555	0.866445	NA	NA	NA	NA
DA_MAG_00036	DA_D_12	0	1	0	NA	NA	NA	NA
DA_MAG_00036	DA_D_13	0.0539348	0.946065	0	NA	NA	NA	NA
DA_MAG_00036	DA_D_14	0	0.512412	0.487588	NA	NA	NA	NA
DA_MAG_00036	DA_D_15	0	0.663917	0.336083	NA	NA	NA	NA
DA_MAG_00036	DA_D_16	0	1	0	NA	NA	NA	NA
DA_MAG_00036	DA_D_17	0	0.155762	0.844238	NA	NA	NA	NA
DA_MAG_00036	DA_D_18	0	0.567068	0.432932	NA	NA	NA	NA
DA_MAG_00036	DA_D_19	0.0906757	0.165789	0.743535	NA	NA	NA	NA
DA_MAG_00036	DA_D_20	0	0.248273	0.751727	NA	NA	NA	NA
DA_MAG_00036	DA_D_21	1	0	0	NA	NA	NA	NA
DA_MAG_00036	DA_D_22	0	0.150269	0.849731	NA	NA	NA	NA
DA_MAG_00036	DA_D_23	0	1	0	NA	NA	NA	NA
DA_MAG_00036	DA_D_24	0	1	0	NA	NA	NA	NA
DA_MAG_00036	DA_R01_CDI_P_02_POST	0	1	0	NA	NA	NA	NA
DA_MAG_00036	DA_R01_CDI_P_03_POST	0	1	0	NA	NA	NA	NA
DA_MAG_00036	DA_R01_CDI_P_05_POST	0	0.276539	0.723461	NA	NA	NA	NA
DA_MAG_00036	DA_R01_CDI_P_06_POST	0	1	0	NA	NA	NA	NA
DA_MAG_00036	DA_R02_CDI_C_05_POST	0	1	0	NA	NA	NA	NA
DA_MAG_00036	DA_R02_CDI_C_06_POST	0	1	0	NA	NA	NA	NA
DA_MAG_00036	DA_R03_CDI_C_01_PRE	0.677405	0.322595	0	NA	NA	NA	NA
DA_MAG_00036	DA_R03_CDI_C_07_POST	0	0.0116192	0.988381	NA	NA	NA	NA
DA_MAG_00036	DA_R04_UC_P_03_POST	0	1	0	NA	NA	NA	NA
DA_MAG_00036	DA_R05_UC_C_01_PRE	0.949756	0.0502439	0	NA	NA	NA	NA
DA_MAG_00036	DA_R05_UC_C_02_POST	0	1	0	NA	NA	NA	NA
DA_MAG_00036	DA_R05_UC_C_04_POST	0.0669927	0	0.933007	NA	NA	NA	NA
DA_MAG_00037	DA_D_01	0.148229	0.237972	0.613799	NA	NA	NA	NA
DA_MAG_00037	DA_D_02	0.120744	0.161846	0.71741	NA	NA	NA	NA
DA_MAG_00037	DA_D_03	0.10347	0.317415	0.579115	NA	NA	NA	NA
DA_MAG_00037	DA_D_04	0.0474865	0.308193	0.64432	NA	NA	NA	NA
DA_MAG_00037	DA_D_05	0.124177	0.38021	0.495612	NA	NA	NA	NA
DA_MAG_00037	DA_D_06	0.0720428	0.513323	0.414635	NA	NA	NA	NA
DA_MAG_00037	DA_D_07	0.158198	0.212607	0.629195	NA	NA	NA	NA
DA_MAG_00037	DA_D_08	0.175801	0.123282	0.700917	NA	NA	NA	NA
DA_MAG_00037	DA_D_09	0.119345	0.18093	0.699725	NA	NA	NA	NA
DA_MAG_00037	DA_D_10	0.0807074	0.44515	0.474142	NA	NA	NA	NA
DA_MAG_00037	DA_D_11	0.01861	0.538749	0.442641	NA	NA	NA	NA
DA_MAG_00037	DA_D_12	0.097204	0.475741	0.427055	NA	NA	NA	NA
DA_MAG_00037	DA_D_13	0.085104	0.607015	0.307881	NA	NA	NA	NA
DA_MAG_00037	DA_D_14	0.020288	0.453468	0.526244	NA	NA	NA	NA
DA_MAG_00037	DA_D_15	0.10222	0.283266	0.614513	NA	NA	NA	NA
DA_MAG_00037	DA_D_16	0.0593494	0.370539	0.570111	NA	NA	NA	NA
DA_MAG_00037	DA_D_17	0.1319	0.326522	0.541577	NA	NA	NA	NA
DA_MAG_00037	DA_D_18	0.0715703	0.333985	0.594445	NA	NA	NA	NA
DA_MAG_00037	DA_D_19	0.0840515	0.313812	0.602137	NA	NA	NA	NA
DA_MAG_00037	DA_D_20	0.146123	0.244252	0.609624	NA	NA	NA	NA
DA_MAG_00037	DA_D_21	0.579294	0.382749	0.037957	NA	NA	NA	NA
DA_MAG_00037	DA_D_22	0.185868	0.176776	0.637356	NA	NA	NA	NA
DA_MAG_00037	DA_D_23	0.041278	0.372493	0.586229	NA	NA	NA	NA
DA_MAG_00037	DA_D_24	0	0.925899	0.0741008	NA	NA	NA	NA
DA_MAG_00037	DA_R01_CDI_P_02_POST	0.0194147	0.817103	0.163482	NA	NA	NA	NA
DA_MAG_00037	DA_R01_CDI_P_03_POST	0.299067	0.656503	0.0444295	NA	NA	NA	NA
DA_MAG_00037	DA_R01_CDI_P_05_POST	0.0763413	0.236162	0.687496	NA	NA	NA	NA
DA_MAG_00037	DA_R01_CDI_P_06_POST	0	0.692889	0.307111	NA	NA	NA	NA
DA_MAG_00037	DA_R02_CDI_C_03_POST	0.309555	0.0564236	0.634022	NA	NA	NA	NA
DA_MAG_00037	DA_R02_CDI_C_04_POST	0.259788	0.0680518	0.67216	NA	NA	NA	NA
DA_MAG_00037	DA_R02_CDI_C_06_POST	0.0226403	0.382371	0.594988	NA	NA	NA	NA
DA_MAG_00037	DA_R02_CDI_C_07_POST	0	0.93088	0.0691203	NA	NA	NA	NA
DA_MAG_00037	DA_R03_CDI_C_04_POST	0.437743	0.034096	0.528161	NA	NA	NA	NA
DA_MAG_00037	DA_R03_CDI_C_06_POST	0.110652	0.40579	0.483558	NA	NA	NA	NA
DA_MAG_00037	DA_R03_CDI_C_07_POST	0.19215	0.0189067	0.788943	NA	NA	NA	NA
DA_MAG_00037	DA_R03_CDI_C_08_POST	0.0122041	0.915459	0.0723364	NA	NA	NA	NA
DA_MAG_00037	DA_R04_UC_P_03_POST	0.152797	0.464049	0.383154	NA	NA	NA	NA
DA_MAG_00037	DA_R04_UC_P_04_POST	0.0869151	0.669587	0.243498	NA	NA	NA	NA
DA_MAG_00037	DA_R04_UC_P_05_POST	0.451935	0.49161	0.0564553	NA	NA	NA	NA
DA_MAG_00037	DA_R04_UC_P_06_POST	0.161006	0.583918	0.255076	NA	NA	NA	NA
DA_MAG_00037	DA_R04_UC_P_07_POST	0.127695	0.66112	0.211184	NA	NA	NA	NA
DA_MAG_00037	DA_R04_UC_P_09_POST	0.166403	0.587278	0.24632	NA	NA	NA	NA
DA_MAG_00037	DA_R05_UC_C_02_POST	0.137632	0.17337	0.688998	NA	NA	NA	NA
DA_MAG_00037	DA_R05_UC_C_03_POST	0.338868	0.396339	0.264792	NA	NA	NA	NA
DA_MAG_00037	DA_R05_UC_C_04_POST	0	0.657379	0.342621	NA	NA	NA	NA
DA_MAG_00037	DA_R05_UC_C_05_POST	0.0493752	0.400018	0.550607	NA	NA	NA	NA
DA_MAG_00038	DA_D_01	0	0.102266	0.675417	0.222317	NA	NA	NA
DA_MAG_00038	DA_D_02	0	0	0.829254	0.170746	NA	NA	NA
DA_MAG_00038	DA_D_03	0	0	0.718804	0.281196	NA	NA	NA
DA_MAG_00038	DA_D_04	0	0.0248843	0.73014	0.244976	NA	NA	NA
DA_MAG_00038	DA_D_06	0.0276453	0.328732	0.48271	0.160913	NA	NA	NA
DA_MAG_00038	DA_D_07	0	0	0.711732	0.288268	NA	NA	NA
DA_MAG_00038	DA_D_08	0	0	0.969673	0.0303268	NA	NA	NA
DA_MAG_00038	DA_D_09	0	0	0.677957	0.322043	NA	NA	NA
DA_MAG_00038	DA_D_10	0	0.0129571	0.540813	0.446229	NA	NA	NA
DA_MAG_00038	DA_D_11	0	0	0.655473	0.344527	NA	NA	NA
DA_MAG_00038	DA_D_12	0.0504589	0.0592571	0.562102	0.328182	NA	NA	NA
DA_MAG_00038	DA_D_13	0.540434	0.0907974	0.186443	0.182326	NA	NA	NA
DA_MAG_00038	DA_D_14	0	0	0.613671	0.386329	NA	NA	NA
DA_MAG_00038	DA_D_15	0.03744	0.0646131	0.445894	0.452053	NA	NA	NA
DA_MAG_00038	DA_D_16	0.0553883	0	0.549598	0.395014	NA	NA	NA
DA_MAG_00038	DA_D_17	0	0	0.742827	0.257173	NA	NA	NA
DA_MAG_00038	DA_D_18	0.0786957	0.0381917	0.509997	0.373115	NA	NA	NA
DA_MAG_00038	DA_D_19	0.129156	0	0.534203	0.336641	NA	NA	NA
DA_MAG_00038	DA_D_20	0	0	0.621029	0.378971	NA	NA	NA
DA_MAG_00038	DA_D_21	0.658308	0.229725	0.111967	0	NA	NA	NA
DA_MAG_00038	DA_D_22	0	0.0767916	0.67971	0.243499	NA	NA	NA
DA_MAG_00038	DA_D_23	0	0.219785	0.543973	0.236242	NA	NA	NA
DA_MAG_00038	DA_D_24	0.0745553	0.730738	0.161642	0.0330652	NA	NA	NA
DA_MAG_00038	DA_R01_CDI_P_02_POST	0.34085	0	0.368055	0.291094	NA	NA	NA
DA_MAG_00038	DA_R01_CDI_P_03_POST	0.122729	0.0546059	0.575375	0.24729	NA	NA	NA
DA_MAG_00038	DA_R01_CDI_P_05_POST	0	0	0.727599	0.272401	NA	NA	NA
DA_MAG_00038	DA_R01_CDI_P_06_POST	0.136628	0	0.582591	0.28078	NA	NA	NA
DA_MAG_00038	DA_R02_CDI_C_03_POST	0	0.0499428	0.618059	0.331998	NA	NA	NA
DA_MAG_00038	DA_R02_CDI_C_04_POST	0.0932834	0.210333	0.49863	0.197754	NA	NA	NA
DA_MAG_00038	DA_R02_CDI_C_05_POST	0	0	0.858607	0.141393	NA	NA	NA
DA_MAG_00038	DA_R02_CDI_C_06_POST	0.583634	0.0286375	0.188377	0.199351	NA	NA	NA
DA_MAG_00038	DA_R02_CDI_C_07_POST	0.367259	0.0765022	0.308812	0.247427	NA	NA	NA
DA_MAG_00038	DA_R03_CDI_C_04_POST	0	0	0.578197	0.421803	NA	NA	NA
DA_MAG_00038	DA_R03_CDI_C_06_POST	0	0	0.702066	0.297934	NA	NA	NA
DA_MAG_00038	DA_R03_CDI_C_07_POST	0	0	0.368701	0.631299	NA	NA	NA
DA_MAG_00038	DA_R03_CDI_C_08_POST	0	0	0.455951	0.544049	NA	NA	NA
DA_MAG_00038	DA_R04_UC_P_02_PRE	0	0	0.826235	0.173765	NA	NA	NA
DA_MAG_00038	DA_R04_UC_P_03_POST	0.712762	0.0894506	0.0517045	0.146083	NA	NA	NA
DA_MAG_00038	DA_R04_UC_P_04_POST	0	0	0.694289	0.305711	NA	NA	NA
DA_MAG_00038	DA_R04_UC_P_05_POST	0.924076	0.0411302	0.0212105	0.0135837	NA	NA	NA
DA_MAG_00038	DA_R04_UC_P_07_POST	0	0.251963	0.523828	0.224209	NA	NA	NA
DA_MAG_00038	DA_R04_UC_P_09_POST	0.0873753	0.258072	0.521469	0.133084	NA	NA	NA
DA_MAG_00038	DA_R05_UC_C_02_POST	0	0.407358	0.307955	0.284686	NA	NA	NA
DA_MAG_00038	DA_R05_UC_C_03_POST	0.0619458	0.787528	0.0358195	0.114707	NA	NA	NA
DA_MAG_00038	DA_R05_UC_C_04_POST	0	0.897477	0.0623497	0.0401734	NA	NA	NA
DA_MAG_00038	DA_R05_UC_C_05_POST	0.0742463	0.925754	0	0	NA	NA	NA
DA_MAG_00039	DA_D_01	0	0.0268843	0.58075	0.392366	NA	NA	NA
DA_MAG_00039	DA_D_02	0	0.0605496	0.307558	0.631893	NA	NA	NA
DA_MAG_00039	DA_D_03	0	0.14812	0.325303	0.526577	NA	NA	NA
DA_MAG_00039	DA_D_04	0	0.0779978	0.294118	0.627884	NA	NA	NA
DA_MAG_00039	DA_D_07	0	0.111727	0.30501	0.583263	NA	NA	NA
DA_MAG_00039	DA_D_08	0	0.0336304	0.610682	0.355688	NA	NA	NA
DA_MAG_00039	DA_D_09	0	0.0359489	0.182548	0.781503	NA	NA	NA
DA_MAG_00039	DA_D_13	0	0.18037	0.752386	0.0672441	NA	NA	NA
DA_MAG_00039	DA_D_14	0	0.679819	0.0666466	0.253535	NA	NA	NA
DA_MAG_00039	DA_D_15	0	0.702314	0.109071	0.188615	NA	NA	NA
DA_MAG_00039	DA_D_16	0	0.775813	0.0371046	0.187083	NA	NA	NA
DA_MAG_00039	DA_D_17	0	0.678656	0.127962	0.193382	NA	NA	NA
DA_MAG_00039	DA_D_18	0	0.903863	0.0421675	0.0539692	NA	NA	NA
DA_MAG_00039	DA_D_19	0	0.903724	0	0.0962762	NA	NA	NA
DA_MAG_00039	DA_D_20	0	0.357494	0.310257	0.332249	NA	NA	NA
DA_MAG_00039	DA_D_21	0	0.634877	0.0697326	0.295391	NA	NA	NA
DA_MAG_00039	DA_D_22	0	0	0.133173	0.866827	NA	NA	NA
DA_MAG_00039	DA_D_23	0	0	0.12384	0.87616	NA	NA	NA
DA_MAG_00039	DA_D_24	0.0818665	0.0377973	0.216497	0.663839	NA	NA	NA
DA_MAG_00039	DA_R01_CDI_P_02_POST	0	0.230364	0.442757	0.326879	NA	NA	NA
DA_MAG_00039	DA_R01_CDI_P_03_POST	0.989322	0	0.0106778	0	NA	NA	NA
DA_MAG_00039	DA_R01_CDI_P_05_POST	0.0120975	0	0	0.987903	NA	NA	NA
DA_MAG_00039	DA_R02_CDI_C_03_POST	0.0966689	0	0	0.903331	NA	NA	NA
DA_MAG_00039	DA_R02_CDI_C_04_POST	0.0929071	0	0.218459	0.688634	NA	NA	NA
DA_MAG_00039	DA_R02_CDI_C_06_POST	0	0.381753	0.618247	0	NA	NA	NA
DA_MAG_00039	DA_R03_CDI_C_04_POST	0	0.0133537	0.14506	0.841586	NA	NA	NA
DA_MAG_00039	DA_R03_CDI_C_05_POST	0	1	0	0	NA	NA	NA
DA_MAG_00039	DA_R03_CDI_C_06_POST	0	0.43999	0.0769972	0.483013	NA	NA	NA
DA_MAG_00039	DA_R03_CDI_C_07_POST	0	0.289817	0.263504	0.446678	NA	NA	NA
DA_MAG_00039	DA_R03_CDI_C_08_POST	0	0.324159	0.247507	0.428334	NA	NA	NA
DA_MAG_00039	DA_R04_UC_P_02_PRE	0	1	0	0	NA	NA	NA
DA_MAG_00039	DA_R04_UC_P_03_POST	0	0.795861	0.0456932	0.158446	NA	NA	NA
DA_MAG_00039	DA_R04_UC_P_04_POST	0	0.670646	0.019362	0.309992	NA	NA	NA
DA_MAG_00039	DA_R04_UC_P_05_POST	0	0.946814	0.0181156	0.03507	NA	NA	NA
DA_MAG_00039	DA_R04_UC_P_06_POST	0	0.322175	0.423383	0.254442	NA	NA	NA
DA_MAG_00039	DA_R04_UC_P_07_POST	0	0	0.0588988	0.941101	NA	NA	NA
DA_MAG_00040	DA_D_01	1	0	NA	NA	NA	NA	NA
DA_MAG_00040	DA_D_04	1	0	NA	NA	NA	NA	NA
DA_MAG_00040	DA_D_06	1	0	NA	NA	NA	NA	NA
DA_MAG_00040	DA_D_07	1	0	NA	NA	NA	NA	NA
DA_MAG_00040	DA_D_11	1	0	NA	NA	NA	NA	NA
DA_MAG_00040	DA_D_12	1	0	NA	NA	NA	NA	NA
DA_MAG_00040	DA_D_13	1	0	NA	NA	NA	NA	NA
DA_MAG_00040	DA_D_16	1	0	NA	NA	NA	NA	NA
DA_MAG_00040	DA_D_18	1	0	NA	NA	NA	NA	NA
DA_MAG_00040	DA_D_21	0.984196	0.0158042	NA	NA	NA	NA	NA
DA_MAG_00040	DA_D_24	0.962321	0.0376791	NA	NA	NA	NA	NA
DA_MAG_00040	DA_R01_CDI_P_02_POST	0.975967	0.0240329	NA	NA	NA	NA	NA
DA_MAG_00040	DA_R01_CDI_P_03_POST	0.988518	0.0114823	NA	NA	NA	NA	NA
DA_MAG_00040	DA_R01_CDI_P_05_POST	1	0	NA	NA	NA	NA	NA
DA_MAG_00040	DA_R01_CDI_P_06_POST	0.977011	0.0229888	NA	NA	NA	NA	NA
DA_MAG_00040	DA_R02_CDI_C_03_POST	0.981115	0.0188849	NA	NA	NA	NA	NA
DA_MAG_00040	DA_R02_CDI_C_05_POST	1	0	NA	NA	NA	NA	NA
DA_MAG_00040	DA_R02_CDI_C_06_POST	0.980369	0.019631	NA	NA	NA	NA	NA
DA_MAG_00040	DA_R02_CDI_C_07_POST	1	0	NA	NA	NA	NA	NA
DA_MAG_00040	DA_R03_CDI_C_06_POST	0.977649	0.022351	NA	NA	NA	NA	NA
DA_MAG_00040	DA_R04_UC_P_03_POST	0.984052	0.015948	NA	NA	NA	NA	NA
DA_MAG_00040	DA_R04_UC_P_05_POST	0.984566	0.0154345	NA	NA	NA	NA	NA
DA_MAG_00040	DA_R04_UC_P_06_POST	0.968436	0.0315641	NA	NA	NA	NA	NA
DA_MAG_00040	DA_R04_UC_P_07_POST	1	0	NA	NA	NA	NA	NA
DA_MAG_00040	DA_R04_UC_P_09_POST	1	0	NA	NA	NA	NA	NA
DA_MAG_00040	DA_R05_UC_C_03_POST	0.874416	0.125584	NA	NA	NA	NA	NA
DA_MAG_00040	DA_R05_UC_C_04_POST	0.978469	0.021531	NA	NA	NA	NA	NA
DA_MAG_00040	DA_R05_UC_C_05_POST	0.857214	0.142786	NA	NA	NA	NA	NA
DA_MAG_00041	DA_D_01	0.0321644	0	0.967836	NA	NA	NA	NA
DA_MAG_00041	DA_D_02	0.0363584	0	0.963642	NA	NA	NA	NA
DA_MAG_00041	DA_D_03	0.115163	0	0.884837	NA	NA	NA	NA
DA_MAG_00041	DA_D_04	0.0882385	0	0.911762	NA	NA	NA	NA
DA_MAG_00041	DA_D_05	0	0	1	NA	NA	NA	NA
DA_MAG_00041	DA_D_06	0.074627	0	0.925373	NA	NA	NA	NA
DA_MAG_00041	DA_D_07	0.0404719	0	0.959528	NA	NA	NA	NA
DA_MAG_00041	DA_D_08	0	0	1	NA	NA	NA	NA
DA_MAG_00041	DA_D_09	0.130201	0	0.869799	NA	NA	NA	NA
DA_MAG_00041	DA_D_10	0.0411642	0	0.958836	NA	NA	NA	NA
DA_MAG_00041	DA_D_11	0.0811849	0	0.918815	NA	NA	NA	NA
DA_MAG_00041	DA_D_12	0.0393132	0	0.960687	NA	NA	NA	NA
DA_MAG_00041	DA_D_13	0.0597593	0.155848	0.784393	NA	NA	NA	NA
DA_MAG_00041	DA_D_14	0.104722	0	0.895278	NA	NA	NA	NA
DA_MAG_00041	DA_D_15	0.096731	0	0.903269	NA	NA	NA	NA
DA_MAG_00041	DA_D_16	0.0418244	0	0.958176	NA	NA	NA	NA
DA_MAG_00041	DA_D_17	0.066621	0	0.933379	NA	NA	NA	NA
DA_MAG_00041	DA_D_18	0.151329	0	0.848671	NA	NA	NA	NA
DA_MAG_00041	DA_D_19	0.148906	0	0.851094	NA	NA	NA	NA
DA_MAG_00041	DA_D_20	0.158064	0	0.841936	NA	NA	NA	NA
DA_MAG_00041	DA_D_21	0	1	0	NA	NA	NA	NA
DA_MAG_00041	DA_D_22	0.176466	0	0.823534	NA	NA	NA	NA
DA_MAG_00041	DA_D_23	0.110207	0	0.889793	NA	NA	NA	NA
DA_MAG_00041	DA_D_24	0	0	1	NA	NA	NA	NA
DA_MAG_00041	DA_R01_CDI_P_02_POST	0.202561	0.137752	0.659687	NA	NA	NA	NA
DA_MAG_00041	DA_R01_CDI_P_05_POST	0.804709	0	0.195291	NA	NA	NA	NA
DA_MAG_00041	DA_R01_CDI_P_08_PRE	0	0	1	NA	NA	NA	NA
DA_MAG_00041	DA_R02_CDI_C_03_POST	0.0750604	0	0.92494	NA	NA	NA	NA
DA_MAG_00041	DA_R02_CDI_C_04_POST	0.145483	0	0.854517	NA	NA	NA	NA
DA_MAG_00041	DA_R02_CDI_C_05_POST	0	0	1	NA	NA	NA	NA
DA_MAG_00041	DA_R02_CDI_C_06_POST	0	0	1	NA	NA	NA	NA
DA_MAG_00041	DA_R02_CDI_C_07_POST	0	0	1	NA	NA	NA	NA
DA_MAG_00041	DA_R03_CDI_C_04_POST	0.645244	0	0.354756	NA	NA	NA	NA
DA_MAG_00041	DA_R03_CDI_C_06_POST	0.465731	0	0.534269	NA	NA	NA	NA
DA_MAG_00041	DA_R03_CDI_C_07_POST	1	0	0	NA	NA	NA	NA
DA_MAG_00041	DA_R03_CDI_C_08_POST	0.0732839	0	0.926716	NA	NA	NA	NA
DA_MAG_00041	DA_R04_UC_P_02_PRE	0	0	1	NA	NA	NA	NA
DA_MAG_00041	DA_R04_UC_P_03_POST	0.586466	0	0.413534	NA	NA	NA	NA
DA_MAG_00041	DA_R04_UC_P_04_POST	0.0409374	0	0.959063	NA	NA	NA	NA
DA_MAG_00041	DA_R04_UC_P_05_POST	0.0343511	0	0.965649	NA	NA	NA	NA
DA_MAG_00041	DA_R04_UC_P_06_POST	0.18263	0.122307	0.695064	NA	NA	NA	NA
DA_MAG_00041	DA_R04_UC_P_07_POST	0	0	1	NA	NA	NA	NA
DA_MAG_00041	DA_R04_UC_P_09_POST	0	0	1	NA	NA	NA	NA
DA_MAG_00041	DA_R05_UC_C_01_PRE	1	0	0	NA	NA	NA	NA
DA_MAG_00041	DA_R05_UC_C_02_POST	0.5302	0	0.4698	NA	NA	NA	NA
DA_MAG_00041	DA_R05_UC_C_03_POST	0.141957	0	0.858043	NA	NA	NA	NA
DA_MAG_00041	DA_R05_UC_C_04_POST	0.121419	0	0.878581	NA	NA	NA	NA
DA_MAG_00041	DA_R05_UC_C_05_POST	0.0186455	0	0.981354	NA	NA	NA	NA
DA_MAG_00042	DA_D_13	0	1	0	0	0	NA	NA
DA_MAG_00042	DA_D_14	0	0	1	0	0	NA	NA
DA_MAG_00042	DA_D_21	0	0	1	0	0	NA	NA
DA_MAG_00042	DA_R05_UC_C_04_POST	1	0	0	0	0	NA	NA
DA_MAG_00042	DA_R05_UC_C_05_POST	0	0	0	0	1	NA	NA
DA_MAG_00043	DA_D_01	0.934345	0.065655	0	NA	NA	NA	NA
DA_MAG_00043	DA_D_02	0.937534	0.0624658	0	NA	NA	NA	NA
DA_MAG_00043	DA_D_03	0.986315	0.0136853	0	NA	NA	NA	NA
DA_MAG_00043	DA_D_04	0.950252	0.0497481	0	NA	NA	NA	NA
DA_MAG_00043	DA_D_05	0.715106	0	0.284894	NA	NA	NA	NA
DA_MAG_00043	DA_D_06	0.920425	0.0795755	0	NA	NA	NA	NA
DA_MAG_00043	DA_D_07	0.863693	0.136307	0	NA	NA	NA	NA
DA_MAG_00043	DA_D_08	1	0	0	NA	NA	NA	NA
DA_MAG_00043	DA_D_09	0.814331	0.185669	0	NA	NA	NA	NA
DA_MAG_00043	DA_D_10	0.93951	0.0604896	0	NA	NA	NA	NA
DA_MAG_00043	DA_D_11	0.789261	0.210739	0	NA	NA	NA	NA
DA_MAG_00043	DA_D_12	0.260821	0.246505	0.492674	NA	NA	NA	NA
DA_MAG_00043	DA_D_13	0.582558	0.417442	0	NA	NA	NA	NA
DA_MAG_00043	DA_D_14	0.909387	0.056715	0.0338976	NA	NA	NA	NA
DA_MAG_00043	DA_D_15	0.854796	0.145204	0	NA	NA	NA	NA
DA_MAG_00043	DA_D_16	0.464853	0.256844	0.278303	NA	NA	NA	NA
DA_MAG_00043	DA_D_17	0.725732	0.274268	0	NA	NA	NA	NA
DA_MAG_00043	DA_D_18	0.282723	0.4051	0.312177	NA	NA	NA	NA
DA_MAG_00043	DA_D_19	0.766005	0.217349	0.0166462	NA	NA	NA	NA
DA_MAG_00043	DA_D_20	0.594848	0.134427	0.270726	NA	NA	NA	NA
DA_MAG_00043	DA_D_22	0.547708	0.268617	0.183675	NA	NA	NA	NA
DA_MAG_00043	DA_D_23	0.0848007	0.223583	0.691616	NA	NA	NA	NA
DA_MAG_00043	DA_D_24	0	1	0	NA	NA	NA	NA
DA_MAG_00043	DA_R01_CDI_P_02_POST	0.532032	0.467968	0	NA	NA	NA	NA
DA_MAG_00043	DA_R01_CDI_P_03_POST	0	1	0	NA	NA	NA	NA
DA_MAG_00043	DA_R01_CDI_P_05_POST	0	1	0	NA	NA	NA	NA
DA_MAG_00043	DA_R01_CDI_P_06_POST	0.448085	0.551915	0	NA	NA	NA	NA
DA_MAG_00043	DA_R02_CDI_C_06_POST	0.592413	0.407587	0	NA	NA	NA	NA
DA_MAG_00043	DA_R02_CDI_C_07_POST	0	1	0	NA	NA	NA	NA
DA_MAG_00043	DA_R04_UC_P_02_PRE	0	1	0	NA	NA	NA	NA
DA_MAG_00043	DA_R04_UC_P_03_POST	0.316656	0.683344	0	NA	NA	NA	NA
DA_MAG_00043	DA_R04_UC_P_04_POST	1	0	0	NA	NA	NA	NA
DA_MAG_00043	DA_R04_UC_P_05_POST	0.236198	0.763802	0	NA	NA	NA	NA
DA_MAG_00043	DA_R04_UC_P_06_POST	0	0	1	NA	NA	NA	NA
DA_MAG_00043	DA_R04_UC_P_07_POST	0	1	0	NA	NA	NA	NA
DA_MAG_00043	DA_R05_UC_C_01_PRE	0	1	0	NA	NA	NA	NA
DA_MAG_00043	DA_R05_UC_C_02_POST	1	0	0	NA	NA	NA	NA
DA_MAG_00044	DA_D_01	0.280575	0.0221682	0.697257	NA	NA	NA	NA
DA_MAG_00044	DA_D_02	0.597559	0.027301	0.37514	NA	NA	NA	NA
DA_MAG_00044	DA_D_03	0.494584	0.0310701	0.474346	NA	NA	NA	NA
DA_MAG_00044	DA_D_04	0.511451	0.054815	0.433734	NA	NA	NA	NA
DA_MAG_00044	DA_D_05	0.661755	0.0305401	0.307705	NA	NA	NA	NA
DA_MAG_00044	DA_D_06	0.422527	0.0882187	0.489254	NA	NA	NA	NA
DA_MAG_00044	DA_D_07	0.494023	0.114037	0.39194	NA	NA	NA	NA
DA_MAG_00044	DA_D_08	0.302919	0.226379	0.470702	NA	NA	NA	NA
DA_MAG_00044	DA_D_09	0.446944	0.0170329	0.536023	NA	NA	NA	NA
DA_MAG_00044	DA_D_10	0.600288	0.0142054	0.385507	NA	NA	NA	NA
DA_MAG_00044	DA_D_11	0.319664	0.166704	0.513632	NA	NA	NA	NA
DA_MAG_00044	DA_D_12	0.783804	0.0102983	0.205897	NA	NA	NA	NA
DA_MAG_00044	DA_D_13	0.225529	0.28806	0.486411	NA	NA	NA	NA
DA_MAG_00044	DA_D_14	0.320074	0.0712439	0.608682	NA	NA	NA	NA
DA_MAG_00044	DA_D_15	0.246416	0.123277	0.630307	NA	NA	NA	NA
DA_MAG_00044	DA_D_16	0.491859	0.039934	0.468207	NA	NA	NA	NA
DA_MAG_00044	DA_D_17	0.239311	0.0736142	0.687075	NA	NA	NA	NA
DA_MAG_00044	DA_D_18	0.331807	0.030431	0.637762	NA	NA	NA	NA
DA_MAG_00044	DA_D_19	0.581218	0	0.418782	NA	NA	NA	NA
DA_MAG_00044	DA_D_20	0.231833	0.0964865	0.67168	NA	NA	NA	NA
DA_MAG_00044	DA_D_22	0.0621633	0.220657	0.71718	NA	NA	NA	NA
DA_MAG_00044	DA_D_23	0.419919	0.131821	0.44826	NA	NA	NA	NA
DA_MAG_00044	DA_D_24	0.504469	0.110004	0.385527	NA	NA	NA	NA
DA_MAG_00044	DA_R01_CDI_P_02_POST	0.471488	0.149471	0.37904	NA	NA	NA	NA
DA_MAG_00044	DA_R01_CDI_P_03_POST	0.968107	0.0194577	0.0124348	NA	NA	NA	NA
DA_MAG_00044	DA_R01_CDI_P_05_POST	0.728737	0.0732127	0.19805	NA	NA	NA	NA
DA_MAG_00044	DA_R01_CDI_P_06_POST	0.942021	0.0194192	0.0385595	NA	NA	NA	NA
DA_MAG_00044	DA_R02_CDI_C_03_POST	0.467867	0.0771573	0.454976	NA	NA	NA	NA
DA_MAG_00044	DA_R02_CDI_C_04_POST	0.229113	0.538924	0.231963	NA	NA	NA	NA
DA_MAG_00044	DA_R02_CDI_C_06_POST	0.893292	0.0220947	0.0846129	NA	NA	NA	NA
DA_MAG_00044	DA_R02_CDI_C_07_POST	0.955835	0.0241694	0.0199956	NA	NA	NA	NA
DA_MAG_00044	DA_R03_CDI_C_01_PRE	0.848271	0.151729	0	NA	NA	NA	NA
DA_MAG_00044	DA_R03_CDI_C_04_POST	0.184687	0.109848	0.705465	NA	NA	NA	NA
DA_MAG_00044	DA_R03_CDI_C_06_POST	0.651569	0	0.348431	NA	NA	NA	NA
DA_MAG_00044	DA_R03_CDI_C_07_POST	0.187284	0.0475623	0.765154	NA	NA	NA	NA
DA_MAG_00044	DA_R04_UC_P_03_POST	0.598	0	0.402	NA	NA	NA	NA
DA_MAG_00044	DA_R04_UC_P_04_POST	0.557153	0.178125	0.264722	NA	NA	NA	NA
DA_MAG_00044	DA_R04_UC_P_05_POST	0.150832	0.849168	0	NA	NA	NA	NA
DA_MAG_00044	DA_R04_UC_P_06_POST	0.467404	0.312187	0.220409	NA	NA	NA	NA
DA_MAG_00044	DA_R05_UC_C_01_PRE	0.212944	0.522103	0.264954	NA	NA	NA	NA
DA_MAG_00044	DA_R05_UC_C_02_POST	0.737588	0.0198538	0.242558	NA	NA	NA	NA
DA_MAG_00044	DA_R05_UC_C_03_POST	0.158768	0.356523	0.484709	NA	NA	NA	NA
DA_MAG_00044	DA_R05_UC_C_04_POST	0.427615	0.0713673	0.501018	NA	NA	NA	NA
DA_MAG_00044	DA_R05_UC_C_05_POST	0.347541	0.294824	0.357636	NA	NA	NA	NA
DA_MAG_00045	DA_D_01	0.110813	0.889187	NA	NA	NA	NA	NA
DA_MAG_00045	DA_D_02	1	0	NA	NA	NA	NA	NA
DA_MAG_00045	DA_D_03	0.222131	0.777869	NA	NA	NA	NA	NA
DA_MAG_00045	DA_D_04	0.434062	0.565938	NA	NA	NA	NA	NA
DA_MAG_00045	DA_D_05	1	0	NA	NA	NA	NA	NA
DA_MAG_00045	DA_D_06	0	1	NA	NA	NA	NA	NA
DA_MAG_00045	DA_D_07	0.177026	0.822974	NA	NA	NA	NA	NA
DA_MAG_00045	DA_D_08	0	1	NA	NA	NA	NA	NA
DA_MAG_00045	DA_D_09	0	1	NA	NA	NA	NA	NA
DA_MAG_00045	DA_D_10	0.352364	0.647636	NA	NA	NA	NA	NA
DA_MAG_00045	DA_D_11	1	0	NA	NA	NA	NA	NA
DA_MAG_00045	DA_D_13	0.161929	0.838071	NA	NA	NA	NA	NA
DA_MAG_00045	DA_D_14	0.033653	0.966347	NA	NA	NA	NA	NA
DA_MAG_00045	DA_D_15	0.175658	0.824342	NA	NA	NA	NA	NA
DA_MAG_00045	DA_D_16	0.0101463	0.989854	NA	NA	NA	NA	NA
DA_MAG_00045	DA_D_17	0.136436	0.863564	NA	NA	NA	NA	NA
DA_MAG_00045	DA_D_18	0.546624	0.453376	NA	NA	NA	NA	NA
DA_MAG_00045	DA_D_19	0.240155	0.759845	NA	NA	NA	NA	NA
DA_MAG_00045	DA_D_20	0.263121	0.736879	NA	NA	NA	NA	NA
DA_MAG_00045	DA_D_22	0.333263	0.666737	NA	NA	NA	NA	NA
DA_MAG_00045	DA_D_23	0.237201	0.762799	NA	NA	NA	NA	NA
DA_MAG_00045	DA_D_24	0.406856	0.593144	NA	NA	NA	NA	NA
DA_MAG_00045	DA_R01_CDI_P_02_POST	1	0	NA	NA	NA	NA	NA
DA_MAG_00045	DA_R01_CDI_P_03_POST	1	0	NA	NA	NA	NA	NA
DA_MAG_00045	DA_R01_CDI_P_05_POST	0.945077	0.0549227	NA	NA	NA	NA	NA
DA_MAG_00045	DA_R01_CDI_P_06_POST	0.948596	0.0514043	NA	NA	NA	NA	NA
DA_MAG_00045	DA_R02_CDI_C_01_PRE	1	0	NA	NA	NA	NA	NA
DA_MAG_00045	DA_R02_CDI_C_03_POST	0.792321	0.207679	NA	NA	NA	NA	NA
DA_MAG_00045	DA_R02_CDI_C_04_POST	0.062155	0.937845	NA	NA	NA	NA	NA
DA_MAG_00045	DA_R02_CDI_C_05_POST	1	0	NA	NA	NA	NA	NA
DA_MAG_00045	DA_R02_CDI_C_06_POST	0.740577	0.259423	NA	NA	NA	NA	NA
DA_MAG_00045	DA_R02_CDI_C_07_POST	1	0	NA	NA	NA	NA	NA
DA_MAG_00045	DA_R03_CDI_C_01_PRE	0.513604	0.486396	NA	NA	NA	NA	NA
DA_MAG_00045	DA_R03_CDI_C_03_PRE	1	0	NA	NA	NA	NA	NA
DA_MAG_00045	DA_R03_CDI_C_04_POST	0.397872	0.602128	NA	NA	NA	NA	NA
DA_MAG_00045	DA_R03_CDI_C_06_POST	0.0678559	0.932144	NA	NA	NA	NA	NA
DA_MAG_00045	DA_R03_CDI_C_07_POST	0	1	NA	NA	NA	NA	NA
DA_MAG_00045	DA_R03_CDI_C_08_POST	1	0	NA	NA	NA	NA	NA
DA_MAG_00045	DA_R04_UC_P_03_POST	0.525409	0.474591	NA	NA	NA	NA	NA
DA_MAG_00045	DA_R04_UC_P_04_POST	0.398711	0.601289	NA	NA	NA	NA	NA
DA_MAG_00045	DA_R04_UC_P_05_POST	1	0	NA	NA	NA	NA	NA
DA_MAG_00045	DA_R04_UC_P_06_POST	0.920725	0.0792753	NA	NA	NA	NA	NA
DA_MAG_00045	DA_R04_UC_P_07_POST	1	0	NA	NA	NA	NA	NA
DA_MAG_00045	DA_R04_UC_P_09_POST	0.986011	0.0139893	NA	NA	NA	NA	NA
DA_MAG_00045	DA_R05_UC_C_01_PRE	0.129412	0.870588	NA	NA	NA	NA	NA
DA_MAG_00045	DA_R05_UC_C_02_POST	0.704566	0.295434	NA	NA	NA	NA	NA
DA_MAG_00045	DA_R05_UC_C_03_POST	0.272684	0.727316	NA	NA	NA	NA	NA
DA_MAG_00045	DA_R05_UC_C_04_POST	1	0	NA	NA	NA	NA	NA
DA_MAG_00045	DA_R05_UC_C_05_POST	1	0	NA	NA	NA	NA	NA
DA_MAG_00046	DA_D_01	0.0100895	0.811023	0.178888	NA	NA	NA	NA
DA_MAG_00046	DA_D_02	0.0878542	0.689198	0.222948	NA	NA	NA	NA
DA_MAG_00046	DA_D_03	0.0269553	0.776052	0.196992	NA	NA	NA	NA
DA_MAG_00046	DA_D_04	0.0150761	0.772485	0.212439	NA	NA	NA	NA
DA_MAG_00046	DA_D_05	0.0619313	0.572327	0.365741	NA	NA	NA	NA
DA_MAG_00046	DA_D_06	0.0646541	0.694426	0.24092	NA	NA	NA	NA
DA_MAG_00046	DA_D_07	0.0337388	0.479355	0.486906	NA	NA	NA	NA
DA_MAG_00046	DA_D_08	0.0166969	0.567212	0.416092	NA	NA	NA	NA
DA_MAG_00046	DA_D_09	0.0202676	0.533004	0.446728	NA	NA	NA	NA
DA_MAG_00046	DA_D_10	0.0624525	0.504335	0.433212	NA	NA	NA	NA
DA_MAG_00046	DA_D_11	0.0408601	0.477904	0.481236	NA	NA	NA	NA
DA_MAG_00046	DA_D_12	0.0712046	0	0.928795	NA	NA	NA	NA
DA_MAG_00046	DA_D_13	0.0170595	0.320071	0.662869	NA	NA	NA	NA
DA_MAG_00046	DA_D_14	0.0547279	0.59208	0.353192	NA	NA	NA	NA
DA_MAG_00046	DA_D_15	0.0188947	0.461538	0.519568	NA	NA	NA	NA
DA_MAG_00046	DA_D_16	0.0407046	0.502961	0.456335	NA	NA	NA	NA
DA_MAG_00046	DA_D_17	0.0367087	0.443258	0.520033	NA	NA	NA	NA
DA_MAG_00046	DA_D_18	0.0373825	0.738012	0.224606	NA	NA	NA	NA
DA_MAG_00046	DA_D_19	0.0674621	0.453362	0.479176	NA	NA	NA	NA
DA_MAG_00046	DA_D_20	0.0431471	0.644408	0.312445	NA	NA	NA	NA
DA_MAG_00046	DA_D_21	0.517144	0	0.482856	NA	NA	NA	NA
DA_MAG_00046	DA_D_22	0.0166784	0.251814	0.731507	NA	NA	NA	NA
DA_MAG_00046	DA_D_23	0.0837539	0.523221	0.393025	NA	NA	NA	NA
DA_MAG_00046	DA_D_24	0.0164046	0.423575	0.56002	NA	NA	NA	NA
DA_MAG_00046	DA_R01_CDI_P_02_POST	0	0.296985	0.703015	NA	NA	NA	NA
DA_MAG_00046	DA_R01_CDI_P_03_POST	0.28868	0	0.71132	NA	NA	NA	NA
DA_MAG_00046	DA_R01_CDI_P_05_POST	0.268839	0.289642	0.441519	NA	NA	NA	NA
DA_MAG_00046	DA_R01_CDI_P_06_POST	0.0810578	0.313079	0.605863	NA	NA	NA	NA
DA_MAG_00046	DA_R02_CDI_C_03_POST	0.318537	0.0559119	0.625551	NA	NA	NA	NA
DA_MAG_00046	DA_R02_CDI_C_04_POST	0.686239	0.118292	0.195469	NA	NA	NA	NA
DA_MAG_00046	DA_R02_CDI_C_05_POST	0.239104	0	0.760896	NA	NA	NA	NA
DA_MAG_00046	DA_R02_CDI_C_06_POST	0.152565	0.314878	0.532557	NA	NA	NA	NA
DA_MAG_00046	DA_R02_CDI_C_07_POST	0.372996	0.0865431	0.540461	NA	NA	NA	NA
DA_MAG_00046	DA_R03_CDI_C_01_PRE	0.0929826	0.612667	0.294351	NA	NA	NA	NA
DA_MAG_00046	DA_R03_CDI_C_04_POST	0.187782	0.58007	0.232148	NA	NA	NA	NA
DA_MAG_00046	DA_R03_CDI_C_06_POST	0.261823	0.417948	0.320229	NA	NA	NA	NA
DA_MAG_00046	DA_R03_CDI_C_07_POST	0.100459	0.69012	0.209421	NA	NA	NA	NA
DA_MAG_00046	DA_R03_CDI_C_08_POST	0.0626437	0.271543	0.665813	NA	NA	NA	NA
DA_MAG_00046	DA_R04_UC_P_03_POST	0.0424198	0.556068	0.401512	NA	NA	NA	NA
DA_MAG_00046	DA_R04_UC_P_04_POST	0.0755986	0.18021	0.744191	NA	NA	NA	NA
DA_MAG_00046	DA_R04_UC_P_05_POST	0.09222	0.064778	0.843002	NA	NA	NA	NA
DA_MAG_00046	DA_R04_UC_P_06_POST	0.212504	0.185942	0.601555	NA	NA	NA	NA
DA_MAG_00046	DA_R04_UC_P_07_POST	0.210566	0	0.789434	NA	NA	NA	NA
DA_MAG_00046	DA_R04_UC_P_09_POST	0.194468	0	0.805532	NA	NA	NA	NA
DA_MAG_00046	DA_R05_UC_C_01_PRE	0.252766	0	0.747234	NA	NA	NA	NA
DA_MAG_00046	DA_R05_UC_C_02_POST	0.27132	0.104294	0.624386	NA	NA	NA	NA
DA_MAG_00046	DA_R05_UC_C_03_POST	0.34583	0.0170925	0.637077	NA	NA	NA	NA
DA_MAG_00046	DA_R05_UC_C_04_POST	0.198538	0.463768	0.337694	NA	NA	NA	NA
DA_MAG_00046	DA_R05_UC_C_05_POST	0.596427	0.050313	0.35326	NA	NA	NA	NA
DA_MAG_00047	DA_D_01	0.65757	0	0	0.34243	NA	NA	NA
DA_MAG_00047	DA_D_02	1	0	0	0	NA	NA	NA
DA_MAG_00047	DA_D_03	0	0.354966	0	0.645034	NA	NA	NA
DA_MAG_00047	DA_D_04	0	0	0	1	NA	NA	NA
DA_MAG_00047	DA_D_06	0	0.780288	0.219712	0	NA	NA	NA
DA_MAG_00047	DA_D_07	0	1	0	0	NA	NA	NA
DA_MAG_00047	DA_D_08	0	1	0	0	NA	NA	NA
DA_MAG_00047	DA_D_09	0	0	0.987279	0.0127207	NA	NA	NA
DA_MAG_00047	DA_D_10	0.0181386	0	0.981861	0	NA	NA	NA
DA_MAG_00047	DA_D_11	0	0	0	1	NA	NA	NA
DA_MAG_00047	DA_D_12	0	0	1	0	NA	NA	NA
DA_MAG_00047	DA_D_13	0.187014	0.0606387	0.752347	0	NA	NA	NA
DA_MAG_00047	DA_D_14	0	0.010154	0.237521	0.752326	NA	NA	NA
DA_MAG_00047	DA_D_15	0	0	1	0	NA	NA	NA
DA_MAG_00047	DA_D_16	0.572893	0	0.427107	0	NA	NA	NA
DA_MAG_00047	DA_D_17	0	0	1	0	NA	NA	NA
DA_MAG_00047	DA_D_18	0	0	1	0	NA	NA	NA
DA_MAG_00047	DA_D_19	0	0	1	0	NA	NA	NA
DA_MAG_00047	DA_D_20	0	0.828024	0.171976	0	NA	NA	NA
DA_MAG_00047	DA_D_21	0	0.0802718	0.907444	0.012284	NA	NA	NA
DA_MAG_00047	DA_D_22	0	0	1	0	NA	NA	NA
DA_MAG_00047	DA_R01_CDI_P_02_POST	0	0	1	0	NA	NA	NA
DA_MAG_00047	DA_R01_CDI_P_05_POST	0	0	1	0	NA	NA	NA
DA_MAG_00047	DA_R01_CDI_P_06_POST	0	0	1	0	NA	NA	NA
DA_MAG_00047	DA_R03_CDI_C_04_POST	1	0	0	0	NA	NA	NA
DA_MAG_00047	DA_R03_CDI_C_06_POST	0	0	1	0	NA	NA	NA
DA_MAG_00047	DA_R03_CDI_C_07_POST	0	0.977703	0	0.0222968	NA	NA	NA
DA_MAG_00047	DA_R03_CDI_C_08_POST	0	0	0	1	NA	NA	NA
DA_MAG_00047	DA_R04_UC_P_03_POST	0	0	0	1	NA	NA	NA
DA_MAG_00047	DA_R04_UC_P_05_POST	0.762767	0	0	0.237233	NA	NA	NA
DA_MAG_00047	DA_R04_UC_P_06_POST	0	0	1	0	NA	NA	NA
DA_MAG_00047	DA_R04_UC_P_07_POST	0	0	1	0	NA	NA	NA
DA_MAG_00047	DA_R05_UC_C_01_PRE	0	0.859622	0.140378	0	NA	NA	NA
DA_MAG_00047	DA_R05_UC_C_04_POST	0	1	0	0	NA	NA	NA
DA_MAG_00047	DA_R05_UC_C_05_POST	0	0.0285405	0.97146	0	NA	NA	NA
DA_MAG_00048	DA_D_01	1	0	NA	NA	NA	NA	NA
DA_MAG_00048	DA_D_02	1	0	NA	NA	NA	NA	NA
DA_MAG_00048	DA_D_03	1	0	NA	NA	NA	NA	NA
DA_MAG_00048	DA_D_05	0.969782	0.030218	NA	NA	NA	NA	NA
DA_MAG_00048	DA_D_07	0	1	NA	NA	NA	NA	NA
DA_MAG_00048	DA_D_08	0	1	NA	NA	NA	NA	NA
DA_MAG_00048	DA_D_09	0	1	NA	NA	NA	NA	NA
DA_MAG_00048	DA_D_10	1	0	NA	NA	NA	NA	NA
DA_MAG_00048	DA_D_11	1	0	NA	NA	NA	NA	NA
DA_MAG_00048	DA_D_12	0.981139	0.0188612	NA	NA	NA	NA	NA
DA_MAG_00048	DA_D_14	1	0	NA	NA	NA	NA	NA
DA_MAG_00048	DA_D_15	1	0	NA	NA	NA	NA	NA
DA_MAG_00048	DA_D_16	1	0	NA	NA	NA	NA	NA
DA_MAG_00048	DA_D_17	0	1	NA	NA	NA	NA	NA
DA_MAG_00048	DA_D_18	1	0	NA	NA	NA	NA	NA
DA_MAG_00048	DA_D_19	0.919621	0.0803791	NA	NA	NA	NA	NA
DA_MAG_00048	DA_D_20	1	0	NA	NA	NA	NA	NA
DA_MAG_00048	DA_D_22	1	0	NA	NA	NA	NA	NA
DA_MAG_00048	DA_D_23	0.692585	0.307415	NA	NA	NA	NA	NA
DA_MAG_00048	DA_D_24	0	1	NA	NA	NA	NA	NA
DA_MAG_00048	DA_R01_CDI_P_02_POST	1	0	NA	NA	NA	NA	NA
DA_MAG_00048	DA_R01_CDI_P_06_POST	0	1	NA	NA	NA	NA	NA
DA_MAG_00048	DA_R02_CDI_C_03_POST	1	0	NA	NA	NA	NA	NA
DA_MAG_00048	DA_R02_CDI_C_04_POST	1	0	NA	NA	NA	NA	NA
DA_MAG_00048	DA_R02_CDI_C_06_POST	0.0153977	0.984602	NA	NA	NA	NA	NA
DA_MAG_00048	DA_R02_CDI_C_07_POST	1	0	NA	NA	NA	NA	NA
DA_MAG_00048	DA_R03_CDI_C_04_POST	1	0	NA	NA	NA	NA	NA
DA_MAG_00048	DA_R03_CDI_C_07_POST	1	0	NA	NA	NA	NA	NA
DA_MAG_00048	DA_R04_UC_P_03_POST	1	0	NA	NA	NA	NA	NA
DA_MAG_00048	DA_R04_UC_P_04_POST	0	1	NA	NA	NA	NA	NA
DA_MAG_00048	DA_R04_UC_P_05_POST	0.967335	0.0326649	NA	NA	NA	NA	NA
DA_MAG_00048	DA_R04_UC_P_06_POST	1	0	NA	NA	NA	NA	NA
DA_MAG_00048	DA_R04_UC_P_07_POST	1	0	NA	NA	NA	NA	NA
DA_MAG_00048	DA_R05_UC_C_02_POST	1	0	NA	NA	NA	NA	NA
DA_MAG_00048	DA_R05_UC_C_04_POST	1	0	NA	NA	NA	NA	NA
DA_MAG_00048	DA_R05_UC_C_05_POST	0.123508	0.876492	NA	NA	NA	NA	NA
DA_MAG_00049	DA_D_01	0.4663	0	0.5337	NA	NA	NA	NA
DA_MAG_00049	DA_D_02	0	0	1	NA	NA	NA	NA
DA_MAG_00049	DA_D_03	0	0	1	NA	NA	NA	NA
DA_MAG_00049	DA_D_04	0.310141	0	0.689859	NA	NA	NA	NA
DA_MAG_00049	DA_D_05	0	0	1	NA	NA	NA	NA
DA_MAG_00049	DA_D_06	0.262157	0	0.737843	NA	NA	NA	NA
DA_MAG_00049	DA_D_07	0	0	1	NA	NA	NA	NA
DA_MAG_00049	DA_D_08	0	0	1	NA	NA	NA	NA
DA_MAG_00049	DA_D_09	0.0661744	0	0.933826	NA	NA	NA	NA
DA_MAG_00049	DA_D_10	0.142815	0	0.857185	NA	NA	NA	NA
DA_MAG_00049	DA_D_11	0.0137329	0	0.986267	NA	NA	NA	NA
DA_MAG_00049	DA_D_12	0.494431	0	0.505569	NA	NA	NA	NA
DA_MAG_00049	DA_D_13	0.230663	0	0.769337	NA	NA	NA	NA
DA_MAG_00049	DA_D_14	0.0205243	0	0.979476	NA	NA	NA	NA
DA_MAG_00049	DA_D_15	0	0	1	NA	NA	NA	NA
DA_MAG_00049	DA_D_16	0	0	1	NA	NA	NA	NA
DA_MAG_00049	DA_D_17	0.098503	0	0.901497	NA	NA	NA	NA
DA_MAG_00049	DA_D_18	0.115487	0	0.884513	NA	NA	NA	NA
DA_MAG_00049	DA_D_19	0	0	1	NA	NA	NA	NA
DA_MAG_00049	DA_D_20	0	0	1	NA	NA	NA	NA
DA_MAG_00049	DA_D_21	0	0	1	NA	NA	NA	NA
DA_MAG_00049	DA_D_22	0	0	1	NA	NA	NA	NA
DA_MAG_00049	DA_D_23	0.0304374	0	0.969563	NA	NA	NA	NA
DA_MAG_00049	DA_D_24	0	0	1	NA	NA	NA	NA
DA_MAG_00049	DA_R01_CDI_P_02_POST	0	0	1	NA	NA	NA	NA
DA_MAG_00049	DA_R01_CDI_P_03_POST	0.0656656	0.741973	0.192361	NA	NA	NA	NA
DA_MAG_00049	DA_R01_CDI_P_05_POST	0	0.857503	0.142497	NA	NA	NA	NA
DA_MAG_00049	DA_R01_CDI_P_06_POST	0	0	1	NA	NA	NA	NA
DA_MAG_00049	DA_R02_CDI_C_03_POST	0.227872	0.18174	0.590388	NA	NA	NA	NA
DA_MAG_00049	DA_R02_CDI_C_04_POST	0	0	1	NA	NA	NA	NA
DA_MAG_00049	DA_R02_CDI_C_05_POST	0.0435486	0.236962	0.719489	NA	NA	NA	NA
DA_MAG_00049	DA_R02_CDI_C_06_POST	0	0.123387	0.876613	NA	NA	NA	NA
DA_MAG_00049	DA_R02_CDI_C_07_POST	0	0.153594	0.846406	NA	NA	NA	NA
DA_MAG_00049	DA_R03_CDI_C_04_POST	0	0	1	NA	NA	NA	NA
DA_MAG_00049	DA_R03_CDI_C_06_POST	0	0.105898	0.894102	NA	NA	NA	NA
DA_MAG_00049	DA_R03_CDI_C_07_POST	0	0	1	NA	NA	NA	NA
DA_MAG_00049	DA_R03_CDI_C_08_POST	0.0159938	0.906454	0.0775522	NA	NA	NA	NA
DA_MAG_00049	DA_R04_UC_P_03_POST	0	0.198996	0.801004	NA	NA	NA	NA
DA_MAG_00049	DA_R04_UC_P_06_POST	0	0	1	NA	NA	NA	NA
DA_MAG_00049	DA_R04_UC_P_07_POST	0	0	1	NA	NA	NA	NA
DA_MAG_00049	DA_R04_UC_P_09_POST	0	0	1	NA	NA	NA	NA
DA_MAG_00050	DA_D_10	0.0515515	0.948449	0	NA	NA	NA	NA
DA_MAG_00050	DA_D_13	0	0	1	NA	NA	NA	NA
DA_MAG_00050	DA_D_15	0	0	1	NA	NA	NA	NA
DA_MAG_00050	DA_D_21	1	0	0	NA	NA	NA	NA
DA_MAG_00050	DA_D_23	1	0	0	NA	NA	NA	NA
DA_MAG_00050	DA_R01_CDI_P_02_POST	1	0	0	NA	NA	NA	NA
DA_MAG_00050	DA_R01_CDI_P_03_POST	0	0.0568427	0.943157	NA	NA	NA	NA
DA_MAG_00050	DA_R02_CDI_C_05_POST	0	1	0	NA	NA	NA	NA
DA_MAG_00051	DA_D_06	0	1	NA	NA	NA	NA	NA
DA_MAG_00051	DA_D_12	0	1	NA	NA	NA	NA	NA
DA_MAG_00051	DA_D_13	0	1	NA	NA	NA	NA	NA
DA_MAG_00051	DA_D_16	0	1	NA	NA	NA	NA	NA
DA_MAG_00051	DA_D_18	0.0180223	0.981978	NA	NA	NA	NA	NA
DA_MAG_00051	DA_D_21	1	0	NA	NA	NA	NA	NA
DA_MAG_00051	DA_D_24	0	1	NA	NA	NA	NA	NA
DA_MAG_00051	DA_R01_CDI_P_02_POST	0	1	NA	NA	NA	NA	NA
DA_MAG_00051	DA_R01_CDI_P_06_POST	0	1	NA	NA	NA	NA	NA
DA_MAG_00051	DA_R02_CDI_C_07_POST	0	1	NA	NA	NA	NA	NA
DA_MAG_00051	DA_R03_CDI_C_06_POST	0	1	NA	NA	NA	NA	NA
DA_MAG_00051	DA_R04_UC_P_03_POST	0	1	NA	NA	NA	NA	NA
DA_MAG_00051	DA_R04_UC_P_05_POST	0	1	NA	NA	NA	NA	NA
DA_MAG_00051	DA_R04_UC_P_06_POST	0	1	NA	NA	NA	NA	NA
DA_MAG_00051	DA_R05_UC_C_03_POST	0	1	NA	NA	NA	NA	NA
DA_MAG_00051	DA_R05_UC_C_05_POST	0	1	NA	NA	NA	NA	NA
DA_MAG_00052	DA_D_01	0	0	0	1	NA	NA	NA
DA_MAG_00052	DA_D_05	0	0	0	1	NA	NA	NA
DA_MAG_00052	DA_D_06	0	0	0	1	NA	NA	NA
DA_MAG_00052	DA_D_07	0	0	0	1	NA	NA	NA
DA_MAG_00052	DA_D_08	0	0.103726	0	0.896274	NA	NA	NA
DA_MAG_00052	DA_D_09	0.110289	0	0	0.889711	NA	NA	NA
DA_MAG_00052	DA_D_10	0.158639	0	0.0278872	0.813474	NA	NA	NA
DA_MAG_00052	DA_D_11	0.176197	0	0.0623181	0.761485	NA	NA	NA
DA_MAG_00052	DA_D_12	0.0521876	0	0.0126547	0.935158	NA	NA	NA
DA_MAG_00052	DA_D_13	0.0201647	0	0.52024	0.459595	NA	NA	NA
DA_MAG_00052	DA_D_14	0.249963	0	0	0.750037	NA	NA	NA
DA_MAG_00052	DA_D_15	0.241582	0	0	0.758418	NA	NA	NA
DA_MAG_00052	DA_D_16	0.262936	0.0930118	0	0.644052	NA	NA	NA
DA_MAG_00052	DA_D_17	0.197213	0.0347441	0	0.768043	NA	NA	NA
DA_MAG_00052	DA_D_18	0.236731	0.0424423	0	0.720827	NA	NA	NA
DA_MAG_00052	DA_D_19	0.149581	0.194373	0	0.656046	NA	NA	NA
DA_MAG_00052	DA_D_20	0.25922	0	0	0.74078	NA	NA	NA
DA_MAG_00052	DA_D_22	0.215016	0.0802908	0.645791	0.0589024	NA	NA	NA
DA_MAG_00052	DA_D_23	0.227671	0	0.596028	0.176301	NA	NA	NA
DA_MAG_00052	DA_D_24	0.284045	0.0718548	0.6441	0	NA	NA	NA
DA_MAG_00052	DA_R01_CDI_P_02_POST	0.319798	0.100126	0	0.580076	NA	NA	NA
DA_MAG_00052	DA_R01_CDI_P_05_POST	0.197638	0	0	0.802362	NA	NA	NA
DA_MAG_00052	DA_R02_CDI_C_03_POST	0.0332122	0	0.27414	0.692647	NA	NA	NA
DA_MAG_00052	DA_R02_CDI_C_04_POST	0	0	0.355754	0.644246	NA	NA	NA
DA_MAG_00052	DA_R02_CDI_C_05_POST	0.0875403	0	0.370675	0.541785	NA	NA	NA
DA_MAG_00052	DA_R02_CDI_C_06_POST	0.160231	0	0.243129	0.59664	NA	NA	NA
DA_MAG_00052	DA_R02_CDI_C_07_POST	0	0	0.152862	0.847138	NA	NA	NA
DA_MAG_00052	DA_R03_CDI_C_01_PRE	0	0	0	1	NA	NA	NA
DA_MAG_00052	DA_R03_CDI_C_04_POST	0.0348178	0.460223	0	0.504959	NA	NA	NA
DA_MAG_00052	DA_R03_CDI_C_08_POST	0.883421	0.116579	0	0	NA	NA	NA
DA_MAG_00052	DA_R04_UC_P_03_POST	0.096588	0.589623	0	0.313789	NA	NA	NA
DA_MAG_00052	DA_R04_UC_P_04_POST	0.325256	0.468719	0	0.206025	NA	NA	NA
DA_MAG_00052	DA_R04_UC_P_05_POST	0	0.0370159	0	0.962984	NA	NA	NA
DA_MAG_00052	DA_R04_UC_P_06_POST	0.311053	0.222333	0.0185766	0.448037	NA	NA	NA
DA_MAG_00052	DA_R04_UC_P_07_POST	0.0979636	0.116514	0	0.785522	NA	NA	NA
DA_MAG_00052	DA_R04_UC_P_09_POST	0.0228228	0	0	0.977177	NA	NA	NA
DA_MAG_00052	DA_R05_UC_C_02_POST	0	0.0582085	0	0.941791	NA	NA	NA
DA_MAG_00052	DA_R05_UC_C_03_POST	0	0	0	1	NA	NA	NA
DA_MAG_00052	DA_R05_UC_C_04_POST	0.0243101	0	0.144965	0.830725	NA	NA	NA
DA_MAG_00052	DA_R05_UC_C_05_POST	0	0.158125	0	0.841875	NA	NA	NA
DA_MAG_00053	DA_D_01	0.585953	0.0880194	0	0.279516	0.0465115	NA	NA
DA_MAG_00053	DA_D_02	0.138954	0.209505	0	0.477407	0.174134	NA	NA
DA_MAG_00053	DA_D_03	0.214279	0.0277099	0	0.601836	0.156175	NA	NA
DA_MAG_00053	DA_D_04	0.804706	0.0516885	0	0.143606	0	NA	NA
DA_MAG_00053	DA_D_05	0.518072	0.197968	0	0.28396	0	NA	NA
DA_MAG_00053	DA_D_06	0.828798	0.0367889	0	0.134413	0	NA	NA
DA_MAG_00053	DA_D_07	0.747902	0.0739616	0	0.178137	0	NA	NA
DA_MAG_00053	DA_D_08	0.227721	0.427564	0	0.344715	0	NA	NA
DA_MAG_00053	DA_D_09	0.617707	0.0608254	0	0.30583	0.0156376	NA	NA
DA_MAG_00053	DA_D_10	0.439871	0	0	0.261943	0.298186	NA	NA
DA_MAG_00053	DA_D_11	0.859501	0.0574498	0	0.083049	0	NA	NA
DA_MAG_00053	DA_D_12	0.928228	0.023467	0	0.0483054	0	NA	NA
DA_MAG_00053	DA_D_13	0.205628	0.595176	0.0130669	0.186129	0	NA	NA
DA_MAG_00053	DA_D_14	0.462839	0.117516	0	0.316068	0.103576	NA	NA
DA_MAG_00053	DA_D_15	0.533426	0.280188	0	0.156378	0.0300085	NA	NA
DA_MAG_00053	DA_D_16	0.235718	0	0	0.545629	0.218653	NA	NA
DA_MAG_00053	DA_D_17	0.700374	0.0625445	0	0.237081	0	NA	NA
DA_MAG_00053	DA_D_18	0.606423	0.12311	0	0.222956	0.0475109	NA	NA
DA_MAG_00053	DA_D_19	0.688252	0.1218	0	0.178364	0.0115837	NA	NA
DA_MAG_00053	DA_D_20	0.282147	0.314574	0.0207512	0.382528	0	NA	NA
DA_MAG_00053	DA_D_21	0	0.972463	0.0275369	0	0	NA	NA
DA_MAG_00053	DA_D_22	0.272485	0.429539	0.0534741	0.218502	0.0259999	NA	NA
DA_MAG_00053	DA_D_23	0.365315	0.486988	0.0508917	0.0968051	0	NA	NA
DA_MAG_00053	DA_D_24	0.577441	0.323621	0.0422265	0.056712	0	NA	NA
DA_MAG_00053	DA_R01_CDI_P_02_POST	0.89085	0.0394743	0.0156498	0.0540255	0	NA	NA
DA_MAG_00053	DA_R01_CDI_P_03_POST	1	0	0	0	0	NA	NA
DA_MAG_00053	DA_R01_CDI_P_05_POST	0.720876	0.246663	0.0118341	0.0206267	0	NA	NA
DA_MAG_00053	DA_R01_CDI_P_06_POST	0.921307	0	0.0458101	0.032883	0	NA	NA
DA_MAG_00053	DA_R02_CDI_C_06_POST	0.309119	0.227373	0	0.463508	0	NA	NA
DA_MAG_00053	DA_R03_CDI_C_01_PRE	0	0.158211	0.699588	0.0721662	0.0700356	NA	NA
DA_MAG_00053	DA_R03_CDI_C_07_POST	0.396904	0	0	0.0195328	0.583563	NA	NA
DA_MAG_00053	DA_R03_CDI_C_08_POST	0.594111	0	0	0	0.405889	NA	NA
DA_MAG_00053	DA_R04_UC_P_03_POST	0.810716	0.0478809	0.0150693	0.126334	0	NA	NA
DA_MAG_00053	DA_R04_UC_P_04_POST	0.729296	0	0	0.270704	0	NA	NA
DA_MAG_00053	DA_R04_UC_P_05_POST	0.0850772	0	0.914923	0	0	NA	NA
DA_MAG_00053	DA_R04_UC_P_06_POST	0.0184664	0	0.815165	0.166369	0	NA	NA
DA_MAG_00053	DA_R05_UC_C_03_POST	0.145204	0	0.570391	0.284405	0	NA	NA
DA_MAG_00054	DA_D_01	0.0477003	0	0.246328	0.580129	0.125843	NA	NA
DA_MAG_00054	DA_D_04	0.0477384	0	0.389832	0.56243	0	NA	NA
DA_MAG_00054	DA_D_06	0.0537602	0.0466484	0.610733	0.0539996	0.234858	NA	NA
DA_MAG_00054	DA_D_07	0	0	0.614006	0.385994	0	NA	NA
DA_MAG_00054	DA_D_09	0	0	0.372736	0.627264	0	NA	NA
DA_MAG_00054	DA_D_10	0	0	0.445942	0.554058	0	NA	NA
DA_MAG_00054	DA_D_11	0	0	0.379608	0.346249	0.274143	NA	NA
DA_MAG_00054	DA_D_12	0.0377703	0	0.637892	0.23316	0.0911776	NA	NA
DA_MAG_00054	DA_D_13	0.107163	0.621298	0.120457	0.106761	0.0443205	NA	NA
DA_MAG_00054	DA_D_14	0	0	0.517816	0.482184	0	NA	NA
DA_MAG_00054	DA_D_15	0.116448	0	0.149351	0.624601	0.1096	NA	NA
DA_MAG_00054	DA_D_16	0	0.0197369	0.561911	0.382798	0.0355544	NA	NA
DA_MAG_00054	DA_D_18	0.302552	0	0.280411	0.417037	0	NA	NA
DA_MAG_00054	DA_D_19	0.360866	0	0.372602	0.199995	0.0665371	NA	NA
DA_MAG_00054	DA_D_21	0.453078	0.0955901	0.345825	0	0.105507	NA	NA
DA_MAG_00054	DA_D_23	0	0	0.497671	0.22545	0.276879	NA	NA
DA_MAG_00054	DA_D_24	0.0284809	0	0.0409107	0.100701	0.829907	NA	NA
DA_MAG_00054	DA_R01_CDI_P_02_POST	0.489444	0.268163	0.0981943	0.144199	0	NA	NA
DA_MAG_00054	DA_R01_CDI_P_03_POST	0.250047	0.124372	0.17242	0.331088	0.122073	NA	NA
DA_MAG_00054	DA_R01_CDI_P_05_POST	0	0	0.613639	0.386361	0	NA	NA
DA_MAG_00054	DA_R01_CDI_P_06_POST	0.486663	0.159112	0.014804	0.339422	0	NA	NA
DA_MAG_00054	DA_R02_CDI_C_03_POST	0	0	0.716949	0.145495	0.137557	NA	NA
DA_MAG_00054	DA_R02_CDI_C_04_POST	0.0927951	0	0.532283	0.374922	0	NA	NA
DA_MAG_00054	DA_R02_CDI_C_06_POST	0.711579	0.0595829	0.0102886	0.218549	0	NA	NA
DA_MAG_00054	DA_R02_CDI_C_07_POST	0.403304	0.0797082	0.01333	0.503658	0	NA	NA
DA_MAG_00054	DA_R04_UC_P_03_POST	0.271968	0.624388	0.0326319	0.0710127	0	NA	NA
DA_MAG_00054	DA_R04_UC_P_04_POST	0.0445669	0	0.955433	0	0	NA	NA
DA_MAG_00054	DA_R04_UC_P_05_POST	0.0330157	0.833837	0.0384754	0.0740697	0.020602	NA	NA
DA_MAG_00054	DA_R04_UC_P_06_POST	0	0	0.952058	0.0479419	0	NA	NA
DA_MAG_00054	DA_R04_UC_P_07_POST	0	0	0.956912	0.043088	0	NA	NA
DA_MAG_00054	DA_R04_UC_P_09_POST	0	0	0.981515	0.0184855	0	NA	NA
DA_MAG_00054	DA_R05_UC_C_02_POST	0	0	0.363371	0.462157	0.174472	NA	NA
DA_MAG_00054	DA_R05_UC_C_03_POST	0	0	0.0383648	0.0568836	0.904752	NA	NA
DA_MAG_00054	DA_R05_UC_C_04_POST	0	0	0.0672827	0.177938	0.754779	NA	NA
DA_MAG_00054	DA_R05_UC_C_05_POST	0.0654014	0.178772	0	0	0.755827	NA	NA
DA_MAG_00055	DA_D_01	0	0	1	NA	NA	NA	NA
DA_MAG_00055	DA_D_02	0.115523	0	0.884477	NA	NA	NA	NA
DA_MAG_00055	DA_D_03	0	0	1	NA	NA	NA	NA
DA_MAG_00055	DA_D_04	0.0257371	0	0.974263	NA	NA	NA	NA
DA_MAG_00055	DA_D_08	0	0	1	NA	NA	NA	NA
DA_MAG_00055	DA_D_09	0	0.0115641	0.988436	NA	NA	NA	NA
DA_MAG_00055	DA_D_10	0.254581	0.0103204	0.735098	NA	NA	NA	NA
DA_MAG_00055	DA_D_11	0	0	1	NA	NA	NA	NA
DA_MAG_00055	DA_D_12	0	0	1	NA	NA	NA	NA
DA_MAG_00055	DA_D_14	0	0.0194312	0.980569	NA	NA	NA	NA
DA_MAG_00055	DA_D_15	0	0	1	NA	NA	NA	NA
DA_MAG_00055	DA_D_16	0.0360343	0	0.963966	NA	NA	NA	NA
DA_MAG_00055	DA_D_17	0.0127132	0.056136	0.931151	NA	NA	NA	NA
DA_MAG_00055	DA_D_18	0.0560916	0.0581889	0.88572	NA	NA	NA	NA
DA_MAG_00055	DA_D_19	0	0	1	NA	NA	NA	NA
DA_MAG_00055	DA_D_20	0	0	1	NA	NA	NA	NA
DA_MAG_00055	DA_R01_CDI_P_02_POST	0	0	1	NA	NA	NA	NA
DA_MAG_00055	DA_R01_CDI_P_03_POST	0	0	1	NA	NA	NA	NA
DA_MAG_00055	DA_R01_CDI_P_05_POST	0.0307245	0	0.969275	NA	NA	NA	NA
DA_MAG_00055	DA_R01_CDI_P_06_POST	0.0780037	0.0194126	0.902584	NA	NA	NA	NA
DA_MAG_00055	DA_R02_CDI_C_03_POST	0.633726	0.0880294	0.278245	NA	NA	NA	NA
DA_MAG_00055	DA_R02_CDI_C_04_POST	0	0	1	NA	NA	NA	NA
DA_MAG_00055	DA_R02_CDI_C_05_POST	0	0	1	NA	NA	NA	NA
DA_MAG_00055	DA_R02_CDI_C_06_POST	0	0	1	NA	NA	NA	NA
DA_MAG_00055	DA_R03_CDI_C_01_PRE	0	0.746465	0.253535	NA	NA	NA	NA
DA_MAG_00055	DA_R03_CDI_C_03_PRE	0	0.309815	0.690185	NA	NA	NA	NA
DA_MAG_00055	DA_R03_CDI_C_08_POST	0	0	1	NA	NA	NA	NA
DA_MAG_00055	DA_R04_UC_P_03_POST	0	0	1	NA	NA	NA	NA
DA_MAG_00055	DA_R04_UC_P_06_POST	0	0	1	NA	NA	NA	NA
DA_MAG_00055	DA_R04_UC_P_07_POST	0	0	1	NA	NA	NA	NA
DA_MAG_00055	DA_R04_UC_P_09_POST	0	0	1	NA	NA	NA	NA
DA_MAG_00055	DA_R05_UC_C_01_PRE	0	0.52003	0.47997	NA	NA	NA	NA
DA_MAG_00055	DA_R05_UC_C_02_POST	0.0283764	0.0103444	0.961279	NA	NA	NA	NA
DA_MAG_00055	DA_R05_UC_C_03_POST	0	0.0382519	0.961748	NA	NA	NA	NA
DA_MAG_00055	DA_R05_UC_C_04_POST	0.112272	0.0106767	0.877051	NA	NA	NA	NA
DA_MAG_00055	DA_R05_UC_C_05_POST	0	0	1	NA	NA	NA	NA
DA_MAG_00056	DA_D_01	1	0	0	NA	NA	NA	NA
DA_MAG_00056	DA_D_04	1	0	0	NA	NA	NA	NA
DA_MAG_00056	DA_D_06	1	0	0	NA	NA	NA	NA
DA_MAG_00056	DA_D_08	1	0	0	NA	NA	NA	NA
DA_MAG_00056	DA_D_09	1	0	0	NA	NA	NA	NA
DA_MAG_00056	DA_D_11	1	0	0	NA	NA	NA	NA
DA_MAG_00056	DA_D_13	1	0	0	NA	NA	NA	NA
DA_MAG_00056	DA_D_15	1	0	0	NA	NA	NA	NA
DA_MAG_00056	DA_D_16	1	0	0	NA	NA	NA	NA
DA_MAG_00056	DA_D_17	1	0	0	NA	NA	NA	NA
DA_MAG_00056	DA_D_18	1	0	0	NA	NA	NA	NA
DA_MAG_00056	DA_D_20	1	0	0	NA	NA	NA	NA
DA_MAG_00056	DA_D_21	0	1	0	NA	NA	NA	NA
DA_MAG_00056	DA_R01_CDI_P_02_POST	1	0	0	NA	NA	NA	NA
DA_MAG_00056	DA_R01_CDI_P_06_POST	1	0	0	NA	NA	NA	NA
DA_MAG_00057	DA_D_01	0.320284	0.278926	0.40079	0	NA	NA	NA
DA_MAG_00057	DA_D_02	0.855149	0	0.144851	0	NA	NA	NA
DA_MAG_00057	DA_D_03	0.738446	0	0.261554	0	NA	NA	NA
DA_MAG_00057	DA_D_04	0.405526	0.0367917	0.557682	0	NA	NA	NA
DA_MAG_00057	DA_D_06	0.352587	0.307221	0.340192	0	NA	NA	NA
DA_MAG_00057	DA_D_07	0.267185	0.313551	0.419264	0	NA	NA	NA
DA_MAG_00057	DA_D_08	0.510953	0.0408767	0.44817	0	NA	NA	NA
DA_MAG_00057	DA_D_09	0.611859	0.175305	0.212836	0	NA	NA	NA
DA_MAG_00057	DA_D_10	0.71305	0	0.28695	0	NA	NA	NA
DA_MAG_00057	DA_D_11	0.512012	0.192834	0.295154	0	NA	NA	NA
DA_MAG_00057	DA_D_12	0.577499	0.177422	0.245079	0	NA	NA	NA
DA_MAG_00057	DA_D_13	0.410357	0.219158	0.370485	0	NA	NA	NA
DA_MAG_00057	DA_D_14	0.283835	0.142676	0.57349	0	NA	NA	NA
DA_MAG_00057	DA_D_15	0.373938	0.112115	0.513947	0	NA	NA	NA
DA_MAG_00057	DA_D_16	0.394194	0.20147	0.404336	0	NA	NA	NA
DA_MAG_00057	DA_D_17	0.533315	0.188801	0.277884	0	NA	NA	NA
DA_MAG_00057	DA_D_18	0.414544	0.159244	0.426212	0	NA	NA	NA
DA_MAG_00057	DA_D_19	0.524548	0.137038	0.338414	0	NA	NA	NA
DA_MAG_00057	DA_D_20	0.630626	0	0.369374	0	NA	NA	NA
DA_MAG_00057	DA_D_21	0.861688	0	0.138312	0	NA	NA	NA
DA_MAG_00057	DA_D_22	0.875681	0	0.124319	0	NA	NA	NA
DA_MAG_00057	DA_D_23	0.43602	0.122819	0.44116	0	NA	NA	NA
DA_MAG_00057	DA_D_24	0.520523	0.116962	0.362515	0	NA	NA	NA
DA_MAG_00057	DA_R01_CDI_P_02_POST	0.21273	0.451561	0.335709	0	NA	NA	NA
DA_MAG_00057	DA_R01_CDI_P_03_POST	0.0999745	0.607633	0.292393	0	NA	NA	NA
DA_MAG_00057	DA_R01_CDI_P_05_POST	0.349016	0.36682	0.284164	0	NA	NA	NA
DA_MAG_00057	DA_R01_CDI_P_06_POST	0.17849	0.563283	0.258226	0	NA	NA	NA
DA_MAG_00057	DA_R02_CDI_C_01_PRE	0	0	0	1	NA	NA	NA
DA_MAG_00057	DA_R02_CDI_C_02_PRE	0	0	0	1	NA	NA	NA
DA_MAG_00057	DA_R02_CDI_C_03_POST	0.335992	0.37815	0.285858	0	NA	NA	NA
DA_MAG_00057	DA_R02_CDI_C_04_POST	0.367976	0.164983	0.443388	0.0236529	NA	NA	NA
DA_MAG_00057	DA_R02_CDI_C_05_POST	0.556836	0.0108197	0.432344	0	NA	NA	NA
DA_MAG_00057	DA_R02_CDI_C_06_POST	0	0.229133	0.212137	0.55873	NA	NA	NA
DA_MAG_00057	DA_R02_CDI_C_07_POST	0	0.323596	0	0.676404	NA	NA	NA
DA_MAG_00057	DA_R03_CDI_C_04_POST	0.597737	0	0.402263	0	NA	NA	NA
DA_MAG_00057	DA_R03_CDI_C_05_POST	0.260551	0.146049	0.5934	0	NA	NA	NA
DA_MAG_00057	DA_R03_CDI_C_06_POST	0.979383	0	0.0206167	0	NA	NA	NA
DA_MAG_00057	DA_R04_UC_P_02_PRE	0.256809	0.289026	0.454164	0	NA	NA	NA
DA_MAG_00057	DA_R04_UC_P_03_POST	0.273167	0.47271	0.254123	0	NA	NA	NA
DA_MAG_00057	DA_R04_UC_P_04_POST	0.156297	0.551723	0.291981	0	NA	NA	NA
DA_MAG_00057	DA_R04_UC_P_05_POST	0.41391	0.269332	0.316759	0	NA	NA	NA
DA_MAG_00057	DA_R04_UC_P_06_POST	0.551645	0.0612863	0.387069	0	NA	NA	NA
DA_MAG_00057	DA_R04_UC_P_07_POST	0.247786	0.516948	0.235266	0	NA	NA	NA
DA_MAG_00057	DA_R04_UC_P_09_POST	0.106002	0.322497	0.571501	0	NA	NA	NA
DA_MAG_00057	DA_R05_UC_C_02_POST	0.396857	0.183208	0.419936	0	NA	NA	NA
DA_MAG_00057	DA_R05_UC_C_03_POST	0.46823	0.0602488	0.471521	0	NA	NA	NA
DA_MAG_00057	DA_R05_UC_C_04_POST	0.747819	0	0.252181	0	NA	NA	NA
DA_MAG_00057	DA_R05_UC_C_05_POST	0.695456	0.0525177	0.252026	0	NA	NA	NA
DA_MAG_00059	DA_D_01	1	0	NA	NA	NA	NA	NA
DA_MAG_00059	DA_D_02	1	0	NA	NA	NA	NA	NA
DA_MAG_00059	DA_D_05	1	0	NA	NA	NA	NA	NA
DA_MAG_00059	DA_D_10	1	0	NA	NA	NA	NA	NA
DA_MAG_00059	DA_D_18	1	0	NA	NA	NA	NA	NA
DA_MAG_00059	DA_D_20	1	0	NA	NA	NA	NA	NA
DA_MAG_00059	DA_D_23	1	0	NA	NA	NA	NA	NA
DA_MAG_00059	DA_D_24	1	0	NA	NA	NA	NA	NA
DA_MAG_00059	DA_R01_CDI_P_03_POST	1	0	NA	NA	NA	NA	NA
DA_MAG_00059	DA_R01_CDI_P_05_POST	1	0	NA	NA	NA	NA	NA
DA_MAG_00059	DA_R01_CDI_P_06_POST	1	0	NA	NA	NA	NA	NA
DA_MAG_00059	DA_R02_CDI_C_03_POST	1	0	NA	NA	NA	NA	NA
DA_MAG_00059	DA_R02_CDI_C_06_POST	1	0	NA	NA	NA	NA	NA
DA_MAG_00059	DA_R02_CDI_C_07_POST	0	1	NA	NA	NA	NA	NA
DA_MAG_00059	DA_R05_UC_C_03_POST	1	0	NA	NA	NA	NA	NA
DA_MAG_00059	DA_R05_UC_C_04_POST	1	0	NA	NA	NA	NA	NA
DA_MAG_00059	DA_R05_UC_C_05_POST	1	0	NA	NA	NA	NA	NA
DA_MAG_00060	DA_D_05	0.0828476	0.218441	0	0.698712	NA	NA	NA
DA_MAG_00060	DA_D_08	0.417435	0.201695	0	0.38087	NA	NA	NA
DA_MAG_00060	DA_D_14	0.249972	0.247685	0	0.502343	NA	NA	NA
DA_MAG_00060	DA_D_15	0.277169	0.32148	0.0117278	0.389623	NA	NA	NA
DA_MAG_00060	DA_D_16	0.25924	0.0647734	0	0.675987	NA	NA	NA
DA_MAG_00060	DA_D_17	0.198273	0.199622	0.0178842	0.584221	NA	NA	NA
DA_MAG_00060	DA_D_18	0.359519	0.115513	0.0181178	0.506851	NA	NA	NA
DA_MAG_00060	DA_D_19	0	0	0.138663	0.861337	NA	NA	NA
DA_MAG_00060	DA_D_20	0.369563	0.264326	0	0.366111	NA	NA	NA
DA_MAG_00060	DA_D_21	0.128944	0.84663	0.013405	0.0110206	NA	NA	NA
DA_MAG_00060	DA_D_22	0.265143	0.160065	0	0.574792	NA	NA	NA
DA_MAG_00060	DA_D_23	0.203704	0.191822	0.0825174	0.521957	NA	NA	NA
DA_MAG_00060	DA_D_24	0.0308952	0.655242	0	0.313863	NA	NA	NA
DA_MAG_00060	DA_R01_CDI_P_03_POST	0	0.85053	0.14947	0	NA	NA	NA
DA_MAG_00060	DA_R01_CDI_P_05_POST	0	0	1	0	NA	NA	NA
DA_MAG_00060	DA_R01_CDI_P_06_POST	0.556922	0	0.284415	0.158663	NA	NA	NA
DA_MAG_00060	DA_R02_CDI_C_06_POST	0	0.9161	0	0.0839002	NA	NA	NA
DA_MAG_00060	DA_R02_CDI_C_07_POST	0	0.817007	0	0.182993	NA	NA	NA
DA_MAG_00060	DA_R03_CDI_C_04_POST	0.142378	0.243666	0	0.613955	NA	NA	NA
DA_MAG_00060	DA_R03_CDI_C_06_POST	0.177403	0.42153	0	0.401066	NA	NA	NA
DA_MAG_00060	DA_R03_CDI_C_08_POST	0.0178201	0.441894	0	0.540286	NA	NA	NA
DA_MAG_00060	DA_R04_UC_P_03_POST	0.0292108	0.451243	0.519546	0	NA	NA	NA
DA_MAG_00060	DA_R04_UC_P_06_POST	0.0287402	0.641193	0.111857	0.21821	NA	NA	NA
DA_MAG_00060	DA_R04_UC_P_07_POST	0.0667834	0.782247	0.0377401	0.113229	NA	NA	NA
DA_MAG_00060	DA_R05_UC_C_02_POST	0.746057	0	0	0.253943	NA	NA	NA
DA_MAG_00062	DA_D_01	0	0.353674	0.646326	0	NA	NA	NA
DA_MAG_00062	DA_D_02	0	0.176948	0.747157	0.0758953	NA	NA	NA
DA_MAG_00062	DA_D_03	0	0.283628	0.68315	0.033222	NA	NA	NA
DA_MAG_00062	DA_D_04	0	0.312145	0.603049	0.0848056	NA	NA	NA
DA_MAG_00062	DA_D_05	0	0.251809	0.724798	0.023393	NA	NA	NA
DA_MAG_00062	DA_D_06	0	0.265887	0.58639	0.147723	NA	NA	NA
DA_MAG_00062	DA_D_07	0	0.252355	0.672289	0.0753558	NA	NA	NA
DA_MAG_00062	DA_D_08	0	0.268072	0.584729	0.147199	NA	NA	NA
DA_MAG_00062	DA_D_09	0	0.298204	0.701796	0	NA	NA	NA
DA_MAG_00062	DA_D_10	0	0.210279	0.777485	0.0122359	NA	NA	NA
DA_MAG_00062	DA_D_11	0	0.286689	0.676115	0.0371954	NA	NA	NA
DA_MAG_00062	DA_D_12	0	0.308884	0.662638	0.0284775	NA	NA	NA
DA_MAG_00062	DA_D_13	0	0.181423	0.482553	0.336024	NA	NA	NA
DA_MAG_00062	DA_D_14	0	0.350936	0.649064	0	NA	NA	NA
DA_MAG_00062	DA_D_15	0	0.321611	0.520179	0.15821	NA	NA	NA
DA_MAG_00062	DA_D_16	0.0313084	0.232412	0.73628	0	NA	NA	NA
DA_MAG_00062	DA_D_17	0	0.319866	0.680134	0	NA	NA	NA
DA_MAG_00062	DA_D_18	0	0.176082	0.699965	0.123953	NA	NA	NA
DA_MAG_00062	DA_D_19	0	0.267578	0.714828	0.0175939	NA	NA	NA
DA_MAG_00062	DA_D_20	0	0.28715	0.662541	0.0503084	NA	NA	NA
DA_MAG_00062	DA_D_21	0.807658	0	0.159456	0.0328853	NA	NA	NA
DA_MAG_00062	DA_D_22	0	0.212456	0.471039	0.316504	NA	NA	NA
DA_MAG_00062	DA_D_23	0	0.238891	0.442294	0.318815	NA	NA	NA
DA_MAG_00062	DA_D_24	0	0.234545	0.543936	0.221519	NA	NA	NA
DA_MAG_00062	DA_R01_CDI_P_02_POST	0.315427	0.130048	0.463837	0.0906881	NA	NA	NA
DA_MAG_00062	DA_R01_CDI_P_03_POST	0	0.431162	0.568838	0	NA	NA	NA
DA_MAG_00062	DA_R02_CDI_C_03_POST	0	0.129459	0.799288	0.0712525	NA	NA	NA
DA_MAG_00062	DA_R02_CDI_C_04_POST	0	0.165529	0.227872	0.606599	NA	NA	NA
DA_MAG_00062	DA_R02_CDI_C_06_POST	0	0.0850407	0.479006	0.435954	NA	NA	NA
DA_MAG_00062	DA_R02_CDI_C_07_POST	0.0689127	0.44294	0.451457	0.0366898	NA	NA	NA
DA_MAG_00062	DA_R03_CDI_C_01_PRE	0.0394925	0.41927	0.341035	0.200203	NA	NA	NA
DA_MAG_00062	DA_R03_CDI_C_04_POST	0	0.381913	0.618087	0	NA	NA	NA
DA_MAG_00062	DA_R03_CDI_C_05_POST	0	0.300011	0.699989	0	NA	NA	NA
DA_MAG_00062	DA_R03_CDI_C_06_POST	0	0.310393	0.689607	0	NA	NA	NA
DA_MAG_00062	DA_R03_CDI_C_07_POST	0.714858	0.0296622	0.255479	0	NA	NA	NA
DA_MAG_00062	DA_R04_UC_P_03_POST	0	0.313287	0.618187	0.0685262	NA	NA	NA
DA_MAG_00062	DA_R04_UC_P_05_POST	0	0.049458	0.0581561	0.892386	NA	NA	NA
DA_MAG_00062	DA_R04_UC_P_06_POST	0	0.312709	0.644235	0.0430558	NA	NA	NA
DA_MAG_00062	DA_R04_UC_P_07_POST	0	0.289752	0.710248	0	NA	NA	NA
DA_MAG_00062	DA_R04_UC_P_09_POST	0.0449799	0.274144	0.680876	0	NA	NA	NA
DA_MAG_00062	DA_R05_UC_C_01_PRE	0.203822	0.796178	0	0	NA	NA	NA
DA_MAG_00062	DA_R05_UC_C_02_POST	0	0.262717	0.737283	0	NA	NA	NA
DA_MAG_00062	DA_R05_UC_C_03_POST	0	0.082501	0.283689	0.63381	NA	NA	NA
DA_MAG_00062	DA_R05_UC_C_04_POST	0	0.197788	0.66441	0.137802	NA	NA	NA
DA_MAG_00062	DA_R05_UC_C_05_POST	0.475616	0.0940994	0.244416	0.185868	NA	NA	NA
DA_MAG_00064	DA_D_04	0	0	0	1	NA	NA	NA
DA_MAG_00064	DA_D_06	0	0.0930047	0	0.906995	NA	NA	NA
DA_MAG_00064	DA_D_12	0	0	0.0103779	0.989622	NA	NA	NA
DA_MAG_00064	DA_D_13	0	0	0.0145982	0.985402	NA	NA	NA
DA_MAG_00064	DA_D_18	0	0	0.0156194	0.984381	NA	NA	NA
DA_MAG_00064	DA_D_21	0	0	0.0150237	0.984976	NA	NA	NA
DA_MAG_00064	DA_D_24	0	0.0444988	0.0211354	0.934366	NA	NA	NA
DA_MAG_00064	DA_R01_CDI_P_02_POST	0	0	0	1	NA	NA	NA
DA_MAG_00064	DA_R01_CDI_P_03_POST	0	0	0.0133833	0.986617	NA	NA	NA
DA_MAG_00064	DA_R01_CDI_P_06_POST	0	0.0133598	0	0.98664	NA	NA	NA
DA_MAG_00064	DA_R02_CDI_C_03_POST	0	0	0.110717	0.889283	NA	NA	NA
DA_MAG_00064	DA_R02_CDI_C_04_POST	0	0.140761	0	0.859239	NA	NA	NA
DA_MAG_00064	DA_R03_CDI_C_01_PRE	0.985978	0	0	0.0140224	NA	NA	NA
DA_MAG_00064	DA_R03_CDI_C_03_PRE	1	0	0	0	NA	NA	NA
DA_MAG_00064	DA_R03_CDI_C_05_POST	0	0	0.972065	0.027935	NA	NA	NA
DA_MAG_00064	DA_R04_UC_P_04_POST	0	0.0803557	0.0484765	0.871168	NA	NA	NA
DA_MAG_00064	DA_R04_UC_P_05_POST	0.100168	0.0846379	0.326369	0.488825	NA	NA	NA
DA_MAG_00064	DA_R04_UC_P_06_POST	0	0.186219	0.420648	0.393133	NA	NA	NA
DA_MAG_00064	DA_R04_UC_P_07_POST	0	0.0265386	0	0.973461	NA	NA	NA
DA_MAG_00064	DA_R04_UC_P_09_POST	0	0	0.0305524	0.969448	NA	NA	NA
DA_MAG_00064	DA_R05_UC_C_03_POST	0	0.330998	0	0.669002	NA	NA	NA
DA_MAG_00064	DA_R05_UC_C_04_POST	0	0	0	1	NA	NA	NA
DA_MAG_00064	DA_R05_UC_C_05_POST	0	0.234114	0	0.765886	NA	NA	NA
DA_MAG_00065	DA_D_01	0	0	0.100151	0.899849	NA	NA	NA
DA_MAG_00065	DA_D_02	0	0	1	0	NA	NA	NA
DA_MAG_00065	DA_D_03	0	0.550828	0.449172	0	NA	NA	NA
DA_MAG_00065	DA_D_04	0.0539753	0	0.946025	0	NA	NA	NA
DA_MAG_00065	DA_D_06	0.436446	0.0150175	0.548537	0	NA	NA	NA
DA_MAG_00065	DA_D_07	0.343984	0	0.656016	0	NA	NA	NA
DA_MAG_00065	DA_D_08	0	0.426301	0.537905	0.0357942	NA	NA	NA
DA_MAG_00065	DA_D_09	0.173483	0.114199	0.528652	0.183666	NA	NA	NA
DA_MAG_00065	DA_D_10	0	0.318594	0.503444	0.177962	NA	NA	NA
DA_MAG_00065	DA_D_11	0.257972	0.30824	0.215046	0.218742	NA	NA	NA
DA_MAG_00065	DA_D_12	0	0	0	1	NA	NA	NA
DA_MAG_00065	DA_D_13	0	0.0967806	0.62374	0.279479	NA	NA	NA
DA_MAG_00065	DA_D_14	0.0613399	0.305651	0.404445	0.228565	NA	NA	NA
DA_MAG_00065	DA_D_15	0.0810885	0.298052	0.334474	0.286386	NA	NA	NA
DA_MAG_00065	DA_D_16	0.0328884	0.513868	0.229889	0.223354	NA	NA	NA
DA_MAG_00065	DA_D_17	0.0803074	0.571082	0.174292	0.174319	NA	NA	NA
DA_MAG_00065	DA_D_18	0.0810234	0.276833	0.3084	0.333743	NA	NA	NA
DA_MAG_00065	DA_D_19	0.0246071	0.173958	0.375681	0.425754	NA	NA	NA
DA_MAG_00065	DA_D_20	0.136992	0.53792	0.217539	0.107548	NA	NA	NA
DA_MAG_00065	DA_D_22	0.139308	0.494261	0.185801	0.18063	NA	NA	NA
DA_MAG_00065	DA_D_23	0.16858	0	0.442134	0.389286	NA	NA	NA
DA_MAG_00065	DA_D_24	0	0.45929	0.222275	0.318435	NA	NA	NA
DA_MAG_00065	DA_R01_CDI_P_02_POST	0.191872	0	0	0.808128	NA	NA	NA
DA_MAG_00065	DA_R01_CDI_P_03_POST	0	0	0	1	NA	NA	NA
DA_MAG_00065	DA_R01_CDI_P_05_POST	0.0657603	0	0	0.93424	NA	NA	NA
DA_MAG_00065	DA_R01_CDI_P_06_POST	0	0	0	1	NA	NA	NA
DA_MAG_00065	DA_R02_CDI_C_03_POST	0.413458	0	0	0.586542	NA	NA	NA
DA_MAG_00065	DA_R02_CDI_C_04_POST	0	0	0.467486	0.532514	NA	NA	NA
DA_MAG_00065	DA_R02_CDI_C_05_POST	0	0	0	1	NA	NA	NA
DA_MAG_00065	DA_R02_CDI_C_06_POST	0	0	0.34275	0.65725	NA	NA	NA
DA_MAG_00065	DA_R02_CDI_C_07_POST	0	0	0	1	NA	NA	NA
DA_MAG_00065	DA_R03_CDI_C_01_PRE	0.0198333	0	0.980167	0	NA	NA	NA
DA_MAG_00065	DA_R03_CDI_C_03_PRE	0	0	0	1	NA	NA	NA
DA_MAG_00065	DA_R03_CDI_C_04_POST	0.0696123	0.543655	0.328207	0.0585257	NA	NA	NA
DA_MAG_00065	DA_R03_CDI_C_07_POST	0.648311	0	0.315848	0.0358408	NA	NA	NA
DA_MAG_00065	DA_R04_UC_P_03_POST	0.0518265	0	0	0.948173	NA	NA	NA
DA_MAG_00065	DA_R04_UC_P_06_POST	0.344064	0	0.655936	0	NA	NA	NA
DA_MAG_00065	DA_R04_UC_P_07_POST	0	0	0	1	NA	NA	NA
DA_MAG_00065	DA_R05_UC_C_01_PRE	0	1	0	0	NA	NA	NA
DA_MAG_00065	DA_R05_UC_C_02_POST	0	0	0.285198	0.714802	NA	NA	NA
DA_MAG_00065	DA_R05_UC_C_03_POST	0	0.34943	0	0.65057	NA	NA	NA
DA_MAG_00065	DA_R05_UC_C_04_POST	0	0	0	1	NA	NA	NA
DA_MAG_00065	DA_R05_UC_C_05_POST	0	0.415118	0	0.584882	NA	NA	NA
DA_MAG_00066	DA_D_01	0.0414757	0.750509	0	0.208015	NA	NA	NA
DA_MAG_00066	DA_D_06	0	0	0	1	NA	NA	NA
DA_MAG_00066	DA_D_11	0	0	0	1	NA	NA	NA
DA_MAG_00066	DA_D_12	0	0	0	1	NA	NA	NA
DA_MAG_00066	DA_D_13	0	0.0134722	0	0.986528	NA	NA	NA
DA_MAG_00066	DA_D_15	0	0	0	1	NA	NA	NA
DA_MAG_00066	DA_D_18	0	0.462253	0	0.537747	NA	NA	NA
DA_MAG_00066	DA_D_21	0.0107329	0.323889	0.0404292	0.624949	NA	NA	NA
DA_MAG_00066	DA_D_24	0.0808411	0	0	0.919159	NA	NA	NA
DA_MAG_00066	DA_R01_CDI_P_02_POST	0	0	0	1	NA	NA	NA
DA_MAG_00066	DA_R01_CDI_P_03_POST	0.427813	0.124818	0	0.447369	NA	NA	NA
DA_MAG_00066	DA_R01_CDI_P_06_POST	0	0.14166	0	0.85834	NA	NA	NA
DA_MAG_00066	DA_R02_CDI_C_03_POST	0	0.368027	0.504483	0.12749	NA	NA	NA
DA_MAG_00066	DA_R02_CDI_C_04_POST	0.0916773	0	0	0.908323	NA	NA	NA
DA_MAG_00066	DA_R02_CDI_C_06_POST	0.188292	0.137837	0.427471	0.2464	NA	NA	NA
DA_MAG_00066	DA_R02_CDI_C_07_POST	0.0482003	0.19502	0.1038	0.65298	NA	NA	NA
DA_MAG_00066	DA_R03_CDI_C_04_POST	0.38836	0	0	0.61164	NA	NA	NA
DA_MAG_00066	DA_R03_CDI_C_06_POST	0	0	0	1	NA	NA	NA
DA_MAG_00066	DA_R04_UC_P_03_POST	0	0	0	1	NA	NA	NA
DA_MAG_00066	DA_R04_UC_P_04_POST	0	0	0	1	NA	NA	NA
DA_MAG_00066	DA_R04_UC_P_05_POST	0	0.261283	0	0.738717	NA	NA	NA
DA_MAG_00066	DA_R04_UC_P_06_POST	0.688761	0	0	0.311239	NA	NA	NA
DA_MAG_00066	DA_R04_UC_P_07_POST	0	0	0.0325503	0.96745	NA	NA	NA
DA_MAG_00066	DA_R04_UC_P_09_POST	0.0371157	0	0	0.962884	NA	NA	NA
DA_MAG_00066	DA_R05_UC_C_03_POST	0.188334	0.078571	0	0.733095	NA	NA	NA
DA_MAG_00066	DA_R05_UC_C_04_POST	0	0	0	1	NA	NA	NA
DA_MAG_00066	DA_R05_UC_C_05_POST	0	0.53573	0	0.46427	NA	NA	NA
DA_MAG_00067	DA_D_01	0	0.190303	0.0153617	0.794335	NA	NA	NA
DA_MAG_00067	DA_D_02	0	0.271111	0	0.728889	NA	NA	NA
DA_MAG_00067	DA_D_03	0	0.202016	0	0.797984	NA	NA	NA
DA_MAG_00067	DA_D_04	0	0	0	1	NA	NA	NA
DA_MAG_00067	DA_D_05	0	0	0.402755	0.597245	NA	NA	NA
DA_MAG_00067	DA_D_06	0	0.259618	0	0.740382	NA	NA	NA
DA_MAG_00067	DA_D_07	0	0.020353	0	0.979647	NA	NA	NA
DA_MAG_00067	DA_D_08	0.0428255	0.860722	0	0.0964528	NA	NA	NA
DA_MAG_00067	DA_D_09	0	0.0719373	0	0.928063	NA	NA	NA
DA_MAG_00067	DA_D_10	0.0540802	0.413301	0	0.532619	NA	NA	NA
DA_MAG_00067	DA_D_11	0.0634649	0.451281	0	0.485254	NA	NA	NA
DA_MAG_00067	DA_D_12	0.294991	0.445612	0	0.259397	NA	NA	NA
DA_MAG_00067	DA_D_13	0.470927	0.514371	0	0.0147016	NA	NA	NA
DA_MAG_00067	DA_D_14	0.0929277	0.373182	0	0.533891	NA	NA	NA
DA_MAG_00067	DA_D_15	0.102985	0.0773925	0	0.819622	NA	NA	NA
DA_MAG_00067	DA_D_16	0	0.403804	0.0473931	0.548803	NA	NA	NA
DA_MAG_00067	DA_D_17	0.0425851	0.505325	0	0.45209	NA	NA	NA
DA_MAG_00067	DA_D_18	0	0.307524	0	0.692476	NA	NA	NA
DA_MAG_00067	DA_D_19	0	0.487164	0.102109	0.410727	NA	NA	NA
DA_MAG_00067	DA_D_20	0	0.505131	0	0.494869	NA	NA	NA
DA_MAG_00067	DA_D_21	0	0	1	0	NA	NA	NA
DA_MAG_00067	DA_D_22	0.0606229	0.103031	0	0.836346	NA	NA	NA
DA_MAG_00067	DA_D_23	0.193	0	0	0.807	NA	NA	NA
DA_MAG_00067	DA_D_24	0	0.725204	0.274796	0	NA	NA	NA
DA_MAG_00067	DA_R01_CDI_P_02_POST	0.150874	0.47111	0	0.378016	NA	NA	NA
DA_MAG_00067	DA_R01_CDI_P_05_POST	0	0	0.22555	0.77445	NA	NA	NA
DA_MAG_00067	DA_R02_CDI_C_03_POST	0	0.19615	0.0358457	0.768005	NA	NA	NA
DA_MAG_00067	DA_R02_CDI_C_04_POST	0.93269	0.0673105	0	0	NA	NA	NA
DA_MAG_00067	DA_R02_CDI_C_06_POST	0	0.413646	0.586354	0	NA	NA	NA
DA_MAG_00067	DA_R03_CDI_C_01_PRE	0.616968	0	0.372076	0.0109556	NA	NA	NA
DA_MAG_00067	DA_R03_CDI_C_03_PRE	0.813549	0	0.186451	0	NA	NA	NA
DA_MAG_00067	DA_R03_CDI_C_04_POST	0	0	0.0297793	0.970221	NA	NA	NA
DA_MAG_00067	DA_R03_CDI_C_06_POST	0	0.201059	0.401389	0.397552	NA	NA	NA
DA_MAG_00067	DA_R03_CDI_C_07_POST	0.0134636	0.0816755	0.300862	0.603999	NA	NA	NA
DA_MAG_00067	DA_R04_UC_P_03_POST	0.0829048	0	0.253392	0.663703	NA	NA	NA
DA_MAG_00067	DA_R04_UC_P_05_POST	0.975432	0	0	0.0245683	NA	NA	NA
DA_MAG_00067	DA_R04_UC_P_06_POST	0	0	0.0297276	0.970272	NA	NA	NA
DA_MAG_00067	DA_R04_UC_P_07_POST	0	0	0.928039	0.0719607	NA	NA	NA
DA_MAG_00067	DA_R04_UC_P_09_POST	0	0	0.711095	0.288905	NA	NA	NA
DA_MAG_00067	DA_R05_UC_C_01_PRE	1	0	0	0	NA	NA	NA
DA_MAG_00067	DA_R05_UC_C_02_POST	0	0.838042	0.146135	0.0158231	NA	NA	NA
DA_MAG_00067	DA_R05_UC_C_03_POST	0.956651	0.0433488	0	0	NA	NA	NA
DA_MAG_00067	DA_R05_UC_C_04_POST	0	0.355084	0.247221	0.397696	NA	NA	NA
DA_MAG_00067	DA_R05_UC_C_05_POST	0.253712	0.346685	0.36585	0.0337529	NA	NA	NA
DA_MAG_00068	DA_D_01	0.252875	0	0.0903148	0.65681	0	NA	NA
DA_MAG_00068	DA_D_02	0	0.0297388	0	0.105588	0.864673	NA	NA
DA_MAG_00068	DA_D_03	0	0.0721593	0	0.842339	0.0855014	NA	NA
DA_MAG_00068	DA_D_04	0.0180488	0	0	0.183376	0.798575	NA	NA
DA_MAG_00068	DA_D_05	0.845527	0	0.154473	0	0	NA	NA
DA_MAG_00068	DA_D_06	0	0.303588	0	0	0.696412	NA	NA
DA_MAG_00068	DA_D_07	0.56724	0.069824	0.233156	0	0.12978	NA	NA
DA_MAG_00068	DA_D_08	0.093305	0.269623	0.25668	0.180326	0.200067	NA	NA
DA_MAG_00068	DA_D_09	0	0.178679	0.232188	0	0.589133	NA	NA
DA_MAG_00068	DA_D_10	0.0619172	0.167682	0.115237	0.352655	0.302509	NA	NA
DA_MAG_00068	DA_D_11	0.124775	0	0.0271721	0.272673	0.575381	NA	NA
DA_MAG_00068	DA_D_12	0.532101	0	0.243682	0.224218	0	NA	NA
DA_MAG_00068	DA_D_13	0	0	0.791731	0.176575	0.0316946	NA	NA
DA_MAG_00068	DA_D_14	0	0.152525	0.330396	0.0723043	0.444775	NA	NA
DA_MAG_00068	DA_D_15	0	0.118447	0.416347	0.235902	0.229305	NA	NA
DA_MAG_00068	DA_D_16	0	0	0.435187	0.296298	0.268515	NA	NA
DA_MAG_00068	DA_D_17	0	0.042928	0.367816	0.236252	0.353004	NA	NA
DA_MAG_00068	DA_D_18	0.0137542	0.0457937	0.284614	0.339559	0.31628	NA	NA
DA_MAG_00068	DA_D_19	0	0.223229	0.249087	0.285877	0.241806	NA	NA
DA_MAG_00068	DA_D_20	0	0.0667644	0.506098	0.217485	0.209653	NA	NA
DA_MAG_00068	DA_D_21	0.517537	0	0.482463	0	0	NA	NA
DA_MAG_00068	DA_D_22	0	0.281061	0.247028	0.322758	0.149153	NA	NA
DA_MAG_00068	DA_D_23	0	0.186484	0.392415	0.0103341	0.410767	NA	NA
DA_MAG_00068	DA_D_24	0.135346	0.012714	0.243696	0.608244	0	NA	NA
DA_MAG_00068	DA_R01_CDI_P_02_POST	0	0	0.391632	0.460964	0.147404	NA	NA
DA_MAG_00068	DA_R01_CDI_P_03_POST	0	0	1	0	0	NA	NA
DA_MAG_00068	DA_R01_CDI_P_05_POST	0.145429	0	0.802602	0	0.0519689	NA	NA
DA_MAG_00068	DA_R01_CDI_P_06_POST	0.164279	0	0.835721	0	0	NA	NA
DA_MAG_00068	DA_R02_CDI_C_03_POST	0.0104471	0	0.0968797	0.753033	0.13964	NA	NA
DA_MAG_00068	DA_R02_CDI_C_04_POST	0	0	0.021855	0	0.978145	NA	NA
DA_MAG_00068	DA_R02_CDI_C_05_POST	0.654643	0	0.231515	0.113842	0	NA	NA
DA_MAG_00068	DA_R02_CDI_C_06_POST	0.0843932	0	0.113868	0	0.801739	NA	NA
DA_MAG_00068	DA_R02_CDI_C_07_POST	0	0	1	0	0	NA	NA
DA_MAG_00068	DA_R03_CDI_C_01_PRE	0	0	1	0	0	NA	NA
DA_MAG_00068	DA_R03_CDI_C_04_POST	0	0	0.308945	0.217044	0.474012	NA	NA
DA_MAG_00068	DA_R03_CDI_C_06_POST	0.672839	0	0.327161	0	0	NA	NA
DA_MAG_00068	DA_R03_CDI_C_07_POST	0	0	0.514455	0.485545	0	NA	NA
DA_MAG_00068	DA_R03_CDI_C_08_POST	0.256327	0	0.369983	0.37369	0	NA	NA
DA_MAG_00068	DA_R04_UC_P_03_POST	0.61166	0	0.075436	0.312904	0	NA	NA
DA_MAG_00068	DA_R04_UC_P_04_POST	0.491231	0	0.284483	0.224285	0	NA	NA
DA_MAG_00068	DA_R04_UC_P_05_POST	0.338526	0	0.661474	0	0	NA	NA
DA_MAG_00068	DA_R04_UC_P_06_POST	0.0552952	0.944705	0	0	0	NA	NA
DA_MAG_00068	DA_R04_UC_P_07_POST	0.331176	0.0115594	0.145956	0.15244	0.358868	NA	NA
DA_MAG_00068	DA_R04_UC_P_09_POST	0.387746	0	0.306453	0.305801	0	NA	NA
DA_MAG_00068	DA_R05_UC_C_01_PRE	0.227907	0.114139	0.430006	0.227949	0	NA	NA
DA_MAG_00068	DA_R05_UC_C_02_POST	0.171642	0	0.0178284	0.321809	0.488721	NA	NA
DA_MAG_00068	DA_R05_UC_C_03_POST	0	0.199812	0	0	0.800188	NA	NA
DA_MAG_00068	DA_R05_UC_C_04_POST	0	0.443503	0	0	0.556497	NA	NA
DA_MAG_00068	DA_R05_UC_C_05_POST	0	0.828614	0.152657	0	0.0187293	NA	NA
DA_MAG_00069	DA_D_21	1	0	0	NA	NA	NA	NA
DA_MAG_00069	DA_R01_CDI_P_02_POST	0.984653	0.0153471	0	NA	NA	NA	NA
DA_MAG_00070	DA_D_01	0.0458989	0.0179635	0.168906	0.767232	NA	NA	NA
DA_MAG_00070	DA_D_02	0.0476263	0.0933007	0.104596	0.754477	NA	NA	NA
DA_MAG_00070	DA_D_03	0.101839	0	0.171874	0.726287	NA	NA	NA
DA_MAG_00070	DA_D_04	0.167782	0.0874595	0.139245	0.605513	NA	NA	NA
DA_MAG_00070	DA_D_05	0.355811	0.0695047	0	0.574684	NA	NA	NA
DA_MAG_00070	DA_D_06	0.109754	0.101236	0.059181	0.729829	NA	NA	NA
DA_MAG_00070	DA_D_07	0.0858624	0.254798	0	0.65934	NA	NA	NA
DA_MAG_00070	DA_D_08	0.206008	0.0340908	0.0897199	0.670181	NA	NA	NA
DA_MAG_00070	DA_D_09	0.0672119	0.145279	0.0381842	0.749325	NA	NA	NA
DA_MAG_00070	DA_D_10	0.20619	0.0625041	0.0896335	0.641673	NA	NA	NA
DA_MAG_00070	DA_D_11	0.0235608	0.121498	0.0704045	0.784537	NA	NA	NA
DA_MAG_00070	DA_D_12	0.234734	0.0227686	0.0951601	0.647337	NA	NA	NA
DA_MAG_00070	DA_D_13	0.0784808	0.560153	0	0.361366	NA	NA	NA
DA_MAG_00070	DA_D_14	0	0.0604918	0.0774016	0.862107	NA	NA	NA
DA_MAG_00070	DA_D_15	0.170405	0.0801515	0.172473	0.57697	NA	NA	NA
DA_MAG_00070	DA_D_16	0.0555346	0.211353	0.0145792	0.718533	NA	NA	NA
DA_MAG_00070	DA_D_17	0.0186917	0.18096	0.0465368	0.753812	NA	NA	NA
DA_MAG_00070	DA_D_18	0.608711	0	0.0297508	0.361538	NA	NA	NA
DA_MAG_00070	DA_D_19	0.267231	0.183882	0.0439736	0.504914	NA	NA	NA
DA_MAG_00070	DA_D_20	0.163799	0	0.113912	0.722289	NA	NA	NA
DA_MAG_00070	DA_D_21	0.363127	0.428032	0	0.208841	NA	NA	NA
DA_MAG_00070	DA_D_22	0.540183	0	0.0615051	0.398312	NA	NA	NA
DA_MAG_00070	DA_D_23	0.50827	0.0395429	0.0234044	0.428782	NA	NA	NA
DA_MAG_00070	DA_D_24	0.593957	0	0	0.406043	NA	NA	NA
DA_MAG_00070	DA_R01_CDI_P_02_POST	0.572349	0	0.0654466	0.362205	NA	NA	NA
DA_MAG_00070	DA_R01_CDI_P_03_POST	0.753238	0.246762	0	0	NA	NA	NA
DA_MAG_00070	DA_R01_CDI_P_05_POST	0.0822234	0.25809	0	0.659687	NA	NA	NA
DA_MAG_00070	DA_R01_CDI_P_06_POST	0.140687	0.433517	0	0.425796	NA	NA	NA
DA_MAG_00070	DA_R02_CDI_C_03_POST	0.671712	0	0.144498	0.18379	NA	NA	NA
DA_MAG_00070	DA_R02_CDI_C_04_POST	0.653778	0.346222	0	0	NA	NA	NA
DA_MAG_00070	DA_R02_CDI_C_05_POST	0.264026	0.735974	0	0	NA	NA	NA
DA_MAG_00070	DA_R02_CDI_C_06_POST	0.369208	0.112754	0	0.518038	NA	NA	NA
DA_MAG_00070	DA_R02_CDI_C_07_POST	0.599162	0.147325	0	0.253513	NA	NA	NA
DA_MAG_00070	DA_R03_CDI_C_04_POST	0.0975557	0.0343821	0.165546	0.702517	NA	NA	NA
DA_MAG_00070	DA_R03_CDI_C_06_POST	0.32396	0	0.179915	0.496125	NA	NA	NA
DA_MAG_00070	DA_R03_CDI_C_07_POST	0.044235	0	0.181489	0.774276	NA	NA	NA
DA_MAG_00070	DA_R03_CDI_C_08_POST	0.656189	0	0.343811	0	NA	NA	NA
DA_MAG_00070	DA_R04_UC_P_02_PRE	1	0	0	0	NA	NA	NA
DA_MAG_00070	DA_R04_UC_P_03_POST	0.358274	0.198202	0.0872173	0.356307	NA	NA	NA
DA_MAG_00070	DA_R04_UC_P_04_POST	0.0937641	0.390792	0	0.515444	NA	NA	NA
DA_MAG_00070	DA_R04_UC_P_05_POST	0.0776762	0.726535	0.0177759	0.178013	NA	NA	NA
DA_MAG_00070	DA_R04_UC_P_06_POST	0.116639	0.0570485	0.456222	0.370091	NA	NA	NA
DA_MAG_00070	DA_R04_UC_P_07_POST	0.357418	0	0.149015	0.493567	NA	NA	NA
DA_MAG_00070	DA_R04_UC_P_09_POST	0.228455	0.0293807	0.0783759	0.663788	NA	NA	NA
DA_MAG_00070	DA_R05_UC_C_01_PRE	0	1	0	0	NA	NA	NA
DA_MAG_00070	DA_R05_UC_C_02_POST	0.168951	0.192307	0.0484827	0.590259	NA	NA	NA
DA_MAG_00070	DA_R05_UC_C_03_POST	0.731502	0.138698	0.1298	0	NA	NA	NA
DA_MAG_00070	DA_R05_UC_C_04_POST	0.558023	0	0.0975659	0.344411	NA	NA	NA
DA_MAG_00070	DA_R05_UC_C_05_POST	0.711082	0	0.141544	0.147374	NA	NA	NA
DA_MAG_00071	DA_D_06	0.141114	0	0.858886	NA	NA	NA	NA
DA_MAG_00071	DA_D_22	1	0	0	NA	NA	NA	NA
DA_MAG_00071	DA_D_23	1	0	0	NA	NA	NA	NA
DA_MAG_00071	DA_D_24	1	0	0	NA	NA	NA	NA
DA_MAG_00071	DA_R02_CDI_C_03_POST	1	0	0	NA	NA	NA	NA
DA_MAG_00071	DA_R03_CDI_C_01_PRE	0.888408	0	0.111592	NA	NA	NA	NA
DA_MAG_00071	DA_R03_CDI_C_06_POST	0	1	0	NA	NA	NA	NA
DA_MAG_00071	DA_R03_CDI_C_08_POST	0.476635	0	0.523365	NA	NA	NA	NA
DA_MAG_00071	DA_R04_UC_P_03_POST	1	0	0	NA	NA	NA	NA
DA_MAG_00071	DA_R04_UC_P_09_POST	1	0	0	NA	NA	NA	NA
DA_MAG_00071	DA_R05_UC_C_01_PRE	0.507911	0.339686	0.152403	NA	NA	NA	NA
DA_MAG_00071	DA_R05_UC_C_03_POST	0.961071	0.0271051	0.0118237	NA	NA	NA	NA
DA_MAG_00071	DA_R05_UC_C_04_POST	0	0	1	NA	NA	NA	NA
DA_MAG_00072	DA_D_01	0.245145	0.754855	NA	NA	NA	NA	NA
DA_MAG_00072	DA_D_02	1	0	NA	NA	NA	NA	NA
DA_MAG_00072	DA_D_03	1	0	NA	NA	NA	NA	NA
DA_MAG_00072	DA_D_04	0.86321	0.13679	NA	NA	NA	NA	NA
DA_MAG_00072	DA_D_05	1	0	NA	NA	NA	NA	NA
DA_MAG_00072	DA_D_06	0.988544	0.0114556	NA	NA	NA	NA	NA
DA_MAG_00072	DA_D_07	0.756416	0.243584	NA	NA	NA	NA	NA
DA_MAG_00072	DA_D_08	0.391563	0.608437	NA	NA	NA	NA	NA
DA_MAG_00072	DA_D_09	0.489229	0.510771	NA	NA	NA	NA	NA
DA_MAG_00072	DA_D_10	1	0	NA	NA	NA	NA	NA
DA_MAG_00072	DA_D_11	0.55209	0.44791	NA	NA	NA	NA	NA
DA_MAG_00072	DA_D_12	0.978527	0.0214727	NA	NA	NA	NA	NA
DA_MAG_00072	DA_D_13	0.978432	0.0215676	NA	NA	NA	NA	NA
DA_MAG_00072	DA_D_14	0.567941	0.432059	NA	NA	NA	NA	NA
DA_MAG_00072	DA_D_15	0.93299	0.0670101	NA	NA	NA	NA	NA
DA_MAG_00072	DA_D_16	0.562501	0.437499	NA	NA	NA	NA	NA
DA_MAG_00072	DA_D_17	0.356872	0.643128	NA	NA	NA	NA	NA
DA_MAG_00072	DA_D_18	0.810857	0.189143	NA	NA	NA	NA	NA
DA_MAG_00072	DA_D_19	0.330377	0.669623	NA	NA	NA	NA	NA
DA_MAG_00072	DA_D_20	0.705523	0.294477	NA	NA	NA	NA	NA
DA_MAG_00072	DA_D_21	1	0	NA	NA	NA	NA	NA
DA_MAG_00072	DA_D_22	0.473712	0.526288	NA	NA	NA	NA	NA
DA_MAG_00072	DA_D_23	0.495924	0.504076	NA	NA	NA	NA	NA
DA_MAG_00072	DA_D_24	0.947696	0.052304	NA	NA	NA	NA	NA
DA_MAG_00072	DA_R01_CDI_P_02_POST	1	0	NA	NA	NA	NA	NA
DA_MAG_00072	DA_R01_CDI_P_03_POST	0.964974	0.0350263	NA	NA	NA	NA	NA
DA_MAG_00072	DA_R02_CDI_C_07_POST	0.697826	0.302174	NA	NA	NA	NA	NA
DA_MAG_00072	DA_R03_CDI_C_06_POST	1	0	NA	NA	NA	NA	NA
DA_MAG_00072	DA_R03_CDI_C_07_POST	1	0	NA	NA	NA	NA	NA
DA_MAG_00072	DA_R04_UC_P_03_POST	0.960629	0.0393709	NA	NA	NA	NA	NA
[truncated: 1,624 more rows]

## Sheet: d) Donor B subpop composition
MAG	Sample	Subpop 1	Subpop 2	Subpop 3	Subpop 4	Subpop 5	Subpop 6
DB_MAG_00001	DB_D_10	0.0156434	0.984357	NA	NA	NA	NA
DB_MAG_00001	DB_R01_CDI_C_02_PRE	0.868328	0.131672	NA	NA	NA	NA
DB_MAG_00001	DB_R02_CDI_C_02_PRE	1	0	NA	NA	NA	NA
DB_MAG_00001	DB_R03_CDI_P_01_PRE	0	1	NA	NA	NA	NA
DB_MAG_00001	DB_R04_CDI_P_02_PRE	0.979721	0.0202792	NA	NA	NA	NA
DB_MAG_00003	DB_D_01	1	0	NA	NA	NA	NA
DB_MAG_00003	DB_D_02	1	0	NA	NA	NA	NA
DB_MAG_00003	DB_D_03	1	0	NA	NA	NA	NA
DB_MAG_00003	DB_D_04	1	0	NA	NA	NA	NA
DB_MAG_00003	DB_D_05	1	0	NA	NA	NA	NA
DB_MAG_00003	DB_D_06	1	0	NA	NA	NA	NA
DB_MAG_00003	DB_D_07	1	0	NA	NA	NA	NA
DB_MAG_00003	DB_D_08	1	0	NA	NA	NA	NA
DB_MAG_00003	DB_D_09	1	0	NA	NA	NA	NA
DB_MAG_00003	DB_D_10	1	0	NA	NA	NA	NA
DB_MAG_00003	DB_D_11	1	0	NA	NA	NA	NA
DB_MAG_00003	DB_D_12	1	0	NA	NA	NA	NA
DB_MAG_00003	DB_D_13	1	0	NA	NA	NA	NA
DB_MAG_00003	DB_D_14	1	0	NA	NA	NA	NA
DB_MAG_00003	DB_D_15	1	0	NA	NA	NA	NA
DB_MAG_00003	DB_R01_CDI_C_02_PRE	1	0	NA	NA	NA	NA
DB_MAG_00003	DB_R01_CDI_C_03_POST	1	0	NA	NA	NA	NA
DB_MAG_00003	DB_R01_CDI_C_05_POST	1	0	NA	NA	NA	NA
DB_MAG_00003	DB_R01_CDI_C_07_POST	1	0	NA	NA	NA	NA
DB_MAG_00003	DB_R02_CDI_C_03_POST	0.182005	0.817995	NA	NA	NA	NA
DB_MAG_00003	DB_R02_CDI_C_05_POST	1	0	NA	NA	NA	NA
DB_MAG_00003	DB_R03_CDI_P_03_POST	0.385284	0.614716	NA	NA	NA	NA
DB_MAG_00003	DB_R03_CDI_P_04_POST	1	0	NA	NA	NA	NA
DB_MAG_00003	DB_R03_CDI_P_05_POST	1	0	NA	NA	NA	NA
DB_MAG_00003	DB_R03_CDI_P_06_POST	1	0	NA	NA	NA	NA
DB_MAG_00003	DB_R04_CDI_P_01_PRE	1	0	NA	NA	NA	NA
DB_MAG_00003	DB_R04_CDI_P_03_POST	0.163044	0.836956	NA	NA	NA	NA
DB_MAG_00003	DB_R04_CDI_P_05_POST	1	0	NA	NA	NA	NA
DB_MAG_00003	DB_R04_CDI_P_08_POST	1	0	NA	NA	NA	NA
DB_MAG_00003	DB_R05_UC_P_02_POST	1	0	NA	NA	NA	NA
DB_MAG_00003	DB_R05_UC_P_03_POST	1	0	NA	NA	NA	NA
DB_MAG_00003	DB_R05_UC_P_04_POST	0.33437	0.66563	NA	NA	NA	NA
DB_MAG_00003	DB_R05_UC_P_05_POST	1	0	NA	NA	NA	NA
DB_MAG_00003	DB_R05_UC_P_06_POST	1	0	NA	NA	NA	NA
DB_MAG_00005	DB_D_01	0.413601	0.586399	NA	NA	NA	NA
DB_MAG_00005	DB_D_02	0	1	NA	NA	NA	NA
DB_MAG_00005	DB_D_03	0.317518	0.682482	NA	NA	NA	NA
DB_MAG_00005	DB_D_04	0.308179	0.691821	NA	NA	NA	NA
DB_MAG_00005	DB_D_05	0.18161	0.81839	NA	NA	NA	NA
DB_MAG_00005	DB_D_06	0	1	NA	NA	NA	NA
DB_MAG_00005	DB_D_07	0.367277	0.632723	NA	NA	NA	NA
DB_MAG_00005	DB_D_08	0.302222	0.697778	NA	NA	NA	NA
DB_MAG_00005	DB_D_09	0.283946	0.716054	NA	NA	NA	NA
DB_MAG_00005	DB_D_10	0.385729	0.614271	NA	NA	NA	NA
DB_MAG_00005	DB_D_11	0	1	NA	NA	NA	NA
DB_MAG_00005	DB_D_12	0	1	NA	NA	NA	NA
DB_MAG_00005	DB_D_13	0	1	NA	NA	NA	NA
DB_MAG_00005	DB_D_14	0.15097	0.84903	NA	NA	NA	NA
DB_MAG_00005	DB_D_15	0.328481	0.671519	NA	NA	NA	NA
DB_MAG_00005	DB_R01_CDI_C_01_PRE	1	0	NA	NA	NA	NA
DB_MAG_00005	DB_R01_CDI_C_02_PRE	0	1	NA	NA	NA	NA
DB_MAG_00005	DB_R01_CDI_C_03_POST	0.686016	0.313984	NA	NA	NA	NA
DB_MAG_00005	DB_R01_CDI_C_05_POST	0	1	NA	NA	NA	NA
DB_MAG_00005	DB_R01_CDI_C_06_POST	0.973034	0.0269665	NA	NA	NA	NA
DB_MAG_00005	DB_R02_CDI_C_02_PRE	0	1	NA	NA	NA	NA
DB_MAG_00005	DB_R03_CDI_P_01_PRE	0	1	NA	NA	NA	NA
DB_MAG_00005	DB_R03_CDI_P_03_POST	0.19876	0.80124	NA	NA	NA	NA
DB_MAG_00005	DB_R03_CDI_P_04_POST	0.135635	0.864365	NA	NA	NA	NA
DB_MAG_00005	DB_R03_CDI_P_05_POST	0.55647	0.44353	NA	NA	NA	NA
DB_MAG_00005	DB_R03_CDI_P_06_POST	1	0	NA	NA	NA	NA
DB_MAG_00005	DB_R03_CDI_P_07_POST	0.597128	0.402872	NA	NA	NA	NA
DB_MAG_00005	DB_R03_CDI_P_08_POST	0.818031	0.181969	NA	NA	NA	NA
DB_MAG_00005	DB_R04_CDI_P_01_PRE	0.0543428	0.945657	NA	NA	NA	NA
DB_MAG_00005	DB_R04_CDI_P_02_PRE	0	1	NA	NA	NA	NA
DB_MAG_00005	DB_R04_CDI_P_03_POST	0	1	NA	NA	NA	NA
DB_MAG_00005	DB_R04_CDI_P_04_POST	0	1	NA	NA	NA	NA
DB_MAG_00005	DB_R04_CDI_P_05_POST	0.26778	0.73222	NA	NA	NA	NA
DB_MAG_00005	DB_R04_CDI_P_06_POST	0.479287	0.520713	NA	NA	NA	NA
DB_MAG_00005	DB_R04_CDI_P_07_POST	0	1	NA	NA	NA	NA
DB_MAG_00005	DB_R04_CDI_P_08_POST	0	1	NA	NA	NA	NA
DB_MAG_00005	DB_R05_UC_P_02_POST	0.33812	0.66188	NA	NA	NA	NA
DB_MAG_00005	DB_R05_UC_P_03_POST	0.762669	0.237331	NA	NA	NA	NA
DB_MAG_00005	DB_R05_UC_P_04_POST	0.0959492	0.904051	NA	NA	NA	NA
DB_MAG_00005	DB_R05_UC_P_05_POST	0.271014	0.728986	NA	NA	NA	NA
DB_MAG_00005	DB_R05_UC_P_06_POST	0.0461398	0.95386	NA	NA	NA	NA
DB_MAG_00007	DB_D_01	0	1	0	NA	NA	NA
DB_MAG_00007	DB_D_02	0	0.806618	0.193382	NA	NA	NA
DB_MAG_00007	DB_D_03	0.0203074	0.979693	0	NA	NA	NA
DB_MAG_00007	DB_D_04	0.0383673	0.961633	0	NA	NA	NA
DB_MAG_00007	DB_D_05	0	1	0	NA	NA	NA
DB_MAG_00007	DB_D_06	0	1	0	NA	NA	NA
DB_MAG_00007	DB_D_07	0	0.96091	0.0390901	NA	NA	NA
DB_MAG_00007	DB_D_08	0	1	0	NA	NA	NA
DB_MAG_00007	DB_D_09	0	1	0	NA	NA	NA
DB_MAG_00007	DB_D_10	0	1	0	NA	NA	NA
DB_MAG_00007	DB_D_11	0	1	0	NA	NA	NA
DB_MAG_00007	DB_D_12	0	1	0	NA	NA	NA
DB_MAG_00007	DB_D_13	0	1	0	NA	NA	NA
DB_MAG_00007	DB_D_14	0	1	0	NA	NA	NA
DB_MAG_00007	DB_D_15	0	1	0	NA	NA	NA
DB_MAG_00007	DB_R01_CDI_C_03_POST	0.399867	0.600133	0	NA	NA	NA
DB_MAG_00007	DB_R01_CDI_C_04_POST	0.944219	0.0557806	0	NA	NA	NA
DB_MAG_00007	DB_R01_CDI_C_05_POST	0	1	0	NA	NA	NA
DB_MAG_00007	DB_R01_CDI_C_06_POST	0	0.727201	0.272799	NA	NA	NA
DB_MAG_00007	DB_R01_CDI_C_07_POST	1	0	0	NA	NA	NA
DB_MAG_00007	DB_R02_CDI_C_03_POST	0	1	0	NA	NA	NA
DB_MAG_00007	DB_R02_CDI_C_04_POST	0	0	1	NA	NA	NA
DB_MAG_00007	DB_R02_CDI_C_05_POST	0	0	1	NA	NA	NA
DB_MAG_00007	DB_R02_CDI_C_06_POST	0	0	1	NA	NA	NA
DB_MAG_00007	DB_R03_CDI_P_03_POST	0	1	0	NA	NA	NA
DB_MAG_00007	DB_R03_CDI_P_04_POST	0	1	0	NA	NA	NA
DB_MAG_00007	DB_R03_CDI_P_05_POST	0	1	0	NA	NA	NA
DB_MAG_00007	DB_R03_CDI_P_06_POST	0	1	0	NA	NA	NA
DB_MAG_00007	DB_R03_CDI_P_07_POST	0	1	0	NA	NA	NA
DB_MAG_00007	DB_R03_CDI_P_08_POST	0	1	0	NA	NA	NA
DB_MAG_00007	DB_R04_CDI_P_03_POST	0	1	0	NA	NA	NA
DB_MAG_00007	DB_R04_CDI_P_04_POST	0	0.989593	0.0104071	NA	NA	NA
DB_MAG_00007	DB_R04_CDI_P_05_POST	0	1	0	NA	NA	NA
DB_MAG_00007	DB_R04_CDI_P_06_POST	0	1	0	NA	NA	NA
DB_MAG_00007	DB_R04_CDI_P_07_POST	0	1	0	NA	NA	NA
DB_MAG_00007	DB_R04_CDI_P_08_POST	0	1	0	NA	NA	NA
DB_MAG_00007	DB_R04_CDI_P_09_POST	0	1	0	NA	NA	NA
DB_MAG_00007	DB_R05_UC_P_02_POST	0	1	0	NA	NA	NA
DB_MAG_00007	DB_R05_UC_P_03_POST	0	1	0	NA	NA	NA
DB_MAG_00007	DB_R05_UC_P_04_POST	0.0565386	0.943461	0	NA	NA	NA
DB_MAG_00007	DB_R05_UC_P_05_POST	0	1	0	NA	NA	NA
DB_MAG_00007	DB_R05_UC_P_06_POST	1	0	0	NA	NA	NA
DB_MAG_00008	DB_D_01	1	0	NA	NA	NA	NA
DB_MAG_00008	DB_D_02	0.929662	0.0703375	NA	NA	NA	NA
DB_MAG_00008	DB_D_05	1	0	NA	NA	NA	NA
DB_MAG_00008	DB_D_06	1	0	NA	NA	NA	NA
DB_MAG_00008	DB_D_07	1	0	NA	NA	NA	NA
DB_MAG_00008	DB_D_08	1	0	NA	NA	NA	NA
DB_MAG_00008	DB_D_09	1	0	NA	NA	NA	NA
DB_MAG_00008	DB_D_10	1	0	NA	NA	NA	NA
DB_MAG_00008	DB_D_11	1	0	NA	NA	NA	NA
DB_MAG_00008	DB_D_12	0.932023	0.0679774	NA	NA	NA	NA
DB_MAG_00008	DB_D_13	1	0	NA	NA	NA	NA
DB_MAG_00008	DB_D_14	1	0	NA	NA	NA	NA
DB_MAG_00008	DB_D_15	1	0	NA	NA	NA	NA
DB_MAG_00008	DB_R01_CDI_C_03_POST	0.693122	0.306878	NA	NA	NA	NA
DB_MAG_00008	DB_R01_CDI_C_04_POST	1	0	NA	NA	NA	NA
DB_MAG_00008	DB_R01_CDI_C_05_POST	0.47683	0.52317	NA	NA	NA	NA
DB_MAG_00008	DB_R01_CDI_C_06_POST	1	0	NA	NA	NA	NA
DB_MAG_00008	DB_R01_CDI_C_07_POST	1	0	NA	NA	NA	NA
DB_MAG_00008	DB_R02_CDI_C_03_POST	1	0	NA	NA	NA	NA
DB_MAG_00008	DB_R03_CDI_P_03_POST	1	0	NA	NA	NA	NA
DB_MAG_00008	DB_R03_CDI_P_04_POST	1	0	NA	NA	NA	NA
DB_MAG_00008	DB_R03_CDI_P_05_POST	1	0	NA	NA	NA	NA
DB_MAG_00008	DB_R03_CDI_P_06_POST	0.159077	0.840923	NA	NA	NA	NA
DB_MAG_00008	DB_R04_CDI_P_01_PRE	1	0	NA	NA	NA	NA
DB_MAG_00008	DB_R04_CDI_P_03_POST	1	0	NA	NA	NA	NA
DB_MAG_00008	DB_R04_CDI_P_05_POST	1	0	NA	NA	NA	NA
DB_MAG_00008	DB_R04_CDI_P_06_POST	1	0	NA	NA	NA	NA
DB_MAG_00008	DB_R04_CDI_P_07_POST	0.370629	0.629371	NA	NA	NA	NA
DB_MAG_00008	DB_R04_CDI_P_08_POST	0.978893	0.0211066	NA	NA	NA	NA
DB_MAG_00008	DB_R04_CDI_P_09_POST	1	0	NA	NA	NA	NA
DB_MAG_00008	DB_R05_UC_P_02_POST	0.397592	0.602408	NA	NA	NA	NA
DB_MAG_00008	DB_R05_UC_P_03_POST	0.984072	0.0159282	NA	NA	NA	NA
DB_MAG_00008	DB_R05_UC_P_04_POST	0.381554	0.618446	NA	NA	NA	NA
DB_MAG_00008	DB_R05_UC_P_05_POST	0.529489	0.470511	NA	NA	NA	NA
DB_MAG_00008	DB_R05_UC_P_06_POST	1	0	NA	NA	NA	NA
DB_MAG_00009	DB_D_01	0	1	NA	NA	NA	NA
DB_MAG_00009	DB_D_02	0	1	NA	NA	NA	NA
DB_MAG_00009	DB_D_03	0	1	NA	NA	NA	NA
DB_MAG_00009	DB_D_04	0	1	NA	NA	NA	NA
DB_MAG_00009	DB_D_05	0	1	NA	NA	NA	NA
DB_MAG_00009	DB_D_06	0	1	NA	NA	NA	NA
DB_MAG_00009	DB_D_07	0	1	NA	NA	NA	NA
DB_MAG_00009	DB_D_08	0	1	NA	NA	NA	NA
DB_MAG_00009	DB_D_09	0	1	NA	NA	NA	NA
DB_MAG_00009	DB_D_10	0	1	NA	NA	NA	NA
DB_MAG_00009	DB_D_11	0	1	NA	NA	NA	NA
DB_MAG_00009	DB_D_12	0	1	NA	NA	NA	NA
DB_MAG_00009	DB_D_13	0	1	NA	NA	NA	NA
DB_MAG_00009	DB_R01_CDI_C_01_PRE	0.420444	0.579556	NA	NA	NA	NA
DB_MAG_00009	DB_R01_CDI_C_03_POST	0.0699465	0.930054	NA	NA	NA	NA
DB_MAG_00009	DB_R01_CDI_C_04_POST	0.0814126	0.918587	NA	NA	NA	NA
DB_MAG_00009	DB_R01_CDI_C_05_POST	0.0706215	0.929378	NA	NA	NA	NA
DB_MAG_00009	DB_R01_CDI_C_07_POST	0	1	NA	NA	NA	NA
DB_MAG_00009	DB_R02_CDI_C_03_POST	0	1	NA	NA	NA	NA
DB_MAG_00009	DB_R03_CDI_P_03_POST	0.983228	0.0167722	NA	NA	NA	NA
DB_MAG_00009	DB_R04_CDI_P_03_POST	0	1	NA	NA	NA	NA
DB_MAG_00009	DB_R04_CDI_P_04_POST	0.0967777	0.903222	NA	NA	NA	NA
DB_MAG_00009	DB_R04_CDI_P_05_POST	0.174393	0.825607	NA	NA	NA	NA
DB_MAG_00009	DB_R04_CDI_P_06_POST	0.0773256	0.922674	NA	NA	NA	NA
DB_MAG_00009	DB_R04_CDI_P_07_POST	0	1	NA	NA	NA	NA
DB_MAG_00009	DB_R04_CDI_P_08_POST	0	1	NA	NA	NA	NA
DB_MAG_00009	DB_R05_UC_P_02_POST	0	1	NA	NA	NA	NA
DB_MAG_00009	DB_R05_UC_P_03_POST	0	1	NA	NA	NA	NA
DB_MAG_00009	DB_R05_UC_P_04_POST	0	1	NA	NA	NA	NA
DB_MAG_00009	DB_R05_UC_P_05_POST	0	1	NA	NA	NA	NA
DB_MAG_00009	DB_R05_UC_P_06_POST	0	1	NA	NA	NA	NA
DB_MAG_00011	DB_D_01	0	1	NA	NA	NA	NA
DB_MAG_00011	DB_D_03	0	1	NA	NA	NA	NA
DB_MAG_00011	DB_D_04	0	1	NA	NA	NA	NA
DB_MAG_00011	DB_D_05	0.0703877	0.929612	NA	NA	NA	NA
DB_MAG_00011	DB_D_11	0	1	NA	NA	NA	NA
DB_MAG_00011	DB_D_12	0.0781429	0.921857	NA	NA	NA	NA
DB_MAG_00011	DB_D_13	0	1	NA	NA	NA	NA
DB_MAG_00011	DB_D_14	0	1	NA	NA	NA	NA
DB_MAG_00011	DB_D_15	0.01032	0.98968	NA	NA	NA	NA
DB_MAG_00011	DB_R03_CDI_P_03_POST	0.260029	0.739971	NA	NA	NA	NA
DB_MAG_00011	DB_R03_CDI_P_04_POST	0.242801	0.757199	NA	NA	NA	NA
DB_MAG_00011	DB_R03_CDI_P_05_POST	0.192103	0.807897	NA	NA	NA	NA
DB_MAG_00011	DB_R03_CDI_P_06_POST	0.278832	0.721168	NA	NA	NA	NA
DB_MAG_00011	DB_R03_CDI_P_07_POST	0.325733	0.674267	NA	NA	NA	NA
DB_MAG_00011	DB_R03_CDI_P_08_POST	0.257008	0.742992	NA	NA	NA	NA
DB_MAG_00011	DB_R04_CDI_P_03_POST	0.16669	0.83331	NA	NA	NA	NA
DB_MAG_00011	DB_R04_CDI_P_04_POST	0.264833	0.735167	NA	NA	NA	NA
DB_MAG_00011	DB_R04_CDI_P_05_POST	0.226012	0.773988	NA	NA	NA	NA
DB_MAG_00011	DB_R04_CDI_P_06_POST	0.214726	0.785274	NA	NA	NA	NA
DB_MAG_00011	DB_R04_CDI_P_07_POST	0	1	NA	NA	NA	NA
DB_MAG_00011	DB_R04_CDI_P_08_POST	0	1	NA	NA	NA	NA
DB_MAG_00011	DB_R05_UC_P_03_POST	0.311519	0.688481	NA	NA	NA	NA
DB_MAG_00011	DB_R05_UC_P_05_POST	0.269032	0.730968	NA	NA	NA	NA
DB_MAG_00016	DB_D_01	0	1	NA	NA	NA	NA
DB_MAG_00016	DB_D_05	0	1	NA	NA	NA	NA
DB_MAG_00016	DB_D_06	1	0	NA	NA	NA	NA
DB_MAG_00016	DB_D_07	0	1	NA	NA	NA	NA
DB_MAG_00016	DB_D_09	0.611953	0.388047	NA	NA	NA	NA
DB_MAG_00016	DB_D_10	0.970055	0.0299453	NA	NA	NA	NA
DB_MAG_00016	DB_D_14	1	0	NA	NA	NA	NA
DB_MAG_00016	DB_R01_CDI_C_01_PRE	0	1	NA	NA	NA	NA
DB_MAG_00016	DB_R01_CDI_C_02_PRE	0	1	NA	NA	NA	NA
DB_MAG_00016	DB_R01_CDI_C_03_POST	0	1	NA	NA	NA	NA
DB_MAG_00016	DB_R01_CDI_C_04_POST	0.5	0.5	NA	NA	NA	NA
DB_MAG_00016	DB_R01_CDI_C_06_POST	0.5	0.5	NA	NA	NA	NA
DB_MAG_00016	DB_R01_CDI_C_07_POST	0	1	NA	NA	NA	NA
DB_MAG_00016	DB_R03_CDI_P_08_POST	0.234439	0.765561	NA	NA	NA	NA
DB_MAG_00016	DB_R04_CDI_P_04_POST	1	0	NA	NA	NA	NA
DB_MAG_00016	DB_R04_CDI_P_06_POST	0.488311	0.511689	NA	NA	NA	NA
DB_MAG_00016	DB_R04_CDI_P_07_POST	1	0	NA	NA	NA	NA
DB_MAG_00016	DB_R04_CDI_P_08_POST	0.551434	0.448566	NA	NA	NA	NA
DB_MAG_00016	DB_R04_CDI_P_09_POST	1	0	NA	NA	NA	NA
DB_MAG_00016	DB_R05_UC_P_04_POST	1	0	NA	NA	NA	NA
DB_MAG_00016	DB_R05_UC_P_05_POST	1	0	NA	NA	NA	NA
DB_MAG_00017	DB_D_01	0	1	NA	NA	NA	NA
DB_MAG_00017	DB_D_03	1	0	NA	NA	NA	NA
DB_MAG_00017	DB_D_04	0	1	NA	NA	NA	NA
DB_MAG_00017	DB_D_05	0	1	NA	NA	NA	NA
DB_MAG_00017	DB_D_08	0	1	NA	NA	NA	NA
DB_MAG_00017	DB_D_09	0	1	NA	NA	NA	NA
DB_MAG_00017	DB_D_11	0	1	NA	NA	NA	NA
DB_MAG_00017	DB_D_12	0	1	NA	NA	NA	NA
DB_MAG_00017	DB_D_13	0	1	NA	NA	NA	NA
DB_MAG_00017	DB_D_14	1	0	NA	NA	NA	NA
DB_MAG_00017	DB_D_15	0.609768	0.390232	NA	NA	NA	NA
DB_MAG_00018	DB_D_01	0	0	1	0	NA	NA
DB_MAG_00018	DB_D_02	0	0	1	0	NA	NA
DB_MAG_00018	DB_D_03	0	0	0.849664	0.150336	NA	NA
DB_MAG_00018	DB_D_04	0	0	0.693086	0.306914	NA	NA
DB_MAG_00018	DB_D_05	0.014742	0	0.0793462	0.905912	NA	NA
DB_MAG_00018	DB_D_06	0	0	1	0	NA	NA
DB_MAG_00018	DB_D_07	0	0	1	0	NA	NA
DB_MAG_00018	DB_D_11	0	0	0.163797	0.836203	NA	NA
DB_MAG_00018	DB_D_12	0.182235	0	0.468071	0.349695	NA	NA
DB_MAG_00018	DB_D_13	0	0	1	0	NA	NA
DB_MAG_00018	DB_D_14	0.169314	0.501292	0.169294	0.1601	NA	NA
DB_MAG_00018	DB_D_15	0	0	0.801463	0.198537	NA	NA
DB_MAG_00018	DB_R01_CDI_C_03_POST	0	0	1	0	NA	NA
DB_MAG_00018	DB_R01_CDI_C_04_POST	0	0.116808	0.883192	0	NA	NA
DB_MAG_00018	DB_R01_CDI_C_05_POST	0	0.904413	0	0.0955872	NA	NA
DB_MAG_00018	DB_R03_CDI_P_03_POST	0.136537	0.195411	0.23096	0.437091	NA	NA
DB_MAG_00018	DB_R03_CDI_P_04_POST	0.180517	0.596416	0.0340717	0.188995	NA	NA
DB_MAG_00018	DB_R03_CDI_P_05_POST	0.469788	0.283934	0.246279	0	NA	NA
DB_MAG_00018	DB_R03_CDI_P_06_POST	0.105768	0.198143	0.265428	0.430661	NA	NA
DB_MAG_00018	DB_R03_CDI_P_07_POST	0.114527	0.223709	0.400543	0.261221	NA	NA
DB_MAG_00018	DB_R03_CDI_P_08_POST	0	0.290257	0.305028	0.404714	NA	NA
DB_MAG_00018	DB_R04_CDI_P_03_POST	0	0.233228	0	0.766772	NA	NA
DB_MAG_00018	DB_R04_CDI_P_04_POST	0	0.206748	0.0472108	0.746041	NA	NA
DB_MAG_00018	DB_R04_CDI_P_05_POST	0	0.318195	0.065995	0.61581	NA	NA
DB_MAG_00018	DB_R04_CDI_P_06_POST	0.0707699	0.237504	0.135791	0.555936	NA	NA
DB_MAG_00018	DB_R04_CDI_P_07_POST	0	0	1	0	NA	NA
DB_MAG_00018	DB_R04_CDI_P_08_POST	0	0	1	0	NA	NA
DB_MAG_00018	DB_R05_UC_P_03_POST	0.148011	0	0.468744	0.383245	NA	NA
DB_MAG_00018	DB_R05_UC_P_05_POST	0	0	1	0	NA	NA
DB_MAG_00018	DB_R05_UC_P_06_POST	0	0	1	0	NA	NA
DB_MAG_00019	DB_D_01	0	0.0279855	0.972015	NA	NA	NA
DB_MAG_00019	DB_D_02	0.712766	0.287234	0	NA	NA	NA
DB_MAG_00019	DB_D_03	0.592393	0.0240321	0.383575	NA	NA	NA
DB_MAG_00019	DB_D_04	0.0881434	0.0420879	0.869769	NA	NA	NA
DB_MAG_00019	DB_D_05	0	0.023354	0.976646	NA	NA	NA
DB_MAG_00019	DB_D_07	0.268539	0	0.731461	NA	NA	NA
DB_MAG_00019	DB_D_08	0.0222742	0	0.977726	NA	NA	NA
DB_MAG_00019	DB_D_09	0.01142	0	0.98858	NA	NA	NA
DB_MAG_00019	DB_D_10	0.0941746	0.0839373	0.821888	NA	NA	NA
DB_MAG_00019	DB_D_11	0.114036	0.52409	0.361874	NA	NA	NA
DB_MAG_00019	DB_D_12	0	0.0740502	0.92595	NA	NA	NA
DB_MAG_00019	DB_D_13	0	0.0239012	0.976099	NA	NA	NA
DB_MAG_00019	DB_D_14	0	0.488284	0.511716	NA	NA	NA
DB_MAG_00019	DB_D_15	0.0714497	0	0.92855	NA	NA	NA
DB_MAG_00019	DB_R01_CDI_C_01_PRE	0.0125139	0.128808	0.858678	NA	NA	NA
DB_MAG_00019	DB_R01_CDI_C_02_PRE	0.906607	0.0933928	0	NA	NA	NA
DB_MAG_00019	DB_R01_CDI_C_03_POST	0.0551045	0	0.944896	NA	NA	NA
DB_MAG_00019	DB_R01_CDI_C_04_POST	0.0212095	0.0130658	0.965725	NA	NA	NA
DB_MAG_00019	DB_R01_CDI_C_05_POST	0.0141052	0	0.985895	NA	NA	NA
DB_MAG_00019	DB_R01_CDI_C_06_POST	0.0333923	0.0521469	0.914461	NA	NA	NA
DB_MAG_00019	DB_R01_CDI_C_07_POST	0.953799	0	0.0462013	NA	NA	NA
DB_MAG_00019	DB_R03_CDI_P_03_POST	0.0771175	0.390974	0.531909	NA	NA	NA
DB_MAG_00019	DB_R03_CDI_P_04_POST	0.0161688	0.983831	0	NA	NA	NA
DB_MAG_00019	DB_R03_CDI_P_05_POST	0.303114	0.551888	0.144998	NA	NA	NA
DB_MAG_00019	DB_R03_CDI_P_06_POST	0.0292424	0.157827	0.812931	NA	NA	NA
DB_MAG_00019	DB_R03_CDI_P_07_POST	0	0.0180139	0.981986	NA	NA	NA
DB_MAG_00019	DB_R03_CDI_P_08_POST	0.266416	0.0138154	0.719769	NA	NA	NA
DB_MAG_00019	DB_R04_CDI_P_03_POST	0.015297	0.163692	0.821011	NA	NA	NA
DB_MAG_00019	DB_R04_CDI_P_04_POST	0.0482926	0.0960546	0.855653	NA	NA	NA
DB_MAG_00019	DB_R04_CDI_P_05_POST	0.0263832	0.0755811	0.898036	NA	NA	NA
DB_MAG_00019	DB_R04_CDI_P_06_POST	0.129242	0.330788	0.539969	NA	NA	NA
DB_MAG_00019	DB_R04_CDI_P_07_POST	0.315758	0.617386	0.0668561	NA	NA	NA
DB_MAG_00019	DB_R04_CDI_P_08_POST	0.822543	0.177457	0	NA	NA	NA
DB_MAG_00019	DB_R05_UC_P_02_POST	0	0	1	NA	NA	NA
DB_MAG_00019	DB_R05_UC_P_03_POST	0	0.0720723	0.927928	NA	NA	NA
DB_MAG_00019	DB_R05_UC_P_04_POST	0.231049	0.748581	0.0203702	NA	NA	NA
DB_MAG_00019	DB_R05_UC_P_05_POST	0.759394	0.0987155	0.141891	NA	NA	NA
DB_MAG_00019	DB_R05_UC_P_06_POST	0.0193794	0.0880451	0.892576	NA	NA	NA
DB_MAG_00020	DB_D_01	0	0	0.66315	0.33685	NA	NA
DB_MAG_00020	DB_D_03	0	0.121739	0.746886	0.131375	NA	NA
DB_MAG_00020	DB_D_04	0.256336	0.323558	0.0834365	0.33667	NA	NA
DB_MAG_00020	DB_D_05	0.284472	0.360117	0.355411	0	NA	NA
DB_MAG_00020	DB_D_06	0	0	1	0	NA	NA
DB_MAG_00020	DB_D_07	0	0	1	0	NA	NA
DB_MAG_00020	DB_D_08	0	0.254857	0.191267	0.553876	NA	NA
DB_MAG_00020	DB_D_09	0	0	0.965531	0.0344694	NA	NA
DB_MAG_00020	DB_D_10	0	0	1	0	NA	NA
DB_MAG_00020	DB_D_11	0	0.0777863	0.826997	0.0952162	NA	NA
DB_MAG_00020	DB_D_12	0.0700506	0.126923	0.695245	0.107781	NA	NA
DB_MAG_00020	DB_D_13	0	0	1	0	NA	NA
DB_MAG_00020	DB_R01_CDI_C_03_POST	0.261935	0	0.738065	0	NA	NA
DB_MAG_00020	DB_R01_CDI_C_04_POST	0.216975	0	0.783025	0	NA	NA
DB_MAG_00020	DB_R01_CDI_C_05_POST	0.232249	0.221812	0.304731	0.241208	NA	NA
DB_MAG_00020	DB_R01_CDI_C_06_POST	0	0	1	0	NA	NA
DB_MAG_00020	DB_R01_CDI_C_07_POST	0.225594	0.311392	0.398549	0.0644642	NA	NA
DB_MAG_00020	DB_R02_CDI_C_05_POST	0	0.859665	0.0296258	0.110709	NA	NA
DB_MAG_00020	DB_R03_CDI_P_01_PRE	0	0	0.60299	0.39701	NA	NA
DB_MAG_00020	DB_R03_CDI_P_03_POST	0.0543718	0.144224	0	0.801404	NA	NA
DB_MAG_00020	DB_R03_CDI_P_04_POST	0	0.580409	0	0.419591	NA	NA
DB_MAG_00020	DB_R03_CDI_P_05_POST	0	0.585341	0.0122968	0.402362	NA	NA
DB_MAG_00020	DB_R03_CDI_P_07_POST	0	1	0	0	NA	NA
DB_MAG_00020	DB_R03_CDI_P_08_POST	0	0.989197	0	0.0108027	NA	NA
DB_MAG_00020	DB_R04_CDI_P_03_POST	0	0.225915	0.687193	0.0868915	NA	NA
DB_MAG_00020	DB_R04_CDI_P_04_POST	0.113909	0.357813	0.528278	0	NA	NA
DB_MAG_00020	DB_R04_CDI_P_05_POST	0.138551	0.0505806	0.558055	0.252813	NA	NA
DB_MAG_00020	DB_R04_CDI_P_06_POST	0	0	1	0	NA	NA
DB_MAG_00020	DB_R04_CDI_P_08_POST	0	0	0.933982	0.066018	NA	NA
DB_MAG_00020	DB_R05_UC_P_02_POST	0.76656	0.162421	0.0581148	0.0129045	NA	NA
DB_MAG_00020	DB_R05_UC_P_03_POST	0.362349	0.637651	0	0	NA	NA
DB_MAG_00020	DB_R05_UC_P_04_POST	0	0	1	0	NA	NA
DB_MAG_00020	DB_R05_UC_P_05_POST	0.246335	0	0.336664	0.417001	NA	NA
DB_MAG_00020	DB_R05_UC_P_06_POST	0.625312	0.234526	0	0.140161	NA	NA
DB_MAG_00021	DB_D_09	1	0	NA	NA	NA	NA
DB_MAG_00021	DB_D_11	1	0	NA	NA	NA	NA
DB_MAG_00021	DB_D_12	1	0	NA	NA	NA	NA
DB_MAG_00021	DB_D_13	1	0	NA	NA	NA	NA
DB_MAG_00021	DB_D_14	1	0	NA	NA	NA	NA
DB_MAG_00021	DB_R01_CDI_C_03_POST	1	0	NA	NA	NA	NA
DB_MAG_00021	DB_R01_CDI_C_07_POST	0	1	NA	NA	NA	NA
DB_MAG_00021	DB_R03_CDI_P_05_POST	0.613047	0.386953	NA	NA	NA	NA
DB_MAG_00021	DB_R03_CDI_P_06_POST	0.399831	0.600169	NA	NA	NA	NA
DB_MAG_00021	DB_R04_CDI_P_03_POST	1	0	NA	NA	NA	NA
DB_MAG_00021	DB_R04_CDI_P_05_POST	1	0	NA	NA	NA	NA
DB_MAG_00021	DB_R05_UC_P_02_POST	1	0	NA	NA	NA	NA
DB_MAG_00021	DB_R05_UC_P_03_POST	1	0	NA	NA	NA	NA
DB_MAG_00022	DB_D_01	0	1	NA	NA	NA	NA
DB_MAG_00022	DB_D_02	0	1	NA	NA	NA	NA
DB_MAG_00022	DB_D_03	0	1	NA	NA	NA	NA
DB_MAG_00022	DB_D_04	0	1	NA	NA	NA	NA
DB_MAG_00022	DB_D_05	0	1	NA	NA	NA	NA
DB_MAG_00022	DB_D_06	0	1	NA	NA	NA	NA
DB_MAG_00022	DB_D_07	0	1	NA	NA	NA	NA
DB_MAG_00022	DB_D_08	0.0115568	0.988443	NA	NA	NA	NA
DB_MAG_00022	DB_D_09	0.0350251	0.964975	NA	NA	NA	NA
DB_MAG_00022	DB_D_10	0	1	NA	NA	NA	NA
DB_MAG_00022	DB_D_11	0	1	NA	NA	NA	NA
DB_MAG_00022	DB_D_12	0.12828	0.87172	NA	NA	NA	NA
DB_MAG_00022	DB_D_13	0.128795	0.871205	NA	NA	NA	NA
DB_MAG_00022	DB_D_14	0.0312479	0.968752	NA	NA	NA	NA
DB_MAG_00022	DB_D_15	0.0323428	0.967657	NA	NA	NA	NA
DB_MAG_00022	DB_R01_CDI_C_01_PRE	0	1	NA	NA	NA	NA
DB_MAG_00022	DB_R01_CDI_C_02_PRE	0.973255	0.0267448	NA	NA	NA	NA
DB_MAG_00022	DB_R01_CDI_C_03_POST	0.202862	0.797138	NA	NA	NA	NA
DB_MAG_00022	DB_R01_CDI_C_04_POST	0.188867	0.811133	NA	NA	NA	NA
DB_MAG_00022	DB_R01_CDI_C_05_POST	0.0455829	0.954417	NA	NA	NA	NA
DB_MAG_00022	DB_R01_CDI_C_06_POST	0.0143567	0.985643	NA	NA	NA	NA
DB_MAG_00022	DB_R01_CDI_C_07_POST	0.089113	0.910887	NA	NA	NA	NA
DB_MAG_00022	DB_R02_CDI_C_03_POST	0.0329328	0.967067	NA	NA	NA	NA
DB_MAG_00022	DB_R02_CDI_C_04_POST	0.0202279	0.979772	NA	NA	NA	NA
DB_MAG_00022	DB_R02_CDI_C_05_POST	0.0215251	0.978475	NA	NA	NA	NA
DB_MAG_00022	DB_R02_CDI_C_06_POST	0.0444459	0.955554	NA	NA	NA	NA
DB_MAG_00022	DB_R03_CDI_P_01_PRE	0.139595	0.860405	NA	NA	NA	NA
DB_MAG_00022	DB_R03_CDI_P_03_POST	0.0575481	0.942452	NA	NA	NA	NA
DB_MAG_00022	DB_R03_CDI_P_04_POST	0.0207042	0.979296	NA	NA	NA	NA
DB_MAG_00022	DB_R03_CDI_P_05_POST	0	1	NA	NA	NA	NA
DB_MAG_00022	DB_R03_CDI_P_06_POST	0	1	NA	NA	NA	NA
DB_MAG_00022	DB_R03_CDI_P_07_POST	0.0109687	0.989031	NA	NA	NA	NA
DB_MAG_00022	DB_R03_CDI_P_08_POST	0.154376	0.845624	NA	NA	NA	NA
DB_MAG_00022	DB_R04_CDI_P_01_PRE	0.159307	0.840693	NA	NA	NA	NA
DB_MAG_00022	DB_R04_CDI_P_02_PRE	0.793284	0.206716	NA	NA	NA	NA
DB_MAG_00022	DB_R04_CDI_P_03_POST	0	1	NA	NA	NA	NA
DB_MAG_00022	DB_R04_CDI_P_04_POST	0	1	NA	NA	NA	NA
DB_MAG_00022	DB_R04_CDI_P_05_POST	0.0726134	0.927387	NA	NA	NA	NA
DB_MAG_00022	DB_R04_CDI_P_06_POST	0	1	NA	NA	NA	NA
DB_MAG_00022	DB_R04_CDI_P_07_POST	0	1	NA	NA	NA	NA
DB_MAG_00022	DB_R04_CDI_P_08_POST	0.0283009	0.971699	NA	NA	NA	NA
DB_MAG_00022	DB_R04_CDI_P_09_POST	0	1	NA	NA	NA	NA
DB_MAG_00022	DB_R05_UC_P_01_PRE	0.604428	0.395572	NA	NA	NA	NA
DB_MAG_00022	DB_R05_UC_P_02_POST	0.0149849	0.985015	NA	NA	NA	NA
DB_MAG_00022	DB_R05_UC_P_04_POST	0	1	NA	NA	NA	NA
DB_MAG_00022	DB_R05_UC_P_05_POST	0.0232061	0.976794	NA	NA	NA	NA
DB_MAG_00022	DB_R05_UC_P_06_POST	0	1	NA	NA	NA	NA
DB_MAG_00023	DB_D_13	0.721148	0.278852	NA	NA	NA	NA
DB_MAG_00023	DB_D_14	0.768503	0.231497	NA	NA	NA	NA
DB_MAG_00023	DB_D_15	0.756647	0.243353	NA	NA	NA	NA
DB_MAG_00023	DB_R01_CDI_C_01_PRE	0.554772	0.445228	NA	NA	NA	NA
DB_MAG_00023	DB_R01_CDI_C_02_PRE	0.693325	0.306675	NA	NA	NA	NA
DB_MAG_00023	DB_R01_CDI_C_06_POST	0.556853	0.443147	NA	NA	NA	NA
DB_MAG_00023	DB_R01_CDI_C_07_POST	0.621957	0.378043	NA	NA	NA	NA
DB_MAG_00023	DB_R02_CDI_C_06_POST	0.499337	0.500663	NA	NA	NA	NA
DB_MAG_00023	DB_R03_CDI_P_01_PRE	0.797641	0.202359	NA	NA	NA	NA
DB_MAG_00023	DB_R03_CDI_P_03_POST	0.764019	0.235981	NA	NA	NA	NA
DB_MAG_00023	DB_R04_CDI_P_01_PRE	0.730042	0.269958	NA	NA	NA	NA
DB_MAG_00023	DB_R04_CDI_P_04_POST	0.552781	0.447219	NA	NA	NA	NA
DB_MAG_00023	DB_R04_CDI_P_07_POST	0.741215	0.258785	NA	NA	NA	NA
DB_MAG_00023	DB_R04_CDI_P_08_POST	0.598045	0.401955	NA	NA	NA	NA
DB_MAG_00023	DB_R04_CDI_P_09_POST	0.627852	0.372148	NA	NA	NA	NA
DB_MAG_00023	DB_R05_UC_P_01_PRE	0	1	NA	NA	NA	NA
DB_MAG_00025	DB_D_04	1	0	0	0	NA	NA
DB_MAG_00025	DB_D_05	1	0	0	0	NA	NA
DB_MAG_00025	DB_D_08	1	0	0	0	NA	NA
DB_MAG_00025	DB_D_12	1	0	0	0	NA	NA
DB_MAG_00025	DB_D_14	1	0	0	0	NA	NA
DB_MAG_00025	DB_D_15	1	0	0	0	NA	NA
DB_MAG_00025	DB_R01_CDI_C_01_PRE	0.041186	0.12333	0.0287263	0.806758	NA	NA
DB_MAG_00025	DB_R01_CDI_C_02_PRE	0.0277156	0	0.972284	0	NA	NA
DB_MAG_00025	DB_R01_CDI_C_03_POST	0.182222	0.177217	0.16166	0.478901	NA	NA
DB_MAG_00025	DB_R01_CDI_C_04_POST	0.124599	0.116002	0.0340362	0.725363	NA	NA
DB_MAG_00025	DB_R01_CDI_C_05_POST	0.962493	0	0.0271046	0.0104022	NA	NA
DB_MAG_00025	DB_R01_CDI_C_06_POST	0.0207008	0.835391	0.143908	0	NA	NA
DB_MAG_00025	DB_R01_CDI_C_07_POST	0.0410326	0.0909015	0.0541731	0.813893	NA	NA
DB_MAG_00025	DB_R03_CDI_P_03_POST	1	0	0	0	NA	NA
DB_MAG_00025	DB_R03_CDI_P_04_POST	0.986615	0.0133849	0	0	NA	NA
DB_MAG_00025	DB_R03_CDI_P_05_POST	0.935073	0.0373106	0.027616	0	NA	NA
DB_MAG_00025	DB_R03_CDI_P_06_POST	1	0	0	0	NA	NA
DB_MAG_00025	DB_R03_CDI_P_07_POST	1	0	0	0	NA	NA
DB_MAG_00025	DB_R03_CDI_P_08_POST	0.98283	0.0171703	0	0	NA	NA
DB_MAG_00025	DB_R04_CDI_P_03_POST	1	0	0	0	NA	NA
DB_MAG_00025	DB_R04_CDI_P_05_POST	1	0	0	0	NA	NA
DB_MAG_00025	DB_R04_CDI_P_08_POST	1	0	0	0	NA	NA
DB_MAG_00025	DB_R05_UC_P_02_POST	1	0	0	0	NA	NA
DB_MAG_00025	DB_R05_UC_P_03_POST	1	0	0	0	NA	NA
DB_MAG_00025	DB_R05_UC_P_06_POST	1	0	0	0	NA	NA
DB_MAG_00026	DB_D_01	0	1	NA	NA	NA	NA
DB_MAG_00026	DB_D_03	0	1	NA	NA	NA	NA
DB_MAG_00026	DB_D_04	0	1	NA	NA	NA	NA
DB_MAG_00026	DB_D_08	0	1	NA	NA	NA	NA
DB_MAG_00026	DB_D_11	0	1	NA	NA	NA	NA
DB_MAG_00026	DB_D_12	0	1	NA	NA	NA	NA
DB_MAG_00026	DB_D_13	0	1	NA	NA	NA	NA
DB_MAG_00026	DB_R01_CDI_C_04_POST	0.0174479	0.982552	NA	NA	NA	NA
DB_MAG_00026	DB_R01_CDI_C_06_POST	1	0	NA	NA	NA	NA
DB_MAG_00026	DB_R01_CDI_C_07_POST	0	1	NA	NA	NA	NA
DB_MAG_00026	DB_R04_CDI_P_03_POST	0	1	NA	NA	NA	NA
DB_MAG_00026	DB_R04_CDI_P_04_POST	0	1	NA	NA	NA	NA
DB_MAG_00026	DB_R04_CDI_P_05_POST	0	1	NA	NA	NA	NA
DB_MAG_00026	DB_R04_CDI_P_06_POST	0	1	NA	NA	NA	NA
DB_MAG_00026	DB_R04_CDI_P_08_POST	0	1	NA	NA	NA	NA
DB_MAG_00026	DB_R04_CDI_P_09_POST	0	1	NA	NA	NA	NA
DB_MAG_00026	DB_R05_UC_P_02_POST	0.0190108	0.980989	NA	NA	NA	NA
DB_MAG_00026	DB_R05_UC_P_03_POST	0	1	NA	NA	NA	NA
DB_MAG_00026	DB_R05_UC_P_06_POST	0	1	NA	NA	NA	NA
DB_MAG_00027	DB_D_02	0	1	NA	NA	NA	NA
DB_MAG_00027	DB_D_07	1	0	NA	NA	NA	NA
DB_MAG_00027	DB_D_08	0	1	NA	NA	NA	NA
DB_MAG_00027	DB_D_12	0	1	NA	NA	NA	NA
DB_MAG_00027	DB_D_15	0.863786	0.136214	NA	NA	NA	NA
DB_MAG_00027	DB_R01_CDI_C_04_POST	0	1	NA	NA	NA	NA
DB_MAG_00027	DB_R01_CDI_C_05_POST	0.0104554	0.989545	NA	NA	NA	NA
DB_MAG_00027	DB_R04_CDI_P_08_POST	0	1	NA	NA	NA	NA
DB_MAG_00027	DB_R05_UC_P_02_POST	0	1	NA	NA	NA	NA
DB_MAG_00029	DB_D_14	1	0	NA	NA	NA	NA
DB_MAG_00029	DB_D_15	1	0	NA	NA	NA	NA
DB_MAG_00029	DB_R01_CDI_C_03_POST	0	1	NA	NA	NA	NA
DB_MAG_00029	DB_R01_CDI_C_04_POST	1	0	NA	NA	NA	NA
DB_MAG_00029	DB_R03_CDI_P_03_POST	1	0	NA	NA	NA	NA
DB_MAG_00029	DB_R03_CDI_P_04_POST	1	0	NA	NA	NA	NA
DB_MAG_00029	DB_R03_CDI_P_05_POST	1	0	NA	NA	NA	NA
DB_MAG_00029	DB_R03_CDI_P_06_POST	1	0	NA	NA	NA	NA
DB_MAG_00029	DB_R03_CDI_P_08_POST	1	0	NA	NA	NA	NA
DB_MAG_00030	DB_D_01	0	0	1	NA	NA	NA
DB_MAG_00030	DB_D_02	0	0	1	NA	NA	NA
DB_MAG_00030	DB_D_03	0	0	1	NA	NA	NA
DB_MAG_00030	DB_D_04	0	0	1	NA	NA	NA
DB_MAG_00030	DB_D_05	0	0	1	NA	NA	NA
DB_MAG_00030	DB_D_06	0	0	1	NA	NA	NA
DB_MAG_00030	DB_D_07	0	0	1	NA	NA	NA
DB_MAG_00030	DB_D_08	0	0	1	NA	NA	NA
DB_MAG_00030	DB_D_09	0	0	1	NA	NA	NA
DB_MAG_00030	DB_D_10	0	0	1	NA	NA	NA
DB_MAG_00030	DB_D_13	0	0.650065	0.349935	NA	NA	NA
DB_MAG_00030	DB_D_15	0	0.947087	0.0529128	NA	NA	NA
DB_MAG_00030	DB_R01_CDI_C_01_PRE	1	0	0	NA	NA	NA
DB_MAG_00030	DB_R01_CDI_C_02_PRE	0.745868	0	0.254132	NA	NA	NA
DB_MAG_00030	DB_R01_CDI_C_03_POST	0	0	1	NA	NA	NA
DB_MAG_00030	DB_R01_CDI_C_04_POST	0	0.0197787	0.980221	NA	NA	NA
DB_MAG_00030	DB_R01_CDI_C_05_POST	0	0	1	NA	NA	NA
DB_MAG_00030	DB_R01_CDI_C_06_POST	0	0.0589843	0.941016	NA	NA	NA
DB_MAG_00030	DB_R01_CDI_C_07_POST	0	0.0222587	0.977741	NA	NA	NA
DB_MAG_00030	DB_R02_CDI_C_02_PRE	0	0	1	NA	NA	NA
DB_MAG_00030	DB_R03_CDI_P_01_PRE	0.0635768	0	0.936423	NA	NA	NA
DB_MAG_00030	DB_R03_CDI_P_03_POST	0	1	0	NA	NA	NA
DB_MAG_00030	DB_R03_CDI_P_06_POST	0	1	0	NA	NA	NA
DB_MAG_00030	DB_R03_CDI_P_07_POST	0	1	0	NA	NA	NA
DB_MAG_00030	DB_R04_CDI_P_01_PRE	0	0	1	NA	NA	NA
DB_MAG_00030	DB_R04_CDI_P_02_PRE	0	0	1	NA	NA	NA
DB_MAG_00030	DB_R04_CDI_P_04_POST	0	0.988303	0.0116968	NA	NA	NA
DB_MAG_00030	DB_R04_CDI_P_05_POST	0	1	0	NA	NA	NA
DB_MAG_00030	DB_R04_CDI_P_07_POST	0	1	0	NA	NA	NA
DB_MAG_00030	DB_R04_CDI_P_08_POST	0	0.96589	0.0341096	NA	NA	NA
DB_MAG_00030	DB_R05_UC_P_02_POST	0	0	1	NA	NA	NA
DB_MAG_00030	DB_R05_UC_P_03_POST	0	0	1	NA	NA	NA
DB_MAG_00030	DB_R05_UC_P_04_POST	0	0.0212649	0.978735	NA	NA	NA
DB_MAG_00030	DB_R05_UC_P_05_POST	0	0	1	NA	NA	NA
DB_MAG_00030	DB_R05_UC_P_06_POST	0	1	0	NA	NA	NA
DB_MAG_00032	DB_D_01	0	1	0	NA	NA	NA
DB_MAG_00032	DB_D_02	0	1	0	NA	NA	NA
DB_MAG_00032	DB_D_03	0	1	0	NA	NA	NA
DB_MAG_00032	DB_D_04	0	1	0	NA	NA	NA
DB_MAG_00032	DB_D_05	0	1	0	NA	NA	NA
DB_MAG_00032	DB_D_06	0	1	0	NA	NA	NA
DB_MAG_00032	DB_D_13	0	1	0	NA	NA	NA
DB_MAG_00032	DB_D_14	1	0	0	NA	NA	NA
DB_MAG_00032	DB_D_15	0.978402	0.0215981	0	NA	NA	NA
DB_MAG_00032	DB_R01_CDI_C_02_PRE	0.0910986	0.908901	0	NA	NA	NA
DB_MAG_00032	DB_R03_CDI_P_02_PRE	0	1	0	NA	NA	NA
DB_MAG_00032	DB_R03_CDI_P_03_POST	1	0	0	NA	NA	NA
DB_MAG_00032	DB_R03_CDI_P_04_POST	1	0	0	NA	NA	NA
DB_MAG_00032	DB_R03_CDI_P_05_POST	1	0	0	NA	NA	NA
DB_MAG_00032	DB_R03_CDI_P_06_POST	1	0	0	NA	NA	NA
DB_MAG_00032	DB_R03_CDI_P_07_POST	1	0	0	NA	NA	NA
DB_MAG_00032	DB_R03_CDI_P_08_POST	0.431876	0.568124	0	NA	NA	NA
DB_MAG_00032	DB_R04_CDI_P_01_PRE	0	1	0	NA	NA	NA
DB_MAG_00032	DB_R04_CDI_P_02_PRE	0	1	0	NA	NA	NA
DB_MAG_00032	DB_R04_CDI_P_03_POST	0	1	0	NA	NA	NA
DB_MAG_00032	DB_R05_UC_P_05_POST	0	0	1	NA	NA	NA
DB_MAG_00032	DB_R05_UC_P_06_POST	0	0	1	NA	NA	NA
DB_MAG_00034	DB_D_01	0.963319	0	0.0366806	NA	NA	NA
DB_MAG_00034	DB_D_02	0.964876	0.0232545	0.0118693	NA	NA	NA
DB_MAG_00034	DB_D_03	0.898334	0	0.101666	NA	NA	NA
DB_MAG_00034	DB_D_04	0.890372	0.0727149	0.0369132	NA	NA	NA
DB_MAG_00034	DB_D_05	0.988778	0	0.0112216	NA	NA	NA
DB_MAG_00034	DB_D_06	1	0	0	NA	NA	NA
DB_MAG_00034	DB_D_07	0.95933	0	0.0406696	NA	NA	NA
DB_MAG_00034	DB_D_08	0.978984	0.0103418	0.0106744	NA	NA	NA
DB_MAG_00034	DB_D_09	0.872935	0	0.127065	NA	NA	NA
DB_MAG_00034	DB_D_10	0.581739	0	0.418261	NA	NA	NA
DB_MAG_00034	DB_D_11	0.926007	0	0.0739934	NA	NA	NA
DB_MAG_00034	DB_D_12	0.696218	0	0.303782	NA	NA	NA
DB_MAG_00034	DB_D_13	0.816852	0	0.183148	NA	NA	NA
DB_MAG_00034	DB_D_14	0.983193	0	0.0168073	NA	NA	NA
DB_MAG_00034	DB_D_15	0.986008	0	0.0139917	NA	NA	NA
DB_MAG_00034	DB_R01_CDI_C_01_PRE	0.0720601	0.894588	0.0333518	NA	NA	NA
DB_MAG_00034	DB_R01_CDI_C_02_PRE	0.082496	0.917504	0	NA	NA	NA
DB_MAG_00034	DB_R01_CDI_C_03_POST	0.945102	0.042139	0.0127593	NA	NA	NA
DB_MAG_00034	DB_R01_CDI_C_04_POST	0.835332	0	0.164668	NA	NA	NA
DB_MAG_00034	DB_R01_CDI_C_05_POST	0.839807	0.135025	0.0251675	NA	NA	NA
DB_MAG_00034	DB_R01_CDI_C_06_POST	0.950056	0	0.0499437	NA	NA	NA
DB_MAG_00034	DB_R01_CDI_C_07_POST	0.964061	0	0.0359394	NA	NA	NA
DB_MAG_00034	DB_R02_CDI_C_03_POST	0.832924	0	0.167076	NA	NA	NA
DB_MAG_00034	DB_R03_CDI_P_01_PRE	1	0	0	NA	NA	NA
DB_MAG_00034	DB_R03_CDI_P_03_POST	0.951408	0	0.048592	NA	NA	NA
DB_MAG_00034	DB_R03_CDI_P_04_POST	0.917385	0	0.0826154	NA	NA	NA
DB_MAG_00034	DB_R03_CDI_P_05_POST	0.820287	0.133415	0.0462976	NA	NA	NA
DB_MAG_00034	DB_R03_CDI_P_06_POST	0.851806	0.0540664	0.0941271	NA	NA	NA
DB_MAG_00034	DB_R03_CDI_P_07_POST	0.822136	0.0391657	0.138698	NA	NA	NA
DB_MAG_00034	DB_R03_CDI_P_08_POST	0.966906	0.0330939	0	NA	NA	NA
DB_MAG_00034	DB_R04_CDI_P_01_PRE	1	0	0	NA	NA	NA
DB_MAG_00034	DB_R04_CDI_P_02_PRE	1	0	0	NA	NA	NA
DB_MAG_00034	DB_R04_CDI_P_03_POST	0.619133	0	0.380867	NA	NA	NA
DB_MAG_00034	DB_R04_CDI_P_04_POST	0.78667	0	0.21333	NA	NA	NA
DB_MAG_00034	DB_R04_CDI_P_05_POST	0.790054	0	0.209946	NA	NA	NA
DB_MAG_00034	DB_R04_CDI_P_06_POST	0.787458	0	0.212542	NA	NA	NA
DB_MAG_00034	DB_R04_CDI_P_07_POST	0.919145	0	0.0808551	NA	NA	NA
DB_MAG_00034	DB_R04_CDI_P_08_POST	0.902673	0	0.0973274	NA	NA	NA
DB_MAG_00034	DB_R04_CDI_P_09_POST	0.915779	0	0.0842206	NA	NA	NA
DB_MAG_00034	DB_R05_UC_P_02_POST	0.945121	0	0.0548794	NA	NA	NA
DB_MAG_00034	DB_R05_UC_P_03_POST	0.850843	0.117117	0.0320401	NA	NA	NA
DB_MAG_00034	DB_R05_UC_P_04_POST	0.941724	0	0.0582757	NA	NA	NA
DB_MAG_00034	DB_R05_UC_P_05_POST	0.970099	0	0.0299014	NA	NA	NA
DB_MAG_00034	DB_R05_UC_P_06_POST	0.956562	0.0106607	0.0327774	NA	NA	NA
DB_MAG_00035	DB_D_01	0.0733954	0.926605	NA	NA	NA	NA
DB_MAG_00035	DB_D_02	0	1	NA	NA	NA	NA
DB_MAG_00035	DB_D_03	0.0158834	0.984117	NA	NA	NA	NA
DB_MAG_00035	DB_D_04	0.0411632	0.958837	NA	NA	NA	NA
DB_MAG_00035	DB_D_05	0.132512	0.867488	NA	NA	NA	NA
DB_MAG_00035	DB_D_06	0.600769	0.399231	NA	NA	NA	NA
DB_MAG_00035	DB_D_07	0	1	NA	NA	NA	NA
DB_MAG_00035	DB_D_08	0.0696843	0.930316	NA	NA	NA	NA
DB_MAG_00035	DB_D_09	0.830655	0.169345	NA	NA	NA	NA
DB_MAG_00035	DB_D_10	0.367263	0.632737	NA	NA	NA	NA
DB_MAG_00035	DB_D_11	0.126118	0.873882	NA	NA	NA	NA
DB_MAG_00035	DB_D_12	0.115794	0.884206	NA	NA	NA	NA
DB_MAG_00035	DB_D_13	0	1	NA	NA	NA	NA
DB_MAG_00035	DB_D_14	0.318603	0.681397	NA	NA	NA	NA
DB_MAG_00035	DB_D_15	0.620383	0.379617	NA	NA	NA	NA
DB_MAG_00035	DB_R01_CDI_C_06_POST	0.0313341	0.968666	NA	NA	NA	NA
DB_MAG_00035	DB_R03_CDI_P_03_POST	0.455248	0.544752	NA	NA	NA	NA
DB_MAG_00035	DB_R03_CDI_P_04_POST	0.0722197	0.92778	NA	NA	NA	NA
DB_MAG_00035	DB_R03_CDI_P_05_POST	0.273722	0.726278	NA	NA	NA	NA
DB_MAG_00035	DB_R03_CDI_P_06_POST	0.499116	0.500884	NA	NA	NA	NA
DB_MAG_00035	DB_R03_CDI_P_07_POST	0.239085	0.760915	NA	NA	NA	NA
DB_MAG_00035	DB_R03_CDI_P_08_POST	0.26722	0.73278	NA	NA	NA	NA
DB_MAG_00035	DB_R04_CDI_P_03_POST	0.559669	0.440331	NA	NA	NA	NA
DB_MAG_00035	DB_R04_CDI_P_04_POST	0	1	NA	NA	NA	NA
DB_MAG_00035	DB_R04_CDI_P_05_POST	0.0339717	0.966028	NA	NA	NA	NA
DB_MAG_00035	DB_R04_CDI_P_06_POST	0.443995	0.556005	NA	NA	NA	NA
DB_MAG_00035	DB_R04_CDI_P_07_POST	0.320795	0.679205	NA	NA	NA	NA
DB_MAG_00035	DB_R04_CDI_P_08_POST	0.0896852	0.910315	NA	NA	NA	NA
DB_MAG_00035	DB_R04_CDI_P_09_POST	0.0494597	0.95054	NA	NA	NA	NA
DB_MAG_00035	DB_R05_UC_P_02_POST	0.0257859	0.974214	NA	NA	NA	NA
DB_MAG_00035	DB_R05_UC_P_03_POST	0.268383	0.731617	NA	NA	NA	NA
DB_MAG_00035	DB_R05_UC_P_04_POST	0.0404993	0.959501	NA	NA	NA	NA
DB_MAG_00035	DB_R05_UC_P_05_POST	0.0656498	0.93435	NA	NA	NA	NA
DB_MAG_00035	DB_R05_UC_P_06_POST	0	1	NA	NA	NA	NA
DB_MAG_00036	DB_D_01	1	0	NA	NA	NA	NA
DB_MAG_00036	DB_D_02	0.495645	0.504355	NA	NA	NA	NA
DB_MAG_00036	DB_D_03	1	0	NA	NA	NA	NA
DB_MAG_00036	DB_D_04	1	0	NA	NA	NA	NA
DB_MAG_00036	DB_D_05	1	0	NA	NA	NA	NA
DB_MAG_00036	DB_D_06	1	0	NA	NA	NA	NA
DB_MAG_00036	DB_D_07	1	0	NA	NA	NA	NA
DB_MAG_00036	DB_D_08	1	0	NA	NA	NA	NA
DB_MAG_00036	DB_D_09	1	0	NA	NA	NA	NA
DB_MAG_00036	DB_D_10	1	0	NA	NA	NA	NA
DB_MAG_00036	DB_D_11	0.68812	0.31188	NA	NA	NA	NA
DB_MAG_00036	DB_D_12	1	0	NA	NA	NA	NA
DB_MAG_00036	DB_D_13	1	0	NA	NA	NA	NA
DB_MAG_00036	DB_R02_CDI_C_02_PRE	1	0	NA	NA	NA	NA
DB_MAG_00036	DB_R04_CDI_P_03_POST	1	0	NA	NA	NA	NA
DB_MAG_00036	DB_R04_CDI_P_04_POST	0.427678	0.572322	NA	NA	NA	NA
DB_MAG_00037	DB_D_01	0	0	1	NA	NA	NA
DB_MAG_00037	DB_D_05	0	0	1	NA	NA	NA
DB_MAG_00037	DB_D_07	0.0501913	0	0.949809	NA	NA	NA
DB_MAG_00037	DB_D_08	0.0396465	0	0.960354	NA	NA	NA
DB_MAG_00037	DB_D_09	0	0	1	NA	NA	NA
DB_MAG_00037	DB_D_10	0.061512	0	0.938488	NA	NA	NA
DB_MAG_00037	DB_D_12	0.339129	0	0.660871	NA	NA	NA
DB_MAG_00037	DB_D_15	0.0452021	0	0.954798	NA	NA	NA
DB_MAG_00037	DB_R01_CDI_C_01_PRE	0	0	1	NA	NA	NA
DB_MAG_00037	DB_R01_CDI_C_02_PRE	0	1	0	NA	NA	NA
DB_MAG_00037	DB_R01_CDI_C_03_POST	0	0	1	NA	NA	NA
DB_MAG_00037	DB_R01_CDI_C_04_POST	0.380061	0	0.619939	NA	NA	NA
DB_MAG_00037	DB_R01_CDI_C_05_POST	0	0	1	NA	NA	NA
DB_MAG_00037	DB_R01_CDI_C_06_POST	0	0	1	NA	NA	NA
DB_MAG_00037	DB_R01_CDI_C_07_POST	0.25941	0	0.74059	NA	NA	NA
DB_MAG_00037	DB_R02_CDI_C_03_POST	0	0	1	NA	NA	NA
DB_MAG_00037	DB_R04_CDI_P_05_POST	0	0	1	NA	NA	NA
DB_MAG_00037	DB_R04_CDI_P_07_POST	0	0	1	NA	NA	NA
DB_MAG_00037	DB_R04_CDI_P_08_POST	0.528721	0.471279	0	NA	NA	NA
DB_MAG_00037	DB_R05_UC_P_02_POST	0.345556	0	0.654444	NA	NA	NA
DB_MAG_00037	DB_R05_UC_P_04_POST	0.158858	0	0.841142	NA	NA	NA
DB_MAG_00038	DB_D_01	1	0	NA	NA	NA	NA
DB_MAG_00038	DB_D_02	0.897536	0.102464	NA	NA	NA	NA
DB_MAG_00038	DB_D_03	1	0	NA	NA	NA	NA
DB_MAG_00038	DB_D_04	1	0	NA	NA	NA	NA
DB_MAG_00038	DB_D_05	1	0	NA	NA	NA	NA
DB_MAG_00038	DB_D_06	1	0	NA	NA	NA	NA
DB_MAG_00038	DB_D_07	1	0	NA	NA	NA	NA
DB_MAG_00038	DB_D_08	1	0	NA	NA	NA	NA
DB_MAG_00038	DB_D_09	1	0	NA	NA	NA	NA
DB_MAG_00038	DB_D_10	1	0	NA	NA	NA	NA
DB_MAG_00038	DB_D_12	1	0	NA	NA	NA	NA
DB_MAG_00038	DB_D_13	1	0	NA	NA	NA	NA
DB_MAG_00038	DB_D_14	1	0	NA	NA	NA	NA
DB_MAG_00038	DB_D_15	0.942237	0.0577627	NA	NA	NA	NA
DB_MAG_00038	DB_R01_CDI_C_03_POST	1	0	NA	NA	NA	NA
DB_MAG_00038	DB_R01_CDI_C_04_POST	1	0	NA	NA	NA	NA
DB_MAG_00038	DB_R01_CDI_C_05_POST	0.972233	0.027767	NA	NA	NA	NA
DB_MAG_00038	DB_R01_CDI_C_06_POST	0.5	0.5	NA	NA	NA	NA
DB_MAG_00038	DB_R03_CDI_P_03_POST	0.363175	0.636825	NA	NA	NA	NA
DB_MAG_00038	DB_R03_CDI_P_04_POST	0.949632	0.0503677	NA	NA	NA	NA
DB_MAG_00038	DB_R03_CDI_P_05_POST	1	0	NA	NA	NA	NA
DB_MAG_00038	DB_R03_CDI_P_06_POST	1	0	NA	NA	NA	NA
DB_MAG_00038	DB_R03_CDI_P_07_POST	1	0	NA	NA	NA	NA
DB_MAG_00038	DB_R03_CDI_P_08_POST	1	0	NA	NA	NA	NA
DB_MAG_00038	DB_R04_CDI_P_03_POST	1	0	NA	NA	NA	NA
DB_MAG_00038	DB_R04_CDI_P_04_POST	1	0	NA	NA	NA	NA
DB_MAG_00038	DB_R04_CDI_P_05_POST	1	0	NA	NA	NA	NA
DB_MAG_00038	DB_R04_CDI_P_06_POST	0	1	NA	NA	NA	NA
DB_MAG_00038	DB_R04_CDI_P_07_POST	1	0	NA	NA	NA	NA
DB_MAG_00038	DB_R04_CDI_P_08_POST	0.281049	0.718951	NA	NA	NA	NA
DB_MAG_00038	DB_R04_CDI_P_09_POST	1	0	NA	NA	NA	NA
DB_MAG_00038	DB_R05_UC_P_02_POST	1	0	NA	NA	NA	NA
DB_MAG_00038	DB_R05_UC_P_03_POST	1	0	NA	NA	NA	NA
DB_MAG_00038	DB_R05_UC_P_04_POST	1	0	NA	NA	NA	NA
DB_MAG_00038	DB_R05_UC_P_05_POST	1	0	NA	NA	NA	NA
DB_MAG_00038	DB_R05_UC_P_06_POST	0.624372	0.375628	NA	NA	NA	NA
DB_MAG_00039	DB_D_01	0.899315	0.100685	0	NA	NA	NA
DB_MAG_00039	DB_D_02	0.892091	0.107909	0	NA	NA	NA
DB_MAG_00039	DB_D_03	0.89156	0.10844	0	NA	NA	NA
DB_MAG_00039	DB_D_04	0.937002	0.062998	0	NA	NA	NA
DB_MAG_00039	DB_D_05	0.854256	0.0999752	0.0457692	NA	NA	NA
DB_MAG_00039	DB_D_06	0.899231	0.100769	0	NA	NA	NA
DB_MAG_00039	DB_D_07	0.85225	0.0930604	0.0546898	NA	NA	NA
DB_MAG_00039	DB_D_08	0.82301	0.103035	0.0739557	NA	NA	NA
DB_MAG_00039	DB_D_09	0.857019	0.103847	0.0391344	NA	NA	NA
DB_MAG_00039	DB_D_10	0.853446	0.12821	0.0183439	NA	NA	NA
DB_MAG_00039	DB_D_11	0.79204	0.0700448	0.137915	NA	NA	NA
DB_MAG_00039	DB_D_12	0.624788	0.0800829	0.295129	NA	NA	NA
DB_MAG_00039	DB_D_13	0.131152	0.0317845	0.837063	NA	NA	NA
DB_MAG_00039	DB_R02_CDI_C_02_PRE	1	0	0	NA	NA	NA
DB_MAG_00039	DB_R04_CDI_P_03_POST	0.246043	0.0227414	0.731216	NA	NA	NA
DB_MAG_00039	DB_R04_CDI_P_04_POST	0.169449	0.029803	0.800748	NA	NA	NA
DB_MAG_00039	DB_R04_CDI_P_05_POST	1	0	0	NA	NA	NA
DB_MAG_00039	DB_R04_CDI_P_06_POST	0.702394	0	0.297606	NA	NA	NA
DB_MAG_00039	DB_R04_CDI_P_07_POST	0.612533	0	0.387467	NA	NA	NA
DB_MAG_00039	DB_R04_CDI_P_08_POST	0.132065	0.0315731	0.836362	NA	NA	NA
DB_MAG_00039	DB_R04_CDI_P_09_POST	0.0989861	0	0.901014	NA	NA	NA
DB_MAG_00039	DB_R05_UC_P_03_POST	0.911785	0	0.0882152	NA	NA	NA
DB_MAG_00039	DB_R05_UC_P_05_POST	1	0	0	NA	NA	NA
DB_MAG_00039	DB_R05_UC_P_06_POST	1	0	0	NA	NA	NA
DB_MAG_00041	DB_D_01	1	0	NA	NA	NA	NA
DB_MAG_00041	DB_D_02	1	0	NA	NA	NA	NA
DB_MAG_00041	DB_D_03	1	0	NA	NA	NA	NA
DB_MAG_00041	DB_D_04	1	0	NA	NA	NA	NA
DB_MAG_00041	DB_D_05	1	0	NA	NA	NA	NA
DB_MAG_00041	DB_D_06	1	0	NA	NA	NA	NA
DB_MAG_00041	DB_D_07	1	0	NA	NA	NA	NA
DB_MAG_00041	DB_D_08	1	0	NA	NA	NA	NA
DB_MAG_00041	DB_D_09	1	0	NA	NA	NA	NA
DB_MAG_00041	DB_D_10	1	0	NA	NA	NA	NA
DB_MAG_00041	DB_D_11	1	0	NA	NA	NA	NA
DB_MAG_00041	DB_D_13	1	0	NA	NA	NA	NA
DB_MAG_00041	DB_R01_CDI_C_03_POST	1	0	NA	NA	NA	NA
DB_MAG_00041	DB_R01_CDI_C_05_POST	1	0	NA	NA	NA	NA
DB_MAG_00041	DB_R01_CDI_C_06_POST	0.868772	0.131228	NA	NA	NA	NA
DB_MAG_00041	DB_R02_CDI_C_03_POST	0	1	NA	NA	NA	NA
DB_MAG_00041	DB_R04_CDI_P_01_PRE	0	1	NA	NA	NA	NA
DB_MAG_00041	DB_R05_UC_P_02_POST	1	0	NA	NA	NA	NA
DB_MAG_00041	DB_R05_UC_P_03_POST	1	0	NA	NA	NA	NA
DB_MAG_00041	DB_R05_UC_P_04_POST	1	0	NA	NA	NA	NA
DB_MAG_00041	DB_R05_UC_P_05_POST	1	0	NA	NA	NA	NA
DB_MAG_00041	DB_R05_UC_P_06_POST	1	0	NA	NA	NA	NA
DB_MAG_00042	DB_D_12	1	0	0	NA	NA	NA
DB_MAG_00042	DB_D_13	1	0	0	NA	NA	NA
DB_MAG_00042	DB_D_14	1	0	0	NA	NA	NA
DB_MAG_00042	DB_D_15	1	0	0	NA	NA	NA
DB_MAG_00042	DB_R01_CDI_C_01_PRE	0	1	0	NA	NA	NA
DB_MAG_00042	DB_R01_CDI_C_02_PRE	0.0183699	0	0.98163	NA	NA	NA
DB_MAG_00042	DB_R03_CDI_P_01_PRE	1	0	0	NA	NA	NA
DB_MAG_00042	DB_R03_CDI_P_04_POST	1	0	0	NA	NA	NA
DB_MAG_00042	DB_R03_CDI_P_07_POST	1	0	0	NA	NA	NA
DB_MAG_00042	DB_R04_CDI_P_01_PRE	0.976977	0	0.0230231	NA	NA	NA
DB_MAG_00042	DB_R04_CDI_P_02_PRE	1	0	0	NA	NA	NA
DB_MAG_00042	DB_R04_CDI_P_04_POST	1	0	0	NA	NA	NA
DB_MAG_00042	DB_R04_CDI_P_05_POST	1	0	0	NA	NA	NA
DB_MAG_00042	DB_R04_CDI_P_06_POST	1	0	0	NA	NA	NA
DB_MAG_00042	DB_R04_CDI_P_07_POST	1	0	0	NA	NA	NA
DB_MAG_00042	DB_R04_CDI_P_08_POST	1	0	0	NA	NA	NA
DB_MAG_00042	DB_R04_CDI_P_09_POST	1	0	0	NA	NA	NA
DB_MAG_00043	DB_D_05	0	1	NA	NA	NA	NA
DB_MAG_00043	DB_D_06	0	1	NA	NA	NA	NA
DB_MAG_00043	DB_D_07	0	1	NA	NA	NA	NA
DB_MAG_00043	DB_D_08	0	1	NA	NA	NA	NA
DB_MAG_00043	DB_D_09	0	1	NA	NA	NA	NA
DB_MAG_00043	DB_D_10	0	1	NA	NA	NA	NA
DB_MAG_00043	DB_D_11	0	1	NA	NA	NA	NA
DB_MAG_00043	DB_D_12	0	1	NA	NA	NA	NA
DB_MAG_00043	DB_D_13	0	1	NA	NA	NA	NA
DB_MAG_00043	DB_R01_CDI_C_01_PRE	0.606519	0.393481	NA	NA	NA	NA
DB_MAG_00043	DB_R01_CDI_C_02_PRE	0	1	NA	NA	NA	NA
DB_MAG_00043	DB_R01_CDI_C_03_POST	0	1	NA	NA	NA	NA
DB_MAG_00043	DB_R01_CDI_C_05_POST	0	1	NA	NA	NA	NA
DB_MAG_00043	DB_R01_CDI_C_06_POST	0	1	NA	NA	NA	NA
DB_MAG_00043	DB_R01_CDI_C_07_POST	0	1	NA	NA	NA	NA
DB_MAG_00043	DB_R03_CDI_P_01_PRE	0	1	NA	NA	NA	NA
DB_MAG_00043	DB_R04_CDI_P_03_POST	0	1	NA	NA	NA	NA
DB_MAG_00043	DB_R05_UC_P_02_POST	0	1	NA	NA	NA	NA
DB_MAG_00043	DB_R05_UC_P_03_POST	0	1	NA	NA	NA	NA
DB_MAG_00043	DB_R05_UC_P_04_POST	0	1	NA	NA	NA	NA
DB_MAG_00043	DB_R05_UC_P_05_POST	1	0	NA	NA	NA	NA
DB_MAG_00043	DB_R05_UC_P_06_POST	1	0	NA	NA	NA	NA
DB_MAG_00044	DB_D_01	1	0	NA	NA	NA	NA
DB_MAG_00044	DB_D_02	1	0	NA	NA	NA	NA
DB_MAG_00044	DB_D_03	1	0	NA	NA	NA	NA
DB_MAG_00044	DB_D_04	1	0	NA	NA	NA	NA
DB_MAG_00044	DB_D_05	1	0	NA	NA	NA	NA
DB_MAG_00044	DB_D_06	1	0	NA	NA	NA	NA
DB_MAG_00044	DB_D_07	1	0	NA	NA	NA	NA
DB_MAG_00044	DB_D_08	0.960356	0.0396443	NA	NA	NA	NA
DB_MAG_00044	DB_D_09	0.266023	0.733977	NA	NA	NA	NA
DB_MAG_00044	DB_D_10	1	0	NA	NA	NA	NA
DB_MAG_00044	DB_D_11	0.979799	0.020201	NA	NA	NA	NA
DB_MAG_00044	DB_D_13	1	0	NA	NA	NA	NA
DB_MAG_00044	DB_D_14	1	0	NA	NA	NA	NA
DB_MAG_00044	DB_D_15	1	0	NA	NA	NA	NA
DB_MAG_00044	DB_R04_CDI_P_08_POST	1	0	NA	NA	NA	NA
DB_MAG_00044	DB_R04_CDI_P_09_POST	0	1	NA	NA	NA	NA
DB_MAG_00044	DB_R05_UC_P_02_POST	1	0	NA	NA	NA	NA
DB_MAG_00044	DB_R05_UC_P_04_POST	0.940916	0.059084	NA	NA	NA	NA
DB_MAG_00044	DB_R05_UC_P_05_POST	1	0	NA	NA	NA	NA
DB_MAG_00051	DB_D_01	0.968571	0.0314287	NA	NA	NA	NA
DB_MAG_00051	DB_D_02	0.955128	0.0448721	NA	NA	NA	NA
DB_MAG_00051	DB_D_03	0.988671	0.0113288	NA	NA	NA	NA
DB_MAG_00051	DB_D_04	0.98329	0.0167098	NA	NA	NA	NA
DB_MAG_00051	DB_D_05	0.977676	0.0223241	NA	NA	NA	NA
DB_MAG_00051	DB_D_06	0.960244	0.0397561	NA	NA	NA	NA
DB_MAG_00051	DB_D_07	0.967374	0.0326261	NA	NA	NA	NA
DB_MAG_00051	DB_D_08	0.960417	0.0395831	NA	NA	NA	NA
DB_MAG_00051	DB_D_09	1	0	NA	NA	NA	NA
DB_MAG_00051	DB_D_10	0.92147	0.0785297	NA	NA	NA	NA
DB_MAG_00051	DB_D_11	1	0	NA	NA	NA	NA
DB_MAG_00051	DB_D_12	1	0	NA	NA	NA	NA
DB_MAG_00051	DB_D_13	0.976223	0.0237769	NA	NA	NA	NA
DB_MAG_00051	DB_D_14	0.981935	0.0180654	NA	NA	NA	NA
DB_MAG_00051	DB_D_15	0.966863	0.0331369	NA	NA	NA	NA
DB_MAG_00051	DB_R01_CDI_C_01_PRE	1	0	NA	NA	NA	NA
DB_MAG_00051	DB_R01_CDI_C_02_PRE	0.838156	0.161844	NA	NA	NA	NA
DB_MAG_00051	DB_R01_CDI_C_03_POST	0.953693	0.046307	NA	NA	NA	NA
DB_MAG_00051	DB_R01_CDI_C_04_POST	0.952688	0.0473125	NA	NA	NA	NA
DB_MAG_00051	DB_R01_CDI_C_05_POST	0.965236	0.0347642	NA	NA	NA	NA
DB_MAG_00051	DB_R01_CDI_C_06_POST	0.674094	0.325906	NA	NA	NA	NA
DB_MAG_00051	DB_R01_CDI_C_07_POST	0.975988	0.0240125	NA	NA	NA	NA
DB_MAG_00051	DB_R02_CDI_C_03_POST	0.971886	0.0281136	NA	NA	NA	NA
DB_MAG_00051	DB_R02_CDI_C_04_POST	1	0	NA	NA	NA	NA
DB_MAG_00051	DB_R02_CDI_C_05_POST	0.844074	0.155926	NA	NA	NA	NA
DB_MAG_00051	DB_R02_CDI_C_06_POST	0.953111	0.0468886	NA	NA	NA	NA
DB_MAG_00051	DB_R03_CDI_P_01_PRE	1	0	NA	NA	NA	NA
DB_MAG_00051	DB_R03_CDI_P_03_POST	1	0	NA	NA	NA	NA
DB_MAG_00051	DB_R03_CDI_P_04_POST	0.965138	0.0348619	NA	NA	NA	NA
DB_MAG_00051	DB_R03_CDI_P_05_POST	1	0	NA	NA	NA	NA
DB_MAG_00051	DB_R03_CDI_P_06_POST	0.983513	0.0164867	NA	NA	NA	NA
DB_MAG_00051	DB_R03_CDI_P_07_POST	1	0	NA	NA	NA	NA
DB_MAG_00051	DB_R04_CDI_P_01_PRE	0.611031	0.388969	NA	NA	NA	NA
DB_MAG_00051	DB_R04_CDI_P_03_POST	0.921579	0.0784211	NA	NA	NA	NA
DB_MAG_00051	DB_R04_CDI_P_04_POST	0.93022	0.0697802	NA	NA	NA	NA
DB_MAG_00051	DB_R04_CDI_P_05_POST	0.969157	0.0308435	NA	NA	NA	NA
DB_MAG_00051	DB_R04_CDI_P_06_POST	0.930234	0.0697662	NA	NA	NA	NA
DB_MAG_00051	DB_R04_CDI_P_07_POST	0.920822	0.0791779	NA	NA	NA	NA
DB_MAG_00051	DB_R04_CDI_P_08_POST	0.84097	0.15903	NA	NA	NA	NA
DB_MAG_00051	DB_R04_CDI_P_09_POST	0.893887	0.106113	NA	NA	NA	NA
DB_MAG_00051	DB_R05_UC_P_01_PRE	0.311603	0.688397	NA	NA	NA	NA
DB_MAG_00051	DB_R05_UC_P_02_POST	0.979937	0.0200627	NA	NA	NA	NA
DB_MAG_00051	DB_R05_UC_P_03_POST	0.891933	0.108067	NA	NA	NA	NA
DB_MAG_00051	DB_R05_UC_P_04_POST	0.930187	0.0698128	NA	NA	NA	NA
DB_MAG_00051	DB_R05_UC_P_05_POST	0.889035	0.110965	NA	NA	NA	NA
DB_MAG_00051	DB_R05_UC_P_06_POST	0.977278	0.0227217	NA	NA	NA	NA
DB_MAG_00054	DB_D_05	0	1	NA	NA	NA	NA
DB_MAG_00054	DB_D_07	0	1	NA	NA	NA	NA
DB_MAG_00054	DB_D_08	0	1	NA	NA	NA	NA
DB_MAG_00054	DB_D_09	0	1	NA	NA	NA	NA
DB_MAG_00054	DB_D_13	0	1	NA	NA	NA	NA
DB_MAG_00054	DB_D_14	0	1	NA	NA	NA	NA
DB_MAG_00054	DB_R01_CDI_C_04_POST	0.987471	0.0125292	NA	NA	NA	NA
DB_MAG_00054	DB_R03_CDI_P_06_POST	0	1	NA	NA	NA	NA
DB_MAG_00054	DB_R04_CDI_P_03_POST	0	1	NA	NA	NA	NA
DB_MAG_00054	DB_R04_CDI_P_04_POST	0	1	NA	NA	NA	NA
DB_MAG_00054	DB_R04_CDI_P_05_POST	0	1	NA	NA	NA	NA
DB_MAG_00054	DB_R04_CDI_P_06_POST	0	1	NA	NA	NA	NA
DB_MAG_00054	DB_R04_CDI_P_07_POST	0	1	NA	NA	NA	NA
DB_MAG_00054	DB_R04_CDI_P_08_POST	0	1	NA	NA	NA	NA
DB_MAG_00054	DB_R04_CDI_P_09_POST	0	1	NA	NA	NA	NA
DB_MAG_00054	DB_R05_UC_P_02_POST	0	1	NA	NA	NA	NA
DB_MAG_00054	DB_R05_UC_P_05_POST	0	1	NA	NA	NA	NA
DB_MAG_00055	DB_D_01	1	0	NA	NA	NA	NA
DB_MAG_00055	DB_D_02	1	0	NA	NA	NA	NA
DB_MAG_00055	DB_D_03	0.970432	0.0295682	NA	NA	NA	NA
DB_MAG_00055	DB_D_04	0.4039	0.5961	NA	NA	NA	NA
DB_MAG_00055	DB_D_05	0.956493	0.0435066	NA	NA	NA	NA
DB_MAG_00055	DB_D_06	1	0	NA	NA	NA	NA
DB_MAG_00055	DB_D_07	1	0	NA	NA	NA	NA
DB_MAG_00055	DB_D_08	0.863848	0.136152	NA	NA	NA	NA
DB_MAG_00055	DB_D_09	1	0	NA	NA	NA	NA
DB_MAG_00055	DB_D_10	1	0	NA	NA	NA	NA
DB_MAG_00055	DB_D_11	0.836944	0.163056	NA	NA	NA	NA
DB_MAG_00055	DB_D_12	0.679208	0.320792	NA	NA	NA	NA
DB_MAG_00055	DB_D_13	0.880594	0.119406	NA	NA	NA	NA
DB_MAG_00055	DB_D_14	0.827367	0.172633	NA	NA	NA	NA
DB_MAG_00055	DB_D_15	1	0	NA	NA	NA	NA
DB_MAG_00055	DB_R01_CDI_C_03_POST	0.910159	0.0898412	NA	NA	NA	NA
DB_MAG_00055	DB_R01_CDI_C_04_POST	0.927794	0.0722061	NA	NA	NA	NA
DB_MAG_00055	DB_R01_CDI_C_05_POST	0.836576	0.163424	NA	NA	NA	NA
DB_MAG_00055	DB_R01_CDI_C_06_POST	1	0	NA	NA	NA	NA
DB_MAG_00055	DB_R01_CDI_C_07_POST	0.877383	0.122617	NA	NA	NA	NA
DB_MAG_00055	DB_R02_CDI_C_03_POST	0.0480869	0.951913	NA	NA	NA	NA
DB_MAG_00055	DB_R02_CDI_C_04_POST	0.654948	0.345052	NA	NA	NA	NA
DB_MAG_00055	DB_R02_CDI_C_05_POST	0.5025	0.4975	NA	NA	NA	NA
DB_MAG_00055	DB_R02_CDI_C_06_POST	1	0	NA	NA	NA	NA
DB_MAG_00055	DB_R03_CDI_P_03_POST	0.897694	0.102306	NA	NA	NA	NA
DB_MAG_00055	DB_R03_CDI_P_04_POST	0.529568	0.470432	NA	NA	NA	NA
DB_MAG_00055	DB_R03_CDI_P_05_POST	0.750089	0.249911	NA	NA	NA	NA
DB_MAG_00055	DB_R03_CDI_P_06_POST	0.948466	0.0515343	NA	NA	NA	NA
DB_MAG_00055	DB_R03_CDI_P_07_POST	0.713	0.287	NA	NA	NA	NA
DB_MAG_00055	DB_R03_CDI_P_08_POST	0.802819	0.197181	NA	NA	NA	NA
DB_MAG_00055	DB_R04_CDI_P_03_POST	0.364426	0.635574	NA	NA	NA	NA
DB_MAG_00055	DB_R04_CDI_P_04_POST	0.854166	0.145834	NA	NA	NA	NA
DB_MAG_00055	DB_R04_CDI_P_05_POST	0.760374	0.239626	NA	NA	NA	NA
DB_MAG_00055	DB_R04_CDI_P_06_POST	0.656115	0.343885	NA	NA	NA	NA
DB_MAG_00055	DB_R04_CDI_P_07_POST	1	0	NA	NA	NA	NA
DB_MAG_00055	DB_R04_CDI_P_08_POST	1	0	NA	NA	NA	NA
DB_MAG_00055	DB_R04_CDI_P_09_POST	1	0	NA	NA	NA	NA
DB_MAG_00055	DB_R05_UC_P_02_POST	0.940876	0.0591244	NA	NA	NA	NA
DB_MAG_00055	DB_R05_UC_P_03_POST	0.19013	0.80987	NA	NA	NA	NA
DB_MAG_00055	DB_R05_UC_P_04_POST	1	0	NA	NA	NA	NA
DB_MAG_00055	DB_R05_UC_P_05_POST	1	0	NA	NA	NA	NA
DB_MAG_00055	DB_R05_UC_P_06_POST	0.370664	0.629336	NA	NA	NA	NA
DB_MAG_00056	DB_D_01	0	1	0	NA	NA	NA
DB_MAG_00056	DB_D_02	0	1	0	NA	NA	NA
DB_MAG_00056	DB_D_03	0	1	0	NA	NA	NA
DB_MAG_00056	DB_D_04	0	1	0	NA	NA	NA
DB_MAG_00056	DB_D_05	0	1	0	NA	NA	NA
DB_MAG_00056	DB_D_06	0	1	0	NA	NA	NA
DB_MAG_00056	DB_D_07	0	1	0	NA	NA	NA
DB_MAG_00056	DB_D_08	0	1	0	NA	NA	NA
DB_MAG_00056	DB_D_09	0	1	0	NA	NA	NA
DB_MAG_00056	DB_D_10	0	1	0	NA	NA	NA
DB_MAG_00056	DB_D_13	0	1	0	NA	NA	NA
DB_MAG_00056	DB_R01_CDI_C_01_PRE	0.927168	0	0.0728322	NA	NA	NA
DB_MAG_00056	DB_R01_CDI_C_02_PRE	0.647213	0.0180818	0.334705	NA	NA	NA
DB_MAG_00056	DB_R01_CDI_C_04_POST	0.0530114	0.946989	0	NA	NA	NA
DB_MAG_00056	DB_R01_CDI_C_05_POST	0	1	0	NA	NA	NA
DB_MAG_00056	DB_R02_CDI_C_03_POST	0	1	0	NA	NA	NA
DB_MAG_00056	DB_R02_CDI_C_05_POST	0	1	0	NA	NA	NA
DB_MAG_00056	DB_R03_CDI_P_03_POST	0	1	0	NA	NA	NA
DB_MAG_00056	DB_R03_CDI_P_04_POST	0	1	0	NA	NA	NA
DB_MAG_00056	DB_R04_CDI_P_01_PRE	0	0.198481	0.801519	NA	NA	NA
DB_MAG_00056	DB_R04_CDI_P_03_POST	0	1	0	NA	NA	NA
DB_MAG_00056	DB_R04_CDI_P_05_POST	0	1	0	NA	NA	NA
DB_MAG_00056	DB_R04_CDI_P_06_POST	0	1	0	NA	NA	NA
DB_MAG_00056	DB_R04_CDI_P_07_POST	0	1	0	NA	NA	NA
DB_MAG_00056	DB_R04_CDI_P_08_POST	0	1	0	NA	NA	NA
DB_MAG_00056	DB_R04_CDI_P_09_POST	0	1	0	NA	NA	NA
DB_MAG_00056	DB_R05_UC_P_01_PRE	0	0	1	NA	NA	NA
DB_MAG_00056	DB_R05_UC_P_04_POST	0	1	0	NA	NA	NA
DB_MAG_00056	DB_R05_UC_P_05_POST	0	1	0	NA	NA	NA
DB_MAG_00057	DB_D_02	1	0	NA	NA	NA	NA
DB_MAG_00057	DB_D_03	1	0	NA	NA	NA	NA
DB_MAG_00057	DB_D_12	1	0	NA	NA	NA	NA
DB_MAG_00057	DB_R01_CDI_C_01_PRE	0	1	NA	NA	NA	NA
DB_MAG_00057	DB_R03_CDI_P_04_POST	1	0	NA	NA	NA	NA
DB_MAG_00057	DB_R04_CDI_P_03_POST	1	0	NA	NA	NA	NA
DB_MAG_00057	DB_R04_CDI_P_05_POST	1	0	NA	NA	NA	NA
DB_MAG_00057	DB_R05_UC_P_03_POST	1	0	NA	NA	NA	NA
DB_MAG_00057	DB_R05_UC_P_05_POST	1	0	NA	NA	NA	NA
DB_MAG_00057	DB_R05_UC_P_06_POST	1	0	NA	NA	NA	NA
DB_MAG_00058	DB_D_01	0	0.789114	0.210886	NA	NA	NA
DB_MAG_00058	DB_D_02	0	0.721369	0.278631	NA	NA	NA
DB_MAG_00058	DB_D_03	0.307729	0	0.692271	NA	NA	NA
DB_MAG_00058	DB_D_04	0.702657	0	0.297343	NA	NA	NA
DB_MAG_00058	DB_D_05	0	1	0	NA	NA	NA
DB_MAG_00058	DB_D_06	0	1	0	NA	NA	NA
DB_MAG_00058	DB_D_07	0	1	0	NA	NA	NA
DB_MAG_00058	DB_D_08	0	0.132638	0.867362	NA	NA	NA
DB_MAG_00058	DB_D_09	0	1	0	NA	NA	NA
DB_MAG_00058	DB_D_10	0	1	0	NA	NA	NA
DB_MAG_00058	DB_D_11	0	0.9761	0.0238998	NA	NA	NA
DB_MAG_00058	DB_D_12	0	0.486031	0.513969	NA	NA	NA
DB_MAG_00058	DB_D_13	0	0.530463	0.469537	NA	NA	NA
DB_MAG_00058	DB_D_14	0	0.511902	0.488098	NA	NA	NA
DB_MAG_00058	DB_D_15	0	1	0	NA	NA	NA
DB_MAG_00058	DB_R01_CDI_C_01_PRE	1	0	0	NA	NA	NA
DB_MAG_00058	DB_R01_CDI_C_02_PRE	0.168877	0.709127	0.121995	NA	NA	NA
DB_MAG_00058	DB_R01_CDI_C_03_POST	0.0245523	0	0.975448	NA	NA	NA
DB_MAG_00058	DB_R01_CDI_C_04_POST	0	1	0	NA	NA	NA
DB_MAG_00058	DB_R01_CDI_C_05_POST	0	1	0	NA	NA	NA
DB_MAG_00058	DB_R01_CDI_C_06_POST	0.333333	0.333333	0.333333	NA	NA	NA
DB_MAG_00058	DB_R01_CDI_C_07_POST	0.11994	0.11994	0.760121	NA	NA	NA
DB_MAG_00058	DB_R03_CDI_P_03_POST	1	0	0	NA	NA	NA
DB_MAG_00058	DB_R03_CDI_P_04_POST	1	0	0	NA	NA	NA
DB_MAG_00058	DB_R03_CDI_P_06_POST	0	1	0	NA	NA	NA
DB_MAG_00058	DB_R03_CDI_P_07_POST	0.965179	0.0148511	0.0199701	NA	NA	NA
DB_MAG_00058	DB_R04_CDI_P_01_PRE	0	1	0	NA	NA	NA
DB_MAG_00058	DB_R04_CDI_P_03_POST	0	1	0	NA	NA	NA
DB_MAG_00058	DB_R04_CDI_P_04_POST	0	1	0	NA	NA	NA
DB_MAG_00058	DB_R04_CDI_P_05_POST	0.02055	0.97945	0	NA	NA	NA
DB_MAG_00058	DB_R04_CDI_P_06_POST	0	1	0	NA	NA	NA
DB_MAG_00058	DB_R04_CDI_P_08_POST	0	1	0	NA	NA	NA
DB_MAG_00058	DB_R05_UC_P_02_POST	0	1	0	NA	NA	NA
DB_MAG_00058	DB_R05_UC_P_03_POST	0	1	0	NA	NA	NA
DB_MAG_00058	DB_R05_UC_P_05_POST	0	1	0	NA	NA	NA
DB_MAG_00058	DB_R05_UC_P_06_POST	0	1	0	NA	NA	NA
DB_MAG_00059	DB_D_01	0	0.0156538	0	0.984346	NA	NA
DB_MAG_00059	DB_D_02	0	1	0	0	NA	NA
DB_MAG_00059	DB_D_03	0.034847	0.0656507	0.899502	0	NA	NA
DB_MAG_00059	DB_D_04	0	0	0.977013	0.0229866	NA	NA
DB_MAG_00059	DB_D_05	0	0	0.837188	0.162812	NA	NA
DB_MAG_00059	DB_D_06	1	0	0	0	NA	NA
DB_MAG_00059	DB_D_07	0.369458	0.0190524	0.611489	0	NA	NA
DB_MAG_00059	DB_D_08	0.519267	0	0.480733	0	NA	NA
DB_MAG_00059	DB_D_09	0.174324	0.383065	0.296451	0.146159	NA	NA
DB_MAG_00059	DB_D_10	0.975667	0	0	0.0243328	NA	NA
DB_MAG_00059	DB_D_11	0	0.116264	0.883736	0	NA	NA
DB_MAG_00059	DB_D_12	0.310889	0	0.689111	0	NA	NA
DB_MAG_00059	DB_D_14	0	0	0	1	NA	NA
DB_MAG_00059	DB_D_15	0	1	0	0	NA	NA
DB_MAG_00059	DB_R01_CDI_C_01_PRE	0	0	0	1	NA	NA
DB_MAG_00059	DB_R01_CDI_C_02_PRE	0	1	0	0	NA	NA
DB_MAG_00059	DB_R01_CDI_C_03_POST	0	0.923717	0.0762826	0	NA	NA
DB_MAG_00059	DB_R01_CDI_C_05_POST	1	0	0	0	NA	NA
DB_MAG_00059	DB_R01_CDI_C_06_POST	1	0	0	0	NA	NA
DB_MAG_00059	DB_R01_CDI_C_07_POST	0.170145	0	0	0.829855	NA	NA
DB_MAG_00059	DB_R03_CDI_P_03_POST	1	0	0	0	NA	NA
DB_MAG_00059	DB_R03_CDI_P_04_POST	0.971772	0.0282285	0	0	NA	NA
DB_MAG_00059	DB_R03_CDI_P_05_POST	1	0	0	0	NA	NA
DB_MAG_00059	DB_R03_CDI_P_06_POST	1	0	0	0	NA	NA
DB_MAG_00059	DB_R03_CDI_P_07_POST	1	0	0	0	NA	NA
DB_MAG_00059	DB_R04_CDI_P_01_PRE	0.071559	0.928441	0	0	NA	NA
DB_MAG_00059	DB_R04_CDI_P_03_POST	0.984306	0.0156945	0	0	NA	NA
DB_MAG_00059	DB_R04_CDI_P_04_POST	1	0	0	0	NA	NA
DB_MAG_00059	DB_R04_CDI_P_05_POST	1	0	0	0	NA	NA
DB_MAG_00059	DB_R04_CDI_P_06_POST	0	0	0	1	NA	NA
DB_MAG_00059	DB_R04_CDI_P_08_POST	1	0	0	0	NA	NA
DB_MAG_00059	DB_R05_UC_P_02_POST	0.770358	0	0.0471655	0.182476	NA	NA
DB_MAG_00059	DB_R05_UC_P_03_POST	0.620527	0.342185	0.0372887	0	NA	NA
DB_MAG_00059	DB_R05_UC_P_04_POST	0	0	1	0	NA	NA
DB_MAG_00059	DB_R05_UC_P_06_POST	0.0123085	0	0.987692	0	NA	NA
DB_MAG_00060	DB_D_01	0	1	NA	NA	NA	NA
DB_MAG_00060	DB_D_02	0.0957246	0.904275	NA	NA	NA	NA
DB_MAG_00060	DB_D_03	0	1	NA	NA	NA	NA
DB_MAG_00060	DB_D_04	0	1	NA	NA	NA	NA
DB_MAG_00060	DB_D_05	0	1	NA	NA	NA	NA
DB_MAG_00060	DB_D_06	0.18359	0.81641	NA	NA	NA	NA
DB_MAG_00060	DB_D_07	0	1	NA	NA	NA	NA
DB_MAG_00060	DB_D_08	0	1	NA	NA	NA	NA
DB_MAG_00060	DB_D_09	0	1	NA	NA	NA	NA
DB_MAG_00060	DB_D_10	0.0868929	0.913107	NA	NA	NA	NA
DB_MAG_00060	DB_D_11	0	1	NA	NA	NA	NA
DB_MAG_00060	DB_D_12	0	1	NA	NA	NA	NA
DB_MAG_00060	DB_D_13	0	1	NA	NA	NA	NA
DB_MAG_00060	DB_D_14	0	1	NA	NA	NA	NA
DB_MAG_00060	DB_D_15	0	1	NA	NA	NA	NA
DB_MAG_00060	DB_R01_CDI_C_01_PRE	0.0526619	0.947338	NA	NA	NA	NA
DB_MAG_00060	DB_R01_CDI_C_02_PRE	0.358771	0.641229	NA	NA	NA	NA
DB_MAG_00060	DB_R01_CDI_C_03_POST	0	1	NA	NA	NA	NA
DB_MAG_00060	DB_R01_CDI_C_04_POST	0	1	NA	NA	NA	NA
DB_MAG_00060	DB_R01_CDI_C_05_POST	0	1	NA	NA	NA	NA
DB_MAG_00060	DB_R01_CDI_C_06_POST	0.306436	0.693564	NA	NA	NA	NA
DB_MAG_00060	DB_R01_CDI_C_07_POST	0	1	NA	NA	NA	NA
DB_MAG_00060	DB_R02_CDI_C_03_POST	0.259432	0.740568	NA	NA	NA	NA
DB_MAG_00060	DB_R02_CDI_C_05_POST	0.942431	0.0575691	NA	NA	NA	NA
DB_MAG_00060	DB_R03_CDI_P_03_POST	0	1	NA	NA	NA	NA
DB_MAG_00060	DB_R03_CDI_P_04_POST	0	1	NA	NA	NA	NA
DB_MAG_00060	DB_R03_CDI_P_05_POST	0	1	NA	NA	NA	NA
DB_MAG_00060	DB_R03_CDI_P_06_POST	0	1	NA	NA	NA	NA
DB_MAG_00060	DB_R03_CDI_P_07_POST	0	1	NA	NA	NA	NA
DB_MAG_00060	DB_R04_CDI_P_01_PRE	0.26363	0.73637	NA	NA	NA	NA
DB_MAG_00060	DB_R04_CDI_P_03_POST	0.0155032	0.984497	NA	NA	NA	NA
DB_MAG_00060	DB_R04_CDI_P_04_POST	0	1	NA	NA	NA	NA
DB_MAG_00060	DB_R04_CDI_P_05_POST	0	1	NA	NA	NA	NA
DB_MAG_00060	DB_R04_CDI_P_06_POST	0	1	NA	NA	NA	NA
DB_MAG_00060	DB_R04_CDI_P_07_POST	0	1	NA	NA	NA	NA
DB_MAG_00060	DB_R04_CDI_P_08_POST	0.0381839	0.961816	NA	NA	NA	NA
DB_MAG_00060	DB_R04_CDI_P_09_POST	0	1	NA	NA	NA	NA
DB_MAG_00060	DB_R05_UC_P_02_POST	0	1	NA	NA	NA	NA
DB_MAG_00060	DB_R05_UC_P_03_POST	0	1	NA	NA	NA	NA
DB_MAG_00060	DB_R05_UC_P_04_POST	0	1	NA	NA	NA	NA
DB_MAG_00060	DB_R05_UC_P_05_POST	0	1	NA	NA	NA	NA
DB_MAG_00060	DB_R05_UC_P_06_POST	0	1	NA	NA	NA	NA
DB_MAG_00061	DB_D_01	0.38304	0.605682	0.0112783	NA	NA	NA
DB_MAG_00061	DB_D_02	0.407583	0.592417	0	NA	NA	NA
DB_MAG_00061	DB_D_03	0.259134	0.692194	0.0486722	NA	NA	NA
DB_MAG_00061	DB_D_05	0.353172	0.646828	0	NA	NA	NA
DB_MAG_00061	DB_D_06	0.392247	0.607753	0	NA	NA	NA
DB_MAG_00061	DB_D_07	0.374511	0.625489	0	NA	NA	NA
DB_MAG_00061	DB_D_08	0.418336	0.581664	0	NA	NA	NA
DB_MAG_00061	DB_D_09	0.347681	0.652319	0	NA	NA	NA
DB_MAG_00061	DB_D_10	0.360984	0.618895	0.0201208	NA	NA	NA
DB_MAG_00061	DB_D_11	0.387719	0.612281	0	NA	NA	NA
DB_MAG_00061	DB_D_12	0.331404	0.668596	0	NA	NA	NA
DB_MAG_00061	DB_D_13	0.368388	0.631612	0	NA	NA	NA
DB_MAG_00061	DB_D_14	0.400658	0.599342	0	NA	NA	NA
DB_MAG_00061	DB_D_15	0.389014	0.610986	0	NA	NA	NA
DB_MAG_00061	DB_R01_CDI_C_01_PRE	0.342088	0.468809	0.189102	NA	NA	NA
DB_MAG_00061	DB_R01_CDI_C_02_PRE	0.300564	0.610103	0.0893335	NA	NA	NA
DB_MAG_00061	DB_R01_CDI_C_03_POST	0.140738	0.260414	0.598849	NA	NA	NA
DB_MAG_00061	DB_R01_CDI_C_04_POST	0	0.0176144	0.982386	NA	NA	NA
DB_MAG_00061	DB_R01_CDI_C_05_POST	0.258788	0.571935	0.169277	NA	NA	NA
DB_MAG_00061	DB_R01_CDI_C_06_POST	0.516274	0.468219	0.0155075	NA	NA	NA
DB_MAG_00061	DB_R01_CDI_C_07_POST	0.401319	0.598681	0	NA	NA	NA
DB_MAG_00061	DB_R02_CDI_C_05_POST	0.193049	0.806951	0	NA	NA	NA
DB_MAG_00061	DB_R03_CDI_P_03_POST	0.294762	0.705238	0	NA	NA	NA
DB_MAG_00061	DB_R03_CDI_P_04_POST	0.371589	0.628411	0	NA	NA	NA
DB_MAG_00061	DB_R03_CDI_P_06_POST	0.353851	0.646149	0	NA	NA	NA
DB_MAG_00061	DB_R03_CDI_P_08_POST	0.421677	0.578323	0	NA	NA	NA
DB_MAG_00061	DB_R04_CDI_P_01_PRE	0.427996	0.524915	0.0470889	NA	NA	NA
DB_MAG_00061	DB_R04_CDI_P_03_POST	0.355651	0.644349	0	NA	NA	NA
DB_MAG_00061	DB_R04_CDI_P_04_POST	0.367414	0.632586	0	NA	NA	NA
DB_MAG_00061	DB_R04_CDI_P_05_POST	0.366469	0.614852	0.0186789	NA	NA	NA
DB_MAG_00061	DB_R04_CDI_P_06_POST	0.336583	0.626384	0.0370326	NA	NA	NA
DB_MAG_00061	DB_R04_CDI_P_07_POST	0.277852	0.580881	0.141267	NA	NA	NA
DB_MAG_00061	DB_R04_CDI_P_08_POST	0.393044	0.54465	0.0623068	NA	NA	NA
DB_MAG_00061	DB_R04_CDI_P_09_POST	0.336282	0.575309	0.0884083	NA	NA	NA
DB_MAG_00061	DB_R05_UC_P_01_PRE	1	0	0	NA	NA	NA
DB_MAG_00061	DB_R05_UC_P_02_POST	0.307098	0.552133	0.140769	NA	NA	NA
DB_MAG_00061	DB_R05_UC_P_03_POST	0.415056	0.584944	0	NA	NA	NA
DB_MAG_00061	DB_R05_UC_P_04_POST	0.387142	0.612858	0	NA	NA	NA
DB_MAG_00061	DB_R05_UC_P_05_POST	0.39231	0.60769	0	NA	NA	NA
DB_MAG_00061	DB_R05_UC_P_06_POST	0.348296	0.651704	0	NA	NA	NA
DB_MAG_00062	DB_D_01	0	1	NA	NA	NA	NA
DB_MAG_00062	DB_D_02	0	1	NA	NA	NA	NA
DB_MAG_00062	DB_D_03	0	1	NA	NA	NA	NA
DB_MAG_00062	DB_D_05	0	1	NA	NA	NA	NA
DB_MAG_00062	DB_D_06	0	1	NA	NA	NA	NA
DB_MAG_00062	DB_D_07	0	1	NA	NA	NA	NA
DB_MAG_00062	DB_D_09	0	1	NA	NA	NA	NA
DB_MAG_00062	DB_D_10	0.0237268	0.976273	NA	NA	NA	NA
DB_MAG_00062	DB_D_14	0	1	NA	NA	NA	NA
DB_MAG_00062	DB_D_15	0	1	NA	NA	NA	NA
DB_MAG_00062	DB_R01_CDI_C_02_PRE	0.197795	0.802205	NA	NA	NA	NA
DB_MAG_00062	DB_R02_CDI_C_03_POST	0.354746	0.645254	NA	NA	NA	NA
DB_MAG_00062	DB_R03_CDI_P_01_PRE	0	1	NA	NA	NA	NA
DB_MAG_00062	DB_R04_CDI_P_01_PRE	0.842558	0.157442	NA	NA	NA	NA
DB_MAG_00062	DB_R04_CDI_P_08_POST	0	1	NA	NA	NA	NA
DB_MAG_00065	DB_D_01	0.0956071	0.904393	NA	NA	NA	NA
DB_MAG_00065	DB_D_02	0	1	NA	NA	NA	NA
DB_MAG_00065	DB_D_03	0.0564208	0.943579	NA	NA	NA	NA
DB_MAG_00065	DB_D_04	0.100877	0.899123	NA	NA	NA	NA
DB_MAG_00065	DB_D_05	0.0989863	0.901014	NA	NA	NA	NA
DB_MAG_00065	DB_D_06	0	1	NA	NA	NA	NA
DB_MAG_00065	DB_D_07	0.0733906	0.926609	NA	NA	NA	NA
DB_MAG_00065	DB_D_08	0.126478	0.873522	NA	NA	NA	NA
DB_MAG_00065	DB_D_09	0.0115498	0.98845	NA	NA	NA	NA
DB_MAG_00065	DB_D_10	0.0408118	0.959188	NA	NA	NA	NA
DB_MAG_00065	DB_D_11	0.092701	0.907299	NA	NA	NA	NA
DB_MAG_00065	DB_D_12	0.0591092	0.940891	NA	NA	NA	NA
DB_MAG_00065	DB_D_13	0.136331	0.863669	NA	NA	NA	NA
DB_MAG_00065	DB_D_14	0.0660599	0.93394	NA	NA	NA	NA
DB_MAG_00065	DB_D_15	0.0771757	0.922824	NA	NA	NA	NA
DB_MAG_00065	DB_R03_CDI_P_03_POST	0.0287495	0.97125	NA	NA	NA	NA
DB_MAG_00065	DB_R03_CDI_P_04_POST	0	1	NA	NA	NA	NA
DB_MAG_00065	DB_R03_CDI_P_05_POST	0	1	NA	NA	NA	NA
DB_MAG_00065	DB_R03_CDI_P_06_POST	0.0566233	0.943377	NA	NA	NA	NA
DB_MAG_00065	DB_R03_CDI_P_07_POST	0.0578655	0.942135	NA	NA	NA	NA
DB_MAG_00065	DB_R04_CDI_P_03_POST	0.121494	0.878506	NA	NA	NA	NA
DB_MAG_00065	DB_R04_CDI_P_04_POST	0.099794	0.900206	NA	NA	NA	NA
DB_MAG_00065	DB_R04_CDI_P_05_POST	0.0611571	0.938843	NA	NA	NA	NA
DB_MAG_00065	DB_R04_CDI_P_06_POST	0	1	NA	NA	NA	NA
DB_MAG_00065	DB_R04_CDI_P_07_POST	0	1	NA	NA	NA	NA
DB_MAG_00065	DB_R04_CDI_P_08_POST	0	1	NA	NA	NA	NA
DB_MAG_00065	DB_R04_CDI_P_09_POST	0.0801292	0.919871	NA	NA	NA	NA
DB_MAG_00065	DB_R05_UC_P_02_POST	0.0529012	0.947099	NA	NA	NA	NA
DB_MAG_00065	DB_R05_UC_P_03_POST	0.0864886	0.913511	NA	NA	NA	NA
DB_MAG_00065	DB_R05_UC_P_04_POST	0	1	NA	NA	NA	NA
DB_MAG_00066	DB_D_01	0.185361	0.771608	0.0430314	0	NA	NA
DB_MAG_00066	DB_D_02	0.204855	0.353658	0.441487	0	NA	NA
DB_MAG_00066	DB_D_03	0.28072	0.465059	0.223271	0.0309495	NA	NA
DB_MAG_00066	DB_D_04	1	0	0	0	NA	NA
DB_MAG_00066	DB_D_05	1	0	0	0	NA	NA
DB_MAG_00066	DB_D_06	0.413692	0.451059	0	0.135249	NA	NA
DB_MAG_00066	DB_D_07	0.274889	0.112761	0.61235	0	NA	NA
DB_MAG_00066	DB_D_08	0.89157	0	0.10843	0	NA	NA
DB_MAG_00066	DB_D_09	1	0	0	0	NA	NA
DB_MAG_00066	DB_D_10	0.156562	0.0144673	0.804997	0.0239732	NA	NA
DB_MAG_00066	DB_D_11	0.582833	0.079541	0.315909	0.0217167	NA	NA
DB_MAG_00066	DB_D_12	0.333115	0.409204	0.122761	0.13492	NA	NA
DB_MAG_00066	DB_D_13	0.385444	0.265232	0.349323	0	NA	NA
DB_MAG_00066	DB_D_14	0	0	0	1	NA	NA
DB_MAG_00066	DB_D_15	1	0	0	0	NA	NA
DB_MAG_00066	DB_R03_CDI_P_04_POST	0.202783	0	0.0169712	0.780246	NA	NA
DB_MAG_00066	DB_R03_CDI_P_05_POST	0	0	0	1	NA	NA
DB_MAG_00066	DB_R03_CDI_P_06_POST	0	0.244083	0	0.755917	NA	NA
DB_MAG_00066	DB_R03_CDI_P_07_POST	1	0	0	0	NA	NA
DB_MAG_00066	DB_R03_CDI_P_08_POST	1	0	0	0	NA	NA
DB_MAG_00066	DB_R04_CDI_P_05_POST	1	0	0	0	NA	NA
DB_MAG_00066	DB_R04_CDI_P_06_POST	1	0	0	0	NA	NA
DB_MAG_00066	DB_R04_CDI_P_09_POST	0.283987	0	0	0.716013	NA	NA
DB_MAG_00066	DB_R05_UC_P_02_POST	0.165237	0	0.834763	0	NA	NA
DB_MAG_00066	DB_R05_UC_P_03_POST	1	0	0	0	NA	NA
DB_MAG_00066	DB_R05_UC_P_04_POST	1	0	0	0	NA	NA
DB_MAG_00066	DB_R05_UC_P_05_POST	1	0	0	0	NA	NA
DB_MAG_00066	DB_R05_UC_P_06_POST	0.988598	0.0114021	0	0	NA	NA
DB_MAG_00069	DB_D_01	1	0	0	NA	NA	NA
DB_MAG_00069	DB_D_02	1	0	0	NA	NA	NA
DB_MAG_00069	DB_D_05	1	0	0	NA	NA	NA
DB_MAG_00069	DB_D_06	0.987395	0.0126055	0	NA	NA	NA
DB_MAG_00069	DB_D_08	1	0	0	NA	NA	NA
DB_MAG_00069	DB_D_09	0.973833	0.0261671	0	NA	NA	NA
DB_MAG_00069	DB_D_10	0.977493	0.0225074	0	NA	NA	NA
DB_MAG_00069	DB_D_11	1	0	0	NA	NA	NA
DB_MAG_00069	DB_D_12	1	0	0	NA	NA	NA
DB_MAG_00069	DB_D_14	1	0	0	NA	NA	NA
DB_MAG_00069	DB_D_15	1	0	0	NA	NA	NA
DB_MAG_00069	DB_R01_CDI_C_02_PRE	0.49292	0.50708	0	NA	NA	NA
DB_MAG_00069	DB_R01_CDI_C_05_POST	1	0	0	NA	NA	NA
DB_MAG_00069	DB_R01_CDI_C_06_POST	0.455938	0.145438	0.398624	NA	NA	NA
DB_MAG_00069	DB_R02_CDI_C_02_PRE	0.683199	0.302802	0.0139996	NA	NA	NA
DB_MAG_00069	DB_R03_CDI_P_03_POST	0.532108	0.440102	0.02779	NA	NA	NA
DB_MAG_00069	DB_R03_CDI_P_05_POST	1	0	0	NA	NA	NA
DB_MAG_00069	DB_R03_CDI_P_06_POST	1	0	0	NA	NA	NA
DB_MAG_00069	DB_R03_CDI_P_07_POST	1	0	0	NA	NA	NA
DB_MAG_00069	DB_R03_CDI_P_08_POST	0.922053	0.0779475	0	NA	NA	NA
DB_MAG_00069	DB_R04_CDI_P_01_PRE	1	0	0	NA	NA	NA
DB_MAG_00069	DB_R04_CDI_P_03_POST	0.98471	0.01529	0	NA	NA	NA
DB_MAG_00069	DB_R04_CDI_P_05_POST	1	0	0	NA	NA	NA
DB_MAG_00069	DB_R04_CDI_P_06_POST	1	0	0	NA	NA	NA
DB_MAG_00069	DB_R04_CDI_P_07_POST	0.760744	0.22558	0.0136752	NA	NA	NA
DB_MAG_00069	DB_R04_CDI_P_09_POST	0.242384	0.757616	0	NA	NA	NA
DB_MAG_00069	DB_R05_UC_P_04_POST	0.984277	0.0157225	0	NA	NA	NA
DB_MAG_00070	DB_D_01	0	0.755239	0	0.244761	NA	NA
DB_MAG_00070	DB_D_02	0	0.731086	0.0807188	0.188195	NA	NA
DB_MAG_00070	DB_D_03	0	0.731888	0	0.268112	NA	NA
DB_MAG_00070	DB_D_04	0	0.349995	0	0.650005	NA	NA
DB_MAG_00070	DB_D_05	0	0.714913	0.0116952	0.273392	NA	NA
DB_MAG_00070	DB_D_06	0	0.731595	0.0869759	0.181429	NA	NA
DB_MAG_00070	DB_D_07	0	0.343711	0.379383	0.276906	NA	NA
DB_MAG_00070	DB_D_08	0	0.55584	0.182311	0.261849	NA	NA
DB_MAG_00070	DB_D_09	0	0.263344	0.555339	0.181317	NA	NA
DB_MAG_00070	DB_D_10	0.294345	0.11363	0.52987	0.0621552	NA	NA
DB_MAG_00070	DB_D_11	0	0.267156	0	0.732844	NA	NA
DB_MAG_00070	DB_D_12	0	0	0	1	NA	NA
DB_MAG_00070	DB_D_13	0	0.350512	0.506008	0.14348	NA	NA
DB_MAG_00070	DB_D_14	0	0.371727	0.0997376	0.528536	NA	NA
DB_MAG_00070	DB_D_15	0	0.384791	0	0.615209	NA	NA
DB_MAG_00070	DB_R01_CDI_C_01_PRE	0	0.543875	0	0.456125	NA	NA
DB_MAG_00070	DB_R01_CDI_C_02_PRE	0.637629	0.26297	0	0.0994009	NA	NA
DB_MAG_00070	DB_R01_CDI_C_03_POST	0	0.566256	0.14202	0.291724	NA	NA
DB_MAG_00070	DB_R01_CDI_C_04_POST	0	0.5927	0	0.4073	NA	NA
DB_MAG_00070	DB_R01_CDI_C_05_POST	0	0.457598	0	0.542402	NA	NA
DB_MAG_00070	DB_R01_CDI_C_06_POST	0	0.286535	0.417558	0.295907	NA	NA
DB_MAG_00070	DB_R01_CDI_C_07_POST	0	0.537958	0.337874	0.124168	NA	NA
DB_MAG_00070	DB_R02_CDI_C_03_POST	0.954321	0	0.0274742	0.0182044	NA	NA
DB_MAG_00070	DB_R02_CDI_C_04_POST	0	0.540334	0.26865	0.191016	NA	NA
DB_MAG_00070	DB_R02_CDI_C_05_POST	0.107661	0	0.892339	0	NA	NA
DB_MAG_00070	DB_R02_CDI_C_06_POST	0	0	0	1	NA	NA
DB_MAG_00070	DB_R03_CDI_P_03_POST	0	0.280333	0.189811	0.529856	NA	NA
DB_MAG_00070	DB_R03_CDI_P_04_POST	0	0.56	0	0.44	NA	NA
DB_MAG_00070	DB_R03_CDI_P_05_POST	0	0.169379	0	0.830621	NA	NA
DB_MAG_00070	DB_R03_CDI_P_06_POST	0	0.390439	0	0.609561	NA	NA
DB_MAG_00070	DB_R03_CDI_P_07_POST	0	0.397	0	0.603	NA	NA
DB_MAG_00070	DB_R04_CDI_P_01_PRE	0.811015	0	0.188985	0	NA	NA
DB_MAG_00070	DB_R04_CDI_P_03_POST	0	0.211285	0.0521425	0.736572	NA	NA
DB_MAG_00070	DB_R04_CDI_P_04_POST	0.13327	0.154664	0.476097	0.235969	NA	NA
DB_MAG_00070	DB_R04_CDI_P_05_POST	0	0.280076	0.31657	0.403355	NA	NA
DB_MAG_00070	DB_R04_CDI_P_06_POST	0.0601605	0.243182	0.348478	0.348179	NA	NA
DB_MAG_00070	DB_R04_CDI_P_07_POST	0.37816	0.082341	0.41802	0.121479	NA	NA
DB_MAG_00070	DB_R04_CDI_P_08_POST	0.679104	0.0251486	0.229376	0.0663716	NA	NA
DB_MAG_00070	DB_R04_CDI_P_09_POST	0.15465	0.160364	0.452846	0.23214	NA	NA
DB_MAG_00070	DB_R05_UC_P_02_POST	0	0.413276	0.040954	0.54577	NA	NA
DB_MAG_00070	DB_R05_UC_P_03_POST	0	0.346015	0.038045	0.615939	NA	NA
DB_MAG_00070	DB_R05_UC_P_04_POST	0.297623	0.0731124	0.563226	0.066038	NA	NA
DB_MAG_00070	DB_R05_UC_P_05_POST	0.0271793	0.331316	0.545515	0.0959898	NA	NA
DB_MAG_00070	DB_R05_UC_P_06_POST	0	0.787817	0	0.212183	NA	NA
DB_MAG_00075	DB_D_08	0	1	NA	NA	NA	NA
DB_MAG_00075	DB_D_09	0	1	NA	NA	NA	NA
DB_MAG_00075	DB_D_10	0	1	NA	NA	NA	NA
DB_MAG_00075	DB_D_11	0	1	NA	NA	NA	NA
DB_MAG_00075	DB_R03_CDI_P_08_POST	1	0	NA	NA	NA	NA
DB_MAG_00075	DB_R05_UC_P_03_POST	0	1	NA	NA	NA	NA
DB_MAG_00076	DB_D_02	0	1	NA	NA	NA	NA
DB_MAG_00076	DB_D_03	0	1	NA	NA	NA	NA
DB_MAG_00076	DB_D_04	0	1	NA	NA	NA	NA
DB_MAG_00076	DB_D_05	0	1	NA	NA	NA	NA
DB_MAG_00076	DB_D_09	0	1	NA	NA	NA	NA
DB_MAG_00076	DB_D_12	0	1	NA	NA	NA	NA
DB_MAG_00076	DB_R03_CDI_P_07_POST	1	0	NA	NA	NA	NA
DB_MAG_00076	DB_R05_UC_P_03_POST	0	1	NA	NA	NA	NA
DB_MAG_00076	DB_R05_UC_P_05_POST	0	1	NA	NA	NA	NA
DB_MAG_00076	DB_R05_UC_P_06_POST	0	1	NA	NA	NA	NA
DB_MAG_00077	DB_D_01	0	1	0	NA	NA	NA
DB_MAG_00077	DB_D_02	0	1	0	NA	NA	NA
DB_MAG_00077	DB_D_03	0	0.975278	0.0247219	NA	NA	NA
DB_MAG_00077	DB_D_04	0	1	0	NA	NA	NA
DB_MAG_00077	DB_D_05	0	1	0	NA	NA	NA
DB_MAG_00077	DB_D_06	0	1	0	NA	NA	NA
DB_MAG_00077	DB_D_07	0	0.981737	0.0182628	NA	NA	NA
DB_MAG_00077	DB_D_12	0	1	0	NA	NA	NA
DB_MAG_00077	DB_D_13	0	1	0	NA	NA	NA
DB_MAG_00077	DB_D_14	0	1	0	NA	NA	NA
DB_MAG_00077	DB_D_15	0	1	0	NA	NA	NA
DB_MAG_00077	DB_R01_CDI_C_03_POST	0	1	0	NA	NA	NA
DB_MAG_00077	DB_R01_CDI_C_04_POST	0	1	0	NA	NA	NA
DB_MAG_00077	DB_R03_CDI_P_03_POST	0	0.74164	0.25836	NA	NA	NA
DB_MAG_00077	DB_R03_CDI_P_04_POST	0.0601707	0	0.939829	NA	NA	NA
DB_MAG_00077	DB_R03_CDI_P_05_POST	0.633672	0.0240852	0.342242	NA	NA	NA
DB_MAG_00077	DB_R03_CDI_P_06_POST	0.474433	0.396631	0.128936	NA	NA	NA
DB_MAG_00077	DB_R03_CDI_P_07_POST	0.622478	0.377522	0	NA	NA	NA
DB_MAG_00077	DB_R03_CDI_P_08_POST	0	1	0	NA	NA	NA
DB_MAG_00077	DB_R04_CDI_P_03_POST	0	1	0	NA	NA	NA
DB_MAG_00077	DB_R04_CDI_P_04_POST	0	1	0	NA	NA	NA
DB_MAG_00077	DB_R04_CDI_P_05_POST	0	0.0864128	0.913587	NA	NA	NA
DB_MAG_00077	DB_R04_CDI_P_06_POST	0	1	0	NA	NA	NA
DB_MAG_00077	DB_R04_CDI_P_07_POST	0	1	0	NA	NA	NA
DB_MAG_00077	DB_R05_UC_P_02_POST	0	1	0	NA	NA	NA
DB_MAG_00077	DB_R05_UC_P_03_POST	0.0173198	0.98268	0	NA	NA	NA
DB_MAG_00078	DB_D_01	0.786407	0.213593	NA	NA	NA	NA
DB_MAG_00078	DB_D_02	0.37122	0.62878	NA	NA	NA	NA
DB_MAG_00078	DB_D_03	0.801409	0.198591	NA	NA	NA	NA
DB_MAG_00078	DB_D_04	0.855949	0.144051	NA	NA	NA	NA
DB_MAG_00078	DB_D_05	0.845412	0.154588	NA	NA	NA	NA
DB_MAG_00078	DB_D_06	0.225442	0.774558	NA	NA	NA	NA
DB_MAG_00078	DB_D_07	0.260657	0.739343	NA	NA	NA	NA
DB_MAG_00078	DB_D_08	0.775173	0.224827	NA	NA	NA	NA
DB_MAG_00078	DB_D_09	0.359952	0.640048	NA	NA	NA	NA
DB_MAG_00078	DB_D_11	0.741639	0.258361	NA	NA	NA	NA
DB_MAG_00078	DB_D_12	0.659555	0.340445	NA	NA	NA	NA
DB_MAG_00078	DB_D_13	0.633396	0.366604	NA	NA	NA	NA
DB_MAG_00078	DB_D_14	0.899666	0.100334	NA	NA	NA	NA
DB_MAG_00078	DB_D_15	0.723265	0.276735	NA	NA	NA	NA
DB_MAG_00078	DB_R01_CDI_C_03_POST	0.557483	0.442517	NA	NA	NA	NA
DB_MAG_00078	DB_R01_CDI_C_04_POST	0.35244	0.64756	NA	NA	NA	NA
DB_MAG_00078	DB_R01_CDI_C_05_POST	0.454981	0.545019	NA	NA	NA	NA
DB_MAG_00078	DB_R03_CDI_P_03_POST	0.857188	0.142812	NA	NA	NA	NA
DB_MAG_00078	DB_R03_CDI_P_04_POST	0.931467	0.0685331	NA	NA	NA	NA
DB_MAG_00078	DB_R03_CDI_P_05_POST	0.713137	0.286863	NA	NA	NA	NA
DB_MAG_00078	DB_R03_CDI_P_06_POST	0.882001	0.117999	NA	NA	NA	NA
DB_MAG_00078	DB_R03_CDI_P_07_POST	0.818677	0.181323	NA	NA	NA	NA
DB_MAG_00078	DB_R03_CDI_P_08_POST	0.928858	0.071142	NA	NA	NA	NA
DB_MAG_00078	DB_R04_CDI_P_03_POST	0.870701	0.129299	NA	NA	NA	NA
DB_MAG_00078	DB_R04_CDI_P_04_POST	0.921366	0.0786342	NA	NA	NA	NA
DB_MAG_00078	DB_R04_CDI_P_05_POST	0.954484	0.0455156	NA	NA	NA	NA
DB_MAG_00078	DB_R04_CDI_P_06_POST	0.782695	0.217305	NA	NA	NA	NA
DB_MAG_00078	DB_R05_UC_P_02_POST	0.695238	0.304762	NA	NA	NA	NA
DB_MAG_00078	DB_R05_UC_P_03_POST	0.647749	0.352251	NA	NA	NA	NA
DB_MAG_00078	DB_R05_UC_P_05_POST	0.785091	0.214909	NA	NA	NA	NA
DB_MAG_00078	DB_R05_UC_P_06_POST	0.358059	0.641941	NA	NA	NA	NA
DB_MAG_00080	DB_D_02	0.404448	0	0.595552	0	NA	NA
DB_MAG_00080	DB_D_04	0	0	1	0	NA	NA
DB_MAG_00080	DB_D_08	0	0.788675	0.171009	0.0403153	NA	NA
DB_MAG_00080	DB_D_09	0.0155923	0	0.984408	0	NA	NA
DB_MAG_00080	DB_D_10	0.532684	0	0.467316	0	NA	NA
DB_MAG_00080	DB_D_12	0.0871286	0.799237	0.113635	0	NA	NA
DB_MAG_00080	DB_D_13	0	0	1	0	NA	NA
DB_MAG_00080	DB_D_15	0	0.0319607	0.968039	0	NA	NA
DB_MAG_00080	DB_R01_CDI_C_05_POST	0	0.96139	0.0386103	0	NA	NA
DB_MAG_00080	DB_R01_CDI_C_06_POST	0	0.972347	0.0276534	0	NA	NA
DB_MAG_00080	DB_R02_CDI_C_03_POST	0	0.452581	0.547419	0	NA	NA
DB_MAG_00080	DB_R02_CDI_C_05_POST	0	0	1	0	NA	NA
DB_MAG_00080	DB_R03_CDI_P_03_POST	0	0	0	1	NA	NA
DB_MAG_00080	DB_R03_CDI_P_04_POST	0	1	0	0	NA	NA
DB_MAG_00080	DB_R03_CDI_P_05_POST	0	0	0	1	NA	NA
DB_MAG_00080	DB_R03_CDI_P_06_POST	0	1	0	0	NA	NA
DB_MAG_00080	DB_R03_CDI_P_07_POST	0	1	0	0	NA	NA
DB_MAG_00080	DB_R04_CDI_P_03_POST	0	0	1	0	NA	NA
DB_MAG_00080	DB_R04_CDI_P_05_POST	0	1	0	0	NA	NA
DB_MAG_00080	DB_R04_CDI_P_08_POST	0	0.896449	0.0506792	0.0528719	NA	NA
DB_MAG_00080	DB_R05_UC_P_02_POST	0.0577397	0	0.94226	0	NA	NA
DB_MAG_00080	DB_R05_UC_P_03_POST	0.98759	0	0.0124096	0	NA	NA
DB_MAG_00080	DB_R05_UC_P_04_POST	0	0	0.804975	0.195025	NA	NA
DB_MAG_00080	DB_R05_UC_P_06_POST	0	0.989449	0.0105508	0	NA	NA
DB_MAG_00081	DB_D_04	1	0	NA	NA	NA	NA
DB_MAG_00081	DB_D_11	1	0	NA	NA	NA	NA
DB_MAG_00081	DB_D_12	1	0	NA	NA	NA	NA
DB_MAG_00081	DB_D_13	1	0	NA	NA	NA	NA
DB_MAG_00081	DB_D_14	1	0	NA	NA	NA	NA
DB_MAG_00081	DB_D_15	1	0	NA	NA	NA	NA
DB_MAG_00081	DB_R01_CDI_C_01_PRE	0.0242239	0.975776	NA	NA	NA	NA
DB_MAG_00081	DB_R01_CDI_C_02_PRE	0.0523613	0.947639	NA	NA	NA	NA
DB_MAG_00081	DB_R01_CDI_C_03_POST	1	0	NA	NA	NA	NA
DB_MAG_00081	DB_R01_CDI_C_04_POST	1	0	NA	NA	NA	NA
DB_MAG_00081	DB_R01_CDI_C_05_POST	1	0	NA	NA	NA	NA
DB_MAG_00081	DB_R01_CDI_C_07_POST	1	0	NA	NA	NA	NA
DB_MAG_00081	DB_R03_CDI_P_03_POST	1	0	NA	NA	NA	NA
DB_MAG_00081	DB_R03_CDI_P_04_POST	1	0	NA	NA	NA	NA
DB_MAG_00081	DB_R03_CDI_P_05_POST	1	0	NA	NA	NA	NA
DB_MAG_00081	DB_R03_CDI_P_06_POST	1	0	NA	NA	NA	NA
DB_MAG_00081	DB_R03_CDI_P_07_POST	1	0	NA	NA	NA	NA
DB_MAG_00081	DB_R03_CDI_P_08_POST	1	0	NA	NA	NA	NA
DB_MAG_00081	DB_R04_CDI_P_03_POST	1	0	NA	NA	NA	NA
DB_MAG_00081	DB_R04_CDI_P_04_POST	1	0	NA	NA	NA	NA
DB_MAG_00081	DB_R04_CDI_P_05_POST	0.962757	0.0372431	NA	NA	NA	NA
DB_MAG_00081	DB_R04_CDI_P_06_POST	1	0	NA	NA	NA	NA
DB_MAG_00081	DB_R04_CDI_P_07_POST	1	0	NA	NA	NA	NA
DB_MAG_00081	DB_R04_CDI_P_08_POST	1	0	NA	NA	NA	NA
DB_MAG_00081	DB_R05_UC_P_02_POST	1	0	NA	NA	NA	NA
DB_MAG_00081	DB_R05_UC_P_06_POST	1	0	NA	NA	NA	NA
DB_MAG_00082	DB_D_01	0	1	NA	NA	NA	NA
DB_MAG_00082	DB_D_02	0	1	NA	NA	NA	NA
DB_MAG_00082	DB_D_03	0	1	NA	NA	NA	NA
DB_MAG_00082	DB_D_04	0	1	NA	NA	NA	NA
DB_MAG_00082	DB_D_05	0	1	NA	NA	NA	NA
DB_MAG_00082	DB_D_06	0.577302	0.422698	NA	NA	NA	NA
DB_MAG_00082	DB_D_07	0.0559189	0.944081	NA	NA	NA	NA
DB_MAG_00082	DB_D_08	0	1	NA	NA	NA	NA
DB_MAG_00082	DB_D_09	0.203862	0.796138	NA	NA	NA	NA
DB_MAG_00082	DB_D_10	0	1	NA	NA	NA	NA
DB_MAG_00082	DB_D_11	0	1	NA	NA	NA	NA
DB_MAG_00082	DB_D_12	0	1	NA	NA	NA	NA
DB_MAG_00082	DB_D_13	0	1	NA	NA	NA	NA
DB_MAG_00082	DB_D_14	0	1	NA	NA	NA	NA
DB_MAG_00082	DB_D_15	0	1	NA	NA	NA	NA
DB_MAG_00082	DB_R03_CDI_P_03_POST	0	1	NA	NA	NA	NA
DB_MAG_00082	DB_R03_CDI_P_04_POST	0	1	NA	NA	NA	NA
DB_MAG_00082	DB_R03_CDI_P_05_POST	0	1	NA	NA	NA	NA
DB_MAG_00082	DB_R03_CDI_P_07_POST	0	1	NA	NA	NA	NA
DB_MAG_00082	DB_R03_CDI_P_08_POST	0	1	NA	NA	NA	NA
DB_MAG_00082	DB_R04_CDI_P_07_POST	0.988769	0.0112311	NA	NA	NA	NA
DB_MAG_00082	DB_R04_CDI_P_08_POST	1	0	NA	NA	NA	NA
DB_MAG_00082	DB_R05_UC_P_02_POST	0	1	NA	NA	NA	NA
DB_MAG_00082	DB_R05_UC_P_03_POST	0	1	NA	NA	NA	NA
DB_MAG_00085	DB_D_01	1	0	0	NA	NA	NA
DB_MAG_00085	DB_D_02	1	0	0	NA	NA	NA
DB_MAG_00085	DB_D_03	0.965982	0.0340185	0	NA	NA	NA
DB_MAG_00085	DB_D_04	1	0	0	NA	NA	NA
DB_MAG_00085	DB_D_05	0.951885	0.0481148	0	NA	NA	NA
DB_MAG_00085	DB_D_06	0.981151	0.018849	0	NA	NA	NA
DB_MAG_00085	DB_D_07	0.561846	0.438154	0	NA	NA	NA
DB_MAG_00085	DB_D_08	0.396276	0.603724	0	NA	NA	NA
DB_MAG_00085	DB_D_09	0.437482	0.562518	0	NA	NA	NA
DB_MAG_00085	DB_D_11	0.675215	0.324785	0	NA	NA	NA
DB_MAG_00085	DB_D_12	0.662441	0.337559	0	NA	NA	NA
DB_MAG_00085	DB_D_13	0.934683	0.0653169	0	NA	NA	NA
DB_MAG_00085	DB_D_14	1	0	0	NA	NA	NA
DB_MAG_00085	DB_D_15	1	0	0	NA	NA	NA
DB_MAG_00085	DB_R03_CDI_P_04_POST	1	0	0	NA	NA	NA
DB_MAG_00085	DB_R03_CDI_P_05_POST	0.766421	0.233579	0	NA	NA	NA
DB_MAG_00085	DB_R03_CDI_P_06_POST	0.964876	0.0351245	0	NA	NA	NA
DB_MAG_00085	DB_R04_CDI_P_09_POST	0	0	1	NA	NA	NA
DB_MAG_00085	DB_R05_UC_P_03_POST	0.832275	0.167725	0	NA	NA	NA
DB_MAG_00087	DB_D_02	1	0	0	NA	NA	NA
DB_MAG_00087	DB_D_06	0.986575	0.0134254	0	NA	NA	NA
DB_MAG_00087	DB_D_10	0.982038	0.0179616	0	NA	NA	NA
DB_MAG_00087	DB_R01_CDI_C_02_PRE	0.983431	0.0165687	0	NA	NA	NA
DB_MAG_00087	DB_R01_CDI_C_04_POST	0.511163	0.376221	0.112616	NA	NA	NA
DB_MAG_00087	DB_R01_CDI_C_06_POST	0.823038	0.176962	0	NA	NA	NA
DB_MAG_00087	DB_R02_CDI_C_02_PRE	0.418545	0.422793	0.158662	NA	NA	NA
DB_MAG_00087	DB_R02_CDI_C_03_POST	0.477187	0.410186	0.112627	NA	NA	NA
DB_MAG_00087	DB_R02_CDI_C_05_POST	0.934917	0.0467851	0.0182975	NA	NA	NA
DB_MAG_00087	DB_R03_CDI_P_01_PRE	0.984467	0.0155334	0	NA	NA	NA
DB_MAG_00087	DB_R03_CDI_P_02_PRE	0.988269	0.0117308	0	NA	NA	NA
DB_MAG_00087	DB_R04_CDI_P_01_PRE	0.932009	0.0679912	0	NA	NA	NA
DB_MAG_00087	DB_R04_CDI_P_03_POST	0.98953	0.0104696	0	NA	NA	NA
DB_MAG_00087	DB_R04_CDI_P_04_POST	1	0	0	NA	NA	NA
DB_MAG_00087	DB_R04_CDI_P_05_POST	0.959747	0.0402534	0	NA	NA	NA
DB_MAG_00087	DB_R04_CDI_P_07_POST	0.940289	0.0597108	0	NA	NA	NA
DB_MAG_00087	DB_R04_CDI_P_08_POST	0.942566	0.0574339	0	NA	NA	NA
DB_MAG_00087	DB_R05_UC_P_01_PRE	0.927111	0.0728894	0	NA	NA	NA
DB_MAG_00087	DB_R05_UC_P_04_POST	0.984556	0.0154438	0	NA	NA	NA
DB_MAG_00088	DB_D_07	1	0	NA	NA	NA	NA
DB_MAG_00088	DB_D_08	1	0	NA	NA	NA	NA
DB_MAG_00088	DB_D_09	1	0	NA	NA	NA	NA
DB_MAG_00088	DB_D_10	1	0	NA	NA	NA	NA
DB_MAG_00088	DB_D_11	1	0	NA	NA	NA	NA
DB_MAG_00088	DB_D_12	1	0	NA	NA	NA	NA
DB_MAG_00088	DB_D_13	1	0	NA	NA	NA	NA
DB_MAG_00088	DB_R01_CDI_C_01_PRE	0.0554381	0.944562	NA	NA	NA	NA
DB_MAG_00088	DB_R01_CDI_C_02_PRE	0.0832173	0.916783	NA	NA	NA	NA
DB_MAG_00088	DB_R01_CDI_C_03_POST	1	0	NA	NA	NA	NA
DB_MAG_00088	DB_R01_CDI_C_04_POST	1	0	NA	NA	NA	NA
DB_MAG_00088	DB_R01_CDI_C_05_POST	1	0	NA	NA	NA	NA
DB_MAG_00088	DB_R01_CDI_C_06_POST	0.971846	0.0281544	NA	NA	NA	NA
DB_MAG_00088	DB_R02_CDI_C_02_PRE	1	0	NA	NA	NA	NA
DB_MAG_00088	DB_R02_CDI_C_03_POST	1	0	NA	NA	NA	NA
DB_MAG_00088	DB_R03_CDI_P_01_PRE	1	0	NA	NA	NA	NA
DB_MAG_00088	DB_R04_CDI_P_01_PRE	1	0	NA	NA	NA	NA
DB_MAG_00088	DB_R04_CDI_P_03_POST	1	0	NA	NA	NA	NA
DB_MAG_00088	DB_R04_CDI_P_04_POST	1	0	NA	NA	NA	NA
DB_MAG_00088	DB_R04_CDI_P_05_POST	0.989675	0.0103248	NA	NA	NA	NA
DB_MAG_00088	DB_R04_CDI_P_06_POST	1	0	NA	NA	NA	NA
DB_MAG_00088	DB_R04_CDI_P_07_POST	1	0	NA	NA	NA	NA
DB_MAG_00088	DB_R04_CDI_P_08_POST	1	0	NA	NA	NA	NA
DB_MAG_00088	DB_R04_CDI_P_09_POST	1	0	NA	NA	NA	NA
DB_MAG_00088	DB_R05_UC_P_02_POST	1	0	NA	NA	NA	NA
DB_MAG_00088	DB_R05_UC_P_03_POST	1	0	NA	NA	NA	NA
DB_MAG_00088	DB_R05_UC_P_04_POST	0	1	NA	NA	NA	NA
DB_MAG_00089	DB_D_01	1	0	NA	NA	NA	NA
DB_MAG_00089	DB_D_02	1	0	NA	NA	NA	NA
DB_MAG_00089	DB_D_03	1	0	NA	NA	NA	NA
DB_MAG_00089	DB_D_04	1	0	NA	NA	NA	NA
DB_MAG_00089	DB_D_05	1	0	NA	NA	NA	NA
DB_MAG_00089	DB_D_06	1	0	NA	NA	NA	NA
DB_MAG_00089	DB_D_07	1	0	NA	NA	NA	NA
DB_MAG_00089	DB_D_08	1	0	NA	NA	NA	NA
DB_MAG_00089	DB_D_09	1	0	NA	NA	NA	NA
DB_MAG_00089	DB_D_10	0.984189	0.0158113	NA	NA	NA	NA
DB_MAG_00089	DB_D_11	1	0	NA	NA	NA	NA
DB_MAG_00089	DB_D_12	1	0	NA	NA	NA	NA
DB_MAG_00089	DB_D_13	1	0	NA	NA	NA	NA
DB_MAG_00089	DB_D_14	0.988379	0.0116214	NA	NA	NA	NA
DB_MAG_00089	DB_D_15	1	0	NA	NA	NA	NA
DB_MAG_00089	DB_R01_CDI_C_03_POST	1	0	NA	NA	NA	NA
DB_MAG_00089	DB_R01_CDI_C_04_POST	0.949508	0.0504915	NA	NA	NA	NA
DB_MAG_00089	DB_R01_CDI_C_05_POST	1	0	NA	NA	NA	NA
DB_MAG_00089	DB_R01_CDI_C_06_POST	0.484753	0.515247	NA	NA	NA	NA
DB_MAG_00089	DB_R01_CDI_C_07_POST	0.67115	0.32885	NA	NA	NA	NA
DB_MAG_00089	DB_R02_CDI_C_03_POST	0.98292	0.0170805	NA	NA	NA	NA
DB_MAG_00089	DB_R02_CDI_C_04_POST	1	0	NA	NA	NA	NA
DB_MAG_00089	DB_R02_CDI_C_05_POST	0	1	NA	NA	NA	NA
DB_MAG_00089	DB_R02_CDI_C_06_POST	0.792681	0.207319	NA	NA	NA	NA
DB_MAG_00089	DB_R03_CDI_P_03_POST	1	0	NA	NA	NA	NA
DB_MAG_00089	DB_R03_CDI_P_06_POST	1	0	NA	NA	NA	NA
DB_MAG_00089	DB_R03_CDI_P_07_POST	1	0	NA	NA	NA	NA
DB_MAG_00089	DB_R04_CDI_P_01_PRE	1	0	NA	NA	NA	NA
DB_MAG_00089	DB_R04_CDI_P_03_POST	1	0	NA	NA	NA	NA
DB_MAG_00089	DB_R04_CDI_P_04_POST	1	0	NA	NA	NA	NA
DB_MAG_00089	DB_R04_CDI_P_05_POST	1	0	NA	NA	NA	NA
DB_MAG_00089	DB_R04_CDI_P_06_POST	1	0	NA	NA	NA	NA
DB_MAG_00089	DB_R04_CDI_P_07_POST	0.859939	0.140061	NA	NA	NA	NA
DB_MAG_00089	DB_R04_CDI_P_08_POST	0.739249	0.260751	NA	NA	NA	NA
DB_MAG_00089	DB_R04_CDI_P_09_POST	0.545996	0.454004	NA	NA	NA	NA
DB_MAG_00089	DB_R05_UC_P_02_POST	1	0	NA	NA	NA	NA
DB_MAG_00089	DB_R05_UC_P_03_POST	1	0	NA	NA	NA	NA
DB_MAG_00089	DB_R05_UC_P_04_POST	1	0	NA	NA	NA	NA
DB_MAG_00089	DB_R05_UC_P_05_POST	0.256822	0.743178	NA	NA	NA	NA
DB_MAG_00089	DB_R05_UC_P_06_POST	1	0	NA	NA	NA	NA
DB_MAG_00090	DB_D_01	0.384044	0	0.615956	NA	NA	NA
DB_MAG_00090	DB_D_02	0.504816	0	0.495184	NA	NA	NA
DB_MAG_00090	DB_D_03	0	0	1	NA	NA	NA
DB_MAG_00090	DB_D_04	0.119282	0	0.880718	NA	NA	NA
DB_MAG_00090	DB_D_05	0	0	1	NA	NA	NA
DB_MAG_00090	DB_D_06	0	0	1	NA	NA	NA
DB_MAG_00090	DB_D_07	0.426926	0	0.573074	NA	NA	NA
DB_MAG_00090	DB_D_08	0.790837	0	0.209163	NA	NA	NA
DB_MAG_00090	DB_D_09	0	0.0343229	0.965677	NA	NA	NA
DB_MAG_00090	DB_D_11	0.0245034	0	0.975497	NA	NA	NA
DB_MAG_00090	DB_D_12	0.806057	0.193943	0	NA	NA	NA
DB_MAG_00090	DB_D_13	0	0.339019	0.660981	NA	NA	NA
DB_MAG_00090	DB_D_14	0	0	1	NA	NA	NA
DB_MAG_00090	DB_D_15	0	0	1	NA	NA	NA
DB_MAG_00090	DB_R01_CDI_C_01_PRE	0.215502	0.0645929	0.719905	NA	NA	NA
DB_MAG_00090	DB_R01_CDI_C_03_POST	0	0	1	NA	NA	NA
DB_MAG_00090	DB_R01_CDI_C_04_POST	0	0.0138953	0.986105	NA	NA	NA
DB_MAG_00090	DB_R03_CDI_P_03_POST	0.0335212	0.671911	0.294568	NA	NA	NA
DB_MAG_00090	DB_R03_CDI_P_04_POST	0	0.381897	0.618103	NA	NA	NA
DB_MAG_00090	DB_R03_CDI_P_05_POST	0	0	1	NA	NA	NA
DB_MAG_00090	DB_R03_CDI_P_06_POST	0	0	1	NA	NA	NA
DB_MAG_00090	DB_R03_CDI_P_07_POST	0	0.0103048	0.989695	NA	NA	NA
DB_MAG_00090	DB_R04_CDI_P_03_POST	0.434473	0.198039	0.367488	NA	NA	NA
DB_MAG_00090	DB_R04_CDI_P_05_POST	0	0	1	NA	NA	NA
DB_MAG_00090	DB_R04_CDI_P_06_POST	0	0	1	NA	NA	NA
DB_MAG_00090	DB_R04_CDI_P_07_POST	0	0	1	NA	NA	NA
DB_MAG_00090	DB_R04_CDI_P_08_POST	0	1	0	NA	NA	NA
DB_MAG_00090	DB_R04_CDI_P_09_POST	0	0	1	NA	NA	NA
DB_MAG_00090	DB_R05_UC_P_03_POST	0.653081	0.155193	0.191726	NA	NA	NA
DB_MAG_00090	DB_R05_UC_P_05_POST	0.533178	0	0.466822	NA	NA	NA
DB_MAG_00094	DB_D_02	1	0	NA	NA	NA	NA
DB_MAG_00094	DB_D_05	1	0	NA	NA	NA	NA
DB_MAG_00094	DB_D_14	1	0	NA	NA	NA	NA
DB_MAG_00094	DB_R01_CDI_C_03_POST	1	0	NA	NA	NA	NA
DB_MAG_00094	DB_R01_CDI_C_04_POST	1	0	NA	NA	NA	NA
DB_MAG_00094	DB_R01_CDI_C_05_POST	1	0	NA	NA	NA	NA
DB_MAG_00094	DB_R01_CDI_C_06_POST	0	1	NA	NA	NA	NA
DB_MAG_00094	DB_R01_CDI_C_07_POST	1	0	NA	NA	NA	NA
DB_MAG_00094	DB_R03_CDI_P_03_POST	1	0	NA	NA	NA	NA
DB_MAG_00094	DB_R03_CDI_P_04_POST	1	0	NA	NA	NA	NA
DB_MAG_00094	DB_R03_CDI_P_05_POST	1	0	NA	NA	NA	NA
DB_MAG_00094	DB_R03_CDI_P_07_POST	0.971981	0.0280185	NA	NA	NA	NA
DB_MAG_00094	DB_R04_CDI_P_04_POST	1	0	NA	NA	NA	NA
DB_MAG_00094	DB_R04_CDI_P_05_POST	1	0	NA	NA	NA	NA
DB_MAG_00094	DB_R04_CDI_P_06_POST	1	0	NA	NA	NA	NA
DB_MAG_00094	DB_R05_UC_P_05_POST	1	0	NA	NA	NA	NA
DB_MAG_00095	DB_D_01	0	1	NA	NA	NA	NA
DB_MAG_00095	DB_D_12	0	1	NA	NA	NA	NA
DB_MAG_00095	DB_R01_CDI_C_01_PRE	1	0	NA	NA	NA	NA
DB_MAG_00095	DB_R01_CDI_C_03_POST	0	1	NA	NA	NA	NA
DB_MAG_00095	DB_R01_CDI_C_04_POST	0	1	NA	NA	NA	NA
DB_MAG_00095	DB_R01_CDI_C_05_POST	0	1	NA	NA	NA	NA
DB_MAG_00095	DB_R01_CDI_C_07_POST	0	1	NA	NA	NA	NA
DB_MAG_00095	DB_R03_CDI_P_08_POST	0	1	NA	NA	NA	NA
DB_MAG_00098	DB_D_01	1	0	NA	NA	NA	NA
DB_MAG_00098	DB_D_11	1	0	NA	NA	NA	NA
DB_MAG_00098	DB_D_12	1	0	NA	NA	NA	NA
DB_MAG_00098	DB_D_13	1	0	NA	NA	NA	NA
DB_MAG_00098	DB_R04_CDI_P_09_POST	0	1	NA	NA	NA	NA
DB_MAG_00101	DB_D_01	1	0	NA	NA	NA	NA
DB_MAG_00101	DB_D_03	1	0	NA	NA	NA	NA
DB_MAG_00101	DB_D_04	1	0	NA	NA	NA	NA
DB_MAG_00101	DB_D_05	0.891686	0.108314	NA	NA	NA	NA
DB_MAG_00101	DB_D_06	1	0	NA	NA	NA	NA
DB_MAG_00101	DB_D_07	1	0	NA	NA	NA	NA
DB_MAG_00101	DB_D_08	1	0	NA	NA	NA	NA
DB_MAG_00101	DB_D_09	1	0	NA	NA	NA	NA
DB_MAG_00101	DB_D_10	1	0	NA	NA	NA	NA
DB_MAG_00101	DB_D_11	1	0	NA	NA	NA	NA
DB_MAG_00101	DB_D_12	0.615744	0.384256	NA	NA	NA	NA
DB_MAG_00101	DB_D_13	1	0	NA	NA	NA	NA
DB_MAG_00101	DB_D_14	1	0	NA	NA	NA	NA
DB_MAG_00101	DB_D_15	1	0	NA	NA	NA	NA
DB_MAG_00101	DB_R01_CDI_C_01_PRE	0.584726	0.415274	NA	NA	NA	NA
DB_MAG_00101	DB_R01_CDI_C_02_PRE	1	0	NA	NA	NA	NA
DB_MAG_00101	DB_R01_CDI_C_03_POST	0.515593	0.484407	NA	NA	NA	NA
DB_MAG_00101	DB_R01_CDI_C_04_POST	0.0437257	0.956274	NA	NA	NA	NA
DB_MAG_00101	DB_R01_CDI_C_05_POST	1	0	NA	NA	NA	NA
DB_MAG_00101	DB_R01_CDI_C_07_POST	1	0	NA	NA	NA	NA
DB_MAG_00101	DB_R03_CDI_P_01_PRE	1	0	NA	NA	NA	NA
DB_MAG_00101	DB_R03_CDI_P_03_POST	0.816378	0.183622	NA	NA	NA	NA
DB_MAG_00101	DB_R03_CDI_P_04_POST	0.949368	0.0506321	NA	NA	NA	NA
DB_MAG_00101	DB_R03_CDI_P_05_POST	0.976489	0.0235115	NA	NA	NA	NA
DB_MAG_00101	DB_R03_CDI_P_07_POST	1	0	NA	NA	NA	NA
DB_MAG_00101	DB_R03_CDI_P_08_POST	0.934995	0.0650054	NA	NA	NA	NA
DB_MAG_00101	DB_R04_CDI_P_03_POST	0.880072	0.119928	NA	NA	NA	NA
DB_MAG_00101	DB_R04_CDI_P_04_POST	1	0	NA	NA	NA	NA
DB_MAG_00101	DB_R04_CDI_P_05_POST	0.952162	0.0478381	NA	NA	NA	NA
DB_MAG_00101	DB_R04_CDI_P_06_POST	0.809107	0.190893	NA	NA	NA	NA
DB_MAG_00101	DB_R04_CDI_P_07_POST	1	0	NA	NA	NA	NA
DB_MAG_00101	DB_R05_UC_P_02_POST	1	0	NA	NA	NA	NA
DB_MAG_00101	DB_R05_UC_P_03_POST	0.359312	0.640688	NA	NA	NA	NA
DB_MAG_00101	DB_R05_UC_P_06_POST	1	0	NA	NA	NA	NA
DB_MAG_00102	DB_D_11	0	0.102323	0.0757397	0.810239	0.0116983	NA
DB_MAG_00102	DB_D_12	0.0190088	0.0888746	0.0595725	0.755274	0.07727	NA
DB_MAG_00102	DB_D_14	0.0557051	0.913302	0.0309925	0	0	NA
DB_MAG_00102	DB_D_15	0.028735	0.926985	0.04428	0	0	NA
DB_MAG_00102	DB_R01_CDI_C_02_PRE	0	1	0	0	0	NA
DB_MAG_00102	DB_R01_CDI_C_03_POST	0.617781	0	0.078508	0	0.303711	NA
DB_MAG_00102	DB_R01_CDI_C_04_POST	0.476396	0	0.0501669	0	0.473437	NA
DB_MAG_00102	DB_R01_CDI_C_05_POST	0.655472	0	0.0251263	0.0274276	0.291974	NA
DB_MAG_00102	DB_R01_CDI_C_07_POST	0.775939	0	0.0233816	0	0.20068	NA
DB_MAG_00102	DB_R02_CDI_C_02_PRE	0	1	0	0	0	NA
DB_MAG_00102	DB_R02_CDI_C_03_POST	0	0.740238	0.259762	0	0	NA
DB_MAG_00102	DB_R02_CDI_C_04_POST	0.251198	0	0.0237112	0	0.725091	NA
DB_MAG_00102	DB_R02_CDI_C_05_POST	0.161005	0	0.0664116	0	0.772583	NA
DB_MAG_00102	DB_R02_CDI_C_06_POST	0.249362	0	0.153531	0	0.597107	NA
DB_MAG_00102	DB_R03_CDI_P_02_PRE	0	1	0	0	0	NA
DB_MAG_00102	DB_R03_CDI_P_03_POST	0	0.942965	0.057035	0	0	NA
DB_MAG_00102	DB_R03_CDI_P_04_POST	0	0.974509	0.0254907	0	0	NA
DB_MAG_00102	DB_R03_CDI_P_05_POST	0	0.974267	0.0257331	0	0	NA
DB_MAG_00102	DB_R03_CDI_P_06_POST	0	0.867744	0.0418225	0.0904331	0	NA
DB_MAG_00102	DB_R03_CDI_P_07_POST	0.0116876	0.755918	0.135365	0	0.0970293	NA
DB_MAG_00102	DB_R03_CDI_P_08_POST	0	0.872905	0.0412523	0.0858426	0	NA
DB_MAG_00102	DB_R04_CDI_P_01_PRE	0	1	0	0	0	NA
DB_MAG_00102	DB_R04_CDI_P_03_POST	0.182301	0.0720484	0.27744	0.119497	0.348713	NA
DB_MAG_00102	DB_R04_CDI_P_04_POST	0.0279255	0.0604405	0.431829	0.4652	0.0146049	NA
DB_MAG_00102	DB_R04_CDI_P_05_POST	0.225915	0	0.101024	0	0.673061	NA
DB_MAG_00102	DB_R04_CDI_P_06_POST	0.156158	0	0.248528	0.532707	0.0626071	NA
DB_MAG_00102	DB_R04_CDI_P_07_POST	0	0.352722	0.374837	0.272441	0	NA
DB_MAG_00102	DB_R04_CDI_P_09_POST	0	1	0	0	0	NA
DB_MAG_00102	DB_R05_UC_P_02_POST	0.177445	0.023103	0.0688418	0	0.73061	NA
DB_MAG_00102	DB_R05_UC_P_03_POST	0.5434	0	0.0604862	0.236911	0.159203	NA
DB_MAG_00102	DB_R05_UC_P_04_POST	0.113676	0.0726295	0.0311019	0.709699	0.0728932	NA
DB_MAG_00102	DB_R05_UC_P_06_POST	0.653046	0	0.0254751	0	0.321479	NA
DB_MAG_00104	DB_D_01	0	0	0.0938335	0.906167	NA	NA
DB_MAG_00104	DB_D_02	0	0	0.147954	0.852046	NA	NA
DB_MAG_00104	DB_D_03	0.0390447	0	0.194407	0.766548	NA	NA
DB_MAG_00104	DB_D_04	0.0106907	0.129901	0.174224	0.685185	NA	NA
DB_MAG_00104	DB_D_05	0	0	0.166678	0.833322	NA	NA
DB_MAG_00104	DB_D_06	0	0.0116669	0.0459043	0.942429	NA	NA
DB_MAG_00104	DB_D_07	0	0.030198	0.390028	0.579774	NA	NA
DB_MAG_00104	DB_D_08	0	0.0152286	0.177584	0.807188	NA	NA
DB_MAG_00104	DB_D_09	0.0140712	0.0691056	0.279821	0.637002	NA	NA
DB_MAG_00104	DB_D_10	0	0.10677	0.466355	0.426876	NA	NA
DB_MAG_00104	DB_D_11	0	0	0.244573	0.755427	NA	NA
DB_MAG_00104	DB_D_12	0	0.0497306	0.199445	0.750825	NA	NA
DB_MAG_00104	DB_D_13	0.0465551	0.107691	0	0.845754	NA	NA
DB_MAG_00104	DB_D_14	0.0961683	0.176549	0.133874	0.593408	NA	NA
DB_MAG_00104	DB_D_15	0.0251807	0.0345186	0.170972	0.769328	NA	NA
DB_MAG_00104	DB_R03_CDI_P_03_POST	0	0.0734327	0.0891926	0.837375	NA	NA
DB_MAG_00104	DB_R03_CDI_P_04_POST	0	0	0.713517	0.286483	NA	NA
DB_MAG_00104	DB_R03_CDI_P_05_POST	0	0	0.418683	0.581317	NA	NA
DB_MAG_00104	DB_R03_CDI_P_06_POST	0	0.0758631	0.247164	0.676973	NA	NA
DB_MAG_00104	DB_R03_CDI_P_07_POST	0	0	0.0787298	0.92127	NA	NA
DB_MAG_00104	DB_R03_CDI_P_08_POST	0.0355841	0	0.589281	0.375135	NA	NA
DB_MAG_00104	DB_R04_CDI_P_03_POST	0.129986	0.0385077	0.130673	0.700833	NA	NA
DB_MAG_00104	DB_R04_CDI_P_04_POST	0	0.180997	0.260814	0.558189	NA	NA
DB_MAG_00104	DB_R04_CDI_P_05_POST	0.109616	0.175121	0	0.715263	NA	NA
DB_MAG_00104	DB_R04_CDI_P_06_POST	0	0	0.0927324	0.907268	NA	NA
DB_MAG_00104	DB_R04_CDI_P_07_POST	0	0	0.411732	0.588268	NA	NA
DB_MAG_00104	DB_R04_CDI_P_08_POST	0.971493	0.0285072	0	0	NA	NA
DB_MAG_00104	DB_R04_CDI_P_09_POST	0.0343824	0.270114	0.198302	0.497202	NA	NA
DB_MAG_00104	DB_R05_UC_P_02_POST	0.0939672	0.0335923	0.502568	0.369872	NA	NA
DB_MAG_00104	DB_R05_UC_P_03_POST	0.0209473	0.725326	0.218086	0.0356408	NA	NA
DB_MAG_00104	DB_R05_UC_P_04_POST	0	0.261754	0.0915597	0.646686	NA	NA
DB_MAG_00104	DB_R05_UC_P_05_POST	0.112901	0.156394	0.1793	0.551405	NA	NA
DB_MAG_00104	DB_R05_UC_P_06_POST	0.108698	0	0.418441	0.472861	NA	NA
DB_MAG_00105	DB_D_01	0.248195	0.751805	NA	NA	NA	NA
DB_MAG_00105	DB_D_02	0	1	NA	NA	NA	NA
DB_MAG_00105	DB_D_03	0.35293	0.64707	NA	NA	NA	NA
DB_MAG_00105	DB_D_04	0	1	NA	NA	NA	NA
DB_MAG_00105	DB_D_05	0	1	NA	NA	NA	NA
DB_MAG_00105	DB_D_06	0	1	NA	NA	NA	NA
DB_MAG_00105	DB_D_07	0	1	NA	NA	NA	NA
DB_MAG_00105	DB_D_08	0.582281	0.417719	NA	NA	NA	NA
DB_MAG_00105	DB_D_09	0.192984	0.807016	NA	NA	NA	NA
DB_MAG_00105	DB_D_10	0	1	NA	NA	NA	NA
DB_MAG_00105	DB_D_11	0	1	NA	NA	NA	NA
DB_MAG_00105	DB_D_12	0.742267	0.257733	NA	NA	NA	NA
DB_MAG_00105	DB_D_13	0.0281078	0.971892	NA	NA	NA	NA
DB_MAG_00105	DB_D_14	0	1	NA	NA	NA	NA
DB_MAG_00105	DB_D_15	0	1	NA	NA	NA	NA
DB_MAG_00105	DB_R01_CDI_C_01_PRE	0.368446	0.631554	NA	NA	NA	NA
DB_MAG_00105	DB_R01_CDI_C_02_PRE	0	1	NA	NA	NA	NA
DB_MAG_00105	DB_R01_CDI_C_03_POST	0	1	NA	NA	NA	NA
DB_MAG_00105	DB_R01_CDI_C_06_POST	0	1	NA	NA	NA	NA
DB_MAG_00105	DB_R01_CDI_C_07_POST	0	1	NA	NA	NA	NA
DB_MAG_00105	DB_R03_CDI_P_04_POST	0	1	NA	NA	NA	NA
DB_MAG_00105	DB_R03_CDI_P_05_POST	0	1	NA	NA	NA	NA
DB_MAG_00105	DB_R04_CDI_P_01_PRE	0	1	NA	NA	NA	NA
DB_MAG_00105	DB_R04_CDI_P_03_POST	0.0910375	0.908962	NA	NA	NA	NA
DB_MAG_00105	DB_R04_CDI_P_05_POST	0	1	NA	NA	NA	NA
DB_MAG_00105	DB_R04_CDI_P_08_POST	0	1	NA	NA	NA	NA
DB_MAG_00105	DB_R04_CDI_P_09_POST	0	1	NA	NA	NA	NA
DB_MAG_00105	DB_R05_UC_P_02_POST	0.149307	0.850693	NA	NA	NA	NA
DB_MAG_00105	DB_R05_UC_P_03_POST	0.129304	0.870696	NA	NA	NA	NA
DB_MAG_00105	DB_R05_UC_P_04_POST	0.482631	0.517369	NA	NA	NA	NA
DB_MAG_00105	DB_R05_UC_P_05_POST	0	1	NA	NA	NA	NA
DB_MAG_00105	DB_R05_UC_P_06_POST	0.58817	0.41183	NA	NA	NA	NA
DB_MAG_00106	DB_D_01	0	0	0	1	NA	NA
DB_MAG_00106	DB_D_02	0	0	0	1	NA	NA
DB_MAG_00106	DB_D_03	0	0	0	1	NA	NA
DB_MAG_00106	DB_D_04	0	0	0	1	NA	NA
DB_MAG_00106	DB_D_05	0	0	0	1	NA	NA
DB_MAG_00106	DB_D_06	0	0	0	1	NA	NA
DB_MAG_00106	DB_D_07	0	0	0	1	NA	NA
DB_MAG_00106	DB_D_08	0	0	0	1	NA	NA
DB_MAG_00106	DB_D_09	0	0	0	1	NA	NA
DB_MAG_00106	DB_D_10	0	0	0	1	NA	NA
DB_MAG_00106	DB_D_11	0	0	0	1	NA	NA
DB_MAG_00106	DB_D_12	0	0	0	1	NA	NA
DB_MAG_00106	DB_D_13	0	0	0	1	NA	NA
DB_MAG_00106	DB_D_14	0	0.41113	0.58887	0	NA	NA
DB_MAG_00106	DB_D_15	0	0	0	1	NA	NA
DB_MAG_00106	DB_R03_CDI_P_04_POST	0.131245	0	0.868755	0	NA	NA
DB_MAG_00106	DB_R03_CDI_P_05_POST	0	0	1	0	NA	NA
DB_MAG_00106	DB_R03_CDI_P_06_POST	0	0.105876	0.894124	0	NA	NA
DB_MAG_00106	DB_R03_CDI_P_07_POST	1	0	0	0	NA	NA
DB_MAG_00106	DB_R03_CDI_P_08_POST	0	0	0	1	NA	NA
DB_MAG_00106	DB_R04_CDI_P_09_POST	0	1	0	0	NA	NA
DB_MAG_00107	DB_D_01	0	0.644128	0.0426157	0.313257	NA	NA
DB_MAG_00107	DB_D_02	0	0	1	0	NA	NA
DB_MAG_00107	DB_D_03	0	0.256041	0.743959	0	NA	NA
DB_MAG_00107	DB_D_04	0	0	0.916862	0.0831385	NA	NA
DB_MAG_00107	DB_D_05	0	0.190495	0.563376	0.246129	NA	NA
DB_MAG_00107	DB_D_06	0	0	1	0	NA	NA
DB_MAG_00107	DB_D_07	0	0.560254	0.439746	0	NA	NA
DB_MAG_00107	DB_D_08	0	0.728361	0.271639	0	NA	NA
DB_MAG_00107	DB_D_09	0	0.490207	0.359306	0.150487	NA	NA
DB_MAG_00107	DB_D_10	0	0.22422	0.0354485	0.740331	NA	NA
DB_MAG_00107	DB_D_11	0	0.704763	0.295237	0	NA	NA
DB_MAG_00107	DB_D_12	0.315319	0	0.0757895	0.608892	NA	NA
DB_MAG_00107	DB_D_13	0	0.889687	0.110313	0	NA	NA
DB_MAG_00107	DB_D_14	0.0580172	0.695102	0.181076	0.0658051	NA	NA
DB_MAG_00107	DB_D_15	0	0.686394	0.313606	0	NA	NA
DB_MAG_00107	DB_R01_CDI_C_01_PRE	0.663159	0	0	0.336841	NA	NA
DB_MAG_00107	DB_R01_CDI_C_02_PRE	0.862892	0	0	0.137108	NA	NA
DB_MAG_00107	DB_R01_CDI_C_03_POST	0	0	1	0	NA	NA
DB_MAG_00107	DB_R01_CDI_C_04_POST	0.129822	0.545854	0.308333	0.015991	NA	NA
DB_MAG_00107	DB_R01_CDI_C_05_POST	0	0	0.557147	0.442853	NA	NA
DB_MAG_00107	DB_R01_CDI_C_06_POST	0	0.463859	0.536141	0	NA	NA
DB_MAG_00107	DB_R01_CDI_C_07_POST	0	0.2012	0.7988	0	NA	NA
DB_MAG_00107	DB_R02_CDI_C_03_POST	0	0.596829	0.323387	0.0797835	NA	NA
DB_MAG_00107	DB_R03_CDI_P_03_POST	0.11233	0.205734	0.145994	0.535941	NA	NA
DB_MAG_00107	DB_R03_CDI_P_04_POST	0	0.488507	0.511493	0	NA	NA
DB_MAG_00107	DB_R03_CDI_P_05_POST	0	0.127795	0.872205	0	NA	NA
DB_MAG_00107	DB_R03_CDI_P_06_POST	0	0.489041	0.510959	0	NA	NA
DB_MAG_00107	DB_R03_CDI_P_07_POST	0	0.078249	0.921751	0	NA	NA
DB_MAG_00107	DB_R03_CDI_P_08_POST	0	0.0370756	0.962924	0	NA	NA
DB_MAG_00107	DB_R04_CDI_P_03_POST	0.0103229	0.196594	0.122892	0.670191	NA	NA
DB_MAG_00107	DB_R04_CDI_P_04_POST	0.0141141	0.0189704	0	0.966916	NA	NA
DB_MAG_00107	DB_R04_CDI_P_05_POST	0	0.617826	0.111783	0.270392	NA	NA
DB_MAG_00107	DB_R04_CDI_P_06_POST	0.045998	0.0595549	0.0784076	0.816039	NA	NA
DB_MAG_00107	DB_R04_CDI_P_07_POST	0	0.837228	0.135277	0.0274944	NA	NA
DB_MAG_00107	DB_R04_CDI_P_08_POST	0.17819	0	0.0263583	0.795452	NA	NA
DB_MAG_00107	DB_R04_CDI_P_09_POST	0	0	0.0197766	0.980223	NA	NA
DB_MAG_00107	DB_R05_UC_P_02_POST	0.0823865	0.428966	0.488648	0	NA	NA
DB_MAG_00107	DB_R05_UC_P_03_POST	0.101973	0.23475	0.593775	0.0695013	NA	NA
DB_MAG_00107	DB_R05_UC_P_04_POST	0	0.373242	0.626758	0	NA	NA
DB_MAG_00107	DB_R05_UC_P_05_POST	0	0.556407	0.443593	0	NA	NA
DB_MAG_00107	DB_R05_UC_P_06_POST	0.181747	0.250533	0.0683967	0.499323	NA	NA
DB_MAG_00110	DB_D_01	0.833468	0.0428399	0.123692	NA	NA	NA
DB_MAG_00110	DB_D_02	0.852126	0.0247732	0.123101	NA	NA	NA
DB_MAG_00110	DB_D_03	0.859387	0.0331846	0.107428	NA	NA	NA
DB_MAG_00110	DB_D_04	0.840733	0.0477869	0.11148	NA	NA	NA
DB_MAG_00110	DB_D_05	0.852555	0.0380925	0.109353	NA	NA	NA
DB_MAG_00110	DB_D_06	0.977941	0	0.0220595	NA	NA	NA
DB_MAG_00110	DB_D_07	0.88883	0.0197362	0.0914339	NA	NA	NA
DB_MAG_00110	DB_D_08	0.86543	0.0469468	0.0876234	NA	NA	NA
DB_MAG_00110	DB_D_09	0.852436	0.0369894	0.110575	NA	NA	NA
DB_MAG_00110	DB_D_10	0.982346	0	0.0176541	NA	NA	NA
DB_MAG_00110	DB_D_11	0.853842	0.0357195	0.110438	NA	NA	NA
DB_MAG_00110	DB_D_12	0.799381	0.099666	0.100953	NA	NA	NA
DB_MAG_00110	DB_D_13	0.968535	0	0.0314649	NA	NA	NA
DB_MAG_00110	DB_D_14	0.909093	0.0124172	0.0784894	NA	NA	NA
DB_MAG_00110	DB_D_15	0.909907	0.0116302	0.0784625	NA	NA	NA
DB_MAG_00110	DB_R01_CDI_C_01_PRE	0	1	0	NA	NA	NA
DB_MAG_00110	DB_R01_CDI_C_02_PRE	0.0156776	0.802922	0.1814	NA	NA	NA
DB_MAG_00110	DB_R01_CDI_C_03_POST	1	0	0	NA	NA	NA
DB_MAG_00110	DB_R01_CDI_C_04_POST	1	0	0	NA	NA	NA
DB_MAG_00110	DB_R01_CDI_C_05_POST	0.845806	0.154194	0	NA	NA	NA
DB_MAG_00110	DB_R01_CDI_C_06_POST	1	0	0	NA	NA	NA
DB_MAG_00110	DB_R01_CDI_C_07_POST	1	0	0	NA	NA	NA
DB_MAG_00110	DB_R02_CDI_C_02_PRE	1	0	0	NA	NA	NA
DB_MAG_00110	DB_R02_CDI_C_03_POST	1	0	0	NA	NA	NA
DB_MAG_00110	DB_R02_CDI_C_06_POST	0.988918	0	0.0110817	NA	NA	NA
DB_MAG_00110	DB_R03_CDI_P_03_POST	0.933776	0	0.066224	NA	NA	NA
DB_MAG_00110	DB_R03_CDI_P_04_POST	0.886723	0.0204566	0.0928206	NA	NA	NA
DB_MAG_00110	DB_R03_CDI_P_05_POST	0.939562	0	0.0604376	NA	NA	NA
DB_MAG_00110	DB_R03_CDI_P_06_POST	0.983221	0	0.0167791	NA	NA	NA
DB_MAG_00110	DB_R03_CDI_P_07_POST	0.983253	0	0.0167466	NA	NA	NA
DB_MAG_00110	DB_R03_CDI_P_08_POST	1	0	0	NA	NA	NA
DB_MAG_00110	DB_R04_CDI_P_01_PRE	0.244049	0	0.755951	NA	NA	NA
DB_MAG_00110	DB_R04_CDI_P_03_POST	1	0	0	NA	NA	NA
DB_MAG_00110	DB_R04_CDI_P_04_POST	1	0	0	NA	NA	NA
DB_MAG_00110	DB_R04_CDI_P_05_POST	1	0	0	NA	NA	NA
DB_MAG_00110	DB_R04_CDI_P_06_POST	1	0	0	NA	NA	NA
DB_MAG_00110	DB_R04_CDI_P_08_POST	0.989708	0	0.0102917	NA	NA	NA
DB_MAG_00110	DB_R04_CDI_P_09_POST	1	0	0	NA	NA	NA
DB_MAG_00110	DB_R05_UC_P_02_POST	0.881531	0.0303387	0.0881301	NA	NA	NA
DB_MAG_00110	DB_R05_UC_P_03_POST	0.837535	0.0793265	0.0831389	NA	NA	NA
DB_MAG_00110	DB_R05_UC_P_04_POST	0.856527	0.12669	0.0167832	NA	NA	NA
DB_MAG_00110	DB_R05_UC_P_05_POST	1	0	0	NA	NA	NA
DB_MAG_00110	DB_R05_UC_P_06_POST	0.821566	0.0971375	0.0812966	NA	NA	NA
DB_MAG_00111	DB_D_01	0	0	1	NA	NA	NA
DB_MAG_00111	DB_D_02	0	0	1	NA	NA	NA
DB_MAG_00111	DB_D_03	0	0	1	NA	NA	NA
DB_MAG_00111	DB_D_04	0	0	1	NA	NA	NA
DB_MAG_00111	DB_D_05	0.153765	0.0210399	0.825195	NA	NA	NA
DB_MAG_00111	DB_D_07	0	0	1	NA	NA	NA
DB_MAG_00111	DB_D_08	0	0	1	NA	NA	NA
DB_MAG_00111	DB_D_09	0	0	1	NA	NA	NA
DB_MAG_00111	DB_D_10	0	0	1	NA	NA	NA
DB_MAG_00111	DB_D_11	0	0	1	NA	NA	NA
DB_MAG_00111	DB_D_12	0	0	1	NA	NA	NA
DB_MAG_00111	DB_D_13	0	0	1	NA	NA	NA
DB_MAG_00111	DB_D_14	0	0	1	NA	NA	NA
DB_MAG_00111	DB_D_15	0	0	1	NA	NA	NA
DB_MAG_00111	DB_R01_CDI_C_04_POST	0	0.0109372	0.989063	NA	NA	NA
DB_MAG_00111	DB_R03_CDI_P_03_POST	0.132464	0.388395	0.479142	NA	NA	NA
DB_MAG_00111	DB_R03_CDI_P_04_POST	0.770437	0.116335	0.113229	NA	NA	NA
DB_MAG_00111	DB_R03_CDI_P_05_POST	0.122908	0.877092	0	NA	NA	NA
DB_MAG_00111	DB_R03_CDI_P_06_POST	0.319231	0.188889	0.491881	NA	NA	NA
DB_MAG_00111	DB_R03_CDI_P_07_POST	0.0941139	0	0.905886	NA	NA	NA
DB_MAG_00111	DB_R03_CDI_P_08_POST	0	0	1	NA	NA	NA
DB_MAG_00111	DB_R04_CDI_P_03_POST	0	0	1	NA	NA	NA
DB_MAG_00111	DB_R04_CDI_P_04_POST	0	0	1	NA	NA	NA
DB_MAG_00111	DB_R04_CDI_P_05_POST	0.0114747	0	0.988525	NA	NA	NA
DB_MAG_00111	DB_R04_CDI_P_06_POST	0	0.264913	0.735087	NA	NA	NA
DB_MAG_00111	DB_R04_CDI_P_08_POST	0	0	1	NA	NA	NA
DB_MAG_00111	DB_R05_UC_P_03_POST	0	0	1	NA	NA	NA
DB_MAG_00111	DB_R05_UC_P_05_POST	0	0	1	NA	NA	NA
DB_MAG_00111	DB_R05_UC_P_06_POST	0.0447383	0	0.955262	NA	NA	NA
DB_MAG_00113	DB_D_01	0	0.0773852	0.609019	0.313596	0	NA
DB_MAG_00113	DB_D_02	0	0.0875622	0.737111	0.175327	0	NA
DB_MAG_00113	DB_D_03	0	0	1	0	0	NA
DB_MAG_00113	DB_D_04	0	0.34952	0.65048	0	0	NA
DB_MAG_00113	DB_D_05	0	0	0.927763	0.072237	0	NA
DB_MAG_00113	DB_D_06	0	0	1	0	0	NA
DB_MAG_00113	DB_D_07	0	0	1	0	0	NA
DB_MAG_00113	DB_D_08	0	0	0.977623	0.0223772	0	NA
DB_MAG_00113	DB_D_09	0.0103257	0.0299756	0.959699	0	0	NA
DB_MAG_00113	DB_D_10	0.408963	0	0.576825	0	0.0142121	NA
DB_MAG_00113	DB_D_11	0	0.185897	0.814103	0	0	NA
DB_MAG_00113	DB_D_12	0.14519	0.596756	0.258053	0	0	NA
DB_MAG_00113	DB_D_13	0.0227651	0.0200198	0.548633	0	0.408582	NA
DB_MAG_00113	DB_D_14	0.0551135	0.147719	0.392455	0.0890797	0.315633	NA
DB_MAG_00113	DB_D_15	0	0.0901567	0.766925	0	0.142918	NA
DB_MAG_00113	DB_R01_CDI_C_01_PRE	0.156405	0	0	0	0.843595	NA
DB_MAG_00113	DB_R01_CDI_C_03_POST	0.0564484	0	0.102314	0.841237	0	NA
DB_MAG_00113	DB_R01_CDI_C_04_POST	0.190613	0	0.439332	0.370055	0	NA
DB_MAG_00113	DB_R01_CDI_C_05_POST	0	0	1	0	0	NA
DB_MAG_00113	DB_R01_CDI_C_06_POST	0.53759	0	0.0379638	0.424446	0	NA
DB_MAG_00113	DB_R01_CDI_C_07_POST	0	0.739958	0.260042	0	0	NA
DB_MAG_00113	DB_R02_CDI_C_03_POST	0	0	1	0	0	NA
DB_MAG_00113	DB_R02_CDI_C_04_POST	0.035107	0	0.964893	0	0	NA
DB_MAG_00113	DB_R02_CDI_C_05_POST	0.706037	0.224525	0	0	0.0694381	NA
DB_MAG_00113	DB_R03_CDI_P_03_POST	0	0	1	0	0	NA
DB_MAG_00113	DB_R03_CDI_P_04_POST	0	0	1	0	0	NA
DB_MAG_00113	DB_R03_CDI_P_05_POST	0.359123	0	0	0.624309	0.0165676	NA
DB_MAG_00113	DB_R03_CDI_P_06_POST	0	0	1	0	0	NA
DB_MAG_00113	DB_R03_CDI_P_07_POST	0	0.393561	0.157742	0.224838	0.223858	NA
DB_MAG_00113	DB_R04_CDI_P_01_PRE	0	0	0.953127	0	0.0468728	NA
DB_MAG_00113	DB_R04_CDI_P_03_POST	0	0	0.0125886	0.987411	0	NA
DB_MAG_00113	DB_R04_CDI_P_04_POST	0.225042	0	0.380499	0	0.394459	NA
DB_MAG_00113	DB_R04_CDI_P_05_POST	0.0257423	0	0	0.941837	0.0324209	NA
DB_MAG_00113	DB_R04_CDI_P_06_POST	0.178496	0	0.803246	0	0.0182587	NA
DB_MAG_00113	DB_R04_CDI_P_07_POST	0.0179647	0	0.682157	0	0.299878	NA
DB_MAG_00113	DB_R04_CDI_P_08_POST	0.0628171	0.296999	0.640184	0	0	NA
DB_MAG_00113	DB_R04_CDI_P_09_POST	0	0.0473793	0.157219	0	0.795402	NA
DB_MAG_00113	DB_R05_UC_P_02_POST	0	0	0.944656	0	0.0553436	NA
DB_MAG_00113	DB_R05_UC_P_03_POST	0.274398	0	0.725602	0	0	NA
DB_MAG_00113	DB_R05_UC_P_04_POST	0	0	0.987218	0.0127823	0	NA
DB_MAG_00113	DB_R05_UC_P_05_POST	0.455001	0	0.544999	0	0	NA
DB_MAG_00113	DB_R05_UC_P_06_POST	0.707503	0.0134155	0.0699699	0	0.209112	NA
DB_MAG_00114	DB_D_01	0	0.972708	0	0.0272917	0	NA
DB_MAG_00114	DB_D_02	0	0.962924	0.0370761	0	0	NA
DB_MAG_00114	DB_D_04	0	1	0	0	0	NA
DB_MAG_00114	DB_D_05	0	1	0	0	0	NA
DB_MAG_00114	DB_D_08	0	1	0	0	0	NA
DB_MAG_00114	DB_D_09	0.0118259	0.962936	0.0252382	0	0	NA
DB_MAG_00114	DB_D_11	0	0.96379	0.0362101	0	0	NA
DB_MAG_00114	DB_D_12	0	1	0	0	0	NA
DB_MAG_00114	DB_D_13	0	1	0	0	0	NA
DB_MAG_00114	DB_D_14	0	1	0	0	0	NA
DB_MAG_00114	DB_D_15	0	0.985204	0.0147964	0	0	NA
DB_MAG_00114	DB_R01_CDI_C_03_POST	0.307153	0.600712	0.0921349	0	0	NA
DB_MAG_00114	DB_R01_CDI_C_04_POST	0.719173	0	0.258563	0.0222634	0	NA
DB_MAG_00114	DB_R01_CDI_C_05_POST	0.397756	0.45478	0.147464	0	0	NA
DB_MAG_00114	DB_R01_CDI_C_07_POST	0.045473	0	0.0573742	0.23696	0.660193	NA
DB_MAG_00114	DB_R02_CDI_C_03_POST	0.0167352	0	0	0	0.983265	NA
DB_MAG_00114	DB_R02_CDI_C_04_POST	0	0	0	1	0	NA
DB_MAG_00114	DB_R02_CDI_C_05_POST	0.812261	0	0	0.0115841	0.176155	NA
DB_MAG_00114	DB_R02_CDI_C_06_POST	0.600561	0	0.299787	0	0.0996516	NA
DB_MAG_00114	DB_R03_CDI_P_03_POST	0	0	0.354103	0.645897	0	NA
DB_MAG_00114	DB_R03_CDI_P_04_POST	0.241542	0	0.657495	0.0172728	0.0836895	NA
DB_MAG_00114	DB_R03_CDI_P_05_POST	0.399308	0.0375643	0.542311	0	0.0208167	NA
DB_MAG_00114	DB_R03_CDI_P_06_POST	0.246287	0.114921	0.564133	0	0.0746584	NA
DB_MAG_00114	DB_R03_CDI_P_07_POST	0.225399	0.157604	0.616997	0	0	NA
DB_MAG_00114	DB_R03_CDI_P_08_POST	0	0.59651	0.40349	0	0	NA
DB_MAG_00114	DB_R04_CDI_P_03_POST	0.325676	0	0.0225544	0.222459	0.42931	NA
DB_MAG_00114	DB_R04_CDI_P_04_POST	0	0.892574	0	0.107426	0	NA
DB_MAG_00114	DB_R04_CDI_P_05_POST	0.714876	0	0.285124	0	0	NA
DB_MAG_00114	DB_R04_CDI_P_06_POST	0.10776	0.244124	0.648116	0	0	NA
DB_MAG_00114	DB_R04_CDI_P_07_POST	0	0.985034	0.0149657	0	0	NA
DB_MAG_00114	DB_R04_CDI_P_08_POST	0	0	0.0121526	0.987847	0	NA
DB_MAG_00114	DB_R04_CDI_P_09_POST	0	1	0	0	0	NA
DB_MAG_00114	DB_R05_UC_P_02_POST	0.729586	0.138189	0.132225	0	0	NA
DB_MAG_00114	DB_R05_UC_P_03_POST	0	0	0.753752	0.246248	0	NA
DB_MAG_00114	DB_R05_UC_P_04_POST	0.187137	0	0.812863	0	0	NA
DB_MAG_00114	DB_R05_UC_P_06_POST	0.293568	0.418956	0.213736	0	0.0737393	NA
DB_MAG_00115	DB_D_10	0	1	0	NA	NA	NA
DB_MAG_00115	DB_D_11	0	1	0	NA	NA	NA
DB_MAG_00115	DB_D_12	0	1	0	NA	NA	NA
DB_MAG_00115	DB_D_15	0	1	0	NA	NA	NA
DB_MAG_00115	DB_R01_CDI_C_01_PRE	0.277101	0.609397	0.113501	NA	NA	NA
DB_MAG_00115	DB_R01_CDI_C_02_PRE	0.20105	0.265777	0.533173	NA	NA	NA
DB_MAG_00115	DB_R01_CDI_C_03_POST	0	0.987504	0.0124958	NA	NA	NA
DB_MAG_00115	DB_R01_CDI_C_04_POST	0	1	0	NA	NA	NA
DB_MAG_00115	DB_R01_CDI_C_05_POST	0	1	0	NA	NA	NA
DB_MAG_00115	DB_R01_CDI_C_06_POST	0.0287362	0.971264	0	NA	NA	NA
DB_MAG_00115	DB_R01_CDI_C_07_POST	0	1	0	NA	NA	NA
DB_MAG_00115	DB_R02_CDI_C_03_POST	0.0613012	0.839516	0.0991833	NA	NA	NA
DB_MAG_00115	DB_R02_CDI_C_04_POST	0	1	0	NA	NA	NA
DB_MAG_00115	DB_R02_CDI_C_05_POST	0.451814	0.489436	0.05875	NA	NA	NA
DB_MAG_00115	DB_R02_CDI_C_06_POST	0.781159	0.179015	0.0398254	NA	NA	NA
DB_MAG_00115	DB_R03_CDI_P_04_POST	0	1	0	NA	NA	NA
DB_MAG_00115	DB_R03_CDI_P_05_POST	0	1	0	NA	NA	NA
DB_MAG_00115	DB_R03_CDI_P_06_POST	0	1	0	NA	NA	NA
DB_MAG_00115	DB_R03_CDI_P_07_POST	0	1	0	NA	NA	NA
DB_MAG_00115	DB_R04_CDI_P_01_PRE	0.077658	0.268571	0.653771	NA	NA	NA
DB_MAG_00115	DB_R04_CDI_P_03_POST	0	1	0	NA	NA	NA
DB_MAG_00115	DB_R04_CDI_P_08_POST	0	1	0	NA	NA	NA
DB_MAG_00115	DB_R05_UC_P_02_POST	0	1	0	NA	NA	NA
DB_MAG_00115	DB_R05_UC_P_03_POST	0.0648821	0.935118	0	NA	NA	NA
DB_MAG_00115	DB_R05_UC_P_04_POST	0	0.830777	0.169223	NA	NA	NA
DB_MAG_00115	DB_R05_UC_P_05_POST	0	1	0	NA	NA	NA
DB_MAG_00115	DB_R05_UC_P_06_POST	0	1	0	NA	NA	NA
DB_MAG_00119	DB_D_01	0	0.397288	0.526595	0.0761169	NA	NA
DB_MAG_00119	DB_D_02	0	0.537971	0.462029	0	NA	NA
DB_MAG_00119	DB_D_03	0.0443042	0.184666	0.77103	0	NA	NA
DB_MAG_00119	DB_D_04	0	0.185466	0.7178	0.0967346	NA	NA
DB_MAG_00119	DB_D_05	0	0.433078	0.566922	0	NA	NA
DB_MAG_00119	DB_D_06	0.12182	0.361601	0.51658	0	NA	NA
DB_MAG_00119	DB_D_07	0.269957	0.34209	0.375615	0.012338	NA	NA
DB_MAG_00119	DB_D_08	0	0.239781	0.711644	0.0485751	NA	NA
DB_MAG_00119	DB_D_09	0	0.55267	0.376004	0.0713263	NA	NA
DB_MAG_00119	DB_D_10	0.262332	0.659578	0	0.0780894	NA	NA
DB_MAG_00119	DB_D_11	0	0.193639	0.75966	0.0467012	NA	NA
DB_MAG_00119	DB_D_12	0	0	1	0	NA	NA
DB_MAG_00119	DB_D_13	0.107788	0	0.892212	0	NA	NA
DB_MAG_00119	DB_D_14	0	0.362226	0.618044	0.0197296	NA	NA
DB_MAG_00119	DB_D_15	0	0.0269559	0.791805	0.181239	NA	NA
DB_MAG_00119	DB_R01_CDI_C_01_PRE	0	0	0.024953	0.975047	NA	NA
DB_MAG_00119	DB_R01_CDI_C_02_PRE	0	1	0	0	NA	NA
DB_MAG_00119	DB_R01_CDI_C_04_POST	0	0	1	0	NA	NA
DB_MAG_00119	DB_R02_CDI_C_03_POST	0	0	1	0	NA	NA
DB_MAG_00119	DB_R02_CDI_C_05_POST	0	0	1	0	NA	NA
DB_MAG_00119	DB_R02_CDI_C_06_POST	0	0.0732368	0.926763	0	NA	NA
DB_MAG_00119	DB_R03_CDI_P_03_POST	0.119625	0	0.880375	0	NA	NA
DB_MAG_00119	DB_R03_CDI_P_04_POST	0	0	1	0	NA	NA
DB_MAG_00119	DB_R03_CDI_P_05_POST	0	0	1	0	NA	NA
DB_MAG_00119	DB_R03_CDI_P_06_POST	0	0	1	0	NA	NA
DB_MAG_00119	DB_R03_CDI_P_07_POST	0	0	1	0	NA	NA
DB_MAG_00119	DB_R04_CDI_P_01_PRE	0	0.0841559	0.915844	0	NA	NA
DB_MAG_00119	DB_R04_CDI_P_03_POST	0.27976	0	0.72024	0	NA	NA
DB_MAG_00119	DB_R04_CDI_P_04_POST	0	0.294087	0.705913	0	NA	NA
DB_MAG_00119	DB_R04_CDI_P_05_POST	0	0	1	0	NA	NA
DB_MAG_00119	DB_R04_CDI_P_06_POST	0.0850326	0.392881	0.522086	0	NA	NA
DB_MAG_00119	DB_R04_CDI_P_07_POST	0.591836	0	0.309132	0.0990318	NA	NA
DB_MAG_00119	DB_R04_CDI_P_08_POST	0.300009	0.107113	0.471053	0.121825	NA	NA
DB_MAG_00119	DB_R04_CDI_P_09_POST	0.361244	0.139432	0.375909	0.123415	NA	NA
DB_MAG_00119	DB_R05_UC_P_02_POST	0.0701941	0.108399	0.805817	0.0155896	NA	NA
DB_MAG_00119	DB_R05_UC_P_03_POST	0	0.0406396	0.914673	0.0446875	NA	NA
DB_MAG_00119	DB_R05_UC_P_04_POST	0.160945	0.788548	0.0310498	0.0194579	NA	NA
DB_MAG_00119	DB_R05_UC_P_05_POST	0.0707497	0.312063	0.510901	0.106286	NA	NA
DB_MAG_00119	DB_R05_UC_P_06_POST	0	0	1	0	NA	NA
DB_MAG_00120	DB_D_01	0.0622252	0	0.937775	NA	NA	NA
DB_MAG_00120	DB_D_02	0	0	1	NA	NA	NA
DB_MAG_00120	DB_D_03	0.029125	0.0388372	0.932038	NA	NA	NA
DB_MAG_00120	DB_D_04	0.0780108	0	0.921989	NA	NA	NA
DB_MAG_00120	DB_D_05	0.342253	0	0.657747	NA	NA	NA
DB_MAG_00120	DB_D_06	0	0	1	NA	NA	NA
DB_MAG_00120	DB_D_07	0	0	1	NA	NA	NA
DB_MAG_00120	DB_D_08	0	0.0196435	0.980356	NA	NA	NA
DB_MAG_00120	DB_D_09	0	0	1	NA	NA	NA
DB_MAG_00120	DB_D_10	0	0	1	NA	NA	NA
DB_MAG_00120	DB_D_11	0.231088	0.0230255	0.745886	NA	NA	NA
DB_MAG_00120	DB_D_12	0.325902	0	0.674098	NA	NA	NA
DB_MAG_00120	DB_D_13	0	0	1	NA	NA	NA
DB_MAG_00120	DB_D_14	0	0.177608	0.822392	NA	NA	NA
DB_MAG_00120	DB_D_15	0	0	1	NA	NA	NA
DB_MAG_00120	DB_R01_CDI_C_03_POST	0	0	1	NA	NA	NA
DB_MAG_00120	DB_R01_CDI_C_04_POST	0	0	1	NA	NA	NA
DB_MAG_00120	DB_R01_CDI_C_05_POST	0.230264	0	0.769736	NA	NA	NA
DB_MAG_00120	DB_R01_CDI_C_06_POST	0	0	1	NA	NA	NA
DB_MAG_00120	DB_R01_CDI_C_07_POST	0.0394094	0	0.960591	NA	NA	NA
DB_MAG_00120	DB_R02_CDI_C_03_POST	0	0	1	NA	NA	NA
DB_MAG_00120	DB_R02_CDI_C_04_POST	0.0852153	0	0.914785	NA	NA	NA
DB_MAG_00120	DB_R02_CDI_C_05_POST	0	0.853075	0.146925	NA	NA	NA
DB_MAG_00120	DB_R03_CDI_P_03_POST	0.425799	0.453922	0.120279	NA	NA	NA
DB_MAG_00120	DB_R03_CDI_P_04_POST	0.0459331	0.865206	0.0888604	NA	NA	NA
DB_MAG_00120	DB_R03_CDI_P_05_POST	0	0.907742	0.0922577	NA	NA	NA
DB_MAG_00120	DB_R03_CDI_P_06_POST	0	0.858439	0.141561	NA	NA	NA
DB_MAG_00120	DB_R03_CDI_P_07_POST	0	0.906242	0.0937576	NA	NA	NA
DB_MAG_00120	DB_R03_CDI_P_08_POST	0	0.93781	0.0621902	NA	NA	NA
DB_MAG_00120	DB_R04_CDI_P_03_POST	0	0.0106493	0.989351	NA	NA	NA
DB_MAG_00120	DB_R04_CDI_P_04_POST	0	0	1	NA	NA	NA
DB_MAG_00120	DB_R04_CDI_P_05_POST	0	0	1	NA	NA	NA
DB_MAG_00120	DB_R04_CDI_P_06_POST	0.464805	0	0.535195	NA	NA	NA
DB_MAG_00120	DB_R04_CDI_P_07_POST	0	0	1	NA	NA	NA
DB_MAG_00120	DB_R04_CDI_P_08_POST	0.0274704	0.254536	0.717993	NA	NA	NA
DB_MAG_00120	DB_R04_CDI_P_09_POST	0	0	1	NA	NA	NA
DB_MAG_00120	DB_R05_UC_P_02_POST	0.0145792	0	0.985421	NA	NA	NA
DB_MAG_00120	DB_R05_UC_P_03_POST	0	0	1	NA	NA	NA
DB_MAG_00120	DB_R05_UC_P_04_POST	0	1	0	NA	NA	NA
DB_MAG_00120	DB_R05_UC_P_05_POST	0	0.0106456	0.989354	NA	NA	NA
DB_MAG_00120	DB_R05_UC_P_06_POST	0.736135	0.152343	0.111522	NA	NA	NA
DB_MAG_00122	DB_D_01	0	0	1	NA	NA	NA
DB_MAG_00122	DB_D_02	0	0.0166755	0.983325	NA	NA	NA
[truncated: 1,611 more rows]
