# Supplementary material for: Metabolic independence drives gut microbial colonization and resilience in health and disease
Source: Genome Biol. 2023 Apr 17;24:78. doi: 10.1186/s13059-023-02924-x (PMC10108530; doi:10.1186/s13059-023-02924-x)
Supplement: Supplementary file 8 — Additional file 8. MAG/recipient pair colonization outcomes and MAG mean coverage in the 2nd and 3rd quartiles in stool samples used for transplantation. [file 13059_2023_2924_MOESM8_ESM.xlsx]

## Sheet: Genome - colonization outcomes
MAG	recipient	outcome	transplant_sample	transplant_mean_cov_Q2Q3
CP_MAG_00004	R04	colonization	CP_D_14	0.322597
CP_MAG_00005	R01	colonization	CP_D_09	0.0799657
CP_MAG_00005	R02	colonization	CP_D_10	2.51608
CP_MAG_00006	R01	colonization	CP_D_09	3.2134
CP_MAG_00008	R03	no_colonization	CP_D_15	0.330994
CP_MAG_00008	R04	colonization	CP_D_14	12.6555
CP_MAG_00009	R01	colonization	CP_D_09	2.98907
CP_MAG_00009	R03	no_colonization	CP_D_15	24.8055
CP_MAG_00011	R01	no_colonization	CP_D_09	0.473128
CP_MAG_00011	R02	no_colonization	CP_D_10	3.46351
CP_MAG_00011	R03	no_colonization	CP_D_15	2.59982
CP_MAG_00011	R04	no_colonization	CP_D_14	2.87148
CP_MAG_00011	R05	colonization	CP_D_08	15.7625
CP_MAG_00015	R01	colonization	CP_D_09	15.6511
CP_MAG_00015	R02	colonization	CP_D_10	35.0957
CP_MAG_00015	R03	colonization	CP_D_15	28.6257
CP_MAG_00015	R05	colonization	CP_D_08	74.0818
CP_MAG_00017	R03	colonization	CP_D_15	4.33917
CP_MAG_00018	R03	colonization	CP_D_15	0.943802
CP_MAG_00018	R05	colonization	CP_D_08	24.6733
CP_MAG_00024	R03	colonization	CP_D_15	42.588
CP_MAG_00024	R05	no_colonization	CP_D_08	48.8459
CP_MAG_00025	R01	colonization	CP_D_09	7.04276
CP_MAG_00025	R03	no_colonization	CP_D_15	37.6426
CP_MAG_00025	R05	colonization	CP_D_08	12.3631
CP_MAG_00027	R01	colonization	CP_D_09	25.2911
CP_MAG_00027	R02	colonization	CP_D_10	19.9558
CP_MAG_00027	R05	colonization	CP_D_08	23.361
CP_MAG_00029	R01	no_colonization	CP_D_09	0.43705
CP_MAG_00029	R03	no_colonization	CP_D_15	3.08578
CP_MAG_00029	R05	no_colonization	CP_D_08	4.98671
CP_MAG_00031	R01	colonization	CP_D_09	186.196
CP_MAG_00031	R02	colonization	CP_D_10	202.432
CP_MAG_00031	R03	colonization	CP_D_15	249.117
CP_MAG_00031	R05	colonization	CP_D_08	114.947
CP_MAG_00034	R02	colonization	CP_D_10	65.9341
CP_MAG_00034	R03	colonization	CP_D_15	77.5656
CP_MAG_00034	R05	colonization	CP_D_08	156.939
CP_MAG_00037	R01	colonization	CP_D_09	0.240333
CP_MAG_00037	R03	no_colonization	CP_D_15	1.23178
CP_MAG_00038	R01	colonization	CP_D_09	0.889731
CP_MAG_00038	R03	no_colonization	CP_D_15	7.80626
CP_MAG_00041	R02	colonization	CP_D_10	166.332
CP_MAG_00041	R03	colonization	CP_D_15	56.8846
CP_MAG_00041	R05	colonization	CP_D_08	289.113
CP_MAG_00043	R01	colonization	CP_D_09	5.90824
CP_MAG_00043	R03	no_colonization	CP_D_15	5.78329
CP_MAG_00043	R05	no_colonization	CP_D_08	0.201784
CP_MAG_00044	R01	colonization	CP_D_09	0.0494616
CP_MAG_00044	R02	colonization	CP_D_10	3.37386
CP_MAG_00044	R03	no_colonization	CP_D_15	1.73789
CP_MAG_00049	R01	colonization	CP_D_09	7.89635
CP_MAG_00049	R02	colonization	CP_D_10	13.6768
CP_MAG_00049	R03	colonization	CP_D_15	7.72992
CP_MAG_00052	R01	colonization	CP_D_09	5.75387
CP_MAG_00052	R02	colonization	CP_D_10	9.28948
CP_MAG_00052	R03	colonization	CP_D_15	18.4592
CP_MAG_00052	R04	colonization	CP_D_14	25.9125
CP_MAG_00052	R05	colonization	CP_D_08	33.3355
CP_MAG_00053	R01	colonization	CP_D_09	10.2401
CP_MAG_00053	R05	no_colonization	CP_D_08	3.86659
CP_MAG_00056	R02	no_colonization	CP_D_10	0.746972
CP_MAG_00056	R03	no_colonization	CP_D_15	3.5637
CP_MAG_00056	R04	no_colonization	CP_D_14	0.621867
CP_MAG_00056	R05	no_colonization	CP_D_08	1.50864
CP_MAG_00057	R01	colonization	CP_D_09	10.7846
CP_MAG_00057	R02	colonization	CP_D_10	3.90779
CP_MAG_00057	R05	colonization	CP_D_08	4.96866
CP_MAG_00062	R03	colonization	CP_D_15	8.16942
CP_MAG_00063	R02	colonization	CP_D_10	342.07
CP_MAG_00063	R03	no_colonization	CP_D_15	170.948
CP_MAG_00067	R02	no_colonization	CP_D_10	1.65157
CP_MAG_00067	R03	no_colonization	CP_D_15	0.23077
CP_MAG_00067	R04	no_colonization	CP_D_14	4.21068
CP_MAG_00068	R01	colonization	CP_D_09	2.09899
CP_MAG_00068	R05	no_colonization	CP_D_08	1.33696
CP_MAG_00070	R01	colonization	CP_D_09	4.66812
CP_MAG_00070	R03	colonization	CP_D_15	15.0672
CP_MAG_00070	R05	colonization	CP_D_08	6.82536
CP_MAG_00072	R01	colonization	CP_D_09	4.72856
CP_MAG_00072	R02	colonization	CP_D_10	17.0791
CP_MAG_00072	R03	colonization	CP_D_15	12.8534
CP_MAG_00074	R01	colonization	CP_D_09	1.44326
CP_MAG_00074	R02	colonization	CP_D_10	14.5183
CP_MAG_00074	R03	colonization	CP_D_15	5.92633
CP_MAG_00075	R01	colonization	CP_D_09	3.78735
CP_MAG_00075	R02	colonization	CP_D_10	6.84733
CP_MAG_00075	R03	colonization	CP_D_15	4.98947
CP_MAG_00080	R01	colonization	CP_D_09	19.5617
CP_MAG_00080	R03	colonization	CP_D_15	13.5425
CP_MAG_00084	R01	colonization	CP_D_09	27.8758
CP_MAG_00084	R02	colonization	CP_D_10	49.9154
CP_MAG_00084	R03	no_colonization	CP_D_15	43.1542
CP_MAG_00084	R04	no_colonization	CP_D_14	4.23821
CP_MAG_00084	R05	colonization	CP_D_08	32.9695
CP_MAG_00086	R01	colonization	CP_D_09	6.59267
CP_MAG_00086	R02	colonization	CP_D_10	8.57704
CP_MAG_00086	R04	colonization	CP_D_14	7.91317
CP_MAG_00093	R01	colonization	CP_D_09	60.7971
CP_MAG_00093	R02	colonization	CP_D_10	63.4644
CP_MAG_00093	R03	colonization	CP_D_15	31.0331
CP_MAG_00093	R05	colonization	CP_D_08	35.9489
CP_MAG_00098	R01	colonization	CP_D_09	17.2282
CP_MAG_00098	R02	colonization	CP_D_10	8.20375
CP_MAG_00098	R04	colonization	CP_D_14	11.9926
CP_MAG_00099	R01	colonization	CP_D_09	36.8773
CP_MAG_00099	R02	colonization	CP_D_10	34.1952
CP_MAG_00099	R03	colonization	CP_D_15	23.4843
CP_MAG_00099	R05	colonization	CP_D_08	13.0222
CP_MAG_00100	R01	colonization	CP_D_09	20.717
CP_MAG_00100	R02	colonization	CP_D_10	87.336
CP_MAG_00100	R03	no_colonization	CP_D_15	47.433
CP_MAG_00100	R05	colonization	CP_D_08	32.6803
CP_MAG_00110	R01	colonization	CP_D_09	140.555
CP_MAG_00110	R02	colonization	CP_D_10	212.204
CP_MAG_00110	R05	no_colonization	CP_D_08	37.2572
CP_MAG_00112	R01	colonization	CP_D_09	10.7273
CP_MAG_00112	R02	colonization	CP_D_10	16.2059
CP_MAG_00112	R05	colonization	CP_D_08	69.149
CP_MAG_00113	R05	colonization	CP_D_08	5.68462
CP_MAG_00114	R01	colonization	CP_D_09	2.66793
CP_MAG_00114	R02	colonization	CP_D_10	2.87181
CP_MAG_00114	R04	colonization	CP_D_14	1.80736
CP_MAG_00114	R05	no_colonization	CP_D_08	0.462146
CP_MAG_00115	R02	no_colonization	CP_D_10	21.6058
CP_MAG_00115	R03	no_colonization	CP_D_15	9.79568
CP_MAG_00120	R01	colonization	CP_D_09	14.2779
CP_MAG_00120	R02	colonization	CP_D_10	6.18511
CP_MAG_00120	R03	colonization	CP_D_15	15.5021
CP_MAG_00120	R05	colonization	CP_D_08	5.16579
CP_MAG_00121	R01	colonization	CP_D_09	8.93975
CP_MAG_00121	R03	no_colonization	CP_D_15	8.93892
CP_MAG_00121	R05	no_colonization	CP_D_08	6.42978
CP_MAG_00125	R02	no_colonization	CP_D_10	0.262131
CP_MAG_00125	R03	no_colonization	CP_D_15	0.386498
CP_MAG_00125	R04	colonization	CP_D_14	4.11654
CP_MAG_00127	R03	no_colonization	CP_D_15	0.0959336
KC_MAG_00004	R02	no_colonization	KC_D_11	47.9901
KC_MAG_00004	R04	colonization	KC_D_13	23.9523
KC_MAG_00004	R05	colonization	KC_D_07	25.7351
KC_MAG_00005	R02	no_colonization	KC_D_11	2.19075
KC_MAG_00005	R05	colonization	KC_D_07	40.5529
KC_MAG_00007	R05	colonization	KC_D_07	5.03445
KC_MAG_00010	R01	colonization	KC_D_08	15.7173
KC_MAG_00010	R02	no_colonization	KC_D_11	43.7841
KC_MAG_00010	R05	colonization	KC_D_07	21.676
KC_MAG_00013	R02	no_colonization	KC_D_11	1.78745
KC_MAG_00013	R05	colonization	KC_D_07	4.81389
KC_MAG_00014	R02	no_colonization	KC_D_11	6.97213
KC_MAG_00015	R02	no_colonization	KC_D_11	4.75998
KC_MAG_00015	R03	colonization	KC_D_14	24.1313
KC_MAG_00015	R04	colonization	KC_D_13	11.8138
KC_MAG_00015	R05	colonization	KC_D_07	6.15373
KC_MAG_00017	R01	no_colonization	KC_D_08	2.24675
KC_MAG_00017	R02	no_colonization	KC_D_11	1.0283
KC_MAG_00017	R03	no_colonization	KC_D_14	4.77188
KC_MAG_00017	R04	no_colonization	KC_D_13	1.51667
KC_MAG_00017	R05	no_colonization	KC_D_07	0.0508757
KC_MAG_00019	R02	no_colonization	KC_D_11	2.20242
KC_MAG_00020	R01	colonization	KC_D_08	1.83618
KC_MAG_00020	R02	no_colonization	KC_D_11	6.11119
KC_MAG_00021	R01	no_colonization	KC_D_08	1.45512
KC_MAG_00021	R02	no_colonization	KC_D_11	1.27684
KC_MAG_00022	R02	colonization	KC_D_11	6.40392
KC_MAG_00022	R05	colonization	KC_D_07	18.6785
KC_MAG_00024	R02	no_colonization	KC_D_11	2.65101
KC_MAG_00024	R05	colonization	KC_D_07	3.16441
KC_MAG_00026	R01	colonization	KC_D_08	2.83536
KC_MAG_00026	R02	no_colonization	KC_D_11	1.38921
KC_MAG_00026	R04	colonization	KC_D_13	2.03668
KC_MAG_00026	R05	colonization	KC_D_07	0.221819
KC_MAG_00029	R03	colonization	KC_D_14	14.8213
KC_MAG_00030	R04	no_colonization	KC_D_13	5.94746
KC_MAG_00030	R05	colonization	KC_D_07	269.126
KC_MAG_00032	R04	no_colonization	KC_D_13	8.03322
KC_MAG_00034	R02	no_colonization	KC_D_11	11.8717
KC_MAG_00034	R04	colonization	KC_D_13	41.5067
KC_MAG_00034	R05	colonization	KC_D_07	23.4207
KC_MAG_00035	R01	colonization	KC_D_08	14.9063
KC_MAG_00035	R02	no_colonization	KC_D_11	11.2491
KC_MAG_00035	R05	colonization	KC_D_07	5.0736
KC_MAG_00036	R02	no_colonization	KC_D_11	30.8512
KC_MAG_00036	R04	colonization	KC_D_13	8.98357
KC_MAG_00036	R05	no_colonization	KC_D_07	9.20831
KC_MAG_00037	R02	no_colonization	KC_D_11	0.433976
KC_MAG_00039	R02	no_colonization	KC_D_11	15.7172
KC_MAG_00039	R04	colonization	KC_D_13	38.4553
KC_MAG_00039	R05	colonization	KC_D_07	75.8038
KC_MAG_00041	R02	no_colonization	KC_D_11	1.36113
KC_MAG_00041	R04	no_colonization	KC_D_13	0.421817
KC_MAG_00042	R04	colonization	KC_D_13	199.355
KC_MAG_00043	R02	no_colonization	KC_D_11	27.1524
KC_MAG_00043	R04	no_colonization	KC_D_13	5.34848
KC_MAG_00043	R05	no_colonization	KC_D_07	12.1475
KC_MAG_00044	R01	no_colonization	KC_D_08	11.9317
KC_MAG_00044	R02	no_colonization	KC_D_11	7.43497
KC_MAG_00044	R05	colonization	KC_D_07	10.2447
KC_MAG_00049	R01	no_colonization	KC_D_08	4.31865
KC_MAG_00049	R02	no_colonization	KC_D_11	2.46046
KC_MAG_00049	R05	colonization	KC_D_07	3.26992
KC_MAG_00051	R02	colonization	KC_D_11	4.70591
KC_MAG_00051	R05	colonization	KC_D_07	15.4791
KC_MAG_00055	R02	colonization	KC_D_11	31.7947
KC_MAG_00055	R05	colonization	KC_D_07	4.43445
KC_MAG_00060	R01	colonization	KC_D_08	5.93768
KC_MAG_00060	R02	no_colonization	KC_D_11	5.63762
KC_MAG_00060	R03	colonization	KC_D_14	8.92712
KC_MAG_00060	R05	colonization	KC_D_07	4.51185
KC_MAG_00065	R02	no_colonization	KC_D_11	67.4205
KC_MAG_00065	R05	colonization	KC_D_07	60.8631
KC_MAG_00069	R01	no_colonization	KC_D_08	1.11958
KC_MAG_00069	R02	no_colonization	KC_D_11	2.12409
KC_MAG_00069	R05	colonization	KC_D_07	0.230831
KC_MAG_00073	R01	no_colonization	KC_D_08	12.3752
KC_MAG_00073	R02	no_colonization	KC_D_11	2.68703
KC_MAG_00073	R04	no_colonization	KC_D_13	6.32743
KC_MAG_00078	R01	colonization	KC_D_08	2.0713
KC_MAG_00078	R02	no_colonization	KC_D_11	2.14629
KC_MAG_00078	R04	colonization	KC_D_13	3.21423
KC_MAG_00078	R05	colonization	KC_D_07	0.479409
KC_MAG_00079	R01	no_colonization	KC_D_08	5.6784
KC_MAG_00079	R02	no_colonization	KC_D_11	9.47847
KC_MAG_00079	R04	no_colonization	KC_D_13	10.3468
KC_MAG_00079	R05	no_colonization	KC_D_07	3.57245
KC_MAG_00082	R01	no_colonization	KC_D_08	33.7755
KC_MAG_00082	R02	no_colonization	KC_D_11	33.0214
KC_MAG_00082	R03	colonization	KC_D_14	7.56848
KC_MAG_00082	R04	no_colonization	KC_D_13	26.2006
KC_MAG_00082	R05	colonization	KC_D_07	50.2695
KC_MAG_00083	R01	no_colonization	KC_D_08	3.44609
KC_MAG_00083	R02	no_colonization	KC_D_11	9.828
KC_MAG_00083	R04	colonization	KC_D_13	14.0227
KC_MAG_00084	R02	no_colonization	KC_D_11	71.3008
KC_MAG_00085	R01	no_colonization	KC_D_08	16.2897
KC_MAG_00085	R02	no_colonization	KC_D_11	26.5773
KC_MAG_00085	R03	colonization	KC_D_14	112.782
KC_MAG_00085	R04	no_colonization	KC_D_13	2.93508
KC_MAG_00085	R05	colonization	KC_D_07	33.24
KC_MAG_00088	R02	no_colonization	KC_D_11	82.7995
KC_MAG_00088	R05	colonization	KC_D_07	88.4316
KC_MAG_00089	R02	colonization	KC_D_11	1.62862
KC_MAG_00089	R05	colonization	KC_D_07	6.48821
KC_MAG_00091	R01	no_colonization	KC_D_08	6.1032
KC_MAG_00091	R02	no_colonization	KC_D_11	7.21159
KC_MAG_00091	R04	no_colonization	KC_D_13	15.6854
KC_MAG_00091	R05	colonization	KC_D_07	9.84209
KC_MAG_00096	R01	colonization	KC_D_08	8.66681
KC_MAG_00096	R02	colonization	KC_D_11	0.949182
KC_MAG_00096	R05	colonization	KC_D_07	12.8439
KC_MAG_00097	R01	no_colonization	KC_D_08	2.94149
KC_MAG_00097	R04	no_colonization	KC_D_13	17.6924
KC_MAG_00097	R05	no_colonization	KC_D_07	4.12287
KC_MAG_00098	R02	no_colonization	KC_D_11	11.9317
KC_MAG_00098	R04	no_colonization	KC_D_13	36.4111
KC_MAG_00099	R01	no_colonization	KC_D_08	21.5067
KC_MAG_00099	R02	no_colonization	KC_D_11	31.4478
KC_MAG_00099	R04	no_colonization	KC_D_13	1.05838
KC_MAG_00100	R01	no_colonization	KC_D_08	47.7599
KC_MAG_00100	R02	no_colonization	KC_D_11	31.9167
KC_MAG_00100	R04	colonization	KC_D_13	7.20301
KC_MAG_00100	R05	no_colonization	KC_D_07	80.6629
KC_MAG_00104	R01	no_colonization	KC_D_08	51.9416
KC_MAG_00104	R02	no_colonization	KC_D_11	14.5062
KC_MAG_00104	R04	colonization	KC_D_13	21.7768
KC_MAG_00104	R05	colonization	KC_D_07	9.27192
KC_MAG_00105	R05	colonization	KC_D_07	0.982831
KC_MAG_00106	R01	no_colonization	KC_D_08	11.815
KC_MAG_00106	R02	no_colonization	KC_D_11	15.917
KC_MAG_00106	R04	no_colonization	KC_D_13	59.0769
KC_MAG_00106	R05	no_colonization	KC_D_07	20.7426
KC_MAG_00109	R01	no_colonization	KC_D_08	14.4043
KC_MAG_00109	R02	no_colonization	KC_D_11	11.3569
KC_MAG_00109	R04	colonization	KC_D_13	18.1517
KC_MAG_00109	R05	colonization	KC_D_07	14.2201
KC_MAG_00110	R05	colonization	KC_D_07	35.139
KC_MAG_00112	R01	colonization	KC_D_08	5.83235
KC_MAG_00112	R02	no_colonization	KC_D_11	13.2498
KC_MAG_00112	R04	colonization	KC_D_13	10.044
KC_MAG_00112	R05	colonization	KC_D_07	5.61127
KC_MAG_00116	R02	colonization	KC_D_11	4.41436
KC_MAG_00116	R05	colonization	KC_D_07	17.2653
KC_MAG_00117	R01	no_colonization	KC_D_08	38.6555
KC_MAG_00117	R02	no_colonization	KC_D_11	11.73
KC_MAG_00117	R03	colonization	KC_D_14	8.44536
KC_MAG_00117	R05	colonization	KC_D_07	32.195
KC_MAG_00119	R05	colonization	KC_D_07	11.6906
KC_MAG_00120	R05	colonization	KC_D_07	7.7643
KC_MAG_00122	R01	no_colonization	KC_D_08	43.0775
KC_MAG_00122	R02	no_colonization	KC_D_11	80.2382
KC_MAG_00122	R03	colonization	KC_D_14	183.093
KC_MAG_00122	R04	no_colonization	KC_D_13	3.98965
KC_MAG_00122	R05	colonization	KC_D_07	57.5997
KC_MAG_00125	R02	no_colonization	KC_D_11	24.8389
KC_MAG_00125	R05	colonization	KC_D_07	36.4778
KC_MAG_00129	R01	no_colonization	KC_D_08	19.808
KC_MAG_00129	R02	no_colonization	KC_D_11	10.5932
KC_MAG_00129	R03	colonization	KC_D_14	22.5587
KC_MAG_00129	R04	colonization	KC_D_13	22.0522
KC_MAG_00129	R05	no_colonization	KC_D_07	41.5697
KC_MAG_00130	R01	no_colonization	KC_D_08	1.65084
KC_MAG_00130	R02	no_colonization	KC_D_11	22.0618
KC_MAG_00130	R05	no_colonization	KC_D_07	19.2704
KC_MAG_00131	R02	no_colonization	KC_D_11	2.60176
KC_MAG_00131	R04	colonization	KC_D_13	4.24513
KC_MAG_00132	R02	no_colonization	KC_D_11	8.28759
KC_MAG_00132	R05	colonization	KC_D_07	3.68642
KC_MAG_00133	R02	no_colonization	KC_D_11	26.9227
KC_MAG_00133	R05	colonization	KC_D_07	12.3421
KC_MAG_00135	R05	colonization	KC_D_07	4.60108
KC_MAG_00136	R01	no_colonization	KC_D_08	24.1937
KC_MAG_00136	R02	no_colonization	KC_D_11	4.31243
KC_MAG_00139	R01	no_colonization	KC_D_08	30.5492
KC_MAG_00139	R02	no_colonization	KC_D_11	13.7097
KC_MAG_00139	R03	colonization	KC_D_14	21.6549
KC_MAG_00139	R05	colonization	KC_D_07	18.5719
KC_MAG_00141	R04	no_colonization	KC_D_13	0.25686
KC_MAG_00145	R05	colonization	KC_D_07	14.5417
KC_MAG_00147	R05	colonization	KC_D_07	45.176
KC_MAG_00148	R01	colonization	KC_D_08	5.68331
KC_MAG_00148	R02	colonization	KC_D_11	3.61561
KC_MAG_00148	R05	colonization	KC_D_07	11.7252
KC_MAG_00151	R01	colonization	KC_D_08	2.45054
KC_MAG_00151	R02	colonization	KC_D_11	11.586
KC_MAG_00151	R04	colonization	KC_D_13	5.1213
KC_MAG_00151	R05	colonization	KC_D_07	2.30788
KC_MAG_00153	R01	colonization	KC_D_08	11.5771
KC_MAG_00153	R05	colonization	KC_D_07	6.36484
KC_MAG_00155	R05	colonization	KC_D_07	35.195
KC_MAG_00159	R01	no_colonization	KC_D_08	4.85924
KC_MAG_00159	R02	no_colonization	KC_D_11	1.23857
KC_MAG_00159	R03	colonization	KC_D_14	19.4534
KC_MAG_00159	R05	colonization	KC_D_07	3.02128
KC_MAG_00162	R02	colonization	KC_D_11	15.3404
KC_MAG_00162	R04	colonization	KC_D_13	20.5663
KC_MAG_00162	R05	colonization	KC_D_07	18.8411
KC_MAG_00163	R01	no_colonization	KC_D_08	9.59534
KC_MAG_00170	R02	no_colonization	KC_D_11	0.53606
KC_MAG_00174	R05	colonization	KC_D_07	5.97805
KC_MAG_00175	R01	no_colonization	KC_D_08	7.12373
KC_MAG_00175	R02	no_colonization	KC_D_11	4.09063
KC_MAG_00175	R03	colonization	KC_D_14	1.68293
KC_MAG_00175	R05	colonization	KC_D_07	13.5863
KC_MAG_00176	R02	colonization	KC_D_11	4.86318
KC_MAG_00176	R05	colonization	KC_D_07	24.1691
KC_MAG_00177	R02	no_colonization	KC_D_11	3.45779
KC_MAG_00177	R04	no_colonization	KC_D_13	3.72533
KC_MAG_00178	R05	colonization	KC_D_07	30.7606
KC_MAG_00180	R02	no_colonization	KC_D_11	0.438944
KC_MAG_00180	R05	colonization	KC_D_07	6.65232
KC_MAG_00182	R02	no_colonization	KC_D_11	15.4266
KC_MAG_00182	R03	colonization	KC_D_14	13.5484
KC_MAG_00182	R05	colonization	KC_D_07	18.2887
