# Supplementary material for: Metabolic independence drives gut microbial colonization and resilience in health and disease
Source: Genome Biol. 2023 Apr 17;24:78. doi: 10.1186/s13059-023-02924-x (PMC10108530; doi:10.1186/s13059-023-02924-x)
Supplement: Supplementary file 9 — Additional file 9. Description of HMI vs. LMI populations. a Taxonomic assignments and genome size estimates for high- and low-metabolic independence populations. b KEGG module completeness information for high- and low-metabolic independence populations. c Raw KEGG module enrichment information for high- and low-metabolic independence populations. d KEGG module enrichment and categorical information for the 33 modules enriched in high-metabolic independence populations. e and f Completeness information for the 33 modules enriched in high-metabolic independence populations in all high- and low-metabolic independence populations. [file 13059_2023_2924_MOESM9_ESM.xlsx]

## Sheet: (a) HMI-LMI MAG Taxonomy
MAG	Group	Domain	Phylum	Class	Order	Family	Genus	MAG_Length	MAG_SCG_Completion	Best_Matching_GTDB_Ref_Genome_Length	Best_Matching_GTDB_Ref_Accession_ID	Best_Matching_GTDB_Ref_Taxonomy
DB_MAG_00116	High-Metabolic-Independence	Bacteria	Actinobacteriota	Coriobacteriia	Coriobacteriales	Coriobacteriaceae	Collinsella	2295247	94.2446	2260546	GCF_002232035.1	d__Bacteria; p__Actinobacteriota; c__Coriobacteriia; o__Coriobacteriales; f__Coriobacteriaceae; g__Collinsella; s__Collinsella sp002232035
DB_MAG_00178	High-Metabolic-Independence	Bacteria	Bacteroidota	Bacteroidia	Bacteroidales	Bacteroidaceae	Bacteroides	4207877	75.5396	4719097	GCF_000154205.1	d__Bacteria; p__Bacteroidota; c__Bacteroidia; o__Bacteroidales; f__Bacteroidaceae; g__Bacteroides; s__Bacteroides uniformis
DB_MAG_00120	High-Metabolic-Independence	Bacteria	Bacteroidota	Bacteroidia	Bacteroidales	Barnesiellaceae	Barnesiella	2724909	89.9281	3443906	GCF_000296465.1	d__Bacteria; p__Bacteroidota; c__Bacteroidia; o__Bacteroidales; f__Barnesiellaceae; g__Barnesiella; s__Barnesiella intestinihominis
DB_MAG_00055	High-Metabolic-Independence	Bacteria	Bacteroidota	Bacteroidia	Bacteroidales	Tannerellaceae	Parabacteroides	4436524	99.2806	4434377	GCF_000154105.1	d__Bacteria; p__Bacteroidota; c__Bacteroidia; o__Bacteroidales; f__Tannerellaceae; g__Parabacteroides; s__Parabacteroides merdae
DB_MAG_00151	High-Metabolic-Independence	Bacteria	Bacteroidota	Bacteroidia	Bacteroidales	Tannerellaceae	Parabacteroides	4566676	89.2086	4811379	GCF_000012845.1	d__Bacteria; p__Bacteroidota; c__Bacteroidia; o__Bacteroidales; f__Tannerellaceae; g__Parabacteroides; s__Parabacteroides distasonis
DB_MAG_00022	High-Metabolic-Independence	Bacteria	Firmicutes	Bacilli	Erysipelotrichales	Erysipelatoclostridiaceae	Erysipelatoclostridium	2666663	99.28	2932852	GCF_000752095.2	d__Bacteria; p__Firmicutes; c__Bacilli; o__Erysipelotrichales; f__Erysipelatoclostridiaceae; g__Erysipelatoclostridium; s__Erysipelatoclostridium sp000752095
DB_MAG_00147	High-Metabolic-Independence	Bacteria	Firmicutes_A	Clostridia	Lachnospirales	Lachnospiraceae	Agathobacter	2587328	90.65	3567818	GCF_001405615.1	d__Bacteria; p__Firmicutes_A; c__Clostridia; o__Lachnospirales; f__Lachnospiraceae; g__Agathobacter; s__Agathobacter faecis
DB_MAG_00162	High-Metabolic-Independence	Bacteria	Firmicutes_A	Clostridia	Lachnospirales	Lachnospiraceae	Blautia_A	2764749	81.29	4254401	GCA_900066165.1	d__Bacteria; p__Firmicutes_A; c__Clostridia; o__Lachnospirales; f__Lachnospiraceae; g__Blautia_A; s__Blautia_A sp900066165
DB_MAG_00051	High-Metabolic-Independence	Bacteria	Firmicutes_A	Clostridia	Lachnospirales	Lachnospiraceae	Coprococcus_B	2522371	89.21	3242215	GCF_000155875.1	d__Bacteria; p__Firmicutes_A; c__Clostridia; o__Lachnospirales; f__Lachnospiraceae; g__Bariatricus; s__Bariatricus comes
DB_MAG_00161	High-Metabolic-Independence	Bacteria	Firmicutes_A	Clostridia	Lachnospirales	Lachnospiraceae	Dorea	2340021	84.89	3186031	GCF_000169235.1	d__Bacteria; p__Firmicutes_A; c__Clostridia; o__Lachnospirales; f__Lachnospiraceae; g__Dorea; s__Dorea formicigenerans
DB_MAG_00137	High-Metabolic-Independence	Bacteria	Firmicutes_A	Clostridia	Lachnospirales	Lachnospiraceae	Faecalicatena	2457923	91.37	2741706	GCF_000153925.1	d__Bacteria; p__Firmicutes_A; c__Clostridia; o__Lachnospirales; f__Lachnospiraceae; g__Mediterraneibacter; s__Mediterraneibacter torques
DB_MAG_00176	High-Metabolic-Independence	Bacteria	Firmicutes_A	Clostridia	Lachnospirales	Lachnospiraceae	Faecalicatena	1661222	74.82	3259449	GCF_001312505.1	d__Bacteria; p__Firmicutes_A; c__Clostridia; o__Lachnospirales; f__Lachnospiraceae; g__Mediterraneibacter; s__Mediterraneibacter faecis
DB_MAG_00080	High-Metabolic-Independence	Bacteria	Firmicutes_A	Clostridia	Lachnospirales	Lachnospiraceae	KLE1615	3278451	99.28	3823105	GCA_900066985.1	d__Bacteria; p__Firmicutes_A; c__Clostridia; o__Lachnospirales; f__Lachnospiraceae; g__KLE1615; s__KLE1615 sp900066985
DB_MAG_00110	High-Metabolic-Independence	Bacteria	Firmicutes_A	Clostridia	Lachnospirales	Lachnospiraceae	Lachnospira	2859117	97.12	2585433	GCA_000434415.1	d__Bacteria; p__Firmicutes_A; c__Clostridia; o__Lachnospirales; f__Lachnospiraceae; g__Lachnospira; s__Lachnospira eligens_B
DB_MAG_00126	High-Metabolic-Independence	Bacteria	Firmicutes_A	Clostridia	Lachnospirales	Lachnospiraceae	Lachnospira	2819584	94.24	2729955	GCA_000437735.1	d__Bacteria; p__Firmicutes_A; c__Clostridia; o__Lachnospirales; f__Lachnospiraceae; g__Lachnospira; s__Lachnospira sp000437735
DB_MAG_00145	High-Metabolic-Independence	Bacteria	Firmicutes_A	Clostridia	Monoglobales	UBA1381	CAG-41	2116995	86.33	3012737	GCA_900066215.1	d__Bacteria; p__Firmicutes_A; c__Clostridia; o__Monoglobales_A; f__UBA1381; g__CAG-41; s__CAG-41 sp900066215
DB_MAG_00101	High-Metabolic-Independence	Bacteria	Firmicutes_A	Clostridia	Oscillospirales	Oscillospiraceae	Oscillibacter	2478957	94.96	3020033	GCA_900066435.1	d__Bacteria; p__Firmicutes_A; c__Clostridia; o__Oscillospirales; f__Oscillospiraceae; g__Oscillibacter; s__Oscillibacter welbionis
DB_MAG_00155	High-Metabolic-Independence	Bacteria	Firmicutes_A	Clostridia	Oscillospirales	Ruminococcaceae	Gemmiger	2880418	84.89	3241569	GCF_900167555.1	d__Bacteria; p__Firmicutes_A; c__Clostridia; o__Oscillospirales; f__Ruminococcaceae; g__Gemmiger; s__Gemmiger formicilis
DB_MAG_00061	High-Metabolic-Independence	Bacteria	Firmicutes_A	Clostridia	Oscillospirales	Ruminococcaceae	Ruthenibacterium	2455379	96.4	4111078	GCF_000949455.1	d__Bacteria; p__Firmicutes_A; c__Clostridia; o__Oscillospirales; f__Ruminococcaceae; g__Ruthenibacterium; s__Ruthenibacterium lactatiformans
DB_MAG_00007	High-Metabolic-Independence	Bacteria	Firmicutes_C	Negativicutes	Acidaminococcales	Acidaminococcaceae	Phascolarctobacterium	2403692	100	2317131	GCA_003269275.1	d__Bacteria; p__Firmicutes_C; c__Negativicutes; o__Acidaminococcales; f__Acidaminococcaceae; g__Phascolarctobacterium; s__Phascolarctobacterium faecium
DB_MAG_00017	Low-Metabolic-Independence	Bacteria	Firmicutes	Bacilli	ML615J-28	CAG-313	CAG-313	1479470	98.56	1420004	GCA_003539625.1	d__Bacteria; p__Firmicutes; c__Bacilli; o__ML615J-28; f__CAG-313; g__CAG-313; s__CAG-313 sp003539625
DB_MAG_00100	Low-Metabolic-Independence	Bacteria	Firmicutes	Bacilli	RF39	CAG-1000	CAG-460	1141313	92.09	1102474	GCA_000437355.1	d__Bacteria; p__Firmicutes; c__Bacilli; o__RF39; f__CAG-1000; g__CAG-460; s__CAG-460 sp000437355
DB_MAG_00129	Low-Metabolic-Independence	Bacteria	Firmicutes	Bacilli	RF39	CAG-302	CAG-302	1217170	90.65	1320564	GCA_001916775.1	d__Bacteria; p__Firmicutes; c__Bacilli; o__RF39; f__CAG-302; g__CAG-302; s__CAG-302 sp001916775
DB_MAG_00130	Low-Metabolic-Independence	Bacteria	Firmicutes	Bacilli	RF39	CAG-302	CAG-302	1203904	89.21	1241287	GCA_000431795.1	d__Bacteria; p__Firmicutes; c__Bacilli; o__RF39; f__CAG-302; g__CAG-302; s__CAG-302 sp000431795
DB_MAG_00079	Low-Metabolic-Independence	Bacteria	Firmicutes	Bacilli	RF39	CAG-302	UBA6414	1350954	93.53	784548	GCA_002438545.1	d__Bacteria; p__Firmicutes; c__Bacilli; o__RF39; f__CAG-302; g__UBA6414; s__UBA6414 sp002438545
DB_MAG_00091	Low-Metabolic-Independence	Bacteria	Firmicutes	Bacilli	RF39	CAG-302		1456651	93.53	1156838	GCA_002375205.1	d__Bacteria; p__Firmicutes; c__Bacilli; o__RF39; f__CAG-302; g__CAG-302; s__CAG-302 sp002375205
DB_MAG_00097	Low-Metabolic-Independence	Bacteria	Firmicutes	Bacilli	RF39	CAG-611	CAG-988	1461749	92.09	1422450	GCA_003149915.1	d__Bacteria; p__Firmicutes; c__Bacilli; o__RF39; f__CAG-611; g__CAG-988; s__CAG-988 sp003149915
DB_MAG_00118	Low-Metabolic-Independence	Bacteria	Firmicutes	Bacilli	RF39	CAG-822	UBA5026	1188842	89.93	1500656	GCA_002416285.1	d__Bacteria; p__Firmicutes; c__Bacilli; o__RF39; f__CAG-822; g__UBA5026; s__UBA5026 sp002416285
DB_MAG_00002	Low-Metabolic-Independence	Bacteria	Firmicutes_A	Clostridia	Christensenellales	Christensenellaceae		2063211	100	1584793	GCA_003149735.1	d__Bacteria; p__Firmicutes_A; c__Clostridia_A; o__Christensenellales; f__Christensenellaceae; g__QANA01; s__QANA01 sp003149735
DB_MAG_00143	Low-Metabolic-Independence	Bacteria	Firmicutes_A	Clostridia	Lachnospirales	Lachnospiraceae	Agathobacter	2702075	92.09	2613178	GCA_000434275.1	d__Bacteria; p__Firmicutes_A; c__Clostridia; o__Lachnospirales; f__Lachnospiraceae; g__Agathobacter; s__Agathobacter sp000434275
DB_MAG_00062	Low-Metabolic-Independence	Bacteria	Firmicutes_A	Clostridia	Lachnospirales	Lachnospiraceae	Ruminococcus_A	2613394	98.56	3411519	GCF_003011855.1	d__Bacteria; p__Firmicutes_A; c__Clostridia; o__Lachnospirales; f__Lachnospiraceae; g__Ruminococcus_A; s__Ruminococcus_A sp003011855
DB_MAG_00121	Low-Metabolic-Independence	Bacteria	Firmicutes_A	Clostridia	Monoglobales	UBA9506	UBA9506	2581615	90.65	2543920	GCA_003506415.1	d__Bacteria; p__Firmicutes_A; c__Clostridia; o__Monoglobales_A; f__UBA9506; g__UBA9506; s__UBA9506 sp003506415
DB_MAG_00093	Low-Metabolic-Independence	Bacteria	Firmicutes_A	Clostridia	Oscillospirales	CAG-272		1349875	94.24	2185335	GCA_002308615.1	d__Bacteria; p__Firmicutes_A; c__Clostridia; o__Oscillospirales; f__CAG-272; g__UBA1248; s__UBA1248 sp002308615
DB_MAG_00057	Low-Metabolic-Independence	Bacteria	Firmicutes_A	Clostridia	Oscillospirales	Oscillospiraceae	CAG-110	2580127	94.4	2752503	GCA_000435995.1	d__Bacteria; p__Firmicutes_A; c__Clostridia; o__Oscillospirales; f__Oscillospiraceae; g__CAG-110; s__CAG-110 sp000435995
DB_MAG_00073	Low-Metabolic-Independence	Bacteria	Firmicutes_A	Clostridia	TANB77	CAG-465	CAG-465	1372167	94.24	1466627	GCA_000433135.1	d__Bacteria; p__Firmicutes_A; c__Clostridia; o__TANB77; f__CAG-465; g__CAG-465; s__CAG-465 sp000433135
DB_MAG_00122	Low-Metabolic-Independence	Bacteria	Firmicutes_A	Clostridia	TANB77	CAG-508	CAG-269	1417808	96.4	1429851	GCA_000431335.1	d__Bacteria; p__Firmicutes_A; c__Clostridia; o__TANB77; f__CAG-508; g__CAG-269; s__CAG-269 sp000431335
DB_MAG_00157	Low-Metabolic-Independence	Bacteria	Firmicutes_A	Clostridia	TANB77	CAG-508	CAG-269	1520252	84.17	1424411	GCA_000435535.1	d__Bacteria; p__Firmicutes_A; c__Clostridia; o__TANB77; f__CAG-508; g__CAG-269; s__CAG-269 sp000435535
DB_MAG_00106	Low-Metabolic-Independence	Bacteria	Firmicutes_A	Clostridia	TANB77	CAG-508	CAG-273	1221733	92.81	1368455	GCA_003534295.1	d__Bacteria; p__Firmicutes_A; c__Clostridia; o__TANB77; f__CAG-508; g__CAG-273; s__CAG-273 sp003534295
DB_MAG_00082	Low-Metabolic-Independence	Bacteria	Firmicutes_A	Clostridia	TANB77	CAG-508		1404804	94.24	1542941	GCA_000434015.1	d__Bacteria; p__Firmicutes_A; c__Clostridia; o__TANB77; f__CAG-508; g__CAG-492; s__CAG-492 sp000434015
DB_MAG_00099	Low-Metabolic-Independence	Bacteria	Firmicutes_A	Clostridia	TANB77	CAG-508		1557110	94.24	1874955	GCA_002449785.1	d__Bacteria; p__Firmicutes_A; c__Clostridia; o__TANB77; f__CAG-508; g__UBA7001; s__UBA7001 sp002449785

## Sheet: (b) Modules x HMI-LMI MAGs
Unique_ID	Bin_Name	KEGG_Module	Module_Name	Module_Class	Module_Category	Module_Subcategory	Module_Definition	Module_Completeness	Module_is_Complete	Kofam_Hits_in_Module	Gene_Caller_IDs_in_Module
394853	DB_MAG_00002	M00001	Glycolysis (Embden-Meyerhof pathway), glucose => pyruvate	Pathway modules	Carbohydrate metabolism	Central carbohydrate metabolism	(K00844,K12407,K00845,K00886,K08074,K00918) (K01810,K06859,K13810,K15916) (K00850,K16370,K21071,K00918) (K01623,K01624,K11645,K16305,K16306) K01803 ((K00134,K00150) K00927,K11389) (K01834,K15633,K15634,K15635) K01689 (K00873,K12406)	1	TRUE	K21071,K00134,K00873,K01689,K15633,K01624,K01803,K00927,K01810,K00845	8234,90909,96521,8390,2061,96533,96524,96534,96535,1880,79420
3629399	DB_MAG_00007	M00001	Glycolysis (Embden-Meyerhof pathway), glucose => pyruvate	Pathway modules	Carbohydrate metabolism	Central carbohydrate metabolism	(K00844,K12407,K00845,K00886,K08074,K00918) (K01810,K06859,K13810,K15916) (K00850,K16370,K21071,K00918) (K01623,K01624,K11645,K16305,K16306) K01803 ((K00134,K00150) K00927,K11389) (K01834,K15633,K15634,K15635) K01689 (K00873,K12406)	0.9	TRUE	K21071,K00134,K00873,K01689,K15633,K15635,K01624,K01803,K00927,K01810	78106,117968,7295,117965,117966,67251,67206,117967,100837
4495564	DB_MAG_00017	M00001	Glycolysis (Embden-Meyerhof pathway), glucose => pyruvate	Pathway modules	Carbohydrate metabolism	Central carbohydrate metabolism	(K00844,K12407,K00845,K00886,K08074,K00918) (K01810,K06859,K13810,K15916) (K00850,K16370,K21071,K00918) (K01623,K01624,K11645,K16305,K16306) K01803 ((K00134,K00150) K00927,K11389) (K01834,K15633,K15634,K15635) K01689 (K00873,K12406)	0.9	TRUE	K01624,K00873,K15633,K01803,K00927,K21071,K00134,K01689,K00850,K01810	432815,281058,392184,254145,254144,23220,47195,174079,23120,105899
3148810	DB_MAG_00022	M00001	Glycolysis (Embden-Meyerhof pathway), glucose => pyruvate	Pathway modules	Carbohydrate metabolism	Central carbohydrate metabolism	(K00844,K12407,K00845,K00886,K08074,K00918) (K01810,K06859,K13810,K15916) (K00850,K16370,K21071,K00918) (K01623,K01624,K11645,K16305,K16306) K01803 ((K00134,K00150) K00927,K11389) (K01834,K15633,K15634,K15635) K01689 (K00873,K12406)	1	TRUE	K01624,K00134,K01689,K15633,K01803,K00927,K21071,K00873,K00850,K01810,K00845	445430,313725,225981,214158,303661,303660,136657,177141,16824,68708,16823,31848,136623
6670145	DB_MAG_00051	M00001	Glycolysis (Embden-Meyerhof pathway), glucose => pyruvate	Pathway modules	Carbohydrate metabolism	Central carbohydrate metabolism	(K00844,K12407,K00845,K00886,K08074,K00918) (K01810,K06859,K13810,K15916) (K00850,K16370,K21071,K00918) (K01623,K01624,K11645,K16305,K16306) K01803 ((K00134,K00150) K00927,K11389) (K01834,K15633,K15634,K15635) K01689 (K00873,K12406)	1	TRUE	K00134,K15633,K01624,K01803,K00927,K01810,K21071,K00873,K01689,K00850,K00845	280963,280960,385372,280961,280962,315181,154063,169843,59767,150581,169875,120734,96725
6576595	DB_MAG_00055	M00001	Glycolysis (Embden-Meyerhof pathway), glucose => pyruvate	Pathway modules	Carbohydrate metabolism	Central carbohydrate metabolism	(K00844,K12407,K00845,K00886,K08074,K00918) (K01810,K06859,K13810,K15916) (K00850,K16370,K21071,K00918) (K01623,K01624,K11645,K16305,K16306) K01803 ((K00134,K00150) K00927,K11389) (K01834,K15633,K15634,K15635) K01689 (K00873,K12406)	1	TRUE	K15635,K00134,K15633,K01624,K21071,K00873,K01689,K11645,K01803,K00927,K00850,K01810,K00845	405219,213469,246237,206069,177222,181469,121903,45390,175524,39999,61135,45417,61113
11196839	DB_MAG_00057	M00001	Glycolysis (Embden-Meyerhof pathway), glucose => pyruvate	Pathway modules	Carbohydrate metabolism	Central carbohydrate metabolism	(K00844,K12407,K00845,K00886,K08074,K00918) (K01810,K06859,K13810,K15916) (K00850,K16370,K21071,K00918) (K01623,K01624,K11645,K16305,K16306) K01803 ((K00134,K00150) K00927,K11389) (K01834,K15633,K15634,K15635) K01689 (K00873,K12406)	0.9	TRUE	K00134,K15633,K00927,K00850,K21071,K00873,K01624,K01803,K01810,K00845	429818,316881,271264,218507,73353,73367,73352,80708,80709,80626,80627
12607274	DB_MAG_00061	M00001	Glycolysis (Embden-Meyerhof pathway), glucose => pyruvate	Pathway modules	Carbohydrate metabolism	Central carbohydrate metabolism	(K00844,K12407,K00845,K00886,K08074,K00918) (K01810,K06859,K13810,K15916) (K00850,K16370,K21071,K00918) (K01623,K01624,K11645,K16305,K16306) K01803 ((K00134,K00150) K00927,K11389) (K01834,K15633,K15634,K15635) K01689 (K00873,K12406)	0.9	TRUE	K01624,K21071,K00873,K01689,K15633,K01803,K00927,K01810,K00845,K00850	614669,487067,399482,538451,395417,541071,585739,541070,541069,536809,461160,563903,346251
13927639	DB_MAG_00062	M00001	Glycolysis (Embden-Meyerhof pathway), glucose => pyruvate	Pathway modules	Carbohydrate metabolism	Central carbohydrate metabolism	(K00844,K12407,K00845,K00886,K08074,K00918) (K01810,K06859,K13810,K15916) (K00850,K16370,K21071,K00918) (K01623,K01624,K11645,K16305,K16306) K01803 ((K00134,K00150) K00927,K11389) (K01834,K15633,K15634,K15635) K01689 (K00873,K12406)	1	TRUE	K01689,K15633,K21071,K00873,K00845,K00134,K01624,K01803,K00927,K00850,K01810	532594,532595,271878,243573,233406,229335,72394,72320,182053,182052,42030,72322,72321,91699,96979
13274249	DB_MAG_00073	M00001	Glycolysis (Embden-Meyerhof pathway), glucose => pyruvate	Pathway modules	Carbohydrate metabolism	Central carbohydrate metabolism	(K00844,K12407,K00845,K00886,K08074,K00918) (K01810,K06859,K13810,K15916) (K00850,K16370,K21071,K00918) (K01623,K01624,K11645,K16305,K16306) K01803 ((K00134,K00150) K00927,K11389) (K01834,K15633,K15634,K15635) K01689 (K00873,K12406)	0.9	TRUE	K21071,K00873,K01624,K00134,K01689,K15633,K01803,K00927,K01810	364829,357401,268239,160805,160799,160801,160802,160804,160830
984078	DB_MAG_00079	M00001	Glycolysis (Embden-Meyerhof pathway), glucose => pyruvate	Pathway modules	Carbohydrate metabolism	Central carbohydrate metabolism	(K00844,K12407,K00845,K00886,K08074,K00918) (K01810,K06859,K13810,K15916) (K00850,K16370,K21071,K00918) (K01623,K01624,K11645,K16305,K16306) K01803 ((K00134,K00150) K00927,K11389) (K01834,K15633,K15634,K15635) K01689 (K00873,K12406)	0.4	FALSE	K01834,K00134,K01689,K00927	248444,27949,45297,27910
2818503	DB_MAG_00080	M00001	Glycolysis (Embden-Meyerhof pathway), glucose => pyruvate	Pathway modules	Carbohydrate metabolism	Central carbohydrate metabolism	(K00844,K12407,K00845,K00886,K08074,K00918) (K01810,K06859,K13810,K15916) (K00850,K16370,K21071,K00918) (K01623,K01624,K11645,K16305,K16306) K01803 ((K00134,K00150) K00927,K11389) (K01834,K15633,K15634,K15635) K01689 (K00873,K12406)	1	TRUE	K21071,K00873,K01689,K01810,K00845,K00134,K15633,K01624,K01803,K00927,K00850	517767,401370,354100,311089,292418,157205,177549,177552,125979,177551,177550,128461
4437125	DB_MAG_00082	M00001	Glycolysis (Embden-Meyerhof pathway), glucose => pyruvate	Pathway modules	Carbohydrate metabolism	Central carbohydrate metabolism	(K00844,K12407,K00845,K00886,K08074,K00918) (K01810,K06859,K13810,K15916) (K00850,K16370,K21071,K00918) (K01623,K01624,K11645,K16305,K16306) K01803 ((K00134,K00150) K00927,K11389) (K01834,K15633,K15634,K15635) K01689 (K00873,K12406)	0.9	TRUE	K21071,K01624,K01810,K00134,K00873,K01689,K15633,K01803,K00927	209484,271492,253154,113530,113566,104229,113534,113533,113531
6086810	DB_MAG_00091	M00001	Glycolysis (Embden-Meyerhof pathway), glucose => pyruvate	Pathway modules	Carbohydrate metabolism	Central carbohydrate metabolism	(K00844,K12407,K00845,K00886,K08074,K00918) (K01810,K06859,K13810,K15916) (K00850,K16370,K21071,K00918) (K01623,K01624,K11645,K16305,K16306) K01803 ((K00134,K00150) K00927,K11389) (K01834,K15633,K15634,K15635) K01689 (K00873,K12406)	0.6	FALSE	K00873,K01803,K00927,K00134,K01689,K15633	424781,342547,342544,14570,163877,14627
4583234	DB_MAG_00093	M00001	Glycolysis (Embden-Meyerhof pathway), glucose => pyruvate	Pathway modules	Carbohydrate metabolism	Central carbohydrate metabolism	(K00844,K12407,K00845,K00886,K08074,K00918) (K01810,K06859,K13810,K15916) (K00850,K16370,K21071,K00918) (K01623,K01624,K11645,K16305,K16306) K01803 ((K00134,K00150) K00927,K11389) (K01834,K15633,K15634,K15635) K01689 (K00873,K12406)	0.8	TRUE	K21071,K01624,K00873,K01689,K01803,K00927,K01810,K15633,K15635	597482,597481,583067,545219,545220,407435,418304,418305,496676,388803,311616
10295256	DB_MAG_00097	M00001	Glycolysis (Embden-Meyerhof pathway), glucose => pyruvate	Pathway modules	Carbohydrate metabolism	Central carbohydrate metabolism	(K00844,K12407,K00845,K00886,K08074,K00918) (K01810,K06859,K13810,K15916) (K00850,K16370,K21071,K00918) (K01623,K01624,K11645,K16305,K16306) K01803 ((K00134,K00150) K00927,K11389) (K01834,K15633,K15634,K15635) K01689 (K00873,K12406)	0.8	TRUE	K01834,K00134,K00873,K01689,K01803,K00927,K01810,K01624	255179,341310,279453,291269,292874,341305,341308,377252,191619
13658232	DB_MAG_00099	M00001	Glycolysis (Embden-Meyerhof pathway), glucose => pyruvate	Pathway modules	Carbohydrate metabolism	Central carbohydrate metabolism	(K00844,K12407,K00845,K00886,K08074,K00918) (K01810,K06859,K13810,K15916) (K00850,K16370,K21071,K00918) (K01623,K01624,K11645,K16305,K16306) K01803 ((K00134,K00150) K00927,K11389) (K01834,K15633,K15634,K15635) K01689 (K00873,K12406)	0.9	TRUE	K21071,K01624,K01810,K01834,K00134,K00873,K01689,K15633,K01803,K00927	300874,330939,300875,77458,99653,135082,99648,99650,99651,99652
5863753	DB_MAG_00100	M00001	Glycolysis (Embden-Meyerhof pathway), glucose => pyruvate	Pathway modules	Carbohydrate metabolism	Central carbohydrate metabolism	(K00844,K12407,K00845,K00886,K08074,K00918) (K01810,K06859,K13810,K15916) (K00850,K16370,K21071,K00918) (K01623,K01624,K11645,K16305,K16306) K01803 ((K00134,K00150) K00927,K11389) (K01834,K15633,K15634,K15635) K01689 (K00873,K12406)	0.6	FALSE	K15633,K01803,K00927,K01623,K00134,K01689	263227,263225,263224,198285,102707,143903
10473862	DB_MAG_00101	M00001	Glycolysis (Embden-Meyerhof pathway), glucose => pyruvate	Pathway modules	Carbohydrate metabolism	Central carbohydrate metabolism	(K00844,K12407,K00845,K00886,K08074,K00918) (K01810,K06859,K13810,K15916) (K00850,K16370,K21071,K00918) (K01623,K01624,K11645,K16305,K16306) K01803 ((K00134,K00150) K00927,K11389) (K01834,K15633,K15634,K15635) K01689 (K00873,K12406)	1	TRUE	K15633,K01810,K00134,K00873,K01803,K00927,K00845,K21071,K01689,K01624	489300,551169,276803,277943,314199,287451,287450,287449,311288,108570,82725,108571
5721449	DB_MAG_00106	M00001	Glycolysis (Embden-Meyerhof pathway), glucose => pyruvate	Pathway modules	Carbohydrate metabolism	Central carbohydrate metabolism	(K00844,K12407,K00845,K00886,K08074,K00918) (K01810,K06859,K13810,K15916) (K00850,K16370,K21071,K00918) (K01623,K01624,K11645,K16305,K16306) K01803 ((K00134,K00150) K00927,K11389) (K01834,K15633,K15634,K15635) K01689 (K00873,K12406)	0.9	TRUE	K01810,K01624,K21071,K00134,K00873,K01689,K15633,K01803,K00927	446286,216475,109538,143674,161261,143668,143671,143672,143673
1884789	DB_MAG_00110	M00001	Glycolysis (Embden-Meyerhof pathway), glucose => pyruvate	Pathway modules	Carbohydrate metabolism	Central carbohydrate metabolism	(K00844,K12407,K00845,K00886,K08074,K00918) (K01810,K06859,K13810,K15916) (K00850,K16370,K21071,K00918) (K01623,K01624,K11645,K16305,K16306) K01803 ((K00134,K00150) K00927,K11389) (K01834,K15633,K15634,K15635) K01689 (K00873,K12406)	1	TRUE	K00873,K00850,K21071,K00134,K01689,K15633,K01624,K01803,K00927,K01810,K00845	479104,253993,59832,89085,77503,89082,167052,89083,89084,59809,145659
1804491	DB_MAG_00116	M00001	Glycolysis (Embden-Meyerhof pathway), glucose => pyruvate	Pathway modules	Carbohydrate metabolism	Central carbohydrate metabolism	(K00844,K12407,K00845,K00886,K08074,K00918) (K01810,K06859,K13810,K15916) (K00850,K16370,K21071,K00918) (K01623,K01624,K11645,K16305,K16306) K01803 ((K00134,K00150) K00927,K11389) (K01834,K15633,K15634,K15635) K01689 (K00873,K12406)	1	TRUE	K01624,K00873,K01810,K00845,K21071,K01689,K00134,K15633,K01803,K00927	638287,522618,441031,502184,301604,358883,368469,196380,196377,196378,196379,196384
628615	DB_MAG_00118	M00001	Glycolysis (Embden-Meyerhof pathway), glucose => pyruvate	Pathway modules	Carbohydrate metabolism	Central carbohydrate metabolism	(K00844,K12407,K00845,K00886,K08074,K00918) (K01810,K06859,K13810,K15916) (K00850,K16370,K21071,K00918) (K01623,K01624,K11645,K16305,K16306) K01803 ((K00134,K00150) K00927,K11389) (K01834,K15633,K15634,K15635) K01689 (K00873,K12406)	0.7	FALSE	K01689,K00134,K00873,K01803,K00927,K15633,K01624	637956,572966,580590,370583,199457,199460,81049,164912
4085068	DB_MAG_00120	M00001	Glycolysis (Embden-Meyerhof pathway), glucose => pyruvate	Pathway modules	Carbohydrate metabolism	Central carbohydrate metabolism	(K00844,K12407,K00845,K00886,K08074,K00918) (K01810,K06859,K13810,K15916) (K00850,K16370,K21071,K00918) (K01623,K01624,K11645,K16305,K16306) K01803 ((K00134,K00150) K00927,K11389) (K01834,K15633,K15634,K15635) K01689 (K00873,K12406)	0.8	TRUE	K01834,K01624,K01803,K00850,K00134,K00873,K06859,K15633,K00927,K01810	538642,511265,552686,419896,386010,278373,381697,333936,320215,320735,262434,285940
1568454	DB_MAG_00121	M00001	Glycolysis (Embden-Meyerhof pathway), glucose => pyruvate	Pathway modules	Carbohydrate metabolism	Central carbohydrate metabolism	(K00844,K12407,K00845,K00886,K08074,K00918) (K01810,K06859,K13810,K15916) (K00850,K16370,K21071,K00918) (K01623,K01624,K11645,K16305,K16306) K01803 ((K00134,K00150) K00927,K11389) (K01834,K15633,K15634,K15635) K01689 (K00873,K12406)	1	TRUE	K21071,K01689,K15633,K15635,K01803,K00927,K00134,K00873,K01624,K00850,K01810,K00845	483965,338830,296950,296949,209672,296948,109217,124236,65173,79480,190951,126515,40874,52268
9455946	DB_MAG_00122	M00001	Glycolysis (Embden-Meyerhof pathway), glucose => pyruvate	Pathway modules	Carbohydrate metabolism	Central carbohydrate metabolism	(K00844,K12407,K00845,K00886,K08074,K00918) (K01810,K06859,K13810,K15916) (K00850,K16370,K21071,K00918) (K01623,K01624,K11645,K16305,K16306) K01803 ((K00134,K00150) K00927,K11389) (K01834,K15633,K15634,K15635) K01689 (K00873,K12406)	0.9	TRUE	K01689,K21071,K00873,K01624,K01810,K00134,K15633,K01803,K00927	459746,220404,297664,357090,299512,74445,74449,74448,74447
8890111	DB_MAG_00126	M00001	Glycolysis (Embden-Meyerhof pathway), glucose => pyruvate	Pathway modules	Carbohydrate metabolism	Central carbohydrate metabolism	(K00844,K12407,K00845,K00886,K08074,K00918) (K01810,K06859,K13810,K15916) (K00850,K16370,K21071,K00918) (K01623,K01624,K11645,K16305,K16306) K01803 ((K00134,K00150) K00927,K11389) (K01834,K15633,K15634,K15635) K01689 (K00873,K12406)	1	TRUE	K00873,K00134,K15633,K01624,K01803,K00927,K01810,K21071,K01689,K15635,K00850,K00845	407538,293116,293119,349726,293118,293117,205953,181901,105388,92185,114714,156501,57430
2234302	DB_MAG_00129	M00001	Glycolysis (Embden-Meyerhof pathway), glucose => pyruvate	Pathway modules	Carbohydrate metabolism	Central carbohydrate metabolism	(K00844,K12407,K00845,K00886,K08074,K00918) (K01810,K06859,K13810,K15916) (K00850,K16370,K21071,K00918) (K01623,K01624,K11645,K16305,K16306) K01803 ((K00134,K00150) K00927,K11389) (K01834,K15633,K15634,K15635) K01689 (K00873,K12406)	0.5	FALSE	K15633,K01803,K00927,K00134,K01689	258400,368440,368441,153294,98513
9061539	DB_MAG_00130	M00001	Glycolysis (Embden-Meyerhof pathway), glucose => pyruvate	Pathway modules	Carbohydrate metabolism	Central carbohydrate metabolism	(K00844,K12407,K00845,K00886,K08074,K00918) (K01810,K06859,K13810,K15916) (K00850,K16370,K21071,K00918) (K01623,K01624,K11645,K16305,K16306) K01803 ((K00134,K00150) K00927,K11389) (K01834,K15633,K15634,K15635) K01689 (K00873,K12406)	0.5	FALSE	K00134,K01689,K15633,K01803,K00927	353436,57747,82452,82406,82408
9261062	DB_MAG_00137	M00001	Glycolysis (Embden-Meyerhof pathway), glucose => pyruvate	Pathway modules	Carbohydrate metabolism	Central carbohydrate metabolism	(K00844,K12407,K00845,K00886,K08074,K00918) (K01810,K06859,K13810,K15916) (K00850,K16370,K21071,K00918) (K01623,K01624,K11645,K16305,K16306) K01803 ((K00134,K00150) K00927,K11389) (K01834,K15633,K15634,K15635) K01689 (K00873,K12406)	1	TRUE	K21071,K00134,K00873,K15633,K01624,K01803,K00927,K00850,K01689,K15635,K01810,K00845	246588,216909,216901,216906,332440,216907,216908,246291,118680,71695,165714,118199,56725,186261,118681,186266
3723742	DB_MAG_00143	M00001	Glycolysis (Embden-Meyerhof pathway), glucose => pyruvate	Pathway modules	Carbohydrate metabolism	Central carbohydrate metabolism	(K00844,K12407,K00845,K00886,K08074,K00918) (K01810,K06859,K13810,K15916) (K00850,K16370,K21071,K00918) (K01623,K01624,K11645,K16305,K16306) K01803 ((K00134,K00150) K00927,K11389) (K01834,K15633,K15634,K15635) K01689 (K00873,K12406)	1	TRUE	K21071,K00134,K01689,K15633,K01624,K01803,K00927,K00850,K00845,K00873,K01810	281836,320602,320609,320605,311977,320604,320603,212280,210016,160094,164273,104377
12527616	DB_MAG_00145	M00001	Glycolysis (Embden-Meyerhof pathway), glucose => pyruvate	Pathway modules	Carbohydrate metabolism	Central carbohydrate metabolism	(K00844,K12407,K00845,K00886,K08074,K00918) (K01810,K06859,K13810,K15916) (K00850,K16370,K21071,K00918) (K01623,K01624,K11645,K16305,K16306) K01803 ((K00134,K00150) K00927,K11389) (K01834,K15633,K15634,K15635) K01689 (K00873,K12406)	0.8	TRUE	K01624,K00845,K21071,K00134,K00873,K01689,K15635,K01810	633647,612324,403394,403512,536300,558810,539754,403385,435311,341689
7315582	DB_MAG_00147	M00001	Glycolysis (Embden-Meyerhof pathway), glucose => pyruvate	Pathway modules	Carbohydrate metabolism	Central carbohydrate metabolism	(K00844,K12407,K00845,K00886,K08074,K00918) (K01810,K06859,K13810,K15916) (K00850,K16370,K21071,K00918) (K01623,K01624,K11645,K16305,K16306) K01803 ((K00134,K00150) K00927,K11389) (K01834,K15633,K15634,K15635) K01689 (K00873,K12406)	1	TRUE	K21071,K00845,K00134,K01689,K15633,K01624,K01803,K00927,K00850,K01810,K00873	427717,412046,258381,219821,258373,258377,251947,258379,258380,351532,301329,372580,181090,99095,99090
12370731	DB_MAG_00151	M00001	Glycolysis (Embden-Meyerhof pathway), glucose => pyruvate	Pathway modules	Carbohydrate metabolism	Central carbohydrate metabolism	(K00844,K12407,K00845,K00886,K08074,K00918) (K01810,K06859,K13810,K15916) (K00850,K16370,K21071,K00918) (K01623,K01624,K11645,K16305,K16306) K01803 ((K00134,K00150) K00927,K11389) (K01834,K15633,K15634,K15635) K01689 (K00873,K12406)	1	TRUE	K21071,K00134,K01689,K01810,K01834,K00873,K06859,K15633,K11645,K15635,K01624,K01803,K00927,K00850,K00844,K00845	269620,353666,203859,210964,114436,186967,186976,186978,144801,9089,103996,68882,152469,56269,43493,23840,42929,68963,86862,121359
3382004	DB_MAG_00155	M00001	Glycolysis (Embden-Meyerhof pathway), glucose => pyruvate	Pathway modules	Carbohydrate metabolism	Central carbohydrate metabolism	(K00844,K12407,K00845,K00886,K08074,K00918) (K01810,K06859,K13810,K15916) (K00850,K16370,K21071,K00918) (K01623,K01624,K11645,K16305,K16306) K01803 ((K00134,K00150) K00927,K11389) (K01834,K15633,K15634,K15635) K01689 (K00873,K12406)	0.8	TRUE	K00927,K21071,K00873,K15633,K01803,K01689,K01810,K00845	620582,445924,537088,408887,393845,393846,216087,320389,362707,279158,295515,277043
3204784	DB_MAG_00157	M00001	Glycolysis (Embden-Meyerhof pathway), glucose => pyruvate	Pathway modules	Carbohydrate metabolism	Central carbohydrate metabolism	(K00844,K12407,K00845,K00886,K08074,K00918) (K01810,K06859,K13810,K15916) (K00850,K16370,K21071,K00918) (K01623,K01624,K11645,K16305,K16306) K01803 ((K00134,K00150) K00927,K11389) (K01834,K15633,K15634,K15635) K01689 (K00873,K12406)	0.9	TRUE	K01689,K00134,K00873,K15633,K01624,K01803,K00927,K01810,K21071	467521,350335,275906,325521,381843,325522,325523,275904,140035
9548831	DB_MAG_00161	M00001	Glycolysis (Embden-Meyerhof pathway), glucose => pyruvate	Pathway modules	Carbohydrate metabolism	Central carbohydrate metabolism	(K00844,K12407,K00845,K00886,K08074,K00918) (K01810,K06859,K13810,K15916) (K00850,K16370,K21071,K00918) (K01623,K01624,K11645,K16305,K16306) K01803 ((K00134,K00150) K00927,K11389) (K01834,K15633,K15634,K15635) K01689 (K00873,K12406)	0.9	TRUE	K21071,K01624,K01803,K00134,K00873,K15633,K00927,K00850,K01810,K00845	447966,399613,399614,316570,256741,256750,256745,256743,256742,280040,346550,201754,112840
2592485	DB_MAG_00162	M00001	Glycolysis (Embden-Meyerhof pathway), glucose => pyruvate	Pathway modules	Carbohydrate metabolism	Central carbohydrate metabolism	(K00844,K12407,K00845,K00886,K08074,K00918) (K01810,K06859,K13810,K15916) (K00850,K16370,K21071,K00918) (K01623,K01624,K11645,K16305,K16306) K01803 ((K00134,K00150) K00927,K11389) (K01834,K15633,K15634,K15635) K01689 (K00873,K12406)	0.555556	FALSE	K21071,K01689,K15633,K00873,K00845	590750,602041,468047,452829,371864,367306
11957845	DB_MAG_00176	M00001	Glycolysis (Embden-Meyerhof pathway), glucose => pyruvate	Pathway modules	Carbohydrate metabolism	Central carbohydrate metabolism	(K00844,K12407,K00845,K00886,K08074,K00918) (K01810,K06859,K13810,K15916) (K00850,K16370,K21071,K00918) (K01623,K01624,K11645,K16305,K16306) K01803 ((K00134,K00150) K00927,K11389) (K01834,K15633,K15634,K15635) K01689 (K00873,K12406)	0.5	FALSE	K00134,K00927,K00845,K21071,K00873,K00850	642864,642865,593904,514751,581176,473039
12081784	DB_MAG_00178	M00001	Glycolysis (Embden-Meyerhof pathway), glucose => pyruvate	Pathway modules	Carbohydrate metabolism	Central carbohydrate metabolism	(K00844,K12407,K00845,K00886,K08074,K00918) (K01810,K06859,K13810,K15916) (K00850,K16370,K21071,K00918) (K01623,K01624,K11645,K16305,K16306) K01803 ((K00134,K00150) K00927,K11389) (K01834,K15633,K15634,K15635) K01689 (K00873,K12406)	1	TRUE	K01689,K15633,K21071,K00134,K00873,K15635,K01624,K01803,K00850,K01810,K00845,K01834,K06859,K00927	456635,486085,245951,361505,285844,352420,242761,227648,301553,198989,265021,51809,111321,53560,53557,192416
394854	DB_MAG_00002	M00002	Glycolysis, core module involving three-carbon compounds	Pathway modules	Carbohydrate metabolism	Central carbohydrate metabolism	K01803 ((K00134,K00150) K00927,K11389) (K01834,K15633,K15634,K15635) K01689 (K00873,K12406)	1	TRUE	K00134,K00873,K01689,K15633,K01803,K00927	90909,96521,8390,2061,96533,96534,96535
3629400	DB_MAG_00007	M00002	Glycolysis, core module involving three-carbon compounds	Pathway modules	Carbohydrate metabolism	Central carbohydrate metabolism	K01803 ((K00134,K00150) K00927,K11389) (K01834,K15633,K15634,K15635) K01689 (K00873,K12406)	1	TRUE	K00134,K00873,K01689,K15633,K15635,K01803,K00927	117968,7295,117965,117966,67251,117967
4495565	DB_MAG_00017	M00002	Glycolysis, core module involving three-carbon compounds	Pathway modules	Carbohydrate metabolism	Central carbohydrate metabolism	K01803 ((K00134,K00150) K00927,K11389) (K01834,K15633,K15634,K15635) K01689 (K00873,K12406)	1	TRUE	K00873,K15633,K01803,K00927,K00134,K01689	281058,392184,254145,254144,47195,174079
3148811	DB_MAG_00022	M00002	Glycolysis, core module involving three-carbon compounds	Pathway modules	Carbohydrate metabolism	Central carbohydrate metabolism	K01803 ((K00134,K00150) K00927,K11389) (K01834,K15633,K15634,K15635) K01689 (K00873,K12406)	1	TRUE	K00134,K01689,K15633,K01803,K00927,K00873	313725,225981,214158,303661,303660,16824,68708
6670146	DB_MAG_00051	M00002	Glycolysis, core module involving three-carbon compounds	Pathway modules	Carbohydrate metabolism	Central carbohydrate metabolism	K01803 ((K00134,K00150) K00927,K11389) (K01834,K15633,K15634,K15635) K01689 (K00873,K12406)	1	TRUE	K00134,K15633,K01803,K00927,K00873,K01689	280963,280960,280961,280962,59767,150581,169875
6576596	DB_MAG_00055	M00002	Glycolysis, core module involving three-carbon compounds	Pathway modules	Carbohydrate metabolism	Central carbohydrate metabolism	K01803 ((K00134,K00150) K00927,K11389) (K01834,K15633,K15634,K15635) K01689 (K00873,K12406)	1	TRUE	K15635,K00134,K15633,K00873,K01689,K01803,K00927	405219,213469,246237,181469,121903,175524,39999
11196840	DB_MAG_00057	M00002	Glycolysis, core module involving three-carbon compounds	Pathway modules	Carbohydrate metabolism	Central carbohydrate metabolism	K01803 ((K00134,K00150) K00927,K11389) (K01834,K15633,K15634,K15635) K01689 (K00873,K12406)	0.833333	TRUE	K00134,K15633,K00927,K00873,K01803	429818,316881,271264,73367,80708,80709
12607275	DB_MAG_00061	M00002	Glycolysis, core module involving three-carbon compounds	Pathway modules	Carbohydrate metabolism	Central carbohydrate metabolism	K01803 ((K00134,K00150) K00927,K11389) (K01834,K15633,K15634,K15635) K01689 (K00873,K12406)	0.833333	TRUE	K00873,K01689,K15633,K01803,K00927	538451,395417,541071,541070,541069
13927640	DB_MAG_00062	M00002	Glycolysis, core module involving three-carbon compounds	Pathway modules	Carbohydrate metabolism	Central carbohydrate metabolism	K01803 ((K00134,K00150) K00927,K11389) (K01834,K15633,K15634,K15635) K01689 (K00873,K12406)	1	TRUE	K01689,K15633,K00873,K00134,K01803,K00927	532594,532595,233406,72320,182053,182052,72322,72321
13274250	DB_MAG_00073	M00002	Glycolysis, core module involving three-carbon compounds	Pathway modules	Carbohydrate metabolism	Central carbohydrate metabolism	K01803 ((K00134,K00150) K00927,K11389) (K01834,K15633,K15634,K15635) K01689 (K00873,K12406)	1	TRUE	K00873,K00134,K01689,K15633,K01803,K00927	357401,160805,160799,160801,160802,160804
984079	DB_MAG_00079	M00002	Glycolysis, core module involving three-carbon compounds	Pathway modules	Carbohydrate metabolism	Central carbohydrate metabolism	K01803 ((K00134,K00150) K00927,K11389) (K01834,K15633,K15634,K15635) K01689 (K00873,K12406)	0.666667	FALSE	K01834,K00134,K01689,K00927	248444,27949,45297,27910
2818504	DB_MAG_00080	M00002	Glycolysis, core module involving three-carbon compounds	Pathway modules	Carbohydrate metabolism	Central carbohydrate metabolism	K01803 ((K00134,K00150) K00927,K11389) (K01834,K15633,K15634,K15635) K01689 (K00873,K12406)	1	TRUE	K00873,K01689,K00134,K15633,K01803,K00927	401370,354100,177549,177552,177551,177550
4437126	DB_MAG_00082	M00002	Glycolysis, core module involving three-carbon compounds	Pathway modules	Carbohydrate metabolism	Central carbohydrate metabolism	K01803 ((K00134,K00150) K00927,K11389) (K01834,K15633,K15634,K15635) K01689 (K00873,K12406)	1	TRUE	K00134,K00873,K01689,K15633,K01803,K00927	113530,113566,104229,113534,113533,113531
6086811	DB_MAG_00091	M00002	Glycolysis, core module involving three-carbon compounds	Pathway modules	Carbohydrate metabolism	Central carbohydrate metabolism	K01803 ((K00134,K00150) K00927,K11389) (K01834,K15633,K15634,K15635) K01689 (K00873,K12406)	1	TRUE	K00873,K01803,K00927,K00134,K01689,K15633	424781,342547,342544,14570,163877,14627
4583235	DB_MAG_00093	M00002	Glycolysis, core module involving three-carbon compounds	Pathway modules	Carbohydrate metabolism	Central carbohydrate metabolism	K01803 ((K00134,K00150) K00927,K11389) (K01834,K15633,K15634,K15635) K01689 (K00873,K12406)	0.833333	TRUE	K00873,K01689,K01803,K00927,K15633,K15635	583067,545219,545220,407435,418304,418305,388803,311616
10295257	DB_MAG_00097	M00002	Glycolysis, core module involving three-carbon compounds	Pathway modules	Carbohydrate metabolism	Central carbohydrate metabolism	K01803 ((K00134,K00150) K00927,K11389) (K01834,K15633,K15634,K15635) K01689 (K00873,K12406)	1	TRUE	K01834,K00134,K00873,K01689,K01803,K00927	255179,341310,279453,291269,292874,341305,341308
13658233	DB_MAG_00099	M00002	Glycolysis, core module involving three-carbon compounds	Pathway modules	Carbohydrate metabolism	Central carbohydrate metabolism	K01803 ((K00134,K00150) K00927,K11389) (K01834,K15633,K15634,K15635) K01689 (K00873,K12406)	1	TRUE	K01834,K00134,K00873,K01689,K15633,K01803,K00927	77458,99653,135082,99648,99650,99651,99652
5863754	DB_MAG_00100	M00002	Glycolysis, core module involving three-carbon compounds	Pathway modules	Carbohydrate metabolism	Central carbohydrate metabolism	K01803 ((K00134,K00150) K00927,K11389) (K01834,K15633,K15634,K15635) K01689 (K00873,K12406)	0.833333	TRUE	K15633,K01803,K00927,K00134,K01689	263227,263225,263224,102707,143903
10473863	DB_MAG_00101	M00002	Glycolysis, core module involving three-carbon compounds	Pathway modules	Carbohydrate metabolism	Central carbohydrate metabolism	K01803 ((K00134,K00150) K00927,K11389) (K01834,K15633,K15634,K15635) K01689 (K00873,K12406)	1	TRUE	K15633,K00134,K00873,K01803,K00927,K01689	489300,276803,277943,314199,287451,287450,287449,82725
5721450	DB_MAG_00106	M00002	Glycolysis, core module involving three-carbon compounds	Pathway modules	Carbohydrate metabolism	Central carbohydrate metabolism	K01803 ((K00134,K00150) K00927,K11389) (K01834,K15633,K15634,K15635) K01689 (K00873,K12406)	1	TRUE	K00134,K00873,K01689,K15633,K01803,K00927	143674,161261,143668,143671,143672,143673
1884790	DB_MAG_00110	M00002	Glycolysis, core module involving three-carbon compounds	Pathway modules	Carbohydrate metabolism	Central carbohydrate metabolism	K01803 ((K00134,K00150) K00927,K11389) (K01834,K15633,K15634,K15635) K01689 (K00873,K12406)	1	TRUE	K00873,K00134,K01689,K15633,K01803,K00927	479104,89085,77503,89082,89083,89084
1804492	DB_MAG_00116	M00002	Glycolysis, core module involving three-carbon compounds	Pathway modules	Carbohydrate metabolism	Central carbohydrate metabolism	K01803 ((K00134,K00150) K00927,K11389) (K01834,K15633,K15634,K15635) K01689 (K00873,K12406)	1	TRUE	K00873,K01689,K00134,K15633,K01803,K00927	522618,358883,196380,196377,196378,196379
628616	DB_MAG_00118	M00002	Glycolysis, core module involving three-carbon compounds	Pathway modules	Carbohydrate metabolism	Central carbohydrate metabolism	K01803 ((K00134,K00150) K00927,K11389) (K01834,K15633,K15634,K15635) K01689 (K00873,K12406)	1	TRUE	K01689,K00134,K00873,K01803,K00927,K15633	637956,572966,580590,370583,199457,199460,81049
4085069	DB_MAG_00120	M00002	Glycolysis, core module involving three-carbon compounds	Pathway modules	Carbohydrate metabolism	Central carbohydrate metabolism	K01803 ((K00134,K00150) K00927,K11389) (K01834,K15633,K15634,K15635) K01689 (K00873,K12406)	0.833333	TRUE	K01834,K01803,K00134,K00873,K15633,K00927	538642,552686,386010,278373,320215,262434
1568455	DB_MAG_00121	M00002	Glycolysis, core module involving three-carbon compounds	Pathway modules	Carbohydrate metabolism	Central carbohydrate metabolism	K01803 ((K00134,K00150) K00927,K11389) (K01834,K15633,K15634,K15635) K01689 (K00873,K12406)	1	TRUE	K01689,K15633,K15635,K01803,K00927,K00134,K00873	296950,296949,209672,296948,109217,124236
9455947	DB_MAG_00122	M00002	Glycolysis, core module involving three-carbon compounds	Pathway modules	Carbohydrate metabolism	Central carbohydrate metabolism	K01803 ((K00134,K00150) K00927,K11389) (K01834,K15633,K15634,K15635) K01689 (K00873,K12406)	1	TRUE	K01689,K00873,K00134,K15633,K01803,K00927	459746,297664,74445,74449,74448,74447
8890112	DB_MAG_00126	M00002	Glycolysis, core module involving three-carbon compounds	Pathway modules	Carbohydrate metabolism	Central carbohydrate metabolism	K01803 ((K00134,K00150) K00927,K11389) (K01834,K15633,K15634,K15635) K01689 (K00873,K12406)	1	TRUE	K00873,K00134,K15633,K01803,K00927,K01689,K15635	407538,293116,293119,293118,293117,92185,114714
2234303	DB_MAG_00129	M00002	Glycolysis, core module involving three-carbon compounds	Pathway modules	Carbohydrate metabolism	Central carbohydrate metabolism	K01803 ((K00134,K00150) K00927,K11389) (K01834,K15633,K15634,K15635) K01689 (K00873,K12406)	0.833333	TRUE	K15633,K01803,K00927,K00134,K01689	258400,368440,368441,153294,98513
9061540	DB_MAG_00130	M00002	Glycolysis, core module involving three-carbon compounds	Pathway modules	Carbohydrate metabolism	Central carbohydrate metabolism	K01803 ((K00134,K00150) K00927,K11389) (K01834,K15633,K15634,K15635) K01689 (K00873,K12406)	0.833333	TRUE	K00134,K01689,K15633,K01803,K00927	353436,57747,82452,82406,82408
9261063	DB_MAG_00137	M00002	Glycolysis, core module involving three-carbon compounds	Pathway modules	Carbohydrate metabolism	Central carbohydrate metabolism	K01803 ((K00134,K00150) K00927,K11389) (K01834,K15633,K15634,K15635) K01689 (K00873,K12406)	1	TRUE	K00134,K00873,K15633,K01803,K00927,K01689,K15635	216909,216901,216906,216907,216908,165714,118199
3723743	DB_MAG_00143	M00002	Glycolysis, core module involving three-carbon compounds	Pathway modules	Carbohydrate metabolism	Central carbohydrate metabolism	K01803 ((K00134,K00150) K00927,K11389) (K01834,K15633,K15634,K15635) K01689 (K00873,K12406)	1	TRUE	K00134,K01689,K15633,K01803,K00927,K00873	320602,320609,320605,320604,320603,160094,164273
12527617	DB_MAG_00145	M00002	Glycolysis, core module involving three-carbon compounds	Pathway modules	Carbohydrate metabolism	Central carbohydrate metabolism	K01803 ((K00134,K00150) K00927,K11389) (K01834,K15633,K15634,K15635) K01689 (K00873,K12406)	0.666667	FALSE	K00134,K00873,K01689,K15635	403512,536300,558810,539754
7315583	DB_MAG_00147	M00002	Glycolysis, core module involving three-carbon compounds	Pathway modules	Carbohydrate metabolism	Central carbohydrate metabolism	K01803 ((K00134,K00150) K00927,K11389) (K01834,K15633,K15634,K15635) K01689 (K00873,K12406)	1	TRUE	K00134,K01689,K15633,K01803,K00927,K00873	258381,219821,258373,258377,258379,258380,99095
12370732	DB_MAG_00151	M00002	Glycolysis, core module involving three-carbon compounds	Pathway modules	Carbohydrate metabolism	Central carbohydrate metabolism	K01803 ((K00134,K00150) K00927,K11389) (K01834,K15633,K15634,K15635) K01689 (K00873,K12406)	1	TRUE	K00134,K01689,K01834,K00873,K15633,K15635,K01803,K00927	353666,203859,114436,186967,144801,103996,152469,56269
3382005	DB_MAG_00155	M00002	Glycolysis, core module involving three-carbon compounds	Pathway modules	Carbohydrate metabolism	Central carbohydrate metabolism	K01803 ((K00134,K00150) K00927,K11389) (K01834,K15633,K15634,K15635) K01689 (K00873,K12406)	0.833333	TRUE	K00927,K00873,K15633,K01803,K01689	620582,537088,408887,393845,393846,362707
3204785	DB_MAG_00157	M00002	Glycolysis, core module involving three-carbon compounds	Pathway modules	Carbohydrate metabolism	Central carbohydrate metabolism	K01803 ((K00134,K00150) K00927,K11389) (K01834,K15633,K15634,K15635) K01689 (K00873,K12406)	1	TRUE	K01689,K00134,K00873,K15633,K01803,K00927	467521,350335,275906,325521,325522,325523
9548832	DB_MAG_00161	M00002	Glycolysis, core module involving three-carbon compounds	Pathway modules	Carbohydrate metabolism	Central carbohydrate metabolism	K01803 ((K00134,K00150) K00927,K11389) (K01834,K15633,K15634,K15635) K01689 (K00873,K12406)	0.833333	TRUE	K01803,K00134,K00873,K15633,K00927	399614,256741,256750,256745,256743,256742,112840
2592486	DB_MAG_00162	M00002	Glycolysis, core module involving three-carbon compounds	Pathway modules	Carbohydrate metabolism	Central carbohydrate metabolism	K01803 ((K00134,K00150) K00927,K11389) (K01834,K15633,K15634,K15635) K01689 (K00873,K12406)	0.6	FALSE	K01689,K15633,K00873	602041,468047,452829,371864
11957846	DB_MAG_00176	M00002	Glycolysis, core module involving three-carbon compounds	Pathway modules	Carbohydrate metabolism	Central carbohydrate metabolism	K01803 ((K00134,K00150) K00927,K11389) (K01834,K15633,K15634,K15635) K01689 (K00873,K12406)	0.5	FALSE	K00134,K00927,K00873	642864,642865,581176
12081785	DB_MAG_00178	M00002	Glycolysis, core module involving three-carbon compounds	Pathway modules	Carbohydrate metabolism	Central carbohydrate metabolism	K01803 ((K00134,K00150) K00927,K11389) (K01834,K15633,K15634,K15635) K01689 (K00873,K12406)	1	TRUE	K01689,K15633,K00134,K00873,K15635,K01803,K01834,K00927	456635,486085,361505,285844,352420,227648,51809,111321,192416
394855	DB_MAG_00002	M00003	Gluconeogenesis, oxaloacetate => fructose-6P	Pathway modules	Carbohydrate metabolism	Central carbohydrate metabolism	(K01596,K01610) K01689 (K01834,K15633,K15634,K15635) K00927 (K00134,K00150) K01803 ((K01623,K01624,K11645) (K03841,K02446,K11532,K01086,K04041),K01622)	0.875	TRUE	K00134,K01610,K01689,K15633,K01624,K01803,K00927	90909,96521,99541,2061,96533,96524,96534,96535
3629401	DB_MAG_00007	M00003	Gluconeogenesis, oxaloacetate => fructose-6P	Pathway modules	Carbohydrate metabolism	Central carbohydrate metabolism	(K01596,K01610) K01689 (K01834,K15633,K15634,K15635) K00927 (K00134,K00150) K01803 ((K01623,K01624,K11645) (K03841,K02446,K11532,K01086,K04041),K01622)	0.875	TRUE	K02446,K00134,K01689,K15633,K15635,K01624,K01803,K00927	262302,117968,117965,117966,67251,67206,117967
4495566	DB_MAG_00017	M00003	Gluconeogenesis, oxaloacetate => fructose-6P	Pathway modules	Carbohydrate metabolism	Central carbohydrate metabolism	(K01596,K01610) K01689 (K01834,K15633,K15634,K15635) K00927 (K00134,K00150) K01803 ((K01623,K01624,K11645) (K03841,K02446,K11532,K01086,K04041),K01622)	0.875	TRUE	K01624,K01610,K15633,K01803,K00927,K00134,K01689	432815,381810,392184,254145,254144,47195,174079
3148812	DB_MAG_00022	M00003	Gluconeogenesis, oxaloacetate => fructose-6P	Pathway modules	Carbohydrate metabolism	Central carbohydrate metabolism	(K01596,K01610) K01689 (K01834,K15633,K15634,K15635) K00927 (K00134,K00150) K01803 ((K01623,K01624,K11645) (K03841,K02446,K11532,K01086,K04041),K01622)	0.875	TRUE	K01610,K01624,K00134,K01689,K15633,K01803,K00927	478393,445430,313725,225981,214158,303661,303660
6670147	DB_MAG_00051	M00003	Gluconeogenesis, oxaloacetate => fructose-6P	Pathway modules	Carbohydrate metabolism	Central carbohydrate metabolism	(K01596,K01610) K01689 (K01834,K15633,K15634,K15635) K00927 (K00134,K00150) K01803 ((K01623,K01624,K11645) (K03841,K02446,K11532,K01086,K04041),K01622)	1	TRUE	K00134,K01610,K15633,K01624,K01803,K00927,K01689,K04041	280963,385379,280960,385372,280961,280962,59767,169875,96708,154057
6576597	DB_MAG_00055	M00003	Gluconeogenesis, oxaloacetate => fructose-6P	Pathway modules	Carbohydrate metabolism	Central carbohydrate metabolism	(K01596,K01610) K01689 (K01834,K15633,K15634,K15635) K00927 (K00134,K00150) K01803 ((K01623,K01624,K11645) (K03841,K02446,K11532,K01086,K04041),K01622)	1	TRUE	K01610,K15635,K00134,K04041,K15633,K01624,K01689,K11645,K01803,K00927	560181,405219,213469,254641,246237,206069,121903,45390,175524,39999
11196841	DB_MAG_00057	M00003	Gluconeogenesis, oxaloacetate => fructose-6P	Pathway modules	Carbohydrate metabolism	Central carbohydrate metabolism	(K01596,K01610) K01689 (K01834,K15633,K15634,K15635) K00927 (K00134,K00150) K01803 ((K01623,K01624,K11645) (K03841,K02446,K11532,K01086,K04041),K01622)	0.75	TRUE	K00134,K01610,K15633,K00927,K01624,K01803	429818,296703,316881,271264,73352,80708,80709
12607276	DB_MAG_00061	M00003	Gluconeogenesis, oxaloacetate => fructose-6P	Pathway modules	Carbohydrate metabolism	Central carbohydrate metabolism	(K01596,K01610) K01689 (K01834,K15633,K15634,K15635) K00927 (K00134,K00150) K01803 ((K01623,K01624,K11645) (K03841,K02446,K11532,K01086,K04041),K01622)	0.875	TRUE	K01624,K01689,K04041,K15633,K01803,K00927,K01596	614669,395417,465342,541071,585739,541070,541069,433331
13927641	DB_MAG_00062	M00003	Gluconeogenesis, oxaloacetate => fructose-6P	Pathway modules	Carbohydrate metabolism	Central carbohydrate metabolism	(K01596,K01610) K01689 (K01834,K15633,K15634,K15635) K00927 (K00134,K00150) K01803 ((K01623,K01624,K11645) (K03841,K02446,K11532,K01086,K04041),K01622)	0.875	TRUE	K01689,K15633,K01610,K00134,K01624,K01803,K00927	532594,532595,271872,72320,182053,182052,42030,72322,72321
13274251	DB_MAG_00073	M00003	Gluconeogenesis, oxaloacetate => fructose-6P	Pathway modules	Carbohydrate metabolism	Central carbohydrate metabolism	(K01596,K01610) K01689 (K01834,K15633,K15634,K15635) K00927 (K00134,K00150) K01803 ((K01623,K01624,K11645) (K03841,K02446,K11532,K01086,K04041),K01622)	0.75	TRUE	K01624,K00134,K01689,K15633,K01803,K00927	268239,160805,160799,160801,160802,160804
984080	DB_MAG_00079	M00003	Gluconeogenesis, oxaloacetate => fructose-6P	Pathway modules	Carbohydrate metabolism	Central carbohydrate metabolism	(K01596,K01610) K01689 (K01834,K15633,K15634,K15635) K00927 (K00134,K00150) K01803 ((K01623,K01624,K11645) (K03841,K02446,K11532,K01086,K04041),K01622)	0.571429	FALSE	K01834,K00134,K01689,K00927	248444,27949,45297,27910
2818505	DB_MAG_00080	M00003	Gluconeogenesis, oxaloacetate => fructose-6P	Pathway modules	Carbohydrate metabolism	Central carbohydrate metabolism	(K01596,K01610) K01689 (K01834,K15633,K15634,K15635) K00927 (K00134,K00150) K01803 ((K01623,K01624,K11645) (K03841,K02446,K11532,K01086,K04041),K01622)	1	TRUE	K04041,K01689,K00134,K01610,K15633,K01624,K01803,K00927	409414,354100,177549,143539,177552,125979,177551,177550
4437127	DB_MAG_00082	M00003	Gluconeogenesis, oxaloacetate => fructose-6P	Pathway modules	Carbohydrate metabolism	Central carbohydrate metabolism	(K01596,K01610) K01689 (K01834,K15633,K15634,K15635) K00927 (K00134,K00150) K01803 ((K01623,K01624,K11645) (K03841,K02446,K11532,K01086,K04041),K01622)	0.75	TRUE	K01624,K00134,K01689,K15633,K01803,K00927	271492,113530,104229,113534,113533,113531
6086812	DB_MAG_00091	M00003	Gluconeogenesis, oxaloacetate => fructose-6P	Pathway modules	Carbohydrate metabolism	Central carbohydrate metabolism	(K01596,K01610) K01689 (K01834,K15633,K15634,K15635) K00927 (K00134,K00150) K01803 ((K01623,K01624,K11645) (K03841,K02446,K11532,K01086,K04041),K01622)	0.75	TRUE	K01803,K00927,K00134,K01689,K04041,K15633	342547,342544,14570,163877,48261,14627
4583236	DB_MAG_00093	M00003	Gluconeogenesis, oxaloacetate => fructose-6P	Pathway modules	Carbohydrate metabolism	Central carbohydrate metabolism	(K01596,K01610) K01689 (K01834,K15633,K15634,K15635) K00927 (K00134,K00150) K01803 ((K01623,K01624,K11645) (K03841,K02446,K11532,K01086,K04041),K01622)	0.75	TRUE	K01624,K01610,K01689,K01803,K00927,K15633,K15635	597481,526260,576122,407435,418304,418305,388803,311616
10295258	DB_MAG_00097	M00003	Gluconeogenesis, oxaloacetate => fructose-6P	Pathway modules	Carbohydrate metabolism	Central carbohydrate metabolism	(K01596,K01610) K01689 (K01834,K15633,K15634,K15635) K00927 (K00134,K00150) K01803 ((K01623,K01624,K11645) (K03841,K02446,K11532,K01086,K04041),K01622)	0.75	TRUE	K01834,K00134,K01689,K01803,K00927,K01624	255179,341310,292874,341305,341308,191619
13658234	DB_MAG_00099	M00003	Gluconeogenesis, oxaloacetate => fructose-6P	Pathway modules	Carbohydrate metabolism	Central carbohydrate metabolism	(K01596,K01610) K01689 (K01834,K15633,K15634,K15635) K00927 (K00134,K00150) K01803 ((K01623,K01624,K11645) (K03841,K02446,K11532,K01086,K04041),K01622)	0.75	TRUE	K01624,K01834,K00134,K01689,K15633,K01803,K00927	330939,77458,99653,99648,99650,99651,99652
5863755	DB_MAG_00100	M00003	Gluconeogenesis, oxaloacetate => fructose-6P	Pathway modules	Carbohydrate metabolism	Central carbohydrate metabolism	(K01596,K01610) K01689 (K01834,K15633,K15634,K15635) K00927 (K00134,K00150) K01803 ((K01623,K01624,K11645) (K03841,K02446,K11532,K01086,K04041),K01622)	0.75	TRUE	K15633,K01803,K00927,K01623,K00134,K01689	263227,263225,263224,198285,102707,143903
10473864	DB_MAG_00101	M00003	Gluconeogenesis, oxaloacetate => fructose-6P	Pathway modules	Carbohydrate metabolism	Central carbohydrate metabolism	(K01596,K01610) K01689 (K01834,K15633,K15634,K15635) K00927 (K00134,K00150) K01803 ((K01623,K01624,K11645) (K03841,K02446,K11532,K01086,K04041),K01622)	0.875	TRUE	K15633,K00134,K01610,K01803,K00927,K01689,K01624	489300,276803,277943,247324,287451,287450,287449,82725,108571
5721451	DB_MAG_00106	M00003	Gluconeogenesis, oxaloacetate => fructose-6P	Pathway modules	Carbohydrate metabolism	Central carbohydrate metabolism	(K01596,K01610) K01689 (K01834,K15633,K15634,K15635) K00927 (K00134,K00150) K01803 ((K01623,K01624,K11645) (K03841,K02446,K11532,K01086,K04041),K01622)	0.75	TRUE	K01624,K00134,K01689,K15633,K01803,K00927	216475,143674,143668,143671,143672,143673
1884791	DB_MAG_00110	M00003	Gluconeogenesis, oxaloacetate => fructose-6P	Pathway modules	Carbohydrate metabolism	Central carbohydrate metabolism	(K01596,K01610) K01689 (K01834,K15633,K15634,K15635) K00927 (K00134,K00150) K01803 ((K01623,K01624,K11645) (K03841,K02446,K11532,K01086,K04041),K01622)	1	TRUE	K04041,K00134,K01610,K01689,K15633,K01624,K01803,K00927	206927,89085,89060,77503,89082,167052,89083,89084
1804493	DB_MAG_00116	M00003	Gluconeogenesis, oxaloacetate => fructose-6P	Pathway modules	Carbohydrate metabolism	Central carbohydrate metabolism	(K01596,K01610) K01689 (K01834,K15633,K15634,K15635) K00927 (K00134,K00150) K01803 ((K01623,K01624,K11645) (K03841,K02446,K11532,K01086,K04041),K01622)	1	TRUE	K01624,K01610,K04041,K01689,K00134,K15633,K01803,K00927	638287,394920,425632,358883,368469,196380,196377,196378,196379
628617	DB_MAG_00118	M00003	Gluconeogenesis, oxaloacetate => fructose-6P	Pathway modules	Carbohydrate metabolism	Central carbohydrate metabolism	(K01596,K01610) K01689 (K01834,K15633,K15634,K15635) K00927 (K00134,K00150) K01803 ((K01623,K01624,K11645) (K03841,K02446,K11532,K01086,K04041),K01622)	0.75	TRUE	K01689,K00134,K01803,K00927,K15633,K01624	637956,572966,199457,199460,81049,164912
4085070	DB_MAG_00120	M00003	Gluconeogenesis, oxaloacetate => fructose-6P	Pathway modules	Carbohydrate metabolism	Central carbohydrate metabolism	(K01596,K01610) K01689 (K01834,K15633,K15634,K15635) K00927 (K00134,K00150) K01803 ((K01623,K01624,K11645) (K03841,K02446,K11532,K01086,K04041),K01622)	0.75	TRUE	K01834,K01610,K01624,K01803,K00134,K15633,K00927	538642,472372,511265,552686,386010,320215,320735,262434
1568456	DB_MAG_00121	M00003	Gluconeogenesis, oxaloacetate => fructose-6P	Pathway modules	Carbohydrate metabolism	Central carbohydrate metabolism	(K01596,K01610) K01689 (K01834,K15633,K15634,K15635) K00927 (K00134,K00150) K01803 ((K01623,K01624,K11645) (K03841,K02446,K11532,K01086,K04041),K01622)	0.875	TRUE	K01689,K15633,K15635,K01803,K00927,K00134,K01624,K01596	296950,296949,209672,296948,109217,65173,79480,190951,186542
9455948	DB_MAG_00122	M00003	Gluconeogenesis, oxaloacetate => fructose-6P	Pathway modules	Carbohydrate metabolism	Central carbohydrate metabolism	(K01596,K01610) K01689 (K01834,K15633,K15634,K15635) K00927 (K00134,K00150) K01803 ((K01623,K01624,K11645) (K03841,K02446,K11532,K01086,K04041),K01622)	0.75	TRUE	K01689,K01624,K00134,K15633,K01803,K00927	459746,357090,74445,74449,74448,74447
8890113	DB_MAG_00126	M00003	Gluconeogenesis, oxaloacetate => fructose-6P	Pathway modules	Carbohydrate metabolism	Central carbohydrate metabolism	(K01596,K01610) K01689 (K01834,K15633,K15634,K15635) K00927 (K00134,K00150) K01803 ((K01623,K01624,K11645) (K03841,K02446,K11532,K01086,K04041),K01622)	0.875	TRUE	K00134,K01610,K15633,K01624,K01803,K00927,K01689,K15635	293116,305026,293119,349726,293118,293117,92185,114714
2234304	DB_MAG_00129	M00003	Gluconeogenesis, oxaloacetate => fructose-6P	Pathway modules	Carbohydrate metabolism	Central carbohydrate metabolism	(K01596,K01610) K01689 (K01834,K15633,K15634,K15635) K00927 (K00134,K00150) K01803 ((K01623,K01624,K11645) (K03841,K02446,K11532,K01086,K04041),K01622)	0.714286	FALSE	K15633,K01803,K00927,K00134,K01689	258400,368440,368441,153294,98513
9061541	DB_MAG_00130	M00003	Gluconeogenesis, oxaloacetate => fructose-6P	Pathway modules	Carbohydrate metabolism	Central carbohydrate metabolism	(K01596,K01610) K01689 (K01834,K15633,K15634,K15635) K00927 (K00134,K00150) K01803 ((K01623,K01624,K11645) (K03841,K02446,K11532,K01086,K04041),K01622)	0.75	TRUE	K00134,K04041,K01689,K15633,K01803,K00927	353436,298714,57747,82452,82406,82408
9261064	DB_MAG_00137	M00003	Gluconeogenesis, oxaloacetate => fructose-6P	Pathway modules	Carbohydrate metabolism	Central carbohydrate metabolism	(K01596,K01610) K01689 (K01834,K15633,K15634,K15635) K00927 (K00134,K00150) K01803 ((K01623,K01624,K11645) (K03841,K02446,K11532,K01086,K04041),K01622)	1	TRUE	K00134,K01610,K15633,K01624,K01803,K00927,K01689,K04041,K15635	216909,284692,216906,332440,216907,216908,165714,118209,118199,56725,186261
3723744	DB_MAG_00143	M00003	Gluconeogenesis, oxaloacetate => fructose-6P	Pathway modules	Carbohydrate metabolism	Central carbohydrate metabolism	(K01596,K01610) K01689 (K01834,K15633,K15634,K15635) K00927 (K00134,K00150) K01803 ((K01623,K01624,K11645) (K03841,K02446,K11532,K01086,K04041),K01622)	1	TRUE	K00134,K01689,K04041,K15633,K01624,K01803,K00927,K01610	320602,320609,278699,320605,311977,320604,320603,78848,164273
12527618	DB_MAG_00145	M00003	Gluconeogenesis, oxaloacetate => fructose-6P	Pathway modules	Carbohydrate metabolism	Central carbohydrate metabolism	(K01596,K01610) K01689 (K01834,K15633,K15634,K15635) K00927 (K00134,K00150) K01803 ((K01623,K01624,K11645) (K03841,K02446,K11532,K01086,K04041),K01622)	0.75	TRUE	K04041,K01624,K00134,K01689,K15635,K01596	590980,633647,403512,558810,546616,539754,530212
7315584	DB_MAG_00147	M00003	Gluconeogenesis, oxaloacetate => fructose-6P	Pathway modules	Carbohydrate metabolism	Central carbohydrate metabolism	(K01596,K01610) K01689 (K01834,K15633,K15634,K15635) K00927 (K00134,K00150) K01803 ((K01623,K01624,K11645) (K03841,K02446,K11532,K01086,K04041),K01622)	1	TRUE	K00134,K01610,K01689,K15633,K01624,K01803,K00927,K04041	258381,215574,219821,258373,258377,251947,258379,258380,181107
12370733	DB_MAG_00151	M00003	Gluconeogenesis, oxaloacetate => fructose-6P	Pathway modules	Carbohydrate metabolism	Central carbohydrate metabolism	(K01596,K01610) K01689 (K01834,K15633,K15634,K15635) K00927 (K00134,K00150) K01803 ((K01623,K01624,K11645) (K03841,K02446,K11532,K01086,K04041),K01622)	1	TRUE	K00134,K01610,K01689,K04041,K01834,K15633,K11645,K15635,K01624,K01803,K00927	353666,251070,203859,240603,114436,144801,9089,103996,68882,152469,56269
3382006	DB_MAG_00155	M00003	Gluconeogenesis, oxaloacetate => fructose-6P	Pathway modules	Carbohydrate metabolism	Central carbohydrate metabolism	(K01596,K01610) K01689 (K01834,K15633,K15634,K15635) K00927 (K00134,K00150) K01803 ((K01623,K01624,K11645) (K03841,K02446,K11532,K01086,K04041),K01622)	0.75	TRUE	K00927,K15633,K01803,K01610,K01689,K04041	620582,393845,393846,379831,362707,379829
3204786	DB_MAG_00157	M00003	Gluconeogenesis, oxaloacetate => fructose-6P	Pathway modules	Carbohydrate metabolism	Central carbohydrate metabolism	(K01596,K01610) K01689 (K01834,K15633,K15634,K15635) K00927 (K00134,K00150) K01803 ((K01623,K01624,K11645) (K03841,K02446,K11532,K01086,K04041),K01622)	0.75	TRUE	K01689,K00134,K15633,K01624,K01803,K00927	467521,350335,325521,381843,325522,325523
9548833	DB_MAG_00161	M00003	Gluconeogenesis, oxaloacetate => fructose-6P	Pathway modules	Carbohydrate metabolism	Central carbohydrate metabolism	(K01596,K01610) K01689 (K01834,K15633,K15634,K15635) K00927 (K00134,K00150) K01803 ((K01623,K01624,K11645) (K03841,K02446,K11532,K01086,K04041),K01622)	0.875	TRUE	K01610,K04041,K01624,K01803,K00134,K15633,K00927	611962,516884,399613,399614,256741,201763,256745,256743,256742,112840
2592487	DB_MAG_00162	M00003	Gluconeogenesis, oxaloacetate => fructose-6P	Pathway modules	Carbohydrate metabolism	Central carbohydrate metabolism	(K01596,K01610) K01689 (K01834,K15633,K15634,K15635) K00927 (K00134,K00150) K01803 ((K01623,K01624,K11645) (K03841,K02446,K11532,K01086,K04041),K01622)	0.5	FALSE	K01689,K01610,K04041,K15633	602041,444491,468047,508648,452829
11957847	DB_MAG_00176	M00003	Gluconeogenesis, oxaloacetate => fructose-6P	Pathway modules	Carbohydrate metabolism	Central carbohydrate metabolism	(K01596,K01610) K01689 (K01834,K15633,K15634,K15635) K00927 (K00134,K00150) K01803 ((K01623,K01624,K11645) (K03841,K02446,K11532,K01086,K04041),K01622)	0.375	FALSE	K00134,K00927,K04041	642864,642865,509076
12081786	DB_MAG_00178	M00003	Gluconeogenesis, oxaloacetate => fructose-6P	Pathway modules	Carbohydrate metabolism	Central carbohydrate metabolism	(K01596,K01610) K01689 (K01834,K15633,K15634,K15635) K00927 (K00134,K00150) K01803 ((K01623,K01624,K11645) (K03841,K02446,K11532,K01086,K04041),K01622)	1	TRUE	K01610,K01689,K15633,K00134,K04041,K15635,K01624,K01803,K01834,K00927	597349,456635,486085,361505,392158,345503,352420,242761,227648,51809,111321,192416
394860	DB_MAG_00002	M00004	Pentose phosphate pathway (Pentose phosphate cycle)	Pathway modules	Carbohydrate metabolism	Central carbohydrate metabolism	(K13937,((K00036,K19243) (K01057,K07404))) K00033 K01783 (K01807,K01808) K00615 K00616 (K01810,K06859,K13810,K15916)	0.571429	FALSE	K01808,K00615,K01783,K01810	8280,8313,2079,1880
3629405	DB_MAG_00007	M00004	Pentose phosphate pathway (Pentose phosphate cycle)	Pathway modules	Carbohydrate metabolism	Central carbohydrate metabolism	(K13937,((K00036,K19243) (K01057,K07404))) K00033 K01783 (K01807,K01808) K00615 K00616 (K01810,K06859,K13810,K15916)	0.714286	FALSE	K01808,K00616,K00615,K01783,K01810	129125,108702,7181,7192,19347,100837
4495568	DB_MAG_00017	M00004	Pentose phosphate pathway (Pentose phosphate cycle)	Pathway modules	Carbohydrate metabolism	Central carbohydrate metabolism	(K13937,((K00036,K19243) (K01057,K07404))) K00033 K01783 (K01807,K01808) K00615 K00616 (K01810,K06859,K13810,K15916)	0.571429	FALSE	K01808,K00615,K01783,K01810	266637,168337,174071,105899
3148817	DB_MAG_00022	M00004	Pentose phosphate pathway (Pentose phosphate cycle)	Pathway modules	Carbohydrate metabolism	Central carbohydrate metabolism	(K13937,((K00036,K19243) (K01057,K07404))) K00033 K01783 (K01807,K01808) K00615 K00616 (K01810,K06859,K13810,K15916)	0.625	FALSE	K01783,K01808,K07404,K00615,K01810	231848,49022,49069,136631,18765,31848
6670152	DB_MAG_00051	M00004	Pentose phosphate pathway (Pentose phosphate cycle)	Pathway modules	Carbohydrate metabolism	Central carbohydrate metabolism	(K13937,((K00036,K19243) (K01057,K07404))) K00033 K01783 (K01807,K01808) K00615 K00616 (K01810,K06859,K13810,K15916)	0.714286	FALSE	K01783,K01810,K01808,K00616,K00615	477672,315181,155298,154068,154069,154070
6576602	DB_MAG_00055	M00004	Pentose phosphate pathway (Pentose phosphate cycle)	Pathway modules	Carbohydrate metabolism	Central carbohydrate metabolism	(K13937,((K00036,K19243) (K01057,K07404))) K00033 K01783 (K01807,K01808) K00615 K00616 (K01810,K06859,K13810,K15916)	1	TRUE	K00616,K01808,K00036,K07404,K00033,K01057,K00615,K01783,K01810	308316,141730,141749,70861,141748,141750,141731,67462,45417
11196845	DB_MAG_00057	M00004	Pentose phosphate pathway (Pentose phosphate cycle)	Pathway modules	Carbohydrate metabolism	Central carbohydrate metabolism	(K13937,((K00036,K19243) (K01057,K07404))) K00033 K01783 (K01807,K01808) K00615 K00616 (K01810,K06859,K13810,K15916)	0.428571	FALSE	K01783,K01808,K01810	252180,36847,80626
12607280	DB_MAG_00061	M00004	Pentose phosphate pathway (Pentose phosphate cycle)	Pathway modules	Carbohydrate metabolism	Central carbohydrate metabolism	(K13937,((K00036,K19243) (K01057,K07404))) K00033 K01783 (K01807,K01808) K00615 K00616 (K01810,K06859,K13810,K15916)	0.75	TRUE	K01808,K00616,K00615,K01783,K01810,K07404	410666,420786,550769,550768,460677,536809,369198
13927646	DB_MAG_00062	M00004	Pentose phosphate pathway (Pentose phosphate cycle)	Pathway modules	Carbohydrate metabolism	Central carbohydrate metabolism	(K13937,((K00036,K19243) (K01057,K07404))) K00033 K01783 (K01807,K01808) K00615 K00616 (K01810,K06859,K13810,K15916)	0.625	FALSE	K07404,K00616,K00615,K01783,K01810	323044,271883,271884,271885,190871,96979
13274253	DB_MAG_00073	M00004	Pentose phosphate pathway (Pentose phosphate cycle)	Pathway modules	Carbohydrate metabolism	Central carbohydrate metabolism	(K13937,((K00036,K19243) (K01057,K07404))) K00033 K01783 (K01807,K01808) K00615 K00616 (K01810,K06859,K13810,K15916)	0.428571	FALSE	K01808,K00615,K01810	156432,141789,160830
984082	DB_MAG_00079	M00004	Pentose phosphate pathway (Pentose phosphate cycle)	Pathway modules	Carbohydrate metabolism	Central carbohydrate metabolism	(K13937,((K00036,K19243) (K01057,K07404))) K00033 K01783 (K01807,K01808) K00615 K00616 (K01810,K06859,K13810,K15916)	0.142857	FALSE	K00615	45253
2818509	DB_MAG_00080	M00004	Pentose phosphate pathway (Pentose phosphate cycle)	Pathway modules	Carbohydrate metabolism	Central carbohydrate metabolism	(K13937,((K00036,K19243) (K01057,K07404))) K00033 K01783 (K01807,K01808) K00615 K00616 (K01810,K06859,K13810,K15916)	0.75	TRUE	K00615,K07404,K00616,K01783,K01810,K01808	460527,338392,303764,304117,282874,311089,125933
4437129	DB_MAG_00082	M00004	Pentose phosphate pathway (Pentose phosphate cycle)	Pathway modules	Carbohydrate metabolism	Central carbohydrate metabolism	(K13937,((K00036,K19243) (K01057,K07404))) K00033 K01783 (K01807,K01808) K00615 K00616 (K01810,K06859,K13810,K15916)	0.428571	FALSE	K00615,K01810,K01807	257792,257791,253154,104195
6086814	DB_MAG_00091	M00004	Pentose phosphate pathway (Pentose phosphate cycle)	Pathway modules	Carbohydrate metabolism	Central carbohydrate metabolism	(K13937,((K00036,K19243) (K01057,K07404))) K00033 K01783 (K01807,K01808) K00615 K00616 (K01810,K06859,K13810,K15916)	0.285714	FALSE	K01808,K00615	142773,14506
4583241	DB_MAG_00093	M00004	Pentose phosphate pathway (Pentose phosphate cycle)	Pathway modules	Carbohydrate metabolism	Central carbohydrate metabolism	(K13937,((K00036,K19243) (K01057,K07404))) K00033 K01783 (K01807,K01808) K00615 K00616 (K01810,K06859,K13810,K15916)	0.285714	FALSE	K01808,K01810	482997,496676
10295260	DB_MAG_00097	M00004	Pentose phosphate pathway (Pentose phosphate cycle)	Pathway modules	Carbohydrate metabolism	Central carbohydrate metabolism	(K13937,((K00036,K19243) (K01057,K07404))) K00033 K01783 (K01807,K01808) K00615 K00616 (K01810,K06859,K13810,K15916)	0.428571	FALSE	K00615,K01810,K01808	230432,377252,191616
13658236	DB_MAG_00099	M00004	Pentose phosphate pathway (Pentose phosphate cycle)	Pathway modules	Carbohydrate metabolism	Central carbohydrate metabolism	(K13937,((K00036,K19243) (K01057,K07404))) K00033 K01783 (K01807,K01808) K00615 K00616 (K01810,K06859,K13810,K15916)	0.428571	FALSE	K01808,K00615,K01810	311915,245094,245095,300875,77377
5863757	DB_MAG_00100	M00004	Pentose phosphate pathway (Pentose phosphate cycle)	Pathway modules	Carbohydrate metabolism	Central carbohydrate metabolism	(K13937,((K00036,K19243) (K01057,K07404))) K00033 K01783 (K01807,K01808) K00615 K00616 (K01810,K06859,K13810,K15916)	0.142857	FALSE	K00615	195535
10473869	DB_MAG_00101	M00004	Pentose phosphate pathway (Pentose phosphate cycle)	Pathway modules	Carbohydrate metabolism	Central carbohydrate metabolism	(K13937,((K00036,K19243) (K01057,K07404))) K00033 K01783 (K01807,K01808) K00615 K00616 (K01810,K06859,K13810,K15916)	0.571429	FALSE	K01810,K00615,K01783,K01808	551169,208209,285384,114128
5721453	DB_MAG_00106	M00004	Pentose phosphate pathway (Pentose phosphate cycle)	Pathway modules	Carbohydrate metabolism	Central carbohydrate metabolism	(K13937,((K00036,K19243) (K01057,K07404))) K00033 K01783 (K01807,K01808) K00615 K00616 (K01810,K06859,K13810,K15916)	0.428571	FALSE	K01810,K00615,K01807	446286,217336,217335,216490
1884796	DB_MAG_00110	M00004	Pentose phosphate pathway (Pentose phosphate cycle)	Pathway modules	Carbohydrate metabolism	Central carbohydrate metabolism	(K13937,((K00036,K19243) (K01057,K07404))) K00033 K01783 (K01807,K01808) K00615 K00616 (K01810,K06859,K13810,K15916)	0.75	TRUE	K01808,K07404,K01783,K00616,K00615,K01810	300641,202019,289996,89415,145646,59809
1804497	DB_MAG_00116	M00004	Pentose phosphate pathway (Pentose phosphate cycle)	Pathway modules	Carbohydrate metabolism	Central carbohydrate metabolism	(K13937,((K00036,K19243) (K01057,K07404))) K00033 K01783 (K01807,K01808) K00615 K00616 (K01810,K06859,K13810,K15916)	0.571429	FALSE	K00615,K01808,K01783,K01810	606734,606733,442006,526402,441031
628619	DB_MAG_00118	M00004	Pentose phosphate pathway (Pentose phosphate cycle)	Pathway modules	Carbohydrate metabolism	Central carbohydrate metabolism	(K13937,((K00036,K19243) (K01057,K07404))) K00033 K01783 (K01807,K01808) K00615 K00616 (K01810,K06859,K13810,K15916)	0.285714	FALSE	K00615,K01808	283473,146044
4085074	DB_MAG_00120	M00004	Pentose phosphate pathway (Pentose phosphate cycle)	Pathway modules	Carbohydrate metabolism	Central carbohydrate metabolism	(K13937,((K00036,K19243) (K01057,K07404))) K00033 K01783 (K01807,K01808) K00615 K00616 (K01810,K06859,K13810,K15916)	0.875	TRUE	K01808,K00036,K00033,K01057,K00615,K01783,K06859,K01810	565798,522309,522308,522310,502204,563668,381697,333936,285940
1568461	DB_MAG_00121	M00004	Pentose phosphate pathway (Pentose phosphate cycle)	Pathway modules	Carbohydrate metabolism	Central carbohydrate metabolism	(K13937,((K00036,K19243) (K01057,K07404))) K00033 K01783 (K01807,K01808) K00615 K00616 (K01810,K06859,K13810,K15916)	0.75	TRUE	K07404,K00615,K01808,K00616,K01783,K01810	332892,205633,205632,79514,16489,52294,40874
9455950	DB_MAG_00122	M00004	Pentose phosphate pathway (Pentose phosphate cycle)	Pathway modules	Carbohydrate metabolism	Central carbohydrate metabolism	(K13937,((K00036,K19243) (K01057,K07404))) K00033 K01783 (K01807,K01808) K00615 K00616 (K01810,K06859,K13810,K15916)	0.428571	FALSE	K01808,K00615,K01810	440754,409984,409985,299512
8890118	DB_MAG_00126	M00004	Pentose phosphate pathway (Pentose phosphate cycle)	Pathway modules	Carbohydrate metabolism	Central carbohydrate metabolism	(K13937,((K00036,K19243) (K01057,K07404))) K00033 K01783 (K01807,K01808) K00615 K00616 (K01810,K06859,K13810,K15916)	0.75	TRUE	K01810,K01808,K07404,K00616,K00615,K01783	205953,158978,84131,47346,57439,62694
2234306	DB_MAG_00129	M00004	Pentose phosphate pathway (Pentose phosphate cycle)	Pathway modules	Carbohydrate metabolism	Central carbohydrate metabolism	(K13937,((K00036,K19243) (K01057,K07404))) K00033 K01783 (K01807,K01808) K00615 K00616 (K01810,K06859,K13810,K15916)	0.142857	FALSE	K00615	345068
9061543	DB_MAG_00130	M00004	Pentose phosphate pathway (Pentose phosphate cycle)	Pathway modules	Carbohydrate metabolism	Central carbohydrate metabolism	(K13937,((K00036,K19243) (K01057,K07404))) K00033 K01783 (K01807,K01808) K00615 K00616 (K01810,K06859,K13810,K15916)	0.142857	FALSE	K00615	298709
9261069	DB_MAG_00137	M00004	Pentose phosphate pathway (Pentose phosphate cycle)	Pathway modules	Carbohydrate metabolism	Central carbohydrate metabolism	(K13937,((K00036,K19243) (K01057,K07404))) K00033 K01783 (K01807,K01808) K00615 K00616 (K01810,K06859,K13810,K15916)	0.571429	FALSE	K01808,K01783,K00615,K01810	262546,262566,118676,118675,118681
3723749	DB_MAG_00143	M00004	Pentose phosphate pathway (Pentose phosphate cycle)	Pathway modules	Carbohydrate metabolism	Central carbohydrate metabolism	(K13937,((K00036,K19243) (K01057,K07404))) K00033 K01783 (K01807,K01808) K00615 K00616 (K01810,K06859,K13810,K15916)	0.714286	FALSE	K01808,K00616,K00615,K01783,K01810	228502,386070,281832,281831,43344,104377
12527623	DB_MAG_00145	M00004	Pentose phosphate pathway (Pentose phosphate cycle)	Pathway modules	Carbohydrate metabolism	Central carbohydrate metabolism	(K13937,((K00036,K19243) (K01057,K07404))) K00033 K01783 (K01807,K01808) K00615 K00616 (K01810,K06859,K13810,K15916)	0.714286	FALSE	K00616,K00615,K01810,K01808,K01783	522609,521325,521326,403385,379730,349349
7315589	DB_MAG_00147	M00004	Pentose phosphate pathway (Pentose phosphate cycle)	Pathway modules	Carbohydrate metabolism	Central carbohydrate metabolism	(K13937,((K00036,K19243) (K01057,K07404))) K00033 K01783 (K01807,K01808) K00615 K00616 (K01810,K06859,K13810,K15916)	0.714286	FALSE	K00615,K01808,K00616,K01783,K01810	427721,427722,283585,279079,279080,279081,215570,301329
12370738	DB_MAG_00151	M00004	Pentose phosphate pathway (Pentose phosphate cycle)	Pathway modules	Carbohydrate metabolism	Central carbohydrate metabolism	(K13937,((K00036,K19243) (K01057,K07404))) K00033 K01783 (K01807,K01808) K00615 K00616 (K01810,K06859,K13810,K15916)	1	TRUE	K01783,K01810,K01808,K00036,K06859,K00033,K01057,K00616,K00615,K01807	310290,210964,42596,191514,186976,186978,191515,191513,80234,42597,173922
3382010	DB_MAG_00155	M00004	Pentose phosphate pathway (Pentose phosphate cycle)	Pathway modules	Carbohydrate metabolism	Central carbohydrate metabolism	(K13937,((K00036,K19243) (K01057,K07404))) K00033 K01783 (K01807,K01808) K00615 K00616 (K01810,K06859,K13810,K15916)	0.75	TRUE	K01808,K07404,K00616,K01783,K01810,K00615	508706,419650,496777,382255,279158,191772,191773
3204788	DB_MAG_00157	M00004	Pentose phosphate pathway (Pentose phosphate cycle)	Pathway modules	Carbohydrate metabolism	Central carbohydrate metabolism	(K13937,((K00036,K19243) (K01057,K07404))) K00033 K01783 (K01807,K01808) K00615 K00616 (K01810,K06859,K13810,K15916)	0.428571	FALSE	K01808,K00615,K01810	507568,264761,275904,143322
9548838	DB_MAG_00161	M00004	Pentose phosphate pathway (Pentose phosphate cycle)	Pathway modules	Carbohydrate metabolism	Central carbohydrate metabolism	(K13937,((K00036,K19243) (K01057,K07404))) K00033 K01783 (K01807,K01808) K00615 K00616 (K01810,K06859,K13810,K15916)	0.714286	FALSE	K01808,K00615,K01783,K00616,K01810	455092,477215,477214,405043,316566,346550
2592492	DB_MAG_00162	M00004	Pentose phosphate pathway (Pentose phosphate cycle)	Pathway modules	Carbohydrate metabolism	Central carbohydrate metabolism	(K13937,((K00036,K19243) (K01057,K07404))) K00033 K01783 (K01807,K01808) K00615 K00616 (K01810,K06859,K13810,K15916)	0.625	FALSE	K07404,K00616,K00615,K01808,K01783	638277,469808,453295,453296,465257,465258,453297,329737,389472,389475,353795
11957851	DB_MAG_00176	M00004	Pentose phosphate pathway (Pentose phosphate cycle)	Pathway modules	Carbohydrate metabolism	Central carbohydrate metabolism	(K13937,((K00036,K19243) (K01057,K07404))) K00033 K01783 (K01807,K01808) K00615 K00616 (K01810,K06859,K13810,K15916)	0.285714	FALSE	K00616,K00615	636604,636603,636602,344670
12081791	DB_MAG_00178	M00004	Pentose phosphate pathway (Pentose phosphate cycle)	Pathway modules	Carbohydrate metabolism	Central carbohydrate metabolism	(K13937,((K00036,K19243) (K01057,K07404))) K00033 K01783 (K01807,K01808) K00615 K00616 (K01810,K06859,K13810,K15916)	1	TRUE	K01808,K00036,K00033,K01057,K00615,K01807,K01810,K07404,K06859,K00616,K01783	342793,363531,363530,363532,342792,358560,379684,198989,83809,53560,53557,192402,111829
394862	DB_MAG_00002	M00005	PRPP biosynthesis, ribose 5P => PRPP	Pathway modules	Carbohydrate metabolism	Central carbohydrate metabolism	K00948	1	TRUE	K00948	194384
3629407	DB_MAG_00007	M00005	PRPP biosynthesis, ribose 5P => PRPP	Pathway modules	Carbohydrate metabolism	Central carbohydrate metabolism	K00948	1	TRUE	K00948	129134
4495570	DB_MAG_00017	M00005	PRPP biosynthesis, ribose 5P => PRPP	Pathway modules	Carbohydrate metabolism	Central carbohydrate metabolism	K00948	1	TRUE	K00948	168339
3148820	DB_MAG_00022	M00005	PRPP biosynthesis, ribose 5P => PRPP	Pathway modules	Carbohydrate metabolism	Central carbohydrate metabolism	K00948	1	TRUE	K00948	180977
6670154	DB_MAG_00051	M00005	PRPP biosynthesis, ribose 5P => PRPP	Pathway modules	Carbohydrate metabolism	Central carbohydrate metabolism	K00948	1	TRUE	K00948	59761,120705
6576605	DB_MAG_00055	M00005	PRPP biosynthesis, ribose 5P => PRPP	Pathway modules	Carbohydrate metabolism	Central carbohydrate metabolism	K00948	1	TRUE	K00948	61095
11196847	DB_MAG_00057	M00005	PRPP biosynthesis, ribose 5P => PRPP	Pathway modules	Carbohydrate metabolism	Central carbohydrate metabolism	K00948	1	TRUE	K00948	234003
12607283	DB_MAG_00061	M00005	PRPP biosynthesis, ribose 5P => PRPP	Pathway modules	Carbohydrate metabolism	Central carbohydrate metabolism	K00948	1	TRUE	K00948	513039,282087
13927649	DB_MAG_00062	M00005	PRPP biosynthesis, ribose 5P => PRPP	Pathway modules	Carbohydrate metabolism	Central carbohydrate metabolism	K00948	1	TRUE	K00948	231700,91676
984084	DB_MAG_00079	M00005	PRPP biosynthesis, ribose 5P => PRPP	Pathway modules	Carbohydrate metabolism	Central carbohydrate metabolism	K00948	1	TRUE	K00948	276355
2818512	DB_MAG_00080	M00005	PRPP biosynthesis, ribose 5P => PRPP	Pathway modules	Carbohydrate metabolism	Central carbohydrate metabolism	K00948	1	TRUE	K00948	378186,301639
4583243	DB_MAG_00093	M00005	PRPP biosynthesis, ribose 5P => PRPP	Pathway modules	Carbohydrate metabolism	Central carbohydrate metabolism	K00948	1	TRUE	K00948	526625
10295262	DB_MAG_00097	M00005	PRPP biosynthesis, ribose 5P => PRPP	Pathway modules	Carbohydrate metabolism	Central carbohydrate metabolism	K00948	1	TRUE	K00948	381113
10473871	DB_MAG_00101	M00005	PRPP biosynthesis, ribose 5P => PRPP	Pathway modules	Carbohydrate metabolism	Central carbohydrate metabolism	K00948	1	TRUE	K00948	287446
1884799	DB_MAG_00110	M00005	PRPP biosynthesis, ribose 5P => PRPP	Pathway modules	Carbohydrate metabolism	Central carbohydrate metabolism	K00948	1	TRUE	K00948	228880
1804499	DB_MAG_00116	M00005	PRPP biosynthesis, ribose 5P => PRPP	Pathway modules	Carbohydrate metabolism	Central carbohydrate metabolism	K00948	1	TRUE	K00948	450659
4085077	DB_MAG_00120	M00005	PRPP biosynthesis, ribose 5P => PRPP	Pathway modules	Carbohydrate metabolism	Central carbohydrate metabolism	K00948	1	TRUE	K00948	426354
1568464	DB_MAG_00121	M00005	PRPP biosynthesis, ribose 5P => PRPP	Pathway modules	Carbohydrate metabolism	Central carbohydrate metabolism	K00948	1	TRUE	K00948	13462
8890121	DB_MAG_00126	M00005	PRPP biosynthesis, ribose 5P => PRPP	Pathway modules	Carbohydrate metabolism	Central carbohydrate metabolism	K00948	1	TRUE	K00948	158961
9261071	DB_MAG_00137	M00005	PRPP biosynthesis, ribose 5P => PRPP	Pathway modules	Carbohydrate metabolism	Central carbohydrate metabolism	K00948	1	TRUE	K00948	167596,71732
3723751	DB_MAG_00143	M00005	PRPP biosynthesis, ribose 5P => PRPP	Pathway modules	Carbohydrate metabolism	Central carbohydrate metabolism	K00948	1	TRUE	K00948	342863
7315591	DB_MAG_00147	M00005	PRPP biosynthesis, ribose 5P => PRPP	Pathway modules	Carbohydrate metabolism	Central carbohydrate metabolism	K00948	1	TRUE	K00948	193183
12370742	DB_MAG_00151	M00005	PRPP biosynthesis, ribose 5P => PRPP	Pathway modules	Carbohydrate metabolism	Central carbohydrate metabolism	K00948	1	TRUE	K00948	43529
3382013	DB_MAG_00155	M00005	PRPP biosynthesis, ribose 5P => PRPP	Pathway modules	Carbohydrate metabolism	Central carbohydrate metabolism	K00948	1	TRUE	K00948	250673
9548841	DB_MAG_00161	M00005	PRPP biosynthesis, ribose 5P => PRPP	Pathway modules	Carbohydrate metabolism	Central carbohydrate metabolism	K00948	1	TRUE	K00948	247280,331346
2592495	DB_MAG_00162	M00005	PRPP biosynthesis, ribose 5P => PRPP	Pathway modules	Carbohydrate metabolism	Central carbohydrate metabolism	K00948	1	TRUE	K00948	537018
11957853	DB_MAG_00176	M00005	PRPP biosynthesis, ribose 5P => PRPP	Pathway modules	Carbohydrate metabolism	Central carbohydrate metabolism	K00948	1	TRUE	K00948	600273,474444
12081795	DB_MAG_00178	M00005	PRPP biosynthesis, ribose 5P => PRPP	Pathway modules	Carbohydrate metabolism	Central carbohydrate metabolism	K00948	1	TRUE	K00948	379680
3148818	DB_MAG_00022	M00006	Pentose phosphate pathway, oxidative phase, glucose 6P => ribulose 5P	Pathway modules	Carbohydrate metabolism	Central carbohydrate metabolism	(K13937,((K00036,K19243) (K01057,K07404))) K00033	0.333333	FALSE	K07404	49069,136631
6576603	DB_MAG_00055	M00006	Pentose phosphate pathway, oxidative phase, glucose 6P => ribulose 5P	Pathway modules	Carbohydrate metabolism	Central carbohydrate metabolism	(K13937,((K00036,K19243) (K01057,K07404))) K00033	1	TRUE	K00036,K07404,K00033,K01057	141749,70861,141748,141750
12607281	DB_MAG_00061	M00006	Pentose phosphate pathway, oxidative phase, glucose 6P => ribulose 5P	Pathway modules	Carbohydrate metabolism	Central carbohydrate metabolism	(K13937,((K00036,K19243) (K01057,K07404))) K00033	0.333333	FALSE	K07404	369198
13927647	DB_MAG_00062	M00006	Pentose phosphate pathway, oxidative phase, glucose 6P => ribulose 5P	Pathway modules	Carbohydrate metabolism	Central carbohydrate metabolism	(K13937,((K00036,K19243) (K01057,K07404))) K00033	0.333333	FALSE	K07404	323044
2818510	DB_MAG_00080	M00006	Pentose phosphate pathway, oxidative phase, glucose 6P => ribulose 5P	Pathway modules	Carbohydrate metabolism	Central carbohydrate metabolism	(K13937,((K00036,K19243) (K01057,K07404))) K00033	0.333333	FALSE	K07404	338392
1884797	DB_MAG_00110	M00006	Pentose phosphate pathway, oxidative phase, glucose 6P => ribulose 5P	Pathway modules	Carbohydrate metabolism	Central carbohydrate metabolism	(K13937,((K00036,K19243) (K01057,K07404))) K00033	0.333333	FALSE	K07404	202019
4085075	DB_MAG_00120	M00006	Pentose phosphate pathway, oxidative phase, glucose 6P => ribulose 5P	Pathway modules	Carbohydrate metabolism	Central carbohydrate metabolism	(K13937,((K00036,K19243) (K01057,K07404))) K00033	1	TRUE	K00036,K00033,K01057	522309,522308,522310
1568462	DB_MAG_00121	M00006	Pentose phosphate pathway, oxidative phase, glucose 6P => ribulose 5P	Pathway modules	Carbohydrate metabolism	Central carbohydrate metabolism	(K13937,((K00036,K19243) (K01057,K07404))) K00033	0.333333	FALSE	K07404	332892
8890119	DB_MAG_00126	M00006	Pentose phosphate pathway, oxidative phase, glucose 6P => ribulose 5P	Pathway modules	Carbohydrate metabolism	Central carbohydrate metabolism	(K13937,((K00036,K19243) (K01057,K07404))) K00033	0.333333	FALSE	K07404	84131
12370739	DB_MAG_00151	M00006	Pentose phosphate pathway, oxidative phase, glucose 6P => ribulose 5P	Pathway modules	Carbohydrate metabolism	Central carbohydrate metabolism	(K13937,((K00036,K19243) (K01057,K07404))) K00033	1	TRUE	K00036,K00033,K01057	191514,191515,191513
3382011	DB_MAG_00155	M00006	Pentose phosphate pathway, oxidative phase, glucose 6P => ribulose 5P	Pathway modules	Carbohydrate metabolism	Central carbohydrate metabolism	(K13937,((K00036,K19243) (K01057,K07404))) K00033	0.333333	FALSE	K07404	419650
2592493	DB_MAG_00162	M00006	Pentose phosphate pathway, oxidative phase, glucose 6P => ribulose 5P	Pathway modules	Carbohydrate metabolism	Central carbohydrate metabolism	(K13937,((K00036,K19243) (K01057,K07404))) K00033	0.333333	FALSE	K07404	638277,469808
12081792	DB_MAG_00178	M00006	Pentose phosphate pathway, oxidative phase, glucose 6P => ribulose 5P	Pathway modules	Carbohydrate metabolism	Central carbohydrate metabolism	(K13937,((K00036,K19243) (K01057,K07404))) K00033	1	TRUE	K00036,K00033,K01057,K07404	363531,363530,363532,83809
394861	DB_MAG_00002	M00007	Pentose phosphate pathway, non-oxidative phase, fructose 6P => ribose 5P	Pathway modules	Carbohydrate metabolism	Central carbohydrate metabolism	K00615 (K00616,K13810) K01783 (K01807,K01808)	0.75	TRUE	K01808,K00615,K01783	8280,8313,2079
3629406	DB_MAG_00007	M00007	Pentose phosphate pathway, non-oxidative phase, fructose 6P => ribose 5P	Pathway modules	Carbohydrate metabolism	Central carbohydrate metabolism	K00615 (K00616,K13810) K01783 (K01807,K01808)	1	TRUE	K01808,K00616,K00615,K01783	129125,108702,7181,7192,19347
4495569	DB_MAG_00017	M00007	Pentose phosphate pathway, non-oxidative phase, fructose 6P => ribose 5P	Pathway modules	Carbohydrate metabolism	Central carbohydrate metabolism	K00615 (K00616,K13810) K01783 (K01807,K01808)	0.75	TRUE	K01808,K00615,K01783	266637,168337,174071
3148819	DB_MAG_00022	M00007	Pentose phosphate pathway, non-oxidative phase, fructose 6P => ribose 5P	Pathway modules	Carbohydrate metabolism	Central carbohydrate metabolism	K00615 (K00616,K13810) K01783 (K01807,K01808)	0.75	TRUE	K01783,K01808,K00615	231848,49022,18765
6670153	DB_MAG_00051	M00007	Pentose phosphate pathway, non-oxidative phase, fructose 6P => ribose 5P	Pathway modules	Carbohydrate metabolism	Central carbohydrate metabolism	K00615 (K00616,K13810) K01783 (K01807,K01808)	1	TRUE	K01783,K01808,K00616,K00615	477672,155298,154068,154069,154070
6576604	DB_MAG_00055	M00007	Pentose phosphate pathway, non-oxidative phase, fructose 6P => ribose 5P	Pathway modules	Carbohydrate metabolism	Central carbohydrate metabolism	K00615 (K00616,K13810) K01783 (K01807,K01808)	1	TRUE	K00616,K01808,K00615,K01783	308316,141730,141731,67462
11196846	DB_MAG_00057	M00007	Pentose phosphate pathway, non-oxidative phase, fructose 6P => ribose 5P	Pathway modules	Carbohydrate metabolism	Central carbohydrate metabolism	K00615 (K00616,K13810) K01783 (K01807,K01808)	0.5	FALSE	K01783,K01808	252180,36847
12607282	DB_MAG_00061	M00007	Pentose phosphate pathway, non-oxidative phase, fructose 6P => ribose 5P	Pathway modules	Carbohydrate metabolism	Central carbohydrate metabolism	K00615 (K00616,K13810) K01783 (K01807,K01808)	1	TRUE	K01808,K00616,K00615,K01783	410666,420786,550769,550768,460677
13927648	DB_MAG_00062	M00007	Pentose phosphate pathway, non-oxidative phase, fructose 6P => ribose 5P	Pathway modules	Carbohydrate metabolism	Central carbohydrate metabolism	K00615 (K00616,K13810) K01783 (K01807,K01808)	0.75	TRUE	K00616,K00615,K01783	271883,271884,271885,190871
13274254	DB_MAG_00073	M00007	Pentose phosphate pathway, non-oxidative phase, fructose 6P => ribose 5P	Pathway modules	Carbohydrate metabolism	Central carbohydrate metabolism	K00615 (K00616,K13810) K01783 (K01807,K01808)	0.5	FALSE	K01808,K00615	156432,141789
984083	DB_MAG_00079	M00007	Pentose phosphate pathway, non-oxidative phase, fructose 6P => ribose 5P	Pathway modules	Carbohydrate metabolism	Central carbohydrate metabolism	K00615 (K00616,K13810) K01783 (K01807,K01808)	0.25	FALSE	K00615	45253
2818511	DB_MAG_00080	M00007	Pentose phosphate pathway, non-oxidative phase, fructose 6P => ribose 5P	Pathway modules	Carbohydrate metabolism	Central carbohydrate metabolism	K00615 (K00616,K13810) K01783 (K01807,K01808)	1	TRUE	K00615,K00616,K01783,K01808	460527,303764,304117,282874,125933
4437130	DB_MAG_00082	M00007	Pentose phosphate pathway, non-oxidative phase, fructose 6P => ribose 5P	Pathway modules	Carbohydrate metabolism	Central carbohydrate metabolism	K00615 (K00616,K13810) K01783 (K01807,K01808)	0.5	FALSE	K00615,K01807	257792,257791,104195
6086815	DB_MAG_00091	M00007	Pentose phosphate pathway, non-oxidative phase, fructose 6P => ribose 5P	Pathway modules	Carbohydrate metabolism	Central carbohydrate metabolism	K00615 (K00616,K13810) K01783 (K01807,K01808)	0.5	FALSE	K01808,K00615	142773,14506
4583242	DB_MAG_00093	M00007	Pentose phosphate pathway, non-oxidative phase, fructose 6P => ribose 5P	Pathway modules	Carbohydrate metabolism	Central carbohydrate metabolism	K00615 (K00616,K13810) K01783 (K01807,K01808)	0.25	FALSE	K01808	482997
10295261	DB_MAG_00097	M00007	Pentose phosphate pathway, non-oxidative phase, fructose 6P => ribose 5P	Pathway modules	Carbohydrate metabolism	Central carbohydrate metabolism	K00615 (K00616,K13810) K01783 (K01807,K01808)	0.5	FALSE	K00615,K01808	230432,191616
13658237	DB_MAG_00099	M00007	Pentose phosphate pathway, non-oxidative phase, fructose 6P => ribose 5P	Pathway modules	Carbohydrate metabolism	Central carbohydrate metabolism	K00615 (K00616,K13810) K01783 (K01807,K01808)	0.5	FALSE	K01808,K00615	311915,245094,245095,77377
5863758	DB_MAG_00100	M00007	Pentose phosphate pathway, non-oxidative phase, fructose 6P => ribose 5P	Pathway modules	Carbohydrate metabolism	Central carbohydrate metabolism	K00615 (K00616,K13810) K01783 (K01807,K01808)	0.25	FALSE	K00615	195535
10473870	DB_MAG_00101	M00007	Pentose phosphate pathway, non-oxidative phase, fructose 6P => ribose 5P	Pathway modules	Carbohydrate metabolism	Central carbohydrate metabolism	K00615 (K00616,K13810) K01783 (K01807,K01808)	0.75	TRUE	K00615,K01783,K01808	208209,285384,114128
5721454	DB_MAG_00106	M00007	Pentose phosphate pathway, non-oxidative phase, fructose 6P => ribose 5P	Pathway modules	Carbohydrate metabolism	Central carbohydrate metabolism	K00615 (K00616,K13810) K01783 (K01807,K01808)	0.5	FALSE	K00615,K01807	217336,217335,216490
1884798	DB_MAG_00110	M00007	Pentose phosphate pathway, non-oxidative phase, fructose 6P => ribose 5P	Pathway modules	Carbohydrate metabolism	Central carbohydrate metabolism	K00615 (K00616,K13810) K01783 (K01807,K01808)	1	TRUE	K01808,K01783,K00616,K00615	300641,289996,89415,145646
1804498	DB_MAG_00116	M00007	Pentose phosphate pathway, non-oxidative phase, fructose 6P => ribose 5P	Pathway modules	Carbohydrate metabolism	Central carbohydrate metabolism	K00615 (K00616,K13810) K01783 (K01807,K01808)	0.75	TRUE	K00615,K01808,K01783	606734,606733,442006,526402
628620	DB_MAG_00118	M00007	Pentose phosphate pathway, non-oxidative phase, fructose 6P => ribose 5P	Pathway modules	Carbohydrate metabolism	Central carbohydrate metabolism	K00615 (K00616,K13810) K01783 (K01807,K01808)	0.5	FALSE	K00615,K01808	283473,146044
4085076	DB_MAG_00120	M00007	Pentose phosphate pathway, non-oxidative phase, fructose 6P => ribose 5P	Pathway modules	Carbohydrate metabolism	Central carbohydrate metabolism	K00615 (K00616,K13810) K01783 (K01807,K01808)	0.75	TRUE	K01808,K00615,K01783	565798,502204,563668
1568463	DB_MAG_00121	M00007	Pentose phosphate pathway, non-oxidative phase, fructose 6P => ribose 5P	Pathway modules	Carbohydrate metabolism	Central carbohydrate metabolism	K00615 (K00616,K13810) K01783 (K01807,K01808)	1	TRUE	K00615,K01808,K00616,K01783	205633,205632,79514,16489,52294
9455951	DB_MAG_00122	M00007	Pentose phosphate pathway, non-oxidative phase, fructose 6P => ribose 5P	Pathway modules	Carbohydrate metabolism	Central carbohydrate metabolism	K00615 (K00616,K13810) K01783 (K01807,K01808)	0.5	FALSE	K01808,K00615	440754,409984,409985
8890120	DB_MAG_00126	M00007	Pentose phosphate pathway, non-oxidative phase, fructose 6P => ribose 5P	Pathway modules	Carbohydrate metabolism	Central carbohydrate metabolism	K00615 (K00616,K13810) K01783 (K01807,K01808)	1	TRUE	K01808,K00616,K00615,K01783	158978,47346,57439,62694
2234307	DB_MAG_00129	M00007	Pentose phosphate pathway, non-oxidative phase, fructose 6P => ribose 5P	Pathway modules	Carbohydrate metabolism	Central carbohydrate metabolism	K00615 (K00616,K13810) K01783 (K01807,K01808)	0.25	FALSE	K00615	345068
9061544	DB_MAG_00130	M00007	Pentose phosphate pathway, non-oxidative phase, fructose 6P => ribose 5P	Pathway modules	Carbohydrate metabolism	Central carbohydrate metabolism	K00615 (K00616,K13810) K01783 (K01807,K01808)	0.25	FALSE	K00615	298709
9261070	DB_MAG_00137	M00007	Pentose phosphate pathway, non-oxidative phase, fructose 6P => ribose 5P	Pathway modules	Carbohydrate metabolism	Central carbohydrate metabolism	K00615 (K00616,K13810) K01783 (K01807,K01808)	0.75	TRUE	K01808,K01783,K00615	262546,262566,118676,118675
3723750	DB_MAG_00143	M00007	Pentose phosphate pathway, non-oxidative phase, fructose 6P => ribose 5P	Pathway modules	Carbohydrate metabolism	Central carbohydrate metabolism	K00615 (K00616,K13810) K01783 (K01807,K01808)	1	TRUE	K01808,K00616,K00615,K01783	228502,386070,281832,281831,43344
12527624	DB_MAG_00145	M00007	Pentose phosphate pathway, non-oxidative phase, fructose 6P => ribose 5P	Pathway modules	Carbohydrate metabolism	Central carbohydrate metabolism	K00615 (K00616,K13810) K01783 (K01807,K01808)	1	TRUE	K00616,K00615,K01808,K01783	522609,521325,521326,379730,349349
7315590	DB_MAG_00147	M00007	Pentose phosphate pathway, non-oxidative phase, fructose 6P => ribose 5P	Pathway modules	Carbohydrate metabolism	Central carbohydrate metabolism	K00615 (K00616,K13810) K01783 (K01807,K01808)	1	TRUE	K00615,K01808,K00616,K01783	427721,427722,283585,279079,279080,279081,215570
12370740	DB_MAG_00151	M00007	Pentose phosphate pathway, non-oxidative phase, fructose 6P => ribose 5P	Pathway modules	Carbohydrate metabolism	Central carbohydrate metabolism	K00615 (K00616,K13810) K01783 (K01807,K01808)	1	TRUE	K01783,K01808,K00616,K00615,K01807	310290,42596,80234,42597,173922
3382012	DB_MAG_00155	M00007	Pentose phosphate pathway, non-oxidative phase, fructose 6P => ribose 5P	Pathway modules	Carbohydrate metabolism	Central carbohydrate metabolism	K00615 (K00616,K13810) K01783 (K01807,K01808)	1	TRUE	K01808,K00616,K01783,K00615	508706,496777,382255,191772,191773
3204789	DB_MAG_00157	M00007	Pentose phosphate pathway, non-oxidative phase, fructose 6P => ribose 5P	Pathway modules	Carbohydrate metabolism	Central carbohydrate metabolism	K00615 (K00616,K13810) K01783 (K01807,K01808)	0.5	FALSE	K01808,K00615	507568,264761,143322
9548839	DB_MAG_00161	M00007	Pentose phosphate pathway, non-oxidative phase, fructose 6P => ribose 5P	Pathway modules	Carbohydrate metabolism	Central carbohydrate metabolism	K00615 (K00616,K13810) K01783 (K01807,K01808)	1	TRUE	K01808,K00615,K01783,K00616	455092,477215,477214,405043,316566
2592494	DB_MAG_00162	M00007	Pentose phosphate pathway, non-oxidative phase, fructose 6P => ribose 5P	Pathway modules	Carbohydrate metabolism	Central carbohydrate metabolism	K00615 (K00616,K13810) K01783 (K01807,K01808)	1	TRUE	K00616,K00615,K01808,K01783	453295,453296,465257,465258,453297,329737,389472,389475,353795
11957852	DB_MAG_00176	M00007	Pentose phosphate pathway, non-oxidative phase, fructose 6P => ribose 5P	Pathway modules	Carbohydrate metabolism	Central carbohydrate metabolism	K00615 (K00616,K13810) K01783 (K01807,K01808)	0.5	FALSE	K00616,K00615	636604,636603,636602,344670
12081793	DB_MAG_00178	M00007	Pentose phosphate pathway, non-oxidative phase, fructose 6P => ribose 5P	Pathway modules	Carbohydrate metabolism	Central carbohydrate metabolism	K00615 (K00616,K13810) K01783 (K01807,K01808)	1	TRUE	K01808,K00615,K01807,K00616,K01783	342793,342792,358560,379684,192402,111829
3148821	DB_MAG_00022	M00008	Entner-Doudoroff pathway, glucose-6P => glyceraldehyde-3P + pyruvate	Pathway modules	Carbohydrate metabolism	Central carbohydrate metabolism	K00036 (K01057,K07404) K01690 K01625	0.25	FALSE	K07404	49069,136631
6670155	DB_MAG_00051	M00008	Entner-Doudoroff pathway, glucose-6P => glyceraldehyde-3P + pyruvate	Pathway modules	Carbohydrate metabolism	Central carbohydrate metabolism	K00036 (K01057,K07404) K01690 K01625	0.25	FALSE	K01625	470077
6576606	DB_MAG_00055	M00008	Entner-Doudoroff pathway, glucose-6P => glyceraldehyde-3P + pyruvate	Pathway modules	Carbohydrate metabolism	Central carbohydrate metabolism	K00036 (K01057,K07404) K01690 K01625	0.75	TRUE	K00036,K07404,K01057,K01625	141749,70861,141750,124728
12607284	DB_MAG_00061	M00008	Entner-Doudoroff pathway, glucose-6P => glyceraldehyde-3P + pyruvate	Pathway modules	Carbohydrate metabolism	Central carbohydrate metabolism	K00036 (K01057,K07404) K01690 K01625	0.5	FALSE	K01625,K07404	464827,369198
13927650	DB_MAG_00062	M00008	Entner-Doudoroff pathway, glucose-6P => glyceraldehyde-3P + pyruvate	Pathway modules	Carbohydrate metabolism	Central carbohydrate metabolism	K00036 (K01057,K07404) K01690 K01625	0.5	FALSE	K07404,K01625	323044,182076
2818513	DB_MAG_00080	M00008	Entner-Doudoroff pathway, glucose-6P => glyceraldehyde-3P + pyruvate	Pathway modules	Carbohydrate metabolism	Central carbohydrate metabolism	K00036 (K01057,K07404) K01690 K01625	0.5	FALSE	K01625,K07404	409739,338392
1884800	DB_MAG_00110	M00008	Entner-Doudoroff pathway, glucose-6P => glyceraldehyde-3P + pyruvate	Pathway modules	Carbohydrate metabolism	Central carbohydrate metabolism	K00036 (K01057,K07404) K01690 K01625	0.5	FALSE	K07404,K01625	202019,139365
1804500	DB_MAG_00116	M00008	Entner-Doudoroff pathway, glucose-6P => glyceraldehyde-3P + pyruvate	Pathway modules	Carbohydrate metabolism	Central carbohydrate metabolism	K00036 (K01057,K07404) K01690 K01625	0.25	FALSE	K01625	506857
4085078	DB_MAG_00120	M00008	Entner-Doudoroff pathway, glucose-6P => glyceraldehyde-3P + pyruvate	Pathway modules	Carbohydrate metabolism	Central carbohydrate metabolism	K00036 (K01057,K07404) K01690 K01625	0.5	FALSE	K00036,K01057	522309,522310
1568465	DB_MAG_00121	M00008	Entner-Doudoroff pathway, glucose-6P => glyceraldehyde-3P + pyruvate	Pathway modules	Carbohydrate metabolism	Central carbohydrate metabolism	K00036 (K01057,K07404) K01690 K01625	0.5	FALSE	K07404,K01625	332892,186540,97758
8890122	DB_MAG_00126	M00008	Entner-Doudoroff pathway, glucose-6P => glyceraldehyde-3P + pyruvate	Pathway modules	Carbohydrate metabolism	Central carbohydrate metabolism	K00036 (K01057,K07404) K01690 K01625	0.5	FALSE	K07404,K01625	84131,4709,62678
12527625	DB_MAG_00145	M00008	Entner-Doudoroff pathway, glucose-6P => glyceraldehyde-3P + pyruvate	Pathway modules	Carbohydrate metabolism	Central carbohydrate metabolism	K00036 (K01057,K07404) K01690 K01625	0.25	FALSE	K01625	396779
7315592	DB_MAG_00147	M00008	Entner-Doudoroff pathway, glucose-6P => glyceraldehyde-3P + pyruvate	Pathway modules	Carbohydrate metabolism	Central carbohydrate metabolism	K00036 (K01057,K07404) K01690 K01625	0.25	FALSE	K01625	163523
12370743	DB_MAG_00151	M00008	Entner-Doudoroff pathway, glucose-6P => glyceraldehyde-3P + pyruvate	Pathway modules	Carbohydrate metabolism	Central carbohydrate metabolism	K00036 (K01057,K07404) K01690 K01625	0.75	TRUE	K00036,K01057,K01625	191514,191513,159221
3382014	DB_MAG_00155	M00008	Entner-Doudoroff pathway, glucose-6P => glyceraldehyde-3P + pyruvate	Pathway modules	Carbohydrate metabolism	Central carbohydrate metabolism	K00036 (K01057,K07404) K01690 K01625	0.5	FALSE	K07404,K01625	419650,140883
9548842	DB_MAG_00161	M00008	Entner-Doudoroff pathway, glucose-6P => glyceraldehyde-3P + pyruvate	Pathway modules	Carbohydrate metabolism	Central carbohydrate metabolism	K00036 (K01057,K07404) K01690 K01625	0.25	FALSE	K01625	287276
2592496	DB_MAG_00162	M00008	Entner-Doudoroff pathway, glucose-6P => glyceraldehyde-3P + pyruvate	Pathway modules	Carbohydrate metabolism	Central carbohydrate metabolism	K00036 (K01057,K07404) K01690 K01625	0.5	FALSE	K07404,K01625	638277,469808,399385,421630
12081796	DB_MAG_00178	M00008	Entner-Doudoroff pathway, glucose-6P => glyceraldehyde-3P + pyruvate	Pathway modules	Carbohydrate metabolism	Central carbohydrate metabolism	K00036 (K01057,K07404) K01690 K01625	0.75	TRUE	K00036,K01057,K07404,K01625	363531,363532,83809,51796
394857	DB_MAG_00002	M00009	Citrate cycle (TCA cycle, Krebs cycle)	Pathway modules	Carbohydrate metabolism	Central carbohydrate metabolism	(K01647,K05942) (K01681,K01682) (K00031,K00030) (K00164+K00658+K00382,K00174+K00175-K00177-K00176) (K01902+K01903,K01899+K01900,K18118) (K00234+K00235+K00236+K00237,K00239+K00240+K00241-(K00242,K18859,K18860),K00244+K00245+K00246-K00247) (K01676,K01679,K01677+K01678) (K00026,K00025,K00024,K00116)	0.375	FALSE	K01677,K00031,K18118,K01678	96508,99524,8359,96507
3629403	DB_MAG_00007	M00009	Citrate cycle (TCA cycle, Krebs cycle)	Pathway modules	Carbohydrate metabolism	Central carbohydrate metabolism	(K01647,K05942) (K01681,K01682) (K00031,K00030) (K00164+K00658+K00382,K00174+K00175-K00177-K00176) (K01902+K01903,K01899+K01900,K18118) (K00234+K00235+K00236+K00237,K00239+K00240+K00241-(K00242,K18859,K18860),K00244+K00245+K00246-K00247) (K01676,K01679,K01677+K01678) (K00026,K00025,K00024,K00116)	0.375	FALSE	K00174,K00175,K01677,K18118,K00177,K01678,K00176	299271,299272,185073,119501,46165,17273,185074,17270,17271,17272
3148814	DB_MAG_00022	M00009	Citrate cycle (TCA cycle, Krebs cycle)	Pathway modules	Carbohydrate metabolism	Central carbohydrate metabolism	(K01647,K05942) (K01681,K01682) (K00031,K00030) (K00164+K00658+K00382,K00174+K00175-K00177-K00176) (K01902+K01903,K01899+K01900,K18118) (K00234+K00235+K00236+K00237,K00239+K00240+K00241-(K00242,K18859,K18860),K00244+K00245+K00246-K00247) (K01676,K01679,K01677+K01678) (K00026,K00025,K00024,K00116)	0.25	FALSE	K01677,K01678,K00030	253037,253038,177421
6670149	DB_MAG_00051	M00009	Citrate cycle (TCA cycle, Krebs cycle)	Pathway modules	Carbohydrate metabolism	Central carbohydrate metabolism	(K01647,K05942) (K01681,K01682) (K00031,K00030) (K00164+K00658+K00382,K00174+K00175-K00177-K00176) (K01902+K01903,K01899+K01900,K18118) (K00234+K00235+K00236+K00237,K00239+K00240+K00241-(K00242,K18859,K18860),K00244+K00245+K00246-K00247) (K01676,K01679,K01677+K01678) (K00026,K00025,K00024,K00116)	0.416667	FALSE	K01677,K01678,K00382,K00031,K05942	272679,272677,172787,150601,150599
6576599	DB_MAG_00055	M00009	Citrate cycle (TCA cycle, Krebs cycle)	Pathway modules	Carbohydrate metabolism	Central carbohydrate metabolism	(K01647,K05942) (K01681,K01682) (K00031,K00030) (K00164+K00658+K00382,K00174+K00175-K00177-K00176) (K01902+K01903,K01899+K01900,K18118) (K00234+K00235+K00236+K00237,K00239+K00240+K00241-(K00242,K18859,K18860),K00244+K00245+K00246-K00247) (K01676,K01679,K01677+K01678) (K00026,K00025,K00024,K00116)	0.625	FALSE	K00240,K00241,K00024,K01676,K00174,K00175,K00239,K00382,K00031,K00177,K00176,K00658	298259,298257,219014,272986,237378,237377,298258,175859,87920,139671,62787,62783,62784,62786,175857
11196843	DB_MAG_00057	M00009	Citrate cycle (TCA cycle, Krebs cycle)	Pathway modules	Carbohydrate metabolism	Central carbohydrate metabolism	(K01647,K05942) (K01681,K01682) (K00031,K00030) (K00164+K00658+K00382,K00174+K00175-K00177-K00176) (K01902+K01903,K01899+K01900,K18118) (K00234+K00235+K00236+K00237,K00239+K00240+K00241-(K00242,K18859,K18860),K00244+K00245+K00246-K00247) (K01676,K01679,K01677+K01678) (K00026,K00025,K00024,K00116)	0.1875	FALSE	K01677,K00177,K01678,K00176,K00174	316844,274659,316845,274656,274657
12607278	DB_MAG_00061	M00009	Citrate cycle (TCA cycle, Krebs cycle)	Pathway modules	Carbohydrate metabolism	Central carbohydrate metabolism	(K01647,K05942) (K01681,K01682) (K00031,K00030) (K00164+K00658+K00382,K00174+K00175-K00177-K00176) (K01902+K01903,K01899+K01900,K18118) (K00234+K00235+K00236+K00237,K00239+K00240+K00241-(K00242,K18859,K18860),K00244+K00245+K00246-K00247) (K01676,K01679,K01677+K01678) (K00026,K00025,K00024,K00116)	0.125	FALSE	K01677,K01678	434459,434458
13927643	DB_MAG_00062	M00009	Citrate cycle (TCA cycle, Krebs cycle)	Pathway modules	Carbohydrate metabolism	Central carbohydrate metabolism	(K01647,K05942) (K01681,K01682) (K00031,K00030) (K00164+K00658+K00382,K00174+K00175-K00177-K00176) (K01902+K01903,K01899+K01900,K18118) (K00234+K00235+K00236+K00237,K00239+K00240+K00241-(K00242,K18859,K18860),K00244+K00245+K00246-K00247) (K01676,K01679,K01677+K01678) (K00026,K00025,K00024,K00116)	0.25	FALSE	K01677,K01678,K00031	354311,354310,42100
2818506	DB_MAG_00080	M00009	Citrate cycle (TCA cycle, Krebs cycle)	Pathway modules	Carbohydrate metabolism	Central carbohydrate metabolism	(K01647,K05942) (K01681,K01682) (K00031,K00030) (K00164+K00658+K00382,K00174+K00175-K00177-K00176) (K01902+K01903,K01899+K01900,K18118) (K00234+K00235+K00236+K00237,K00239+K00240+K00241-(K00242,K18859,K18860),K00244+K00245+K00246-K00247) (K01676,K01679,K01677+K01678) (K00026,K00025,K00024,K00116)	0.375	FALSE	K05942,K00031,K01679	619557,568452,387220,302619
4583238	DB_MAG_00093	M00009	Citrate cycle (TCA cycle, Krebs cycle)	Pathway modules	Carbohydrate metabolism	Central carbohydrate metabolism	(K01647,K05942) (K01681,K01682) (K00031,K00030) (K00164+K00658+K00382,K00174+K00175-K00177-K00176) (K01902+K01903,K01899+K01900,K18118) (K00234+K00235+K00236+K00237,K00239+K00240+K00241-(K00242,K18859,K18860),K00244+K00245+K00246-K00247) (K01676,K01679,K01677+K01678) (K00026,K00025,K00024,K00116)	0.3125	FALSE	K00382,K01677,K05942,K00177,K00174,K00175	416733,550603,382439,366329,366331,366330
10473866	DB_MAG_00101	M00009	Citrate cycle (TCA cycle, Krebs cycle)	Pathway modules	Carbohydrate metabolism	Central carbohydrate metabolism	(K01647,K05942) (K01681,K01682) (K00031,K00030) (K00164+K00658+K00382,K00174+K00175-K00177-K00176) (K01902+K01903,K01899+K01900,K18118) (K00234+K00235+K00236+K00237,K00239+K00240+K00241-(K00242,K18859,K18860),K00244+K00245+K00246-K00247) (K01676,K01679,K01677+K01678) (K00026,K00025,K00024,K00116)	0.375	FALSE	K01679,K00382,K00177,K00176,K00174,K00175,K00031	564478,389282,316172,316175,316174,316173,77072
1884793	DB_MAG_00110	M00009	Citrate cycle (TCA cycle, Krebs cycle)	Pathway modules	Carbohydrate metabolism	Central carbohydrate metabolism	(K01647,K05942) (K01681,K01682) (K00031,K00030) (K00164+K00658+K00382,K00174+K00175-K00177-K00176) (K01902+K01903,K01899+K01900,K18118) (K00234+K00235+K00236+K00237,K00239+K00240+K00241-(K00242,K18859,K18860),K00244+K00245+K00246-K00247) (K01676,K01679,K01677+K01678) (K00026,K00025,K00024,K00116)	0.25	FALSE	K00031,K01677,K01678	464917,196405,196404
1804495	DB_MAG_00116	M00009	Citrate cycle (TCA cycle, Krebs cycle)	Pathway modules	Carbohydrate metabolism	Central carbohydrate metabolism	(K01647,K05942) (K01681,K01682) (K00031,K00030) (K00164+K00658+K00382,K00174+K00175-K00177-K00176) (K01902+K01903,K01899+K01900,K18118) (K00234+K00235+K00236+K00237,K00239+K00240+K00241-(K00242,K18859,K18860),K00244+K00245+K00246-K00247) (K01676,K01679,K01677+K01678) (K00026,K00025,K00024,K00116)	0.125	FALSE	K00030	542163
4085072	DB_MAG_00120	M00009	Citrate cycle (TCA cycle, Krebs cycle)	Pathway modules	Carbohydrate metabolism	Central carbohydrate metabolism	(K01647,K05942) (K01681,K01682) (K00031,K00030) (K00164+K00658+K00382,K00174+K00175-K00177-K00176) (K01902+K01903,K01899+K01900,K18118) (K00234+K00235+K00236+K00237,K00239+K00240+K00241-(K00242,K18859,K18860),K00244+K00245+K00246-K00247) (K01676,K01679,K01677+K01678) (K00026,K00025,K00024,K00116)	0.375	FALSE	K00240,K00241,K00382,K01676,K00239,K00177,K00176,K00174,K00175	537510,537512,406086,560432,537511,364010,364013,364012,386020,386019,364011
1568458	DB_MAG_00121	M00009	Citrate cycle (TCA cycle, Krebs cycle)	Pathway modules	Carbohydrate metabolism	Central carbohydrate metabolism	(K01647,K05942) (K01681,K01682) (K00031,K00030) (K00164+K00658+K00382,K00174+K00175-K00177-K00176) (K01902+K01903,K01899+K01900,K18118) (K00234+K00235+K00236+K00237,K00239+K00240+K00241-(K00242,K18859,K18860),K00244+K00245+K00246-K00247) (K01676,K01679,K01677+K01678) (K00026,K00025,K00024,K00116)	0.375	FALSE	K01677,K00031,K00177,K01678,K00174,K00175	13439,109557,40799,15494,124600,124599
8890115	DB_MAG_00126	M00009	Citrate cycle (TCA cycle, Krebs cycle)	Pathway modules	Carbohydrate metabolism	Central carbohydrate metabolism	(K01647,K05942) (K01681,K01682) (K00031,K00030) (K00164+K00658+K00382,K00174+K00175-K00177-K00176) (K01902+K01903,K01899+K01900,K18118) (K00234+K00235+K00236+K00237,K00239+K00240+K00241-(K00242,K18859,K18860),K00244+K00245+K00246-K00247) (K01676,K01679,K01677+K01678) (K00026,K00025,K00024,K00116)	0.25	FALSE	K01677,K01678,K00031	205920,205919,170956
9261066	DB_MAG_00137	M00009	Citrate cycle (TCA cycle, Krebs cycle)	Pathway modules	Carbohydrate metabolism	Central carbohydrate metabolism	(K01647,K05942) (K01681,K01682) (K00031,K00030) (K00164+K00658+K00382,K00174+K00175-K00177-K00176) (K01902+K01903,K01899+K01900,K18118) (K00234+K00235+K00236+K00237,K00239+K00240+K00241-(K00242,K18859,K18860),K00244+K00245+K00246-K00247) (K01676,K01679,K01677+K01678) (K00026,K00025,K00024,K00116)	0.375	FALSE	K01677,K00031,K05942,K01678	301510,237096,237098,301511
3723746	DB_MAG_00143	M00009	Citrate cycle (TCA cycle, Krebs cycle)	Pathway modules	Carbohydrate metabolism	Central carbohydrate metabolism	(K01647,K05942) (K01681,K01682) (K00031,K00030) (K00164+K00658+K00382,K00174+K00175-K00177-K00176) (K01902+K01903,K01899+K01900,K18118) (K00234+K00235+K00236+K00237,K00239+K00240+K00241-(K00242,K18859,K18860),K00244+K00245+K00246-K00247) (K01676,K01679,K01677+K01678) (K00026,K00025,K00024,K00116)	0.375	FALSE	K01677,K01678,K00031,K05942	318387,318388,166234,166232
12527620	DB_MAG_00145	M00009	Citrate cycle (TCA cycle, Krebs cycle)	Pathway modules	Carbohydrate metabolism	Central carbohydrate metabolism	(K01647,K05942) (K01681,K01682) (K00031,K00030) (K00164+K00658+K00382,K00174+K00175-K00177-K00176) (K01902+K01903,K01899+K01900,K18118) (K00234+K00235+K00236+K00237,K00239+K00240+K00241-(K00242,K18859,K18860),K00244+K00245+K00246-K00247) (K01676,K01679,K01677+K01678) (K00026,K00025,K00024,K00116)	0.3125	FALSE	K00176,K00174,K00177,K01678,K00175,K00031	591482,591481,461724,539994,461725,292770
7315586	DB_MAG_00147	M00009	Citrate cycle (TCA cycle, Krebs cycle)	Pathway modules	Carbohydrate metabolism	Central carbohydrate metabolism	(K01647,K05942) (K01681,K01682) (K00031,K00030) (K00164+K00658+K00382,K00174+K00175-K00177-K00176) (K01902+K01903,K01899+K01900,K18118) (K00234+K00235+K00236+K00237,K00239+K00240+K00241-(K00242,K18859,K18860),K00244+K00245+K00246-K00247) (K01676,K01679,K01677+K01678) (K00026,K00025,K00024,K00116)	0.375	FALSE	K01677,K01678,K00031,K05942	280472,280473,107005,107007
12370735	DB_MAG_00151	M00009	Citrate cycle (TCA cycle, Krebs cycle)	Pathway modules	Carbohydrate metabolism	Central carbohydrate metabolism	(K01647,K05942) (K01681,K01682) (K00031,K00030) (K00164+K00658+K00382,K00174+K00175-K00177-K00176) (K01902+K01903,K01899+K01900,K18118) (K00234+K00235+K00236+K00237,K00239+K00240+K00241-(K00242,K18859,K18860),K00244+K00245+K00246-K00247) (K01676,K01679,K01677+K01678) (K00026,K00025,K00024,K00116)	0.583333	FALSE	K00241,K00174,K00175,K00240,K00382,K00024,K01676,K00031,K00177,K01679,K00176,K00658	258553,251072,251071,159199,56254,60424,43125,72044,52594,145290,42616,145286,145287,56256
3382007	DB_MAG_00155	M00009	Citrate cycle (TCA cycle, Krebs cycle)	Pathway modules	Carbohydrate metabolism	Central carbohydrate metabolism	(K01647,K05942) (K01681,K01682) (K00031,K00030) (K00164+K00658+K00382,K00174+K00175-K00177-K00176) (K01902+K01903,K01899+K01900,K18118) (K00234+K00235+K00236+K00237,K00239+K00240+K00241-(K00242,K18859,K18860),K00244+K00245+K00246-K00247) (K01676,K01679,K01677+K01678) (K00026,K00025,K00024,K00116)	0.25	FALSE	K00030,K01677,K01678	551036,351677,351678
9548835	DB_MAG_00161	M00009	Citrate cycle (TCA cycle, Krebs cycle)	Pathway modules	Carbohydrate metabolism	Central carbohydrate metabolism	(K01647,K05942) (K01681,K01682) (K00031,K00030) (K00164+K00658+K00382,K00174+K00175-K00177-K00176) (K01902+K01903,K01899+K01900,K18118) (K00234+K00235+K00236+K00237,K00239+K00240+K00241-(K00242,K18859,K18860),K00244+K00245+K00246-K00247) (K01676,K01679,K01677+K01678) (K00026,K00025,K00024,K00116)	0.291667	FALSE	K00382,K01677,K00031,K01678	289239,385101,268936,385100
2592489	DB_MAG_00162	M00009	Citrate cycle (TCA cycle, Krebs cycle)	Pathway modules	Carbohydrate metabolism	Central carbohydrate metabolism	(K01647,K05942) (K01681,K01682) (K00031,K00030) (K00164+K00658+K00382,K00174+K00175-K00177-K00176) (K01902+K01903,K01899+K01900,K18118) (K00234+K00235+K00236+K00237,K00239+K00240+K00241-(K00242,K18859,K18860),K00244+K00245+K00246-K00247) (K01676,K01679,K01677+K01678) (K00026,K00025,K00024,K00116)	0.375	FALSE	K01677,K00031,K05942,K01678	531133,452504,452503,531134
11957849	DB_MAG_00176	M00009	Citrate cycle (TCA cycle, Krebs cycle)	Pathway modules	Carbohydrate metabolism	Central carbohydrate metabolism	(K01647,K05942) (K01681,K01682) (K00031,K00030) (K00164+K00658+K00382,K00174+K00175-K00177-K00176) (K01902+K01903,K01899+K01900,K18118) (K00234+K00235+K00236+K00237,K00239+K00240+K00241-(K00242,K18859,K18860),K00244+K00245+K00246-K00247) (K01676,K01679,K01677+K01678) (K00026,K00025,K00024,K00116)	0.166667	FALSE	K00240,K01677,K01678	633298,561831,561832
12081788	DB_MAG_00178	M00009	Citrate cycle (TCA cycle, Krebs cycle)	Pathway modules	Carbohydrate metabolism	Central carbohydrate metabolism	(K01647,K05942) (K01681,K01682) (K00031,K00030) (K00164+K00658+K00382,K00174+K00175-K00177-K00176) (K01902+K01903,K01899+K01900,K18118) (K00234+K00235+K00236+K00237,K00239+K00240+K00241-(K00242,K18859,K18860),K00244+K00245+K00246-K00247) (K01676,K01679,K01677+K01678) (K00026,K00025,K00024,K00116)	0.583333	FALSE	K00241,K00024,K00239,K01676,K00031,K00176,K00174,K00175,K00382,K00177	456576,567011,456575,330838,301558,342795,392149,342796,392150,108744,102017,102018
394858	DB_MAG_00002	M00010	Citrate cycle, first carbon oxidation, oxaloacetate => 2-oxoglutarate	Pathway modules	Carbohydrate metabolism	Central carbohydrate metabolism	(K01647,K05942) (K01681,K01682) (K00031,K00030)	0.333333	FALSE	K00031	99524
3148815	DB_MAG_00022	M00010	Citrate cycle, first carbon oxidation, oxaloacetate => 2-oxoglutarate	Pathway modules	Carbohydrate metabolism	Central carbohydrate metabolism	(K01647,K05942) (K01681,K01682) (K00031,K00030)	0.333333	FALSE	K00030	177421
6670150	DB_MAG_00051	M00010	Citrate cycle, first carbon oxidation, oxaloacetate => 2-oxoglutarate	Pathway modules	Carbohydrate metabolism	Central carbohydrate metabolism	(K01647,K05942) (K01681,K01682) (K00031,K00030)	0.666667	FALSE	K00031,K05942	150601,150599
6576600	DB_MAG_00055	M00010	Citrate cycle, first carbon oxidation, oxaloacetate => 2-oxoglutarate	Pathway modules	Carbohydrate metabolism	Central carbohydrate metabolism	(K01647,K05942) (K01681,K01682) (K00031,K00030)	0.333333	FALSE	K00031	139671
13927644	DB_MAG_00062	M00010	Citrate cycle, first carbon oxidation, oxaloacetate => 2-oxoglutarate	Pathway modules	Carbohydrate metabolism	Central carbohydrate metabolism	(K01647,K05942) (K01681,K01682) (K00031,K00030)	0.333333	FALSE	K00031	42100
2818507	DB_MAG_00080	M00010	Citrate cycle, first carbon oxidation, oxaloacetate => 2-oxoglutarate	Pathway modules	Carbohydrate metabolism	Central carbohydrate metabolism	(K01647,K05942) (K01681,K01682) (K00031,K00030)	0.666667	FALSE	K05942,K00031	619557,568452,387220
4583239	DB_MAG_00093	M00010	Citrate cycle, first carbon oxidation, oxaloacetate => 2-oxoglutarate	Pathway modules	Carbohydrate metabolism	Central carbohydrate metabolism	(K01647,K05942) (K01681,K01682) (K00031,K00030)	0.333333	FALSE	K05942	382439
10473867	DB_MAG_00101	M00010	Citrate cycle, first carbon oxidation, oxaloacetate => 2-oxoglutarate	Pathway modules	Carbohydrate metabolism	Central carbohydrate metabolism	(K01647,K05942) (K01681,K01682) (K00031,K00030)	0.333333	FALSE	K00031	77072
1884794	DB_MAG_00110	M00010	Citrate cycle, first carbon oxidation, oxaloacetate => 2-oxoglutarate	Pathway modules	Carbohydrate metabolism	Central carbohydrate metabolism	(K01647,K05942) (K01681,K01682) (K00031,K00030)	0.333333	FALSE	K00031	464917
1804496	DB_MAG_00116	M00010	Citrate cycle, first carbon oxidation, oxaloacetate => 2-oxoglutarate	Pathway modules	Carbohydrate metabolism	Central carbohydrate metabolism	(K01647,K05942) (K01681,K01682) (K00031,K00030)	0.333333	FALSE	K00030	542163
1568459	DB_MAG_00121	M00010	Citrate cycle, first carbon oxidation, oxaloacetate => 2-oxoglutarate	Pathway modules	Carbohydrate metabolism	Central carbohydrate metabolism	(K01647,K05942) (K01681,K01682) (K00031,K00030)	0.333333	FALSE	K00031	109557
8890116	DB_MAG_00126	M00010	Citrate cycle, first carbon oxidation, oxaloacetate => 2-oxoglutarate	Pathway modules	Carbohydrate metabolism	Central carbohydrate metabolism	(K01647,K05942) (K01681,K01682) (K00031,K00030)	0.333333	FALSE	K00031	170956
9261067	DB_MAG_00137	M00010	Citrate cycle, first carbon oxidation, oxaloacetate => 2-oxoglutarate	Pathway modules	Carbohydrate metabolism	Central carbohydrate metabolism	(K01647,K05942) (K01681,K01682) (K00031,K00030)	0.666667	FALSE	K00031,K05942	237096,237098
3723747	DB_MAG_00143	M00010	Citrate cycle, first carbon oxidation, oxaloacetate => 2-oxoglutarate	Pathway modules	Carbohydrate metabolism	Central carbohydrate metabolism	(K01647,K05942) (K01681,K01682) (K00031,K00030)	0.666667	FALSE	K00031,K05942	166234,166232
12527621	DB_MAG_00145	M00010	Citrate cycle, first carbon oxidation, oxaloacetate => 2-oxoglutarate	Pathway modules	Carbohydrate metabolism	Central carbohydrate metabolism	(K01647,K05942) (K01681,K01682) (K00031,K00030)	0.333333	FALSE	K00031	292770
7315587	DB_MAG_00147	M00010	Citrate cycle, first carbon oxidation, oxaloacetate => 2-oxoglutarate	Pathway modules	Carbohydrate metabolism	Central carbohydrate metabolism	(K01647,K05942) (K01681,K01682) (K00031,K00030)	0.666667	FALSE	K00031,K05942	107005,107007
12370736	DB_MAG_00151	M00010	Citrate cycle, first carbon oxidation, oxaloacetate => 2-oxoglutarate	Pathway modules	Carbohydrate metabolism	Central carbohydrate metabolism	(K01647,K05942) (K01681,K01682) (K00031,K00030)	0.333333	FALSE	K00031	52594
3382008	DB_MAG_00155	M00010	Citrate cycle, first carbon oxidation, oxaloacetate => 2-oxoglutarate	Pathway modules	Carbohydrate metabolism	Central carbohydrate metabolism	(K01647,K05942) (K01681,K01682) (K00031,K00030)	0.333333	FALSE	K00030	551036
9548836	DB_MAG_00161	M00010	Citrate cycle, first carbon oxidation, oxaloacetate => 2-oxoglutarate	Pathway modules	Carbohydrate metabolism	Central carbohydrate metabolism	(K01647,K05942) (K01681,K01682) (K00031,K00030)	0.333333	FALSE	K00031	268936
2592490	DB_MAG_00162	M00010	Citrate cycle, first carbon oxidation, oxaloacetate => 2-oxoglutarate	Pathway modules	Carbohydrate metabolism	Central carbohydrate metabolism	(K01647,K05942) (K01681,K01682) (K00031,K00030)	0.666667	FALSE	K00031,K05942	452504,452503
12081789	DB_MAG_00178	M00010	Citrate cycle, first carbon oxidation, oxaloacetate => 2-oxoglutarate	Pathway modules	Carbohydrate metabolism	Central carbohydrate metabolism	(K01647,K05942) (K01681,K01682) (K00031,K00030)	0.333333	FALSE	K00031	301558
394859	DB_MAG_00002	M00011	Citrate cycle, second carbon oxidation, 2-oxoglutarate => oxaloacetate	Pathway modules	Carbohydrate metabolism	Central carbohydrate metabolism	(K00164+K00658+K00382,K00174+K00175-K00177-K00176) (K01902+K01903,K01899+K01900,K18118) (K00234+K00235+K00236+K00237,K00239+K00240+K00241-(K00242,K18859,K18860),K00244+K00245+K00246-K00247) (K01676,K01679,K01677+K01678) (K00026,K00025,K00024,K00116)	0.4	FALSE	K01677,K18118,K01678	96508,8359,96507
3629404	DB_MAG_00007	M00011	Citrate cycle, second carbon oxidation, 2-oxoglutarate => oxaloacetate	Pathway modules	Carbohydrate metabolism	Central carbohydrate metabolism	(K00164+K00658+K00382,K00174+K00175-K00177-K00176) (K01902+K01903,K01899+K01900,K18118) (K00234+K00235+K00236+K00237,K00239+K00240+K00241-(K00242,K18859,K18860),K00244+K00245+K00246-K00247) (K01676,K01679,K01677+K01678) (K00026,K00025,K00024,K00116)	0.6	FALSE	K00174,K00175,K01677,K18118,K00177,K01678,K00176	299271,299272,185073,119501,46165,17273,185074,17270,17271,17272
3148816	DB_MAG_00022	M00011	Citrate cycle, second carbon oxidation, 2-oxoglutarate => oxaloacetate	Pathway modules	Carbohydrate metabolism	Central carbohydrate metabolism	(K00164+K00658+K00382,K00174+K00175-K00177-K00176) (K01902+K01903,K01899+K01900,K18118) (K00234+K00235+K00236+K00237,K00239+K00240+K00241-(K00242,K18859,K18860),K00244+K00245+K00246-K00247) (K01676,K01679,K01677+K01678) (K00026,K00025,K00024,K00116)	0.2	FALSE	K01677,K01678	253037,253038
6670151	DB_MAG_00051	M00011	Citrate cycle, second carbon oxidation, 2-oxoglutarate => oxaloacetate	Pathway modules	Carbohydrate metabolism	Central carbohydrate metabolism	(K00164+K00658+K00382,K00174+K00175-K00177-K00176) (K01902+K01903,K01899+K01900,K18118) (K00234+K00235+K00236+K00237,K00239+K00240+K00241-(K00242,K18859,K18860),K00244+K00245+K00246-K00247) (K01676,K01679,K01677+K01678) (K00026,K00025,K00024,K00116)	0.266667	FALSE	K01677,K01678,K00382	272679,272677,172787
6576601	DB_MAG_00055	M00011	Citrate cycle, second carbon oxidation, 2-oxoglutarate => oxaloacetate	Pathway modules	Carbohydrate metabolism	Central carbohydrate metabolism	(K00164+K00658+K00382,K00174+K00175-K00177-K00176) (K01902+K01903,K01899+K01900,K18118) (K00234+K00235+K00236+K00237,K00239+K00240+K00241-(K00242,K18859,K18860),K00244+K00245+K00246-K00247) (K01676,K01679,K01677+K01678) (K00026,K00025,K00024,K00116)	0.8	TRUE	K00240,K00241,K00024,K01676,K00174,K00175,K00239,K00382,K00177,K00176,K00658	298259,298257,219014,272986,237378,237377,298258,175859,87920,62787,62783,62784,62786,175857
11196844	DB_MAG_00057	M00011	Citrate cycle, second carbon oxidation, 2-oxoglutarate => oxaloacetate	Pathway modules	Carbohydrate metabolism	Central carbohydrate metabolism	(K00164+K00658+K00382,K00174+K00175-K00177-K00176) (K01902+K01903,K01899+K01900,K18118) (K00234+K00235+K00236+K00237,K00239+K00240+K00241-(K00242,K18859,K18860),K00244+K00245+K00246-K00247) (K01676,K01679,K01677+K01678) (K00026,K00025,K00024,K00116)	0.3	FALSE	K01677,K00177,K01678,K00176,K00174	316844,274659,316845,274656,274657
12607279	DB_MAG_00061	M00011	Citrate cycle, second carbon oxidation, 2-oxoglutarate => oxaloacetate	Pathway modules	Carbohydrate metabolism	Central carbohydrate metabolism	(K00164+K00658+K00382,K00174+K00175-K00177-K00176) (K01902+K01903,K01899+K01900,K18118) (K00234+K00235+K00236+K00237,K00239+K00240+K00241-(K00242,K18859,K18860),K00244+K00245+K00246-K00247) (K01676,K01679,K01677+K01678) (K00026,K00025,K00024,K00116)	0.2	FALSE	K01677,K01678	434459,434458
13927645	DB_MAG_00062	M00011	Citrate cycle, second carbon oxidation, 2-oxoglutarate => oxaloacetate	Pathway modules	Carbohydrate metabolism	Central carbohydrate metabolism	(K00164+K00658+K00382,K00174+K00175-K00177-K00176) (K01902+K01903,K01899+K01900,K18118) (K00234+K00235+K00236+K00237,K00239+K00240+K00241-(K00242,K18859,K18860),K00244+K00245+K00246-K00247) (K01676,K01679,K01677+K01678) (K00026,K00025,K00024,K00116)	0.2	FALSE	K01677,K01678	354311,354310
2818508	DB_MAG_00080	M00011	Citrate cycle, second carbon oxidation, 2-oxoglutarate => oxaloacetate	Pathway modules	Carbohydrate metabolism	Central carbohydrate metabolism	(K00164+K00658+K00382,K00174+K00175-K00177-K00176) (K01902+K01903,K01899+K01900,K18118) (K00234+K00235+K00236+K00237,K00239+K00240+K00241-(K00242,K18859,K18860),K00244+K00245+K00246-K00247) (K01676,K01679,K01677+K01678) (K00026,K00025,K00024,K00116)	0.2	FALSE	K01679	302619
4583240	DB_MAG_00093	M00011	Citrate cycle, second carbon oxidation, 2-oxoglutarate => oxaloacetate	Pathway modules	Carbohydrate metabolism	Central carbohydrate metabolism	(K00164+K00658+K00382,K00174+K00175-K00177-K00176) (K01902+K01903,K01899+K01900,K18118) (K00234+K00235+K00236+K00237,K00239+K00240+K00241-(K00242,K18859,K18860),K00244+K00245+K00246-K00247) (K01676,K01679,K01677+K01678) (K00026,K00025,K00024,K00116)	0.3	FALSE	K00382,K01677,K00177,K00174,K00175	416733,550603,366329,366331,366330
10473868	DB_MAG_00101	M00011	Citrate cycle, second carbon oxidation, 2-oxoglutarate => oxaloacetate	Pathway modules	Carbohydrate metabolism	Central carbohydrate metabolism	(K00164+K00658+K00382,K00174+K00175-K00177-K00176) (K01902+K01903,K01899+K01900,K18118) (K00234+K00235+K00236+K00237,K00239+K00240+K00241-(K00242,K18859,K18860),K00244+K00245+K00246-K00247) (K01676,K01679,K01677+K01678) (K00026,K00025,K00024,K00116)	0.4	FALSE	K01679,K00382,K00177,K00176,K00174,K00175	564478,389282,316172,316175,316174,316173
1884795	DB_MAG_00110	M00011	Citrate cycle, second carbon oxidation, 2-oxoglutarate => oxaloacetate	Pathway modules	Carbohydrate metabolism	Central carbohydrate metabolism	(K00164+K00658+K00382,K00174+K00175-K00177-K00176) (K01902+K01903,K01899+K01900,K18118) (K00234+K00235+K00236+K00237,K00239+K00240+K00241-(K00242,K18859,K18860),K00244+K00245+K00246-K00247) (K01676,K01679,K01677+K01678) (K00026,K00025,K00024,K00116)	0.2	FALSE	K01677,K01678	196405,196404
4085073	DB_MAG_00120	M00011	Citrate cycle, second carbon oxidation, 2-oxoglutarate => oxaloacetate	Pathway modules	Carbohydrate metabolism	Central carbohydrate metabolism	(K00164+K00658+K00382,K00174+K00175-K00177-K00176) (K01902+K01903,K01899+K01900,K18118) (K00234+K00235+K00236+K00237,K00239+K00240+K00241-(K00242,K18859,K18860),K00244+K00245+K00246-K00247) (K01676,K01679,K01677+K01678) (K00026,K00025,K00024,K00116)	0.6	FALSE	K00240,K00241,K00382,K01676,K00239,K00177,K00176,K00174,K00175	537510,537512,406086,560432,537511,364010,364013,364012,386020,386019,364011
1568460	DB_MAG_00121	M00011	Citrate cycle, second carbon oxidation, 2-oxoglutarate => oxaloacetate	Pathway modules	Carbohydrate metabolism	Central carbohydrate metabolism	(K00164+K00658+K00382,K00174+K00175-K00177-K00176) (K01902+K01903,K01899+K01900,K18118) (K00234+K00235+K00236+K00237,K00239+K00240+K00241-(K00242,K18859,K18860),K00244+K00245+K00246-K00247) (K01676,K01679,K01677+K01678) (K00026,K00025,K00024,K00116)	0.4	FALSE	K01677,K00177,K01678,K00174,K00175	13439,40799,15494,124600,124599
8890117	DB_MAG_00126	M00011	Citrate cycle, second carbon oxidation, 2-oxoglutarate => oxaloacetate	Pathway modules	Carbohydrate metabolism	Central carbohydrate metabolism	(K00164+K00658+K00382,K00174+K00175-K00177-K00176) (K01902+K01903,K01899+K01900,K18118) (K00234+K00235+K00236+K00237,K00239+K00240+K00241-(K00242,K18859,K18860),K00244+K00245+K00246-K00247) (K01676,K01679,K01677+K01678) (K00026,K00025,K00024,K00116)	0.2	FALSE	K01677,K01678	205920,205919
9261068	DB_MAG_00137	M00011	Citrate cycle, second carbon oxidation, 2-oxoglutarate => oxaloacetate	Pathway modules	Carbohydrate metabolism	Central carbohydrate metabolism	(K00164+K00658+K00382,K00174+K00175-K00177-K00176) (K01902+K01903,K01899+K01900,K18118) (K00234+K00235+K00236+K00237,K00239+K00240+K00241-(K00242,K18859,K18860),K00244+K00245+K00246-K00247) (K01676,K01679,K01677+K01678) (K00026,K00025,K00024,K00116)	0.2	FALSE	K01677,K01678	301510,301511
3723748	DB_MAG_00143	M00011	Citrate cycle, second carbon oxidation, 2-oxoglutarate => oxaloacetate	Pathway modules	Carbohydrate metabolism	Central carbohydrate metabolism	(K00164+K00658+K00382,K00174+K00175-K00177-K00176) (K01902+K01903,K01899+K01900,K18118) (K00234+K00235+K00236+K00237,K00239+K00240+K00241-(K00242,K18859,K18860),K00244+K00245+K00246-K00247) (K01676,K01679,K01677+K01678) (K00026,K00025,K00024,K00116)	0.2	FALSE	K01677,K01678	318387,318388
12527622	DB_MAG_00145	M00011	Citrate cycle, second carbon oxidation, 2-oxoglutarate => oxaloacetate	Pathway modules	Carbohydrate metabolism	Central carbohydrate metabolism	(K00164+K00658+K00382,K00174+K00175-K00177-K00176) (K01902+K01903,K01899+K01900,K18118) (K00234+K00235+K00236+K00237,K00239+K00240+K00241-(K00242,K18859,K18860),K00244+K00245+K00246-K00247) (K01676,K01679,K01677+K01678) (K00026,K00025,K00024,K00116)	0.3	FALSE	K00176,K00174,K00177,K01678,K00175	591482,591481,461724,539994,461725
7315588	DB_MAG_00147	M00011	Citrate cycle, second carbon oxidation, 2-oxoglutarate => oxaloacetate	Pathway modules	Carbohydrate metabolism	Central carbohydrate metabolism	(K00164+K00658+K00382,K00174+K00175-K00177-K00176) (K01902+K01903,K01899+K01900,K18118) (K00234+K00235+K00236+K00237,K00239+K00240+K00241-(K00242,K18859,K18860),K00244+K00245+K00246-K00247) (K01676,K01679,K01677+K01678) (K00026,K00025,K00024,K00116)	0.2	FALSE	K01677,K01678	280472,280473
12370737	DB_MAG_00151	M00011	Citrate cycle, second carbon oxidation, 2-oxoglutarate => oxaloacetate	Pathway modules	Carbohydrate metabolism	Central carbohydrate metabolism	(K00164+K00658+K00382,K00174+K00175-K00177-K00176) (K01902+K01903,K01899+K01900,K18118) (K00234+K00235+K00236+K00237,K00239+K00240+K00241-(K00242,K18859,K18860),K00244+K00245+K00246-K00247) (K01676,K01679,K01677+K01678) (K00026,K00025,K00024,K00116)	0.733333	FALSE	K00241,K00174,K00175,K00240,K00382,K00024,K01676,K00177,K01679,K00176,K00658	258553,251072,251071,159199,56254,60424,43125,72044,145290,42616,145286,145287,56256
3382009	DB_MAG_00155	M00011	Citrate cycle, second carbon oxidation, 2-oxoglutarate => oxaloacetate	Pathway modules	Carbohydrate metabolism	Central carbohydrate metabolism	(K00164+K00658+K00382,K00174+K00175-K00177-K00176) (K01902+K01903,K01899+K01900,K18118) (K00234+K00235+K00236+K00237,K00239+K00240+K00241-(K00242,K18859,K18860),K00244+K00245+K00246-K00247) (K01676,K01679,K01677+K01678) (K00026,K00025,K00024,K00116)	0.2	FALSE	K01677,K01678	351677,351678
9548837	DB_MAG_00161	M00011	Citrate cycle, second carbon oxidation, 2-oxoglutarate => oxaloacetate	Pathway modules	Carbohydrate metabolism	Central carbohydrate metabolism	(K00164+K00658+K00382,K00174+K00175-K00177-K00176) (K01902+K01903,K01899+K01900,K18118) (K00234+K00235+K00236+K00237,K00239+K00240+K00241-(K00242,K18859,K18860),K00244+K00245+K00246-K00247) (K01676,K01679,K01677+K01678) (K00026,K00025,K00024,K00116)	0.266667	FALSE	K00382,K01677,K01678	289239,385101,385100
2592491	DB_MAG_00162	M00011	Citrate cycle, second carbon oxidation, 2-oxoglutarate => oxaloacetate	Pathway modules	Carbohydrate metabolism	Central carbohydrate metabolism	(K00164+K00658+K00382,K00174+K00175-K00177-K00176) (K01902+K01903,K01899+K01900,K18118) (K00234+K00235+K00236+K00237,K00239+K00240+K00241-(K00242,K18859,K18860),K00244+K00245+K00246-K00247) (K01676,K01679,K01677+K01678) (K00026,K00025,K00024,K00116)	0.2	FALSE	K01677,K01678	531133,531134
11957850	DB_MAG_00176	M00011	Citrate cycle, second carbon oxidation, 2-oxoglutarate => oxaloacetate	Pathway modules	Carbohydrate metabolism	Central carbohydrate metabolism	(K00164+K00658+K00382,K00174+K00175-K00177-K00176) (K01902+K01903,K01899+K01900,K18118) (K00234+K00235+K00236+K00237,K00239+K00240+K00241-(K00242,K18859,K18860),K00244+K00245+K00246-K00247) (K01676,K01679,K01677+K01678) (K00026,K00025,K00024,K00116)	0.266667	FALSE	K00240,K01677,K01678	633298,561831,561832
12081790	DB_MAG_00178	M00011	Citrate cycle, second carbon oxidation, 2-oxoglutarate => oxaloacetate	Pathway modules	Carbohydrate metabolism	Central carbohydrate metabolism	(K00164+K00658+K00382,K00174+K00175-K00177-K00176) (K01902+K01903,K01899+K01900,K18118) (K00234+K00235+K00236+K00237,K00239+K00240+K00241-(K00242,K18859,K18860),K00244+K00245+K00246-K00247) (K01676,K01679,K01677+K01678) (K00026,K00025,K00024,K00116)	0.733333	FALSE	K00241,K00024,K00239,K01676,K00176,K00174,K00175,K00382,K00177	456576,567011,456575,330838,342795,392149,342796,392150,108744,102017,102018
6576622	DB_MAG_00055	M00012	Glyoxylate cycle	Pathway modules	Carbohydrate metabolism	Other carbohydrate metabolism	K01647 (K01681,K01682) K01637 (K01638,K19282) (K00026,K00025,K00024)	0.2	FALSE	K00024	219014
12370759	DB_MAG_00151	M00012	Glyoxylate cycle	Pathway modules	Carbohydrate metabolism	Other carbohydrate metabolism	K01647 (K01681,K01682) K01637 (K01638,K19282) (K00026,K00025,K00024)	0.2	FALSE	K00024	43125
12081813	DB_MAG_00178	M00012	Glyoxylate cycle	Pathway modules	Carbohydrate metabolism	Other carbohydrate metabolism	K01647 (K01681,K01682) K01637 (K01638,K19282) (K00026,K00025,K00024)	0.2	FALSE	K00024	567011
394876	DB_MAG_00002	M00013	Malonate semialdehyde pathway, propanoyl-CoA => acetyl-CoA	Pathway modules	Carbohydrate metabolism	Other carbohydrate metabolism	(K00248,K00232) (K07511,K14729) K05605 K23146 K00140	0.2	FALSE	K00248	140111,90908
6670172	DB_MAG_00051	M00013	Malonate semialdehyde pathway, propanoyl-CoA => acetyl-CoA	Pathway modules	Carbohydrate metabolism	Other carbohydrate metabolism	(K00248,K00232) (K07511,K14729) K05605 K23146 K00140	0.2	FALSE	K00248	285967
10473885	DB_MAG_00101	M00013	Malonate semialdehyde pathway, propanoyl-CoA => acetyl-CoA	Pathway modules	Carbohydrate metabolism	Other carbohydrate metabolism	(K00248,K00232) (K07511,K14729) K05605 K23146 K00140	0.2	FALSE	K00248	420934,82690
7315610	DB_MAG_00147	M00013	Malonate semialdehyde pathway, propanoyl-CoA => acetyl-CoA	Pathway modules	Carbohydrate metabolism	Other carbohydrate metabolism	(K00248,K00232) (K07511,K14729) K05605 K23146 K00140	0.2	FALSE	K00248	476033
3148823	DB_MAG_00022	M00014	Glucuronate pathway (uronate pathway)	Pathway modules	Carbohydrate metabolism	Other carbohydrate metabolism	K00012 ((K12447 K16190),(K00699 (K01195,K14756))) K00002 K13247 -- K03331 (K05351,K00008) K00854	0.111111	FALSE	K00012	145392
6670157	DB_MAG_00051	M00014	Glucuronate pathway (uronate pathway)	Pathway modules	Carbohydrate metabolism	Other carbohydrate metabolism	K00012 ((K12447 K16190),(K00699 (K01195,K14756))) K00002 K13247 -- K03331 (K05351,K00008) K00854	0.111111	FALSE	K00854	402829
6576608	DB_MAG_00055	M00014	Glucuronate pathway (uronate pathway)	Pathway modules	Carbohydrate metabolism	Other carbohydrate metabolism	K00012 ((K12447 K16190),(K00699 (K01195,K14756))) K00002 K13247 -- K03331 (K05351,K00008) K00854	0.111111	FALSE	K00012	99878
11196849	DB_MAG_00057	M00014	Glucuronate pathway (uronate pathway)	Pathway modules	Carbohydrate metabolism	Other carbohydrate metabolism	K00012 ((K12447 K16190),(K00699 (K01195,K14756))) K00002 K13247 -- K03331 (K05351,K00008) K00854	0.111111	FALSE	K00854	300946
12607286	DB_MAG_00061	M00014	Glucuronate pathway (uronate pathway)	Pathway modules	Carbohydrate metabolism	Other carbohydrate metabolism	K00012 ((K12447 K16190),(K00699 (K01195,K14756))) K00002 K13247 -- K03331 (K05351,K00008) K00854	0.111111	FALSE	K00854	508174
13927652	DB_MAG_00062	M00014	Glucuronate pathway (uronate pathway)	Pathway modules	Carbohydrate metabolism	Other carbohydrate metabolism	K00012 ((K12447 K16190),(K00699 (K01195,K14756))) K00002 K13247 -- K03331 (K05351,K00008) K00854	0.222222	FALSE	K00008,K00854	269546,115663
984086	DB_MAG_00079	M00014	Glucuronate pathway (uronate pathway)	Pathway modules	Carbohydrate metabolism	Other carbohydrate metabolism	K00012 ((K12447 K16190),(K00699 (K01195,K14756))) K00002 K13247 -- K03331 (K05351,K00008) K00854	0.111111	FALSE	K00012	118267
2818515	DB_MAG_00080	M00014	Glucuronate pathway (uronate pathway)	Pathway modules	Carbohydrate metabolism	Other carbohydrate metabolism	K00012 ((K12447 K16190),(K00699 (K01195,K14756))) K00002 K13247 -- K03331 (K05351,K00008) K00854	0.222222	FALSE	K01195,K00854	369821,177543,86073
4437133	DB_MAG_00082	M00014	Glucuronate pathway (uronate pathway)	Pathway modules	Carbohydrate metabolism	Other carbohydrate metabolism	K00012 ((K12447 K16190),(K00699 (K01195,K14756))) K00002 K13247 -- K03331 (K05351,K00008) K00854	0.111111	FALSE	K00012	209503
5863760	DB_MAG_00100	M00014	Glucuronate pathway (uronate pathway)	Pathway modules	Carbohydrate metabolism	Other carbohydrate metabolism	K00012 ((K12447 K16190),(K00699 (K01195,K14756))) K00002 K13247 -- K03331 (K05351,K00008) K00854	0.111111	FALSE	K00012	219880
1884802	DB_MAG_00110	M00014	Glucuronate pathway (uronate pathway)	Pathway modules	Carbohydrate metabolism	Other carbohydrate metabolism	K00012 ((K12447 K16190),(K00699 (K01195,K14756))) K00002 K13247 -- K03331 (K05351,K00008) K00854	0.222222	FALSE	K01195,K00854	203644,89414
1804502	DB_MAG_00116	M00014	Glucuronate pathway (uronate pathway)	Pathway modules	Carbohydrate metabolism	Other carbohydrate metabolism	K00012 ((K12447 K16190),(K00699 (K01195,K14756))) K00002 K13247 -- K03331 (K05351,K00008) K00854	0.111111	FALSE	K00012	530829
4085080	DB_MAG_00120	M00014	Glucuronate pathway (uronate pathway)	Pathway modules	Carbohydrate metabolism	Other carbohydrate metabolism	K00012 ((K12447 K16190),(K00699 (K01195,K14756))) K00002 K13247 -- K03331 (K05351,K00008) K00854	0.111111	FALSE	K00012	541307,328592
1568467	DB_MAG_00121	M00014	Glucuronate pathway (uronate pathway)	Pathway modules	Carbohydrate metabolism	Other carbohydrate metabolism	K00012 ((K12447 K16190),(K00699 (K01195,K14756))) K00002 K13247 -- K03331 (K05351,K00008) K00854	0.222222	FALSE	K00012,K00854	109233,147381
8890124	DB_MAG_00126	M00014	Glucuronate pathway (uronate pathway)	Pathway modules	Carbohydrate metabolism	Other carbohydrate metabolism	K00012 ((K12447 K16190),(K00699 (K01195,K14756))) K00002 K13247 -- K03331 (K05351,K00008) K00854	0.333333	FALSE	K00012,K00854,K01195	92147,47345,139535
9061546	DB_MAG_00130	M00014	Glucuronate pathway (uronate pathway)	Pathway modules	Carbohydrate metabolism	Other carbohydrate metabolism	K00012 ((K12447 K16190),(K00699 (K01195,K14756))) K00002 K13247 -- K03331 (K05351,K00008) K00854	0.111111	FALSE	K00012	82436
3723753	DB_MAG_00143	M00014	Glucuronate pathway (uronate pathway)	Pathway modules	Carbohydrate metabolism	Other carbohydrate metabolism	K00012 ((K12447 K16190),(K00699 (K01195,K14756))) K00002 K13247 -- K03331 (K05351,K00008) K00854	0.222222	FALSE	K00854,K00012	500704,168052
7315594	DB_MAG_00147	M00014	Glucuronate pathway (uronate pathway)	Pathway modules	Carbohydrate metabolism	Other carbohydrate metabolism	K00012 ((K12447 K16190),(K00699 (K01195,K14756))) K00002 K13247 -- K03331 (K05351,K00008) K00854	0.111111	FALSE	K00854	184965
12370745	DB_MAG_00151	M00014	Glucuronate pathway (uronate pathway)	Pathway modules	Carbohydrate metabolism	Other carbohydrate metabolism	K00012 ((K12447 K16190),(K00699 (K01195,K14756))) K00002 K13247 -- K03331 (K05351,K00008) K00854	0.111111	FALSE	K00012	300006,114416,14938,9104,43175
3382016	DB_MAG_00155	M00014	Glucuronate pathway (uronate pathway)	Pathway modules	Carbohydrate metabolism	Other carbohydrate metabolism	K00012 ((K12447 K16190),(K00699 (K01195,K14756))) K00002 K13247 -- K03331 (K05351,K00008) K00854	0.333333	FALSE	K00012,K00854,K01195	461937,526397,496776,319356,154239
9548844	DB_MAG_00161	M00014	Glucuronate pathway (uronate pathway)	Pathway modules	Carbohydrate metabolism	Other carbohydrate metabolism	K00012 ((K12447 K16190),(K00699 (K01195,K14756))) K00002 K13247 -- K03331 (K05351,K00008) K00854	0.222222	FALSE	K00008,K00854	507170,455476
2592498	DB_MAG_00162	M00014	Glucuronate pathway (uronate pathway)	Pathway modules	Carbohydrate metabolism	Other carbohydrate metabolism	K00012 ((K12447 K16190),(K00699 (K01195,K14756))) K00002 K13247 -- K03331 (K05351,K00008) K00854	0.333333	FALSE	K00854,K00012,K00008	600302,448082,553265,389470,355051
12081798	DB_MAG_00178	M00014	Glucuronate pathway (uronate pathway)	Pathway modules	Carbohydrate metabolism	Other carbohydrate metabolism	K00012 ((K12447 K16190),(K00699 (K01195,K14756))) K00002 K13247 -- K03331 (K05351,K00008) K00854	0.222222	FALSE	K00012,K01195	528340,297530,227666,51729,184122
394937	DB_MAG_00002	M00015	Proline biosynthesis, glutamate => proline	Pathway modules	Amino acid metabolism	Arginine and proline metabolism	((K00931 K00147),K12657) K00286	0.666667	FALSE	K00286,K00147	2040,61766
3629475	DB_MAG_00007	M00015	Proline biosynthesis, glutamate => proline	Pathway modules	Amino acid metabolism	Arginine and proline metabolism	((K00931 K00147),K12657) K00286	1	TRUE	K00286,K00147,K00931	7247,143610,143611
3148887	DB_MAG_00022	M00015	Proline biosynthesis, glutamate => proline	Pathway modules	Amino acid metabolism	Arginine and proline metabolism	((K00931 K00147),K12657) K00286	1	TRUE	K00286,K00147,K00931	177118,161185,161184
6670232	DB_MAG_00051	M00015	Proline biosynthesis, glutamate => proline	Pathway modules	Amino acid metabolism	Arginine and proline metabolism	((K00931 K00147),K12657) K00286	0.5	FALSE	K00286	144111
6576690	DB_MAG_00055	M00015	Proline biosynthesis, glutamate => proline	Pathway modules	Amino acid metabolism	Arginine and proline metabolism	((K00931 K00147),K12657) K00286	0.666667	FALSE	K00286,K00931	198885,198878
12607351	DB_MAG_00061	M00015	Proline biosynthesis, glutamate => proline	Pathway modules	Amino acid metabolism	Arginine and proline metabolism	((K00931 K00147),K12657) K00286	1	TRUE	K00147,K00931,K00286	505417,505416,364862
13927725	DB_MAG_00062	M00015	Proline biosynthesis, glutamate => proline	Pathway modules	Amino acid metabolism	Arginine and proline metabolism	((K00931 K00147),K12657) K00286	1	TRUE	K00286,K00147,K00931	344287,36264,36267
2818589	DB_MAG_00080	M00015	Proline biosynthesis, glutamate => proline	Pathway modules	Amino acid metabolism	Arginine and proline metabolism	((K00931 K00147),K12657) K00286	1	TRUE	K00286,K00147,K00931	372181,80205,80206
4583295	DB_MAG_00093	M00015	Proline biosynthesis, glutamate => proline	Pathway modules	Amino acid metabolism	Arginine and proline metabolism	((K00931 K00147),K12657) K00286	1	TRUE	K00286,K00147,K00931	625631,601073,601071,443365
10473946	DB_MAG_00101	M00015	Proline biosynthesis, glutamate => proline	Pathway modules	Amino acid metabolism	Arginine and proline metabolism	((K00931 K00147),K12657) K00286	1	TRUE	K00286,K00147,K00931	355373,355371,355370
1884875	DB_MAG_00110	M00015	Proline biosynthesis, glutamate => proline	Pathway modules	Amino acid metabolism	Arginine and proline metabolism	((K00931 K00147),K12657) K00286	1	TRUE	K00286,K00147,K00931	331799,383899,383895
1804565	DB_MAG_00116	M00015	Proline biosynthesis, glutamate => proline	Pathway modules	Amino acid metabolism	Arginine and proline metabolism	((K00931 K00147),K12657) K00286	1	TRUE	K00286,K00147,K00931	538554,523086,568424
4085155	DB_MAG_00120	M00015	Proline biosynthesis, glutamate => proline	Pathway modules	Amino acid metabolism	Arginine and proline metabolism	((K00931 K00147),K12657) K00286	0.666667	FALSE	K00286,K00931	499125,486182
1568536	DB_MAG_00121	M00015	Proline biosynthesis, glutamate => proline	Pathway modules	Amino acid metabolism	Arginine and proline metabolism	((K00931 K00147),K12657) K00286	1	TRUE	K00286,K00147,K00931	296940,40833,40834
8890196	DB_MAG_00126	M00015	Proline biosynthesis, glutamate => proline	Pathway modules	Amino acid metabolism	Arginine and proline metabolism	((K00931 K00147),K12657) K00286	1	TRUE	K00286,K00147,K00931	4579,80493,80489
9261140	DB_MAG_00137	M00015	Proline biosynthesis, glutamate => proline	Pathway modules	Amino acid metabolism	Arginine and proline metabolism	((K00931 K00147),K12657) K00286	1	TRUE	K00286,K00147,K00931	182617,56720,56755
3723822	DB_MAG_00143	M00015	Proline biosynthesis, glutamate => proline	Pathway modules	Amino acid metabolism	Arginine and proline metabolism	((K00931 K00147),K12657) K00286	1	TRUE	K00286,K00147,K00931	226627,156080,156083
12527695	DB_MAG_00145	M00015	Proline biosynthesis, glutamate => proline	Pathway modules	Amino acid metabolism	Arginine and proline metabolism	((K00931 K00147),K12657) K00286	1	TRUE	K00286,K00147,K00931	471795,439870,439871
7315670	DB_MAG_00147	M00015	Proline biosynthesis, glutamate => proline	Pathway modules	Amino acid metabolism	Arginine and proline metabolism	((K00931 K00147),K12657) K00286	1	TRUE	K00286,K00147,K00931	83917,160955,160952
12370828	DB_MAG_00151	M00015	Proline biosynthesis, glutamate => proline	Pathway modules	Amino acid metabolism	Arginine and proline metabolism	((K00931 K00147),K12657) K00286	0.666667	FALSE	K00286,K00931	188839,188832
3382085	DB_MAG_00155	M00015	Proline biosynthesis, glutamate => proline	Pathway modules	Amino acid metabolism	Arginine and proline metabolism	((K00931 K00147),K12657) K00286	1	TRUE	K00286,K00147,K00931	300281,300283,300282
9548918	DB_MAG_00161	M00015	Proline biosynthesis, glutamate => proline	Pathway modules	Amino acid metabolism	Arginine and proline metabolism	((K00931 K00147),K12657) K00286	0.666667	FALSE	K00931,K00286	636140,369616
2592562	DB_MAG_00162	M00015	Proline biosynthesis, glutamate => proline	Pathway modules	Amino acid metabolism	Arginine and proline metabolism	((K00931 K00147),K12657) K00286	0.666667	FALSE	K00147,K00931	598701,626294
11957915	DB_MAG_00176	M00015	Proline biosynthesis, glutamate => proline	Pathway modules	Amino acid metabolism	Arginine and proline metabolism	((K00931 K00147),K12657) K00286	1	TRUE	K00286,K00147,K00931	572391,508588,370701
12081882	DB_MAG_00178	M00015	Proline biosynthesis, glutamate => proline	Pathway modules	Amino acid metabolism	Arginine and proline metabolism	((K00931 K00147),K12657) K00286	0.666667	FALSE	K00931,K00286	418281,355388
394928	DB_MAG_00002	M00016	Lysine biosynthesis, succinyl-DAP pathway, aspartate => lysine	Pathway modules	Amino acid metabolism	Lysine metabolism	(K00928,K12524,K12525,K12526) K00133 K01714 K00215 K00674 (K00821,K14267) K01439 K01778 (K01586,K12526)	0.666667	FALSE	K00133,K01714,K00215,K00821,K01586,K01778	74662,74661,74660,1885,8369,79408
3629467	DB_MAG_00007	M00016	Lysine biosynthesis, succinyl-DAP pathway, aspartate => lysine	Pathway modules	Amino acid metabolism	Lysine metabolism	(K00928,K12524,K12525,K12526) K00133 K01714 K00215 K00674 (K00821,K14267) K01439 K01778 (K01586,K12526)	0.777778	TRUE	K00928,K00133,K01714,K00215,K00821,K01586,K01778	304298,19243,19245,19242,174144,103374,176105
4495611	DB_MAG_00017	M00016	Lysine biosynthesis, succinyl-DAP pathway, aspartate => lysine	Pathway modules	Amino acid metabolism	Lysine metabolism	(K00928,K12524,K12525,K12526) K00133 K01714 K00215 K00674 (K00821,K14267) K01439 K01778 (K01586,K12526)	0.222222	FALSE	K01778,K01586	290758,75591
3148879	DB_MAG_00022	M00016	Lysine biosynthesis, succinyl-DAP pathway, aspartate => lysine	Pathway modules	Amino acid metabolism	Lysine metabolism	(K00928,K12524,K12525,K12526) K00133 K01714 K00215 K00674 (K00821,K14267) K01439 K01778 (K01586,K12526)	0.666667	FALSE	K01714,K00215,K01586,K00133,K00821,K01778	274272,274273,274274,149479,68694,68691
6670223	DB_MAG_00051	M00016	Lysine biosynthesis, succinyl-DAP pathway, aspartate => lysine	Pathway modules	Amino acid metabolism	Lysine metabolism	(K00928,K12524,K12525,K12526) K00133 K01714 K00215 K00674 (K00821,K14267) K01439 K01778 (K01586,K12526)	0.777778	TRUE	K00133,K00821,K01778,K00928,K01714,K00215,K01586	280980,298398,306902,96701,96710,96709,135248,150582
6576680	DB_MAG_00055	M00016	Lysine biosynthesis, succinyl-DAP pathway, aspartate => lysine	Pathway modules	Amino acid metabolism	Lysine metabolism	(K00928,K12524,K12525,K12526) K00133 K01714 K00215 K00674 (K00821,K14267) K01439 K01778 (K01586,K12526)	0.666667	FALSE	K12524,K00133,K01586,K01778,K01714,K00215	405220,278507,324012,373060,77684,124715
11196907	DB_MAG_00057	M00016	Lysine biosynthesis, succinyl-DAP pathway, aspartate => lysine	Pathway modules	Amino acid metabolism	Lysine metabolism	(K00928,K12524,K12525,K12526) K00133 K01714 K00215 K00674 (K00821,K14267) K01439 K01778 (K01586,K12526)	0.444444	FALSE	K01714,K00133,K00215,K01778	252171,36876,196005,196006,41945
12607344	DB_MAG_00061	M00016	Lysine biosynthesis, succinyl-DAP pathway, aspartate => lysine	Pathway modules	Amino acid metabolism	Lysine metabolism	(K00928,K12524,K12525,K12526) K00133 K01714 K00215 K00674 (K00821,K14267) K01439 K01778 (K01586,K12526)	0.666667	FALSE	K00928,K01778,K00133,K01714,K00215,K01586	514321,398278,381570,381571,381572,390257
13927716	DB_MAG_00062	M00016	Lysine biosynthesis, succinyl-DAP pathway, aspartate => lysine	Pathway modules	Amino acid metabolism	Lysine metabolism	(K00928,K12524,K12525,K12526) K00133 K01714 K00215 K00674 (K00821,K14267) K01439 K01778 (K01586,K12526)	0.777778	TRUE	K00928,K00133,K01714,K00215,K01586,K01778,K00821	293594,326252,293581,293582,233405,246711,122370,42131
13274290	DB_MAG_00073	M00016	Lysine biosynthesis, succinyl-DAP pathway, aspartate => lysine	Pathway modules	Amino acid metabolism	Lysine metabolism	(K00928,K12524,K12525,K12526) K00133 K01714 K00215 K00674 (K00821,K14267) K01439 K01778 (K01586,K12526)	0.222222	FALSE	K00133,K01714	229507,180397
2818580	DB_MAG_00080	M00016	Lysine biosynthesis, succinyl-DAP pathway, aspartate => lysine	Pathway modules	Amino acid metabolism	Lysine metabolism	(K00928,K12524,K12525,K12526) K00133 K01714 K00215 K00674 (K00821,K14267) K01439 K01778 (K01586,K12526)	0.777778	TRUE	K00133,K01586,K01778,K00928,K01714,K00215,K00821	410739,401369,409552,292426,321582,321581,271860
4583285	DB_MAG_00093	M00016	Lysine biosynthesis, succinyl-DAP pathway, aspartate => lysine	Pathway modules	Amino acid metabolism	Lysine metabolism	(K00928,K12524,K12525,K12526) K00133 K01714 K00215 K00674 (K00821,K14267) K01439 K01778 (K01586,K12526)	0.555556	FALSE	K00133,K01586,K01714,K00215,K01778	449699,492301,367683,338105,310459,353034
13658282	DB_MAG_00099	M00016	Lysine biosynthesis, succinyl-DAP pathway, aspartate => lysine	Pathway modules	Amino acid metabolism	Lysine metabolism	(K00928,K12524,K12525,K12526) K00133 K01714 K00215 K00674 (K00821,K14267) K01439 K01778 (K01586,K12526)	0.222222	FALSE	K00133,K01778	87136,135110
10473937	DB_MAG_00101	M00016	Lysine biosynthesis, succinyl-DAP pathway, aspartate => lysine	Pathway modules	Amino acid metabolism	Lysine metabolism	(K00928,K12524,K12525,K12526) K00133 K01714 K00215 K00674 (K00821,K14267) K01439 K01778 (K01586,K12526)	0.777778	TRUE	K00821,K01778,K00928,K00133,K01714,K00215,K01586	441367,422361,288090,346746,108637,108636,36474,36475,108583
5721496	DB_MAG_00106	M00016	Lysine biosynthesis, succinyl-DAP pathway, aspartate => lysine	Pathway modules	Amino acid metabolism	Lysine metabolism	(K00928,K12524,K12525,K12526) K00133 K01714 K00215 K00674 (K00821,K14267) K01439 K01778 (K01586,K12526)	0.333333	FALSE	K00133,K01714,K00215	217317,217320,217322
1884866	DB_MAG_00110	M00016	Lysine biosynthesis, succinyl-DAP pathway, aspartate => lysine	Pathway modules	Amino acid metabolism	Lysine metabolism	(K00928,K12524,K12525,K12526) K00133 K01714 K00215 K00674 (K00821,K14267) K01439 K01778 (K01586,K12526)	0.666667	FALSE	K01586,K00133,K01714,K00215,K00821,K01778	391497,139371,84415,84416,89391,169710
1804557	DB_MAG_00116	M00016	Lysine biosynthesis, succinyl-DAP pathway, aspartate => lysine	Pathway modules	Amino acid metabolism	Lysine metabolism	(K00928,K12524,K12525,K12526) K00133 K01714 K00215 K00674 (K00821,K14267) K01439 K01778 (K01586,K12526)	0.555556	FALSE	K00821,K00133,K01714,K00215,K01586	408240,301596,374174,374173
4085145	DB_MAG_00120	M00016	Lysine biosynthesis, succinyl-DAP pathway, aspartate => lysine	Pathway modules	Amino acid metabolism	Lysine metabolism	(K00928,K12524,K12525,K12526) K00133 K01714 K00215 K00674 (K00821,K14267) K01439 K01778 (K01586,K12526)	0.444444	FALSE	K00133,K01714,K01586,K01778	598140,366345,292606,231405
1568528	DB_MAG_00121	M00016	Lysine biosynthesis, succinyl-DAP pathway, aspartate => lysine	Pathway modules	Amino acid metabolism	Lysine metabolism	(K00928,K12524,K12525,K12526) K00133 K01714 K00215 K00674 (K00821,K14267) K01439 K01778 (K01586,K12526)	0.777778	TRUE	K00133,K01714,K00215,K00928,K00821,K01586,K01778	197825,197826,197827,15501,124587,15498,16419
9455993	DB_MAG_00122	M00016	Lysine biosynthesis, succinyl-DAP pathway, aspartate => lysine	Pathway modules	Amino acid metabolism	Lysine metabolism	(K00928,K12524,K12525,K12526) K00133 K01714 K00215 K00674 (K00821,K14267) K01439 K01778 (K01586,K12526)	0.444444	FALSE	K01714,K00215,K01778,K00133	504723,504722,275641,137778
8890187	DB_MAG_00126	M00016	Lysine biosynthesis, succinyl-DAP pathway, aspartate => lysine	Pathway modules	Amino acid metabolism	Lysine metabolism	(K00928,K12524,K12525,K12526) K00133 K01714 K00215 K00674 (K00821,K14267) K01439 K01778 (K01586,K12526)	0.666667	FALSE	K00133,K00821,K01778,K01714,K00215,K01586	201889,205720,241482,87257,87258,4620
9261132	DB_MAG_00137	M00016	Lysine biosynthesis, succinyl-DAP pathway, aspartate => lysine	Pathway modules	Amino acid metabolism	Lysine metabolism	(K00928,K12524,K12525,K12526) K00133 K01714 K00215 K00674 (K00821,K14267) K01439 K01778 (K01586,K12526)	0.666667	FALSE	K00133,K01586,K01778,K01714,K00215,K00821	284687,216900,246592,165688,118210,56702
3723813	DB_MAG_00143	M00016	Lysine biosynthesis, succinyl-DAP pathway, aspartate => lysine	Pathway modules	Amino acid metabolism	Lysine metabolism	(K00928,K12524,K12525,K12526) K00133 K01714 K00215 K00674 (K00821,K14267) K01439 K01778 (K01586,K12526)	0.666667	FALSE	K00133,K01714,K00215,K00821,K01586,K01778	434355,227568,227569,222268,228474,165814,140540,165816
12527687	DB_MAG_00145	M00016	Lysine biosynthesis, succinyl-DAP pathway, aspartate => lysine	Pathway modules	Amino acid metabolism	Lysine metabolism	(K00928,K12524,K12525,K12526) K00133 K01714 K00215 K00674 (K00821,K14267) K01439 K01778 (K01586,K12526)	0.777778	TRUE	K01778,K00133,K01714,K00215,K00821,K01586,K00928	632761,588622,588621,588620,462288,450127,364989
7315661	DB_MAG_00147	M00016	Lysine biosynthesis, succinyl-DAP pathway, aspartate => lysine	Pathway modules	Amino acid metabolism	Lysine metabolism	(K00928,K12524,K12525,K12526) K00133 K01714 K00215 K00674 (K00821,K14267) K01439 K01778 (K01586,K12526)	0.666667	FALSE	K00133,K00821,K01586,K01778,K01714,K00215	306280,277931,283610,277920,188719,188718
12370818	DB_MAG_00151	M00016	Lysine biosynthesis, succinyl-DAP pathway, aspartate => lysine	Pathway modules	Amino acid metabolism	Lysine metabolism	(K00928,K12524,K12525,K12526) K00133 K01714 K00215 K00674 (K00821,K14267) K01439 K01778 (K01586,K12526)	0.666667	FALSE	K00133,K00215,K12524,K01714,K01586,K01778	258569,269605,103995,144778,110151,83373
3382076	DB_MAG_00155	M00016	Lysine biosynthesis, succinyl-DAP pathway, aspartate => lysine	Pathway modules	Amino acid metabolism	Lysine metabolism	(K00928,K12524,K12525,K12526) K00133 K01714 K00215 K00674 (K00821,K14267) K01439 K01778 (K01586,K12526)	0.777778	TRUE	K00133,K01714,K00215,K00821,K01778,K00928,K01586	541239,541240,541241,502288,574078,319346,383932
3204830	DB_MAG_00157	M00016	Lysine biosynthesis, succinyl-DAP pathway, aspartate => lysine	Pathway modules	Amino acid metabolism	Lysine metabolism	(K00928,K12524,K12525,K12526) K00133 K01714 K00215 K00674 (K00821,K14267) K01439 K01778 (K01586,K12526)	0.333333	FALSE	K00133,K01714,K01778	296409,361097,296611
9548909	DB_MAG_00161	M00016	Lysine biosynthesis, succinyl-DAP pathway, aspartate => lysine	Pathway modules	Amino acid metabolism	Lysine metabolism	(K00928,K12524,K12525,K12526) K00133 K01714 K00215 K00674 (K00821,K14267) K01439 K01778 (K01586,K12526)	0.777778	TRUE	K00928,K01778,K01714,K00215,K00821,K01586,K00133	453259,494766,201761,201762,254926,256752,245292,57851
2592554	DB_MAG_00162	M00016	Lysine biosynthesis, succinyl-DAP pathway, aspartate => lysine	Pathway modules	Amino acid metabolism	Lysine metabolism	(K00928,K12524,K12525,K12526) K00133 K01714 K00215 K00674 (K00821,K14267) K01439 K01778 (K01586,K12526)	0.333333	FALSE	K00133,K01778,K01586	482830,395322,371865
11957906	DB_MAG_00176	M00016	Lysine biosynthesis, succinyl-DAP pathway, aspartate => lysine	Pathway modules	Amino acid metabolism	Lysine metabolism	(K00928,K12524,K12525,K12526) K00133 K01714 K00215 K00674 (K00821,K14267) K01439 K01778 (K01586,K12526)	0.666667	FALSE	K01439,K00133,K01714,K00215,K01586,K01778	431856,414966,582107,509077,581178,449600,343769
12081872	DB_MAG_00178	M00016	Lysine biosynthesis, succinyl-DAP pathway, aspartate => lysine	Pathway modules	Amino acid metabolism	Lysine metabolism	(K00928,K12524,K12525,K12526) K00133 K01714 K00215 K00674 (K00821,K14267) K01439 K01778 (K01586,K12526)	0.666667	FALSE	K01586,K12524,K00133,K01714,K00215,K01778	542954,352419,178215,163933,184116,51754
394919	DB_MAG_00002	M00017	Methionine biosynthesis, apartate => homoserine => methionine	Pathway modules	Amino acid metabolism	Cysteine and methionine metabolism	(K00928,K12524,K12525) K00133 (K00003,K12524,K12525) (K00651,K00641) K01739 (K01760,K14155) (K00548,K24042,K00549)	0.714286	FALSE	K14155,K00651,K00133,K00003,K00549	79426,72438,74662,99557,1829
3629458	DB_MAG_00007	M00017	Methionine biosynthesis, apartate => homoserine => methionine	Pathway modules	Amino acid metabolism	Cysteine and methionine metabolism	(K00928,K12524,K12525) K00133 (K00003,K12524,K12525) (K00651,K00641) K01739 (K01760,K14155) (K00548,K24042,K00549)	0.571429	FALSE	K00928,K00133,K00003,K00548	304298,19243,19288,176136
4495607	DB_MAG_00017	M00017	Methionine biosynthesis, apartate => homoserine => methionine	Pathway modules	Amino acid metabolism	Cysteine and methionine metabolism	(K00928,K12524,K12525) K00133 (K00003,K12524,K12525) (K00651,K00641) K01739 (K01760,K14155) (K00548,K24042,K00549)	0.142857	FALSE	K14155	264256
3148870	DB_MAG_00022	M00017	Methionine biosynthesis, apartate => homoserine => methionine	Pathway modules	Amino acid metabolism	Cysteine and methionine metabolism	(K00928,K12524,K12525) K00133 (K00003,K12524,K12525) (K00651,K00641) K01739 (K01760,K14155) (K00548,K24042,K00549)	0.714286	FALSE	K14155,K00549,K00651,K00133,K00003,K00548	445431,252860,253042,202564,177132,16850,149479,149480,135784
6670214	DB_MAG_00051	M00017	Methionine biosynthesis, apartate => homoserine => methionine	Pathway modules	Amino acid metabolism	Cysteine and methionine metabolism	(K00928,K12524,K12525) K00133 (K00003,K12524,K12525) (K00651,K00641) K01739 (K01760,K14155) (K00548,K24042,K00549)	0.857143	TRUE	K14155,K00651,K00133,K00928,K00003,K00549,K00548	445780,394348,332082,280980,96701,128603,133417,96702,144155,126341
6576671	DB_MAG_00055	M00017	Methionine biosynthesis, apartate => homoserine => methionine	Pathway modules	Amino acid metabolism	Cysteine and methionine metabolism	(K00928,K12524,K12525) K00133 (K00003,K12524,K12525) (K00651,K00641) K01739 (K01760,K14155) (K00548,K24042,K00549)	0.857143	TRUE	K12524,K00133,K14155,K00651,K00548	405220,278507,111664,121924,45400,70866
11196900	DB_MAG_00057	M00017	Methionine biosynthesis, apartate => homoserine => methionine	Pathway modules	Amino acid metabolism	Cysteine and methionine metabolism	(K00928,K12524,K12525) K00133 (K00003,K12524,K12525) (K00651,K00641) K01739 (K01760,K14155) (K00548,K24042,K00549)	0.285714	FALSE	K14155,K00133	316843,36876
12607335	DB_MAG_00061	M00017	Methionine biosynthesis, apartate => homoserine => methionine	Pathway modules	Amino acid metabolism	Cysteine and methionine metabolism	(K00928,K12524,K12525) K00133 (K00003,K12524,K12525) (K00651,K00641) K01739 (K01760,K14155) (K00548,K24042,K00549)	0.714286	FALSE	K00928,K00651,K00003,K00548,K00133	514321,577790,514323,552075,381570
13927707	DB_MAG_00062	M00017	Methionine biosynthesis, apartate => homoserine => methionine	Pathway modules	Amino acid metabolism	Cysteine and methionine metabolism	(K00928,K12524,K12525) K00133 (K00003,K12524,K12525) (K00651,K00641) K01739 (K01760,K14155) (K00548,K24042,K00549)	0.714286	FALSE	K00651,K00928,K00133,K00003,K14155	419241,293594,326252,293593,182072,115662,72324
13274286	DB_MAG_00073	M00017	Methionine biosynthesis, apartate => homoserine => methionine	Pathway modules	Amino acid metabolism	Cysteine and methionine metabolism	(K00928,K12524,K12525) K00133 (K00003,K12524,K12525) (K00651,K00641) K01739 (K01760,K14155) (K00548,K24042,K00549)	0.142857	FALSE	K00133	229507
2818571	DB_MAG_00080	M00017	Methionine biosynthesis, apartate => homoserine => methionine	Pathway modules	Amino acid metabolism	Cysteine and methionine metabolism	(K00928,K12524,K12525) K00133 (K00003,K12524,K12525) (K00651,K00641) K01739 (K01760,K14155) (K00548,K24042,K00549)	0.857143	TRUE	K14155,K00133,K00549,K00928,K00651,K00003,K00548	413542,410739,509355,292426,208470,232610,280995,302617,354105,80217
4583278	DB_MAG_00093	M00017	Methionine biosynthesis, apartate => homoserine => methionine	Pathway modules	Amino acid metabolism	Cysteine and methionine metabolism	(K00928,K12524,K12525) K00133 (K00003,K12524,K12525) (K00651,K00641) K01739 (K01760,K14155) (K00548,K24042,K00549)	0.428571	FALSE	K00651,K00133,K00003	622750,449699,389820
13658278	DB_MAG_00099	M00017	Methionine biosynthesis, apartate => homoserine => methionine	Pathway modules	Amino acid metabolism	Cysteine and methionine metabolism	(K00928,K12524,K12525) K00133 (K00003,K12524,K12525) (K00651,K00641) K01739 (K01760,K14155) (K00548,K24042,K00549)	0.142857	FALSE	K00133	87136
10473928	DB_MAG_00101	M00017	Methionine biosynthesis, apartate => homoserine => methionine	Pathway modules	Amino acid metabolism	Cysteine and methionine metabolism	(K00928,K12524,K12525) K00133 (K00003,K12524,K12525) (K00651,K00641) K01739 (K01760,K14155) (K00548,K24042,K00549)	0.714286	FALSE	K14155,K00928,K00651,K00003,K00133	590277,288090,264039,380863,288091,108637
5721492	DB_MAG_00106	M00017	Methionine biosynthesis, apartate => homoserine => methionine	Pathway modules	Amino acid metabolism	Cysteine and methionine metabolism	(K00928,K12524,K12525) K00133 (K00003,K12524,K12525) (K00651,K00641) K01739 (K01760,K14155) (K00548,K24042,K00549)	0.142857	FALSE	K00133	217317
1884857	DB_MAG_00110	M00017	Methionine biosynthesis, apartate => homoserine => methionine	Pathway modules	Amino acid metabolism	Cysteine and methionine metabolism	(K00928,K12524,K12525) K00133 (K00003,K12524,K12525) (K00651,K00641) K01739 (K01760,K14155) (K00548,K24042,K00549)	0.714286	FALSE	K14155,K24042,K00003,K00549,K00651,K00133,K00548	433125,271289,354884,224139,89094,139371,83898,142712,77515
1804550	DB_MAG_00116	M00017	Methionine biosynthesis, apartate => homoserine => methionine	Pathway modules	Amino acid metabolism	Cysteine and methionine metabolism	(K00928,K12524,K12525) K00133 (K00003,K12524,K12525) (K00651,K00641) K01739 (K01760,K14155) (K00548,K24042,K00549)	0.571429	FALSE	K14155,K00003,K00549,K00548,K00133	432714,433427,447802,435106,301596
4085136	DB_MAG_00120	M00017	Methionine biosynthesis, apartate => homoserine => methionine	Pathway modules	Amino acid metabolism	Cysteine and methionine metabolism	(K00928,K12524,K12525) K00133 (K00003,K12524,K12525) (K00651,K00641) K01739 (K01760,K14155) (K00548,K24042,K00549)	0.571429	FALSE	K14155,K00133,K00549,K00548,K00651	593228,598140,429443,566307,366337
1568519	DB_MAG_00121	M00017	Methionine biosynthesis, apartate => homoserine => methionine	Pathway modules	Amino acid metabolism	Cysteine and methionine metabolism	(K00928,K12524,K12525) K00133 (K00003,K12524,K12525) (K00651,K00641) K01739 (K01760,K14155) (K00548,K24042,K00549)	0.714286	FALSE	K00133,K00928,K00651,K00003,K00548	197825,15501,90690,15503,90666
9455989	DB_MAG_00122	M00017	Methionine biosynthesis, apartate => homoserine => methionine	Pathway modules	Amino acid metabolism	Cysteine and methionine metabolism	(K00928,K12524,K12525) K00133 (K00003,K12524,K12525) (K00651,K00641) K01739 (K01760,K14155) (K00548,K24042,K00549)	0.142857	FALSE	K00133	137778
8890178	DB_MAG_00126	M00017	Methionine biosynthesis, apartate => homoserine => methionine	Pathway modules	Amino acid metabolism	Cysteine and methionine metabolism	(K00928,K12524,K12525) K00133 (K00003,K12524,K12525) (K00651,K00641) K01739 (K01760,K14155) (K00548,K24042,K00549)	0.714286	FALSE	K14155,K00651,K00133,K24042,K00003,K00549,K00548	402288,293106,201889,112943,47334,114715,62665,47305,92130
9261123	DB_MAG_00137	M00017	Methionine biosynthesis, apartate => homoserine => methionine	Pathway modules	Amino acid metabolism	Cysteine and methionine metabolism	(K00928,K12524,K12525) K00133 (K00003,K12524,K12525) (K00651,K00641) K01739 (K01760,K14155) (K00548,K24042,K00549)	0.571429	FALSE	K00133,K00548,K00651,K00003	284687,331162,55021,165736,118200
3723804	DB_MAG_00143	M00017	Methionine biosynthesis, apartate => homoserine => methionine	Pathway modules	Amino acid metabolism	Cysteine and methionine metabolism	(K00928,K12524,K12525) K00133 (K00003,K12524,K12525) (K00651,K00641) K01739 (K01760,K14155) (K00548,K24042,K00549)	0.714286	FALSE	K00133,K00003,K00548,K14155,K00651	434355,314500,228496,43359,76588
12527678	DB_MAG_00145	M00017	Methionine biosynthesis, apartate => homoserine => methionine	Pathway modules	Amino acid metabolism	Cysteine and methionine metabolism	(K00928,K12524,K12525) K00133 (K00003,K12524,K12525) (K00651,K00641) K01739 (K01760,K14155) (K00548,K24042,K00549)	0.571429	FALSE	K00651,K00133,K00928,K00003	575394,588622,364989,364987
7315652	DB_MAG_00147	M00017	Methionine biosynthesis, apartate => homoserine => methionine	Pathway modules	Amino acid metabolism	Cysteine and methionine metabolism	(K00928,K12524,K12525) K00133 (K00003,K12524,K12525) (K00651,K00641) K01739 (K01760,K14155) (K00548,K24042,K00549)	0.714286	FALSE	K14155,K00133,K00548,K00651,K00003	219802,306280,283590,87527,151550
12370809	DB_MAG_00151	M00017	Methionine biosynthesis, apartate => homoserine => methionine	Pathway modules	Amino acid metabolism	Cysteine and methionine metabolism	(K00928,K12524,K12525) K00133 (K00003,K12524,K12525) (K00651,K00641) K01739 (K01760,K14155) (K00548,K24042,K00549)	0.857143	TRUE	K14155,K00133,K12524,K00651,K00548	220891,258569,173960,103995,9079,43151
3382067	DB_MAG_00155	M00017	Methionine biosynthesis, apartate => homoserine => methionine	Pathway modules	Amino acid metabolism	Cysteine and methionine metabolism	(K00928,K12524,K12525) K00133 (K00003,K12524,K12525) (K00651,K00641) K01739 (K01760,K14155) (K00548,K24042,K00549)	0.714286	FALSE	K00133,K00928,K00651,K00003,K00548	541239,319346,351671,319348,336039
3204826	DB_MAG_00157	M00017	Methionine biosynthesis, apartate => homoserine => methionine	Pathway modules	Amino acid metabolism	Cysteine and methionine metabolism	(K00928,K12524,K12525) K00133 (K00003,K12524,K12525) (K00651,K00641) K01739 (K01760,K14155) (K00548,K24042,K00549)	0.428571	FALSE	K00651,K00133,K01739	372251,296409,106313
9548900	DB_MAG_00161	M00017	Methionine biosynthesis, apartate => homoserine => methionine	Pathway modules	Amino acid metabolism	Cysteine and methionine metabolism	(K00928,K12524,K12525) K00133 (K00003,K12524,K12525) (K00651,K00641) K01739 (K01760,K14155) (K00548,K24042,K00549)	0.857143	TRUE	K00928,K14155,K00651,K00549,K00133,K00003,K00548	453259,442055,424891,529639,465321,329419,356671,372059,57851,112827,132133
2592546	DB_MAG_00162	M00017	Methionine biosynthesis, apartate => homoserine => methionine	Pathway modules	Amino acid metabolism	Cysteine and methionine metabolism	(K00928,K12524,K12525) K00133 (K00003,K12524,K12525) (K00651,K00641) K01739 (K01760,K14155) (K00548,K24042,K00549)	0.428571	FALSE	K00003,K00133,K14155	615808,482830,452830,286071
11957900	DB_MAG_00176	M00017	Methionine biosynthesis, apartate => homoserine => methionine	Pathway modules	Amino acid metabolism	Cysteine and methionine metabolism	(K00928,K12524,K12525) K00133 (K00003,K12524,K12525) (K00651,K00641) K01739 (K01760,K14155) (K00548,K24042,K00549)	0.428571	FALSE	K00549,K00651,K00133	641148,506732,414966
12081863	DB_MAG_00178	M00017	Methionine biosynthesis, apartate => homoserine => methionine	Pathway modules	Amino acid metabolism	Cysteine and methionine metabolism	(K00928,K12524,K12525) K00133 (K00003,K12524,K12525) (K00651,K00641) K01739 (K01760,K14155) (K00548,K24042,K00549)	0.857143	TRUE	K14155,K12524,K00651,K00133,K00549,K00548	358393,276415,352419,191858,178215,51804,83775,101983
394915	DB_MAG_00002	M00018	Threonine biosynthesis, aspartate => homoserine => threonine	Pathway modules	Amino acid metabolism	Serine and threonine metabolism	(K00928,K12524,K12525,K12526) K00133 (K00003,K12524,K12525) (K00872,K02204,K02203) K01733	0.8	TRUE	K00872,K00133,K00003,K01733	8180,74662,99557,74628,96528
3629454	DB_MAG_00007	M00018	Threonine biosynthesis, aspartate => homoserine => threonine	Pathway modules	Amino acid metabolism	Serine and threonine metabolism	(K00928,K12524,K12525,K12526) K00133 (K00003,K12524,K12525) (K00872,K02204,K02203) K01733	1	TRUE	K00928,K01733,K00872,K00133,K00003	304298,277025,19287,19243,19288
3148866	DB_MAG_00022	M00018	Threonine biosynthesis, aspartate => homoserine => threonine	Pathway modules	Amino acid metabolism	Serine and threonine metabolism	(K00928,K12524,K12525,K12526) K00133 (K00003,K12524,K12525) (K00872,K02204,K02203) K01733	0.8	TRUE	K00872,K00133,K00003,K01733	149482,149479,149480,149481
6670210	DB_MAG_00051	M00018	Threonine biosynthesis, aspartate => homoserine => threonine	Pathway modules	Amino acid metabolism	Serine and threonine metabolism	(K00928,K12524,K12525,K12526) K00133 (K00003,K12524,K12525) (K00872,K02204,K02203) K01733	1	TRUE	K00133,K02203,K00928,K00003,K01733	280980,215168,96701,133417,96702,85350
6576667	DB_MAG_00055	M00018	Threonine biosynthesis, aspartate => homoserine => threonine	Pathway modules	Amino acid metabolism	Serine and threonine metabolism	(K00928,K12524,K12525,K12526) K00133 (K00003,K12524,K12525) (K00872,K02204,K02203) K01733	0.8	TRUE	K12524,K01733,K00133	405220,405218,278507
11196896	DB_MAG_00057	M00018	Threonine biosynthesis, aspartate => homoserine => threonine	Pathway modules	Amino acid metabolism	Serine and threonine metabolism	(K00928,K12524,K12525,K12526) K00133 (K00003,K12524,K12525) (K00872,K02204,K02203) K01733	0.2	FALSE	K00133	36876
12607331	DB_MAG_00061	M00018	Threonine biosynthesis, aspartate => homoserine => threonine	Pathway modules	Amino acid metabolism	Serine and threonine metabolism	(K00928,K12524,K12525,K12526) K00133 (K00003,K12524,K12525) (K00872,K02204,K02203) K01733	1	TRUE	K00928,K00872,K00003,K00133,K01733	514321,514322,514323,381570,390249
13927703	DB_MAG_00062	M00018	Threonine biosynthesis, aspartate => homoserine => threonine	Pathway modules	Amino acid metabolism	Serine and threonine metabolism	(K00928,K12524,K12525,K12526) K00133 (K00003,K12524,K12525) (K00872,K02204,K02203) K01733	1	TRUE	K02203,K00928,K00133,K00003,K01733	507178,293594,326252,293593,315494,72324
13274282	DB_MAG_00073	M00018	Threonine biosynthesis, aspartate => homoserine => threonine	Pathway modules	Amino acid metabolism	Serine and threonine metabolism	(K00928,K12524,K12525,K12526) K00133 (K00003,K12524,K12525) (K00872,K02204,K02203) K01733	0.2	FALSE	K00133	229507
2818567	DB_MAG_00080	M00018	Threonine biosynthesis, aspartate => homoserine => threonine	Pathway modules	Amino acid metabolism	Serine and threonine metabolism	(K00928,K12524,K12525,K12526) K00133 (K00003,K12524,K12525) (K00872,K02204,K02203) K01733	1	TRUE	K00133,K01733,K02203,K00928,K00003	410739,480843,409737,292426,354105
4583274	DB_MAG_00093	M00018	Threonine biosynthesis, aspartate => homoserine => threonine	Pathway modules	Amino acid metabolism	Serine and threonine metabolism	(K00928,K12524,K12525,K12526) K00133 (K00003,K12524,K12525) (K00872,K02204,K02203) K01733	0.6	FALSE	K00133,K00003,K01733	449699,389820,311610
13658275	DB_MAG_00099	M00018	Threonine biosynthesis, aspartate => homoserine => threonine	Pathway modules	Amino acid metabolism	Serine and threonine metabolism	(K00928,K12524,K12525,K12526) K00133 (K00003,K12524,K12525) (K00872,K02204,K02203) K01733	0.2	FALSE	K00133	87136
10473924	DB_MAG_00101	M00018	Threonine biosynthesis, aspartate => homoserine => threonine	Pathway modules	Amino acid metabolism	Serine and threonine metabolism	(K00928,K12524,K12525,K12526) K00133 (K00003,K12524,K12525) (K00872,K02204,K02203) K01733	1	TRUE	K00928,K00003,K01733,K02203,K00133	288090,288091,251346,263823,213738,108637
5721489	DB_MAG_00106	M00018	Threonine biosynthesis, aspartate => homoserine => threonine	Pathway modules	Amino acid metabolism	Serine and threonine metabolism	(K00928,K12524,K12525,K12526) K00133 (K00003,K12524,K12525) (K00872,K02204,K02203) K01733	0.2	FALSE	K00133	217317
1884853	DB_MAG_00110	M00018	Threonine biosynthesis, aspartate => homoserine => threonine	Pathway modules	Amino acid metabolism	Serine and threonine metabolism	(K00928,K12524,K12525,K12526) K00133 (K00003,K12524,K12525) (K00872,K02204,K02203) K01733	0.8	TRUE	K02203,K00003,K00133,K01733	454767,354884,139371,83898,77535
1804546	DB_MAG_00116	M00018	Threonine biosynthesis, aspartate => homoserine => threonine	Pathway modules	Amino acid metabolism	Serine and threonine metabolism	(K00928,K12524,K12525,K12526) K00133 (K00003,K12524,K12525) (K00872,K02204,K02203) K01733	0.8	TRUE	K00003,K00872,K00133,K01733	433427,301593,301596,301594
4085132	DB_MAG_00120	M00018	Threonine biosynthesis, aspartate => homoserine => threonine	Pathway modules	Amino acid metabolism	Serine and threonine metabolism	(K00928,K12524,K12525,K12526) K00133 (K00003,K12524,K12525) (K00872,K02204,K02203) K01733	0.4	FALSE	K00133,K01733	598140,564945
1568515	DB_MAG_00121	M00018	Threonine biosynthesis, aspartate => homoserine => threonine	Pathway modules	Amino acid metabolism	Serine and threonine metabolism	(K00928,K12524,K12525,K12526) K00133 (K00003,K12524,K12525) (K00872,K02204,K02203) K01733	1	TRUE	K00133,K00928,K00872,K00003,K01733	197825,15501,15502,15503,40873
9455985	DB_MAG_00122	M00018	Threonine biosynthesis, aspartate => homoserine => threonine	Pathway modules	Amino acid metabolism	Serine and threonine metabolism	(K00928,K12524,K12525,K12526) K00133 (K00003,K12524,K12525) (K00872,K02204,K02203) K01733	0.2	FALSE	K00133	137778
8890174	DB_MAG_00126	M00018	Threonine biosynthesis, aspartate => homoserine => threonine	Pathway modules	Amino acid metabolism	Serine and threonine metabolism	(K00928,K12524,K12525,K12526) K00133 (K00003,K12524,K12525) (K00872,K02204,K02203) K01733	0.6	FALSE	K00133,K00003,K01733	201889,47334,114715,92158
9261119	DB_MAG_00137	M00018	Threonine biosynthesis, aspartate => homoserine => threonine	Pathway modules	Amino acid metabolism	Serine and threonine metabolism	(K00928,K12524,K12525,K12526) K00133 (K00003,K12524,K12525) (K00872,K02204,K02203) K01733	0.6	FALSE	K00133,K01733,K00003	284687,284691,165736,118200
3723800	DB_MAG_00143	M00018	Threonine biosynthesis, aspartate => homoserine => threonine	Pathway modules	Amino acid metabolism	Serine and threonine metabolism	(K00928,K12524,K12525,K12526) K00133 (K00003,K12524,K12525) (K00872,K02204,K02203) K01733	0.8	TRUE	K00133,K00003,K02203,K01733	434355,314500,268621,166213
12527674	DB_MAG_00145	M00018	Threonine biosynthesis, aspartate => homoserine => threonine	Pathway modules	Amino acid metabolism	Serine and threonine metabolism	(K00928,K12524,K12525,K12526) K00133 (K00003,K12524,K12525) (K00872,K02204,K02203) K01733	1	TRUE	K00133,K01733,K00928,K00872,K00003	588622,403387,364989,364988,364987
7315648	DB_MAG_00147	M00018	Threonine biosynthesis, aspartate => homoserine => threonine	Pathway modules	Amino acid metabolism	Serine and threonine metabolism	(K00928,K12524,K12525,K12526) K00133 (K00003,K12524,K12525) (K00872,K02204,K02203) K01733	0.8	TRUE	K00133,K02203,K00003,K01733	306280,369309,151550,107030
12370805	DB_MAG_00151	M00018	Threonine biosynthesis, aspartate => homoserine => threonine	Pathway modules	Amino acid metabolism	Serine and threonine metabolism	(K00928,K12524,K12525,K12526) K00133 (K00003,K12524,K12525) (K00872,K02204,K02203) K01733	0.8	TRUE	K00133,K12524,K01733	258569,103995,103997
3382063	DB_MAG_00155	M00018	Threonine biosynthesis, aspartate => homoserine => threonine	Pathway modules	Amino acid metabolism	Serine and threonine metabolism	(K00928,K12524,K12525,K12526) K00133 (K00003,K12524,K12525) (K00872,K02204,K02203) K01733	1	TRUE	K00133,K01733,K00928,K00872,K00003	541239,499961,319346,319347,319348
3204822	DB_MAG_00157	M00018	Threonine biosynthesis, aspartate => homoserine => threonine	Pathway modules	Amino acid metabolism	Serine and threonine metabolism	(K00928,K12524,K12525,K12526) K00133 (K00003,K12524,K12525) (K00872,K02204,K02203) K01733	0.2	FALSE	K00133	296409
9548896	DB_MAG_00161	M00018	Threonine biosynthesis, aspartate => homoserine => threonine	Pathway modules	Amino acid metabolism	Serine and threonine metabolism	(K00928,K12524,K12525,K12526) K00133 (K00003,K12524,K12525) (K00872,K02204,K02203) K01733	1	TRUE	K00928,K01733,K02203,K00133,K00003	453259,577053,453930,57851,112827
2592542	DB_MAG_00162	M00018	Threonine biosynthesis, aspartate => homoserine => threonine	Pathway modules	Amino acid metabolism	Serine and threonine metabolism	(K00928,K12524,K12525,K12526) K00133 (K00003,K12524,K12525) (K00872,K02204,K02203) K01733	0.6	FALSE	K00003,K00133,K01733	615808,482830,452830,541256
11957896	DB_MAG_00176	M00018	Threonine biosynthesis, aspartate => homoserine => threonine	Pathway modules	Amino acid metabolism	Serine and threonine metabolism	(K00928,K12524,K12525,K12526) K00133 (K00003,K12524,K12525) (K00872,K02204,K02203) K01733	0.4	FALSE	K00133,K01733	414966,414968
12081859	DB_MAG_00178	M00018	Threonine biosynthesis, aspartate => homoserine => threonine	Pathway modules	Amino acid metabolism	Serine and threonine metabolism	(K00928,K12524,K12525,K12526) K00133 (K00003,K12524,K12525) (K00872,K02204,K02203) K01733	0.8	TRUE	K12524,K01733,K00133	352419,352421,178215
394923	DB_MAG_00002	M00019	Valine/isoleucine biosynthesis, pyruvate => valine / 2-oxobutanoate => isoleucine	Pathway modules	Amino acid metabolism	Branched-chain amino acid metabolism	K01652+(K01653,K11258) K00053 K01687 K00826	1	TRUE	K00053,K01687,K01652,K01653,K00826	1964,1963,1966,1965,1909
3629462	DB_MAG_00007	M00019	Valine/isoleucine biosynthesis, pyruvate => valine / 2-oxobutanoate => isoleucine	Pathway modules	Amino acid metabolism	Branched-chain amino acid metabolism	K01652+(K01653,K11258) K00053 K01687 K00826	0.75	TRUE	K01652,K00053,K01687,K01653	374728,78155,7317,78151,78156
3148874	DB_MAG_00022	M00019	Valine/isoleucine biosynthesis, pyruvate => valine / 2-oxobutanoate => isoleucine	Pathway modules	Amino acid metabolism	Branched-chain amino acid metabolism	K01652+(K01653,K11258) K00053 K01687 K00826	1	TRUE	K00053,K00826,K01687,K01652,K01653	439715,438856,281361,303653,303654,281360,145385
6670218	DB_MAG_00051	M00019	Valine/isoleucine biosynthesis, pyruvate => valine / 2-oxobutanoate => isoleucine	Pathway modules	Amino acid metabolism	Branched-chain amino acid metabolism	K01652+(K01653,K11258) K00053 K01687 K00826	1	TRUE	K00053,K01687,K01652,K01653,K00826	126293,59771,59770,133420,126292,133421,133422
6576675	DB_MAG_00055	M00019	Valine/isoleucine biosynthesis, pyruvate => valine / 2-oxobutanoate => isoleucine	Pathway modules	Amino acid metabolism	Branched-chain amino acid metabolism	K01652+(K01653,K11258) K00053 K01687 K00826	1	TRUE	K00053,K01687,K01652,K01653,K00826	121930,121926,121927,121928,40085
11196904	DB_MAG_00057	M00019	Valine/isoleucine biosynthesis, pyruvate => valine / 2-oxobutanoate => isoleucine	Pathway modules	Amino acid metabolism	Branched-chain amino acid metabolism	K01652+(K01653,K11258) K00053 K01687 K00826	0.25	FALSE	K00826	274660
12607339	DB_MAG_00061	M00019	Valine/isoleucine biosynthesis, pyruvate => valine / 2-oxobutanoate => isoleucine	Pathway modules	Amino acid metabolism	Branched-chain amino acid metabolism	K01652+(K01653,K11258) K00053 K01687 K00826	1	TRUE	K00053,K01687,K01652,K01653,K00826	491506,478137,583518,491505,566642,274589
13927711	DB_MAG_00062	M00019	Valine/isoleucine biosynthesis, pyruvate => valine / 2-oxobutanoate => isoleucine	Pathway modules	Amino acid metabolism	Branched-chain amino acid metabolism	K01652+(K01653,K11258) K00053 K01687 K00826	1	TRUE	K01687,K00053,K01652,K01653,K00826	571259,315503,346790,346789,205555,315504,72259
2818575	DB_MAG_00080	M00019	Valine/isoleucine biosynthesis, pyruvate => valine / 2-oxobutanoate => isoleucine	Pathway modules	Amino acid metabolism	Branched-chain amino acid metabolism	K01652+(K01653,K11258) K00053 K01687 K00826	1	TRUE	K01687,K01652,K00826,K00053,K01653	594003,510683,464282,401647,455148,223630,223629
4583282	DB_MAG_00093	M00019	Valine/isoleucine biosynthesis, pyruvate => valine / 2-oxobutanoate => isoleucine	Pathway modules	Amino acid metabolism	Branched-chain amino acid metabolism	K01652+(K01653,K11258) K00053 K01687 K00826	0.25	FALSE	K00826	609050
10473932	DB_MAG_00101	M00019	Valine/isoleucine biosynthesis, pyruvate => valine / 2-oxobutanoate => isoleucine	Pathway modules	Amino acid metabolism	Branched-chain amino acid metabolism	K01652+(K01653,K11258) K00053 K01687 K00826	0.75	TRUE	K00826,K00053,K01687	316171,82705,82704
1884861	DB_MAG_00110	M00019	Valine/isoleucine biosynthesis, pyruvate => valine / 2-oxobutanoate => isoleucine	Pathway modules	Amino acid metabolism	Branched-chain amino acid metabolism	K01652+(K01653,K11258) K00053 K01687 K00826	1	TRUE	K01687,K01652,K00826,K00053,K01653	263792,263791,228868,77523,77522
1804554	DB_MAG_00116	M00019	Valine/isoleucine biosynthesis, pyruvate => valine / 2-oxobutanoate => isoleucine	Pathway modules	Amino acid metabolism	Branched-chain amino acid metabolism	K01652+(K01653,K11258) K00053 K01687 K00826	0.5	FALSE	K00826,K01687	489146,244360
4085140	DB_MAG_00120	M00019	Valine/isoleucine biosynthesis, pyruvate => valine / 2-oxobutanoate => isoleucine	Pathway modules	Amino acid metabolism	Branched-chain amino acid metabolism	K01652+(K01653,K11258) K00053 K01687 K00826	1	TRUE	K00053,K01687,K01652,K01653,K00826	517611,517607,517608,517609,378850
1568523	DB_MAG_00121	M00019	Valine/isoleucine biosynthesis, pyruvate => valine / 2-oxobutanoate => isoleucine	Pathway modules	Amino acid metabolism	Branched-chain amino acid metabolism	K01652+(K01653,K11258) K00053 K01687 K00826	0.25	FALSE	K00826	40826
8890182	DB_MAG_00126	M00019	Valine/isoleucine biosynthesis, pyruvate => valine / 2-oxobutanoate => isoleucine	Pathway modules	Amino acid metabolism	Branched-chain amino acid metabolism	K01652+(K01653,K11258) K00053 K01687 K00826	1	TRUE	K01687,K00826,K00053,K01652,K01653	402286,389530,92142,4817,4816,67363,92141
9261127	DB_MAG_00137	M00019	Valine/isoleucine biosynthesis, pyruvate => valine / 2-oxobutanoate => isoleucine	Pathway modules	Amino acid metabolism	Branched-chain amino acid metabolism	K01652+(K01653,K11258) K00053 K01687 K00826	1	TRUE	K00826,K01687,K01652,K00053,K01653	571802,237102,237101,167636,165729,167635,165728
3723808	DB_MAG_00143	M00019	Valine/isoleucine biosynthesis, pyruvate => valine / 2-oxobutanoate => isoleucine	Pathway modules	Amino acid metabolism	Branched-chain amino acid metabolism	K01652+(K01653,K11258) K00053 K01687 K00826	1	TRUE	K01652,K01653,K00053,K01687,K00826	226613,226612,166205,140503,140502,166204,177060
12527682	DB_MAG_00145	M00019	Valine/isoleucine biosynthesis, pyruvate => valine / 2-oxobutanoate => isoleucine	Pathway modules	Amino acid metabolism	Branched-chain amino acid metabolism	K01652+(K01653,K11258) K00053 K01687 K00826	1	TRUE	K00053,K01687,K01652,K01653,K00826	504538,472324,504536,504537,337752
7315656	DB_MAG_00147	M00019	Valine/isoleucine biosynthesis, pyruvate => valine / 2-oxobutanoate => isoleucine	Pathway modules	Amino acid metabolism	Branched-chain amino acid metabolism	K01652+(K01653,K11258) K00053 K01687 K00826	1	TRUE	K01687,K01652,K00053,K01653,K00826	215781,215782,107039,83926,107040,83927,190455
12370813	DB_MAG_00151	M00019	Valine/isoleucine biosynthesis, pyruvate => valine / 2-oxobutanoate => isoleucine	Pathway modules	Amino acid metabolism	Branched-chain amino acid metabolism	K01652+(K01653,K11258) K00053 K01687 K00826	1	TRUE	K00826,K00053,K01687,K01652,K01653	259457,173965,173961,173962,173963
3382071	DB_MAG_00155	M00019	Valine/isoleucine biosynthesis, pyruvate => valine / 2-oxobutanoate => isoleucine	Pathway modules	Amino acid metabolism	Branched-chain amino acid metabolism	K01652+(K01653,K11258) K00053 K01687 K00826	0.75	TRUE	K01652,K01653,K01687,K00826	509696,509697,387233,367581,277036,277030
9548904	DB_MAG_00161	M00019	Valine/isoleucine biosynthesis, pyruvate => valine / 2-oxobutanoate => isoleucine	Pathway modules	Amino acid metabolism	Branched-chain amino acid metabolism	K01652+(K01653,K11258) K00053 K01687 K00826	1	TRUE	K00053,K01687,K01652,K01653,K00826	234189,247284,247283,234188,112818,112817,112816
2592550	DB_MAG_00162	M00019	Valine/isoleucine biosynthesis, pyruvate => valine / 2-oxobutanoate => isoleucine	Pathway modules	Amino acid metabolism	Branched-chain amino acid metabolism	K01652+(K01653,K11258) K00053 K01687 K00826	0.625	FALSE	K00053,K01653,K00826	608321,608322,599462,388667
11957902	DB_MAG_00176	M00019	Valine/isoleucine biosynthesis, pyruvate => valine / 2-oxobutanoate => isoleucine	Pathway modules	Amino acid metabolism	Branched-chain amino acid metabolism	K01652+(K01653,K11258) K00053 K01687 K00826	0.75	TRUE	K00053,K01653,K01687,K01652	590813,590812,508061,508060,516171
12081867	DB_MAG_00178	M00019	Valine/isoleucine biosynthesis, pyruvate => valine / 2-oxobutanoate => isoleucine	Pathway modules	Amino acid metabolism	Branched-chain amino acid metabolism	K01652+(K01653,K11258) K00053 K01687 K00826	1	TRUE	K00826,K00053,K01687,K01652,K01653	518649,301561,301565,301564,301563
394914	DB_MAG_00002	M00020	Serine biosynthesis, glycerate-3P => serine	Pathway modules	Amino acid metabolism	Serine and threonine metabolism	K00058 K00831 (K01079,K02203,K22305)	0.666667	FALSE	K00831,K00058	61796,61795
3629453	DB_MAG_00007	M00020	Serine biosynthesis, glycerate-3P => serine	Pathway modules	Amino acid metabolism	Serine and threonine metabolism	K00058 K00831 (K01079,K02203,K22305)	1	TRUE	K00831,K22305,K00058	100777,19228,78158
3148865	DB_MAG_00022	M00020	Serine biosynthesis, glycerate-3P => serine	Pathway modules	Amino acid metabolism	Serine and threonine metabolism	K00058 K00831 (K01079,K02203,K22305)	0.666667	FALSE	K00831,K00058	178473,178472
6670209	DB_MAG_00051	M00020	Serine biosynthesis, glycerate-3P => serine	Pathway modules	Amino acid metabolism	Serine and threonine metabolism	K00058 K00831 (K01079,K02203,K22305)	1	TRUE	K02203,K00831,K00058	215168,59769,59768
6576666	DB_MAG_00055	M00020	Serine biosynthesis, glycerate-3P => serine	Pathway modules	Amino acid metabolism	Serine and threonine metabolism	K00058 K00831 (K01079,K02203,K22305)	0.666667	FALSE	K00831,K01079	241752,193349
11196895	DB_MAG_00057	M00020	Serine biosynthesis, glycerate-3P => serine	Pathway modules	Amino acid metabolism	Serine and threonine metabolism	K00058 K00831 (K01079,K02203,K22305)	0.666667	FALSE	K00831,K00058	251100,251099
12607330	DB_MAG_00061	M00020	Serine biosynthesis, glycerate-3P => serine	Pathway modules	Amino acid metabolism	Serine and threonine metabolism	K00058 K00831 (K01079,K02203,K22305)	0.666667	FALSE	K00058,K00831	547806,267368,282074
13927702	DB_MAG_00062	M00020	Serine biosynthesis, glycerate-3P => serine	Pathway modules	Amino acid metabolism	Serine and threonine metabolism	K00058 K00831 (K01079,K02203,K22305)	1	TRUE	K02203,K00831,K00058	507178,346788,346787
2818566	DB_MAG_00080	M00020	Serine biosynthesis, glycerate-3P => serine	Pathway modules	Amino acid metabolism	Serine and threonine metabolism	K00058 K00831 (K01079,K02203,K22305)	1	TRUE	K02203,K00831,K00058	409737,321590,321591
4583273	DB_MAG_00093	M00020	Serine biosynthesis, glycerate-3P => serine	Pathway modules	Amino acid metabolism	Serine and threonine metabolism	K00058 K00831 (K01079,K02203,K22305)	0.666667	FALSE	K00831,K00058	418307,418306
10473923	DB_MAG_00101	M00020	Serine biosynthesis, glycerate-3P => serine	Pathway modules	Amino acid metabolism	Serine and threonine metabolism	K00058 K00831 (K01079,K02203,K22305)	1	TRUE	K00058,K02203,K00831	631637,567440,213738,77092
1884852	DB_MAG_00110	M00020	Serine biosynthesis, glycerate-3P => serine	Pathway modules	Amino acid metabolism	Serine and threonine metabolism	K00058 K00831 (K01079,K02203,K22305)	1	TRUE	K02203,K00831,K00058	454767,263790,263789
1804545	DB_MAG_00116	M00020	Serine biosynthesis, glycerate-3P => serine	Pathway modules	Amino acid metabolism	Serine and threonine metabolism	K00058 K00831 (K01079,K02203,K22305)	0.666667	FALSE	K01079,K00831	389599,324609
4085131	DB_MAG_00120	M00020	Serine biosynthesis, glycerate-3P => serine	Pathway modules	Amino acid metabolism	Serine and threonine metabolism	K00058 K00831 (K01079,K02203,K22305)	0.666667	FALSE	K01079,K00831	615219,389042
1568514	DB_MAG_00121	M00020	Serine biosynthesis, glycerate-3P => serine	Pathway modules	Amino acid metabolism	Serine and threonine metabolism	K00058 K00831 (K01079,K02203,K22305)	0.666667	FALSE	K00831,K00058	16377,16378
8890173	DB_MAG_00126	M00020	Serine biosynthesis, glycerate-3P => serine	Pathway modules	Amino acid metabolism	Serine and threonine metabolism	K00058 K00831 (K01079,K02203,K22305)	0.666667	FALSE	K00831,K00058	4815,4814
9261118	DB_MAG_00137	M00020	Serine biosynthesis, glycerate-3P => serine	Pathway modules	Amino acid metabolism	Serine and threonine metabolism	K00058 K00831 (K01079,K02203,K22305)	0.666667	FALSE	K00831,K00058	237100,237099
3723799	DB_MAG_00143	M00020	Serine biosynthesis, glycerate-3P => serine	Pathway modules	Amino acid metabolism	Serine and threonine metabolism	K00058 K00831 (K01079,K02203,K22305)	1	TRUE	K02203,K00831,K00058	268621,140501,140500
12527673	DB_MAG_00145	M00020	Serine biosynthesis, glycerate-3P => serine	Pathway modules	Amino acid metabolism	Serine and threonine metabolism	K00058 K00831 (K01079,K02203,K22305)	0.666667	FALSE	K00831,K00058	551558,551557
7315647	DB_MAG_00147	M00020	Serine biosynthesis, glycerate-3P => serine	Pathway modules	Amino acid metabolism	Serine and threonine metabolism	K00058 K00831 (K01079,K02203,K22305)	1	TRUE	K00831,K02203,K00058	215783,369309,215784
12370804	DB_MAG_00151	M00020	Serine biosynthesis, glycerate-3P => serine	Pathway modules	Amino acid metabolism	Serine and threonine metabolism	K00058 K00831 (K01079,K02203,K22305)	0.666667	FALSE	K00831,K01079	345340,52624
3382062	DB_MAG_00155	M00020	Serine biosynthesis, glycerate-3P => serine	Pathway modules	Amino acid metabolism	Serine and threonine metabolism	K00058 K00831 (K01079,K02203,K22305)	0.666667	FALSE	K00831,K00058	140898,140899
9548895	DB_MAG_00161	M00020	Serine biosynthesis, glycerate-3P => serine	Pathway modules	Amino acid metabolism	Serine and threonine metabolism	K00058 K00831 (K01079,K02203,K22305)	1	TRUE	K02203,K00831,K00058	453930,247282,247281
2592541	DB_MAG_00162	M00020	Serine biosynthesis, glycerate-3P => serine	Pathway modules	Amino acid metabolism	Serine and threonine metabolism	K00058 K00831 (K01079,K02203,K22305)	0.666667	FALSE	K00831,K00058	612553,612552
11957895	DB_MAG_00176	M00020	Serine biosynthesis, glycerate-3P => serine	Pathway modules	Amino acid metabolism	Serine and threonine metabolism	K00058 K00831 (K01079,K02203,K22305)	0.666667	FALSE	K00831,K00058	508059,344668,343771
12081858	DB_MAG_00178	M00020	Serine biosynthesis, glycerate-3P => serine	Pathway modules	Amino acid metabolism	Serine and threonine metabolism	K00058 K00831 (K01079,K02203,K22305)	0.666667	FALSE	K01079,K00831	470761,278491
394917	DB_MAG_00002	M00021	Cysteine biosynthesis, serine => cysteine	Pathway modules	Amino acid metabolism	Cysteine and methionine metabolism	(K00640,K23304) (K01738,K13034,K17069)	1	TRUE	K00640,K01738	72439,79427,140085
3629456	DB_MAG_00007	M00021	Cysteine biosynthesis, serine => cysteine	Pathway modules	Amino acid metabolism	Cysteine and methionine metabolism	(K00640,K23304) (K01738,K13034,K17069)	1	TRUE	K00640,K01738	420857,17386
4495605	DB_MAG_00017	M00021	Cysteine biosynthesis, serine => cysteine	Pathway modules	Amino acid metabolism	Cysteine and methionine metabolism	(K00640,K23304) (K01738,K13034,K17069)	0.5	FALSE	K00640	174060,177643
3148868	DB_MAG_00022	M00021	Cysteine biosynthesis, serine => cysteine	Pathway modules	Amino acid metabolism	Cysteine and methionine metabolism	(K00640,K23304) (K01738,K13034,K17069)	0.5	FALSE	K00640	358806
6670212	DB_MAG_00051	M00021	Cysteine biosynthesis, serine => cysteine	Pathway modules	Amino acid metabolism	Cysteine and methionine metabolism	(K00640,K23304) (K01738,K13034,K17069)	1	TRUE	K00640,K01738	428210,135238
6576669	DB_MAG_00055	M00021	Cysteine biosynthesis, serine => cysteine	Pathway modules	Amino acid metabolism	Cysteine and methionine metabolism	(K00640,K23304) (K01738,K13034,K17069)	1	TRUE	K00640,K01738	215305,87952,40038
11196898	DB_MAG_00057	M00021	Cysteine biosynthesis, serine => cysteine	Pathway modules	Amino acid metabolism	Cysteine and methionine metabolism	(K00640,K23304) (K01738,K13034,K17069)	1	TRUE	K00640,K01738	128941,36856
12607333	DB_MAG_00061	M00021	Cysteine biosynthesis, serine => cysteine	Pathway modules	Amino acid metabolism	Cysteine and methionine metabolism	(K00640,K23304) (K01738,K13034,K17069)	0.5	FALSE	K00640	426834
13927705	DB_MAG_00062	M00021	Cysteine biosynthesis, serine => cysteine	Pathway modules	Amino acid metabolism	Cysteine and methionine metabolism	(K00640,K23304) (K01738,K13034,K17069)	1	TRUE	K00640,K01738	502721,72381
13274284	DB_MAG_00073	M00021	Cysteine biosynthesis, serine => cysteine	Pathway modules	Amino acid metabolism	Cysteine and methionine metabolism	(K00640,K23304) (K01738,K13034,K17069)	0.5	FALSE	K00640	444464
2818569	DB_MAG_00080	M00021	Cysteine biosynthesis, serine => cysteine	Pathway modules	Amino acid metabolism	Cysteine and methionine metabolism	(K00640,K23304) (K01738,K13034,K17069)	1	TRUE	K00640,K01738	463181,155341
4437169	DB_MAG_00082	M00021	Cysteine biosynthesis, serine => cysteine	Pathway modules	Amino acid metabolism	Cysteine and methionine metabolism	(K00640,K23304) (K01738,K13034,K17069)	0.5	FALSE	K00640	271475
4583276	DB_MAG_00093	M00021	Cysteine biosynthesis, serine => cysteine	Pathway modules	Amino acid metabolism	Cysteine and methionine metabolism	(K00640,K23304) (K01738,K13034,K17069)	1	TRUE	K00640,K01738	434876,458061
10473926	DB_MAG_00101	M00021	Cysteine biosynthesis, serine => cysteine	Pathway modules	Amino acid metabolism	Cysteine and methionine metabolism	(K00640,K23304) (K01738,K13034,K17069)	1	TRUE	K01738,K00640	264051,157303
1884855	DB_MAG_00110	M00021	Cysteine biosynthesis, serine => cysteine	Pathway modules	Amino acid metabolism	Cysteine and methionine metabolism	(K00640,K23304) (K01738,K13034,K17069)	1	TRUE	K00640,K01738	272380,263803,59805
1804548	DB_MAG_00116	M00021	Cysteine biosynthesis, serine => cysteine	Pathway modules	Amino acid metabolism	Cysteine and methionine metabolism	(K00640,K23304) (K01738,K13034,K17069)	0.5	FALSE	K00640	489144
4085134	DB_MAG_00120	M00021	Cysteine biosynthesis, serine => cysteine	Pathway modules	Amino acid metabolism	Cysteine and methionine metabolism	(K00640,K23304) (K01738,K13034,K17069)	0.5	FALSE	K01738	415861
1568517	DB_MAG_00121	M00021	Cysteine biosynthesis, serine => cysteine	Pathway modules	Amino acid metabolism	Cysteine and methionine metabolism	(K00640,K23304) (K01738,K13034,K17069)	1	TRUE	K00640,K01738	205637,109185,190950
9455987	DB_MAG_00122	M00021	Cysteine biosynthesis, serine => cysteine	Pathway modules	Amino acid metabolism	Cysteine and methionine metabolism	(K00640,K23304) (K01738,K13034,K17069)	0.5	FALSE	K00640	539665
8890176	DB_MAG_00126	M00021	Cysteine biosynthesis, serine => cysteine	Pathway modules	Amino acid metabolism	Cysteine and methionine metabolism	(K00640,K23304) (K01738,K13034,K17069)	1	TRUE	K00640,K01738	372414,385533,84069
9261121	DB_MAG_00137	M00021	Cysteine biosynthesis, serine => cysteine	Pathway modules	Amino acid metabolism	Cysteine and methionine metabolism	(K00640,K23304) (K01738,K13034,K17069)	1	TRUE	K00640,K01738	55039,55113
3723802	DB_MAG_00143	M00021	Cysteine biosynthesis, serine => cysteine	Pathway modules	Amino acid metabolism	Cysteine and methionine metabolism	(K00640,K23304) (K01738,K13034,K17069)	1	TRUE	K00640,K01738	570969,228491,281840,268598
12527676	DB_MAG_00145	M00021	Cysteine biosynthesis, serine => cysteine	Pathway modules	Amino acid metabolism	Cysteine and methionine metabolism	(K00640,K23304) (K01738,K13034,K17069)	0.5	FALSE	K01738	524125
7315650	DB_MAG_00147	M00021	Cysteine biosynthesis, serine => cysteine	Pathway modules	Amino acid metabolism	Cysteine and methionine metabolism	(K00640,K23304) (K01738,K13034,K17069)	0.5	FALSE	K00640	173615
12370807	DB_MAG_00151	M00021	Cysteine biosynthesis, serine => cysteine	Pathway modules	Amino acid metabolism	Cysteine and methionine metabolism	(K00640,K23304) (K01738,K13034,K17069)	1	TRUE	K01738,K00640	220903,52560,60376
3382065	DB_MAG_00155	M00021	Cysteine biosynthesis, serine => cysteine	Pathway modules	Amino acid metabolism	Cysteine and methionine metabolism	(K00640,K23304) (K01738,K13034,K17069)	1	TRUE	K01738,K00640	393836,390537,154242
3204824	DB_MAG_00157	M00021	Cysteine biosynthesis, serine => cysteine	Pathway modules	Amino acid metabolism	Cysteine and methionine metabolism	(K00640,K23304) (K01738,K13034,K17069)	0.5	FALSE	K00640	361099,361100
9548898	DB_MAG_00161	M00021	Cysteine biosynthesis, serine => cysteine	Pathway modules	Amino acid metabolism	Cysteine and methionine metabolism	(K00640,K23304) (K01738,K13034,K17069)	0.5	FALSE	K00640	580743
2592544	DB_MAG_00162	M00021	Cysteine biosynthesis, serine => cysteine	Pathway modules	Amino acid metabolism	Cysteine and methionine metabolism	(K00640,K23304) (K01738,K13034,K17069)	1	TRUE	K00640,K01738	610061,625459
11957898	DB_MAG_00176	M00021	Cysteine biosynthesis, serine => cysteine	Pathway modules	Amino acid metabolism	Cysteine and methionine metabolism	(K00640,K23304) (K01738,K13034,K17069)	0.5	FALSE	K00640	457922
12081861	DB_MAG_00178	M00021	Cysteine biosynthesis, serine => cysteine	Pathway modules	Amino acid metabolism	Cysteine and methionine metabolism	(K00640,K23304) (K01738,K13034,K17069)	1	TRUE	K01738,K00640	322499,166178,166177
394940	DB_MAG_00002	M00022	Shikimate pathway, phosphoenolpyruvate + erythrose-4P => chorismate	Pathway modules	Amino acid metabolism	Aromatic amino acid metabolism	(K01626,K03856,K13853) (((K01735,K13829) ((K03785,K03786) K00014,K13832)),K13830) ((K00891,K13829) (K00800,K24018),K13830) K01736	1	TRUE	K00800,K03856,K00014,K01736,K01735,K03786,K00891	87581,87579,96503,2009,79429,87582,87580,79428,96540
3629480	DB_MAG_00007	M00022	Shikimate pathway, phosphoenolpyruvate + erythrose-4P => chorismate	Pathway modules	Amino acid metabolism	Aromatic amino acid metabolism	(K01626,K03856,K13853) (((K01735,K13829) ((K03785,K03786) K00014,K13832)),K13830) ((K00891,K13829) (K00800,K24018),K13830) K01736	1	TRUE	K00800,K03856,K00014,K01736,K01735,K03786,K00891	78170,78173,78174,78167,78169,78171,78165,78166
4495617	DB_MAG_00017	M00022	Shikimate pathway, phosphoenolpyruvate + erythrose-4P => chorismate	Pathway modules	Amino acid metabolism	Aromatic amino acid metabolism	(K01626,K03856,K13853) (((K01735,K13829) ((K03785,K03786) K00014,K13832)),K13830) ((K00891,K13829) (K00800,K24018),K13830) K01736	0.714286	FALSE	K00800,K01736,K01735,K03786,K00891	47211,47209,47210,47206,47207
3148889	DB_MAG_00022	M00022	Shikimate pathway, phosphoenolpyruvate + erythrose-4P => chorismate	Pathway modules	Amino acid metabolism	Aromatic amino acid metabolism	(K01626,K03856,K13853) (((K01735,K13829) ((K03785,K03786) K00014,K13832)),K13830) ((K00891,K13829) (K00800,K24018),K13830) K01736	0.857143	TRUE	K00800,K00014,K01736,K01735,K00891,K03785	351299,215016,351300,351298,351302,253054
6670235	DB_MAG_00051	M00022	Shikimate pathway, phosphoenolpyruvate + erythrose-4P => chorismate	Pathway modules	Amino acid metabolism	Aromatic amino acid metabolism	(K01626,K03856,K13853) (((K01735,K13829) ((K03785,K03786) K00014,K13832)),K13830) ((K00891,K13829) (K00800,K24018),K13830) K01736	1	TRUE	K00800,K00891,K03856,K00014,K01736,K01735,K01626,K03785	287349,340108,59765,59766,59714,59780,59764,169836,59719,59712
6576694	DB_MAG_00055	M00022	Shikimate pathway, phosphoenolpyruvate + erythrose-4P => chorismate	Pathway modules	Amino acid metabolism	Aromatic amino acid metabolism	(K01626,K03856,K13853) (((K01735,K13829) ((K03785,K03786) K00014,K13832)),K13830) ((K00891,K13829) (K00800,K24018),K13830) K01736	0.857143	TRUE	K01735,K00891,K00800,K00014,K01736,K03786	236312,237380,124733,156575,121922,181470
11196915	DB_MAG_00057	M00022	Shikimate pathway, phosphoenolpyruvate + erythrose-4P => chorismate	Pathway modules	Amino acid metabolism	Aromatic amino acid metabolism	(K01626,K03856,K13853) (((K01735,K13829) ((K03785,K03786) K00014,K13832)),K13830) ((K00891,K13829) (K00800,K24018),K13830) K01736	1	TRUE	K00800,K03856,K00014,K01736,K01735,K03786,K00891	128923,128925,128921,128922,128924,128920
12607354	DB_MAG_00061	M00022	Shikimate pathway, phosphoenolpyruvate + erythrose-4P => chorismate	Pathway modules	Amino acid metabolism	Aromatic amino acid metabolism	(K01626,K03856,K13853) (((K01735,K13829) ((K03785,K03786) K00014,K13832)),K13830) ((K00891,K13829) (K00800,K24018),K13830) K01736	0.857143	TRUE	K03856,K00014,K01736,K01735,K03786,K00891	464822,486097,486096,486095,486098
13927728	DB_MAG_00062	M00022	Shikimate pathway, phosphoenolpyruvate + erythrose-4P => chorismate	Pathway modules	Amino acid metabolism	Aromatic amino acid metabolism	(K01626,K03856,K13853) (((K01735,K13829) ((K03785,K03786) K00014,K13832)),K13830) ((K00891,K13829) (K00800,K24018),K13830) K01736	1	TRUE	K01735,K00014,K01736,K01626,K00891,K03785,K00800	411828,284646,284650,233410,366820,284644,205575,284649,36362,72313
2818593	DB_MAG_00080	M00022	Shikimate pathway, phosphoenolpyruvate + erythrose-4P => chorismate	Pathway modules	Amino acid metabolism	Aromatic amino acid metabolism	(K01626,K03856,K13853) (((K01735,K13829) ((K03785,K03786) K00014,K13832)),K13830) ((K00891,K13829) (K00800,K24018),K13830) K01736	0.714286	FALSE	K00891,K00800,K01735,K01626,K03785	464565,281719,215459,270095,387219,177567
4583298	DB_MAG_00093	M00022	Shikimate pathway, phosphoenolpyruvate + erythrose-4P => chorismate	Pathway modules	Amino acid metabolism	Aromatic amino acid metabolism	(K01626,K03856,K13853) (((K01735,K13829) ((K03785,K03786) K00014,K13832)),K13830) ((K00891,K13829) (K00800,K24018),K13830) K01736	0.857143	TRUE	K03786,K00891,K00800,K03856,K01736,K01735	573867,573866,356753,356755,356752,388671
10473949	DB_MAG_00101	M00022	Shikimate pathway, phosphoenolpyruvate + erythrose-4P => chorismate	Pathway modules	Amino acid metabolism	Aromatic amino acid metabolism	(K01626,K03856,K13853) (((K01735,K13829) ((K03785,K03786) K00014,K13832)),K13830) ((K00891,K13829) (K00800,K24018),K13830) K01736	1	TRUE	K00800,K03856,K00014,K01736,K01735,K03786,K00891	316185,316188,316182,316184,316186,316181
1884879	DB_MAG_00110	M00022	Shikimate pathway, phosphoenolpyruvate + erythrose-4P => chorismate	Pathway modules	Amino acid metabolism	Aromatic amino acid metabolism	(K01626,K03856,K13853) (((K01735,K13829) ((K03785,K03786) K00014,K13832)),K13830) ((K00891,K13829) (K00800,K24018),K13830) K01736	1	TRUE	K00800,K00014,K01736,K01626,K03786,K00891,K01735	373581,202024,263796,331796,202026,202025,89042,83820
1804567	DB_MAG_00116	M00022	Shikimate pathway, phosphoenolpyruvate + erythrose-4P => chorismate	Pathway modules	Amino acid metabolism	Aromatic amino acid metabolism	(K01626,K03856,K13853) (((K01735,K13829) ((K03785,K03786) K00014,K13832)),K13830) ((K00891,K13829) (K00800,K24018),K13830) K01736	1	TRUE	K00800,K03856,K00014,K01736,K01735,K03786,K01626,K00891	402654,402657,402651,402653,402655,402650,347563,313805
4085158	DB_MAG_00120	M00022	Shikimate pathway, phosphoenolpyruvate + erythrose-4P => chorismate	Pathway modules	Amino acid metabolism	Aromatic amino acid metabolism	(K01626,K03856,K13853) (((K01735,K13829) ((K03785,K03786) K00014,K13832)),K13830) ((K00891,K13829) (K00800,K24018),K13830) K01736	0.714286	FALSE	K00800,K00891,K01736,K01735,K03786	459838,576697,352616,285946,278372
1568539	DB_MAG_00121	M00022	Shikimate pathway, phosphoenolpyruvate + erythrose-4P => chorismate	Pathway modules	Amino acid metabolism	Aromatic amino acid metabolism	(K01626,K03856,K13853) (((K01735,K13829) ((K03785,K03786) K00014,K13832)),K13830) ((K00891,K13829) (K00800,K24018),K13830) K01736	1	TRUE	K00800,K00014,K01736,K01735,K01626,K03786,K00891	164437,40809,164438,124619,188332,52327,164440,97761
8890199	DB_MAG_00126	M00022	Shikimate pathway, phosphoenolpyruvate + erythrose-4P => chorismate	Pathway modules	Amino acid metabolism	Aromatic amino acid metabolism	(K01626,K03856,K13853) (((K01735,K13829) ((K03785,K03786) K00014,K13832)),K13830) ((K00891,K13829) (K00800,K24018),K13830) K01736	1	TRUE	K00800,K00014,K01736,K01735,K01626,K03786,K00891	57421,84126,4821,80515,4576,84124,84125,127980
9261143	DB_MAG_00137	M00022	Shikimate pathway, phosphoenolpyruvate + erythrose-4P => chorismate	Pathway modules	Amino acid metabolism	Aromatic amino acid metabolism	(K01626,K03856,K13853) (((K01735,K13829) ((K03785,K03786) K00014,K13832)),K13830) ((K00891,K13829) (K00800,K24018),K13830) K01736	1	TRUE	K00891,K03856,K01736,K01735,K03785,K00800,K00014,K01626	457655,286111,237107,286112,216927,165706,182626,167607
3723825	DB_MAG_00143	M00022	Shikimate pathway, phosphoenolpyruvate + erythrose-4P => chorismate	Pathway modules	Amino acid metabolism	Aromatic amino acid metabolism	(K01626,K03856,K13853) (((K01735,K13829) ((K03785,K03786) K00014,K13832)),K13830) ((K00891,K13829) (K00800,K24018),K13830) K01736	1	TRUE	K00014,K00891,K00800,K01736,K01735,K01626,K03785	210025,210024,342873,166225,140507,134265,76583,76584
12527697	DB_MAG_00145	M00022	Shikimate pathway, phosphoenolpyruvate + erythrose-4P => chorismate	Pathway modules	Amino acid metabolism	Aromatic amino acid metabolism	(K01626,K03856,K13853) (((K01735,K13829) ((K03785,K03786) K00014,K13832)),K13830) ((K00891,K13829) (K00800,K24018),K13830) K01736	0.666667	FALSE	K01736,K03856,K03786,K01735	596559,461225,569490,471741,375354
7315673	DB_MAG_00147	M00022	Shikimate pathway, phosphoenolpyruvate + erythrose-4P => chorismate	Pathway modules	Amino acid metabolism	Aromatic amino acid metabolism	(K01626,K03856,K13853) (((K01735,K13829) ((K03785,K03786) K00014,K13832)),K13830) ((K00891,K13829) (K00800,K24018),K13830) K01736	1	TRUE	K01736,K01735,K00800,K00014,K01626,K00891,K03785	215776,356118,107016,99099,87522,99098,193194,87523
12370833	DB_MAG_00151	M00022	Shikimate pathway, phosphoenolpyruvate + erythrose-4P => chorismate	Pathway modules	Amino acid metabolism	Aromatic amino acid metabolism	(K01626,K03856,K13853) (((K01735,K13829) ((K03785,K03786) K00014,K13832)),K13830) ((K00891,K13829) (K00800,K24018),K13830) K01736	0.857143	TRUE	K00014,K00891,K00800,K01736,K01735,K03786	272742,251074,170917,173958,68350,186968
3382088	DB_MAG_00155	M00022	Shikimate pathway, phosphoenolpyruvate + erythrose-4P => chorismate	Pathway modules	Amino acid metabolism	Aromatic amino acid metabolism	(K01626,K03856,K13853) (((K01735,K13829) ((K03785,K03786) K00014,K13832)),K13830) ((K00891,K13829) (K00800,K24018),K13830) K01736	1	TRUE	K00800,K03856,K00014,K01736,K01735,K00891,K03785	395818,395819,395820,395821,395822,233664,140925
9548921	DB_MAG_00161	M00022	Shikimate pathway, phosphoenolpyruvate + erythrose-4P => chorismate	Pathway modules	Amino acid metabolism	Aromatic amino acid metabolism	(K01626,K03856,K13853) (((K01735,K13829) ((K03785,K03786) K00014,K13832)),K13830) ((K00891,K13829) (K00800,K24018),K13830) K01736	0.857143	TRUE	K00891,K00800,K03856,K01736,K01735,K01626,K03785	491723,387936,366376,247293,366375,329413,348271,388573
2592565	DB_MAG_00162	M00022	Shikimate pathway, phosphoenolpyruvate + erythrose-4P => chorismate	Pathway modules	Amino acid metabolism	Aromatic amino acid metabolism	(K01626,K03856,K13853) (((K01735,K13829) ((K03785,K03786) K00014,K13832)),K13830) ((K00891,K13829) (K00800,K24018),K13830) K01736	0.857143	TRUE	K00014,K01736,K03785,K01735,K01626,K00891	609253,638276,639217,455852,466848,452734,336933
11957918	DB_MAG_00176	M00022	Shikimate pathway, phosphoenolpyruvate + erythrose-4P => chorismate	Pathway modules	Amino acid metabolism	Aromatic amino acid metabolism	(K01626,K03856,K13853) (((K01735,K13829) ((K03785,K03786) K00014,K13832)),K13830) ((K00891,K13829) (K00800,K24018),K13830) K01736	0.714286	FALSE	K01626,K00800,K03856,K01736,K01735,K03785	634671,532005,468355,559628,468356,500993
12081885	DB_MAG_00178	M00022	Shikimate pathway, phosphoenolpyruvate + erythrose-4P => chorismate	Pathway modules	Amino acid metabolism	Aromatic amino acid metabolism	(K01626,K03856,K13853) (((K01735,K13829) ((K03785,K03786) K00014,K13832)),K13830) ((K00891,K13829) (K00800,K24018),K13830) K01736	0.857143	TRUE	K01736,K00800,K01735,K03786,K00891,K00014	559825,198342,328306,285845,217772,53515
394941	DB_MAG_00002	M00023	Tryptophan biosynthesis, chorismate => tryptophan	Pathway modules	Amino acid metabolism	Aromatic amino acid metabolism	(((K01657+K01658,K13503,K13501,K01656) K00766),K13497) (((K01817,K24017) (K01656,K01609)),K13498,K13501) (K01695+(K01696,K06001),K01694)	1	TRUE	K01658,K00766,K01657,K01695,K01696,K06001,K01817,K01609	2013,2012,2014,2007,2008,79614,2010,2011
3629481	DB_MAG_00007	M00023	Tryptophan biosynthesis, chorismate => tryptophan	Pathway modules	Amino acid metabolism	Aromatic amino acid metabolism	(((K01657+K01658,K13503,K13501,K01656) K00766),K13497) (((K01817,K24017) (K01656,K01609)),K13498,K13501) (K01695+(K01696,K06001),K01694)	1	TRUE	K06001,K01658,K00766,K01657,K01695,K01696,K01817,K01609	420859,108663,108662,108664,108658,108659,108660,108661
3148890	DB_MAG_00022	M00023	Tryptophan biosynthesis, chorismate => tryptophan	Pathway modules	Amino acid metabolism	Aromatic amino acid metabolism	(((K01657+K01658,K13503,K13501,K01656) K00766),K13497) (((K01817,K24017) (K01656,K01609)),K13498,K13501) (K01695+(K01696,K06001),K01694)	1	TRUE	K01658,K00766,K01657,K01695,K01696,K01817,K01609	76348,76347,76349,76343,76344,76345,76346
6576695	DB_MAG_00055	M00023	Tryptophan biosynthesis, chorismate => tryptophan	Pathway modules	Amino acid metabolism	Aromatic amino acid metabolism	(((K01657+K01658,K13503,K13501,K01656) K00766),K13497) (((K01817,K24017) (K01656,K01609)),K13498,K13501) (K01695+(K01696,K06001),K01694)	0.8	TRUE	K06001,K01658,K00766,K01657,K01695,K01696,K01817	278510,159168,159169,159167,159172,159166,159171
11196916	DB_MAG_00057	M00023	Tryptophan biosynthesis, chorismate => tryptophan	Pathway modules	Amino acid metabolism	Aromatic amino acid metabolism	(((K01657+K01658,K13503,K13501,K01656) K00766),K13497) (((K01817,K24017) (K01656,K01609)),K13498,K13501) (K01695+(K01696,K06001),K01694)	0.166667	FALSE	K06001	259309
13927729	DB_MAG_00062	M00023	Tryptophan biosynthesis, chorismate => tryptophan	Pathway modules	Amino acid metabolism	Aromatic amino acid metabolism	(((K01657+K01658,K13503,K13501,K01656) K00766),K13497) (((K01817,K24017) (K01656,K01609)),K13498,K13501) (K01695+(K01696,K06001),K01694)	1	TRUE	K01658,K00766,K01657,K01695,K01696,K01817,K01609	182086,182085,182087,182081,182082,182083,182084
2818594	DB_MAG_00080	M00023	Tryptophan biosynthesis, chorismate => tryptophan	Pathway modules	Amino acid metabolism	Aromatic amino acid metabolism	(((K01657+K01658,K13503,K13501,K01656) K00766),K13497) (((K01817,K24017) (K01656,K01609)),K13498,K13501) (K01695+(K01696,K06001),K01694)	1	TRUE	K01658,K00766,K01657,K01695,K01696,K01609,K01817	249939,249940,249938,249943,249942,249941,80214
10473950	DB_MAG_00101	M00023	Tryptophan biosynthesis, chorismate => tryptophan	Pathway modules	Amino acid metabolism	Aromatic amino acid metabolism	(((K01657+K01658,K13503,K13501,K01656) K00766),K13497) (((K01817,K24017) (K01656,K01609)),K13498,K13501) (K01695+(K01696,K06001),K01694)	0.166667	FALSE	K06001	229834
1884880	DB_MAG_00110	M00023	Tryptophan biosynthesis, chorismate => tryptophan	Pathway modules	Amino acid metabolism	Aromatic amino acid metabolism	(((K01657+K01658,K13503,K13501,K01656) K00766),K13497) (((K01817,K24017) (K01656,K01609)),K13498,K13501) (K01695+(K01696,K06001),K01694)	0.75	TRUE	K01658,K00766,K01657,K01695,K01696	226198,271295,226197,226202,226201
4085159	DB_MAG_00120	M00023	Tryptophan biosynthesis, chorismate => tryptophan	Pathway modules	Amino acid metabolism	Aromatic amino acid metabolism	(((K01657+K01658,K13503,K13501,K01656) K00766),K13497) (((K01817,K24017) (K01656,K01609)),K13498,K13501) (K01695+(K01696,K06001),K01694)	0.166667	FALSE	K06001	622103
1568540	DB_MAG_00121	M00023	Tryptophan biosynthesis, chorismate => tryptophan	Pathway modules	Amino acid metabolism	Aromatic amino acid metabolism	(((K01657+K01658,K13503,K13501,K01656) K00766),K13497) (((K01817,K24017) (K01656,K01609)),K13498,K13501) (K01695+(K01696,K06001),K01694)	0.166667	FALSE	K06001	13383
8890200	DB_MAG_00126	M00023	Tryptophan biosynthesis, chorismate => tryptophan	Pathway modules	Amino acid metabolism	Aromatic amino acid metabolism	(((K01657+K01658,K13503,K13501,K01656) K00766),K13497) (((K01817,K24017) (K01656,K01609)),K13498,K13501) (K01695+(K01696,K06001),K01694)	0.75	TRUE	K01658,K00766,K01657,K01695,K01696,K06001	84095,131826,84096,84091,84092,114702
9261144	DB_MAG_00137	M00023	Tryptophan biosynthesis, chorismate => tryptophan	Pathway modules	Amino acid metabolism	Aromatic amino acid metabolism	(((K01657+K01658,K13503,K13501,K01656) K00766),K13497) (((K01817,K24017) (K01656,K01609)),K13498,K13501) (K01695+(K01696,K06001),K01694)	1	TRUE	K06001,K01658,K00766,K01657,K01695,K01696,K01817,K01609	587918,76872,76871,76873,76867,76868,76869,76870
3723826	DB_MAG_00143	M00023	Tryptophan biosynthesis, chorismate => tryptophan	Pathway modules	Amino acid metabolism	Aromatic amino acid metabolism	(((K01657+K01658,K13503,K13501,K01656) K00766),K13497) (((K01817,K24017) (K01656,K01609)),K13498,K13501) (K01695+(K01696,K06001),K01694)	0.75	TRUE	K01658,K00766,K01657,K01695,K01696,K06001	165786,165780,165787,165782,165783,76600
12527698	DB_MAG_00145	M00023	Tryptophan biosynthesis, chorismate => tryptophan	Pathway modules	Amino acid metabolism	Aromatic amino acid metabolism	(((K01657+K01658,K13503,K13501,K01656) K00766),K13497) (((K01817,K24017) (K01656,K01609)),K13498,K13501) (K01695+(K01696,K06001),K01694)	0.5	FALSE	K01695,K01696,K01817	511751,484105,511750
7315674	DB_MAG_00147	M00023	Tryptophan biosynthesis, chorismate => tryptophan	Pathway modules	Amino acid metabolism	Aromatic amino acid metabolism	(((K01657+K01658,K13503,K13501,K01656) K00766),K13497) (((K01817,K24017) (K01656,K01609)),K13498,K13501) (K01695+(K01696,K06001),K01694)	0.75	TRUE	K01658,K01657,K00766,K01695,K01696	486542,486543,87489,87488,87487
12370834	DB_MAG_00151	M00023	Tryptophan biosynthesis, chorismate => tryptophan	Pathway modules	Amino acid metabolism	Aromatic amino acid metabolism	(((K01657+K01658,K13503,K13501,K01656) K00766),K13497) (((K01817,K24017) (K01656,K01609)),K13498,K13501) (K01695+(K01696,K06001),K01694)	0.8	TRUE	K06001,K01658,K00766,K01657,K01695,K01696,K01817	258566,114430,114429,114431,114426,114432,114427
9548922	DB_MAG_00161	M00023	Tryptophan biosynthesis, chorismate => tryptophan	Pathway modules	Amino acid metabolism	Aromatic amino acid metabolism	(((K01657+K01658,K13503,K13501,K01656) K00766),K13497) (((K01817,K24017) (K01656,K01609)),K13498,K13501) (K01695+(K01696,K06001),K01694)	0.166667	FALSE	K01695	497384
2592566	DB_MAG_00162	M00023	Tryptophan biosynthesis, chorismate => tryptophan	Pathway modules	Amino acid metabolism	Aromatic amino acid metabolism	(((K01657+K01658,K13503,K13501,K01656) K00766),K13497) (((K01817,K24017) (K01656,K01609)),K13498,K13501) (K01695+(K01696,K06001),K01694)	0.5	FALSE	K01657,K01695,K01696,K01817	633824,491640,491639,491638
11957919	DB_MAG_00176	M00023	Tryptophan biosynthesis, chorismate => tryptophan	Pathway modules	Amino acid metabolism	Aromatic amino acid metabolism	(((K01657+K01658,K13503,K13501,K01656) K00766),K13497) (((K01817,K24017) (K01656,K01609)),K13498,K13501) (K01695+(K01696,K06001),K01694)	0.5	FALSE	K01695,K01696,K01817	598338,598339,598340
12081886	DB_MAG_00178	M00023	Tryptophan biosynthesis, chorismate => tryptophan	Pathway modules	Amino acid metabolism	Aromatic amino acid metabolism	(((K01657+K01658,K13503,K13501,K01656) K00766),K13497) (((K01817,K24017) (K01656,K01609)),K13498,K13501) (K01695+(K01696,K06001),K01694)	0.8	TRUE	K06001,K01658,K00766,K01657,K01695,K01696,K01817	332775,51765,51766,51764,51769,51763,51768
394942	DB_MAG_00002	M00024	Phenylalanine biosynthesis, chorismate => phenylpyruvate => phenylalanine	Pathway modules	Amino acid metabolism	Aromatic amino acid metabolism	((K01850,K04092,K14187,K04093,K04516,K06208,K06209) (K01713,K04518,K05359),K14170) (K00832,K00838)	0.5	FALSE	K04518,K14170	87583
3629482	DB_MAG_00007	M00024	Phenylalanine biosynthesis, chorismate => phenylpyruvate => phenylalanine	Pathway modules	Amino acid metabolism	Aromatic amino acid metabolism	((K01850,K04092,K14187,K04093,K04516,K06208,K06209) (K01713,K04518,K05359),K14170) (K00832,K00838)	0.666667	FALSE	K06209,K01713,K04518,K14170	19289,108666,78168
3148891	DB_MAG_00022	M00024	Phenylalanine biosynthesis, chorismate => phenylpyruvate => phenylalanine	Pathway modules	Amino acid metabolism	Aromatic amino acid metabolism	((K01850,K04092,K14187,K04093,K04516,K06208,K06209) (K01713,K04518,K05359),K14170) (K00832,K00838)	0.5	FALSE	K04518,K14170	351301
6670236	DB_MAG_00051	M00024	Phenylalanine biosynthesis, chorismate => phenylpyruvate => phenylalanine	Pathway modules	Amino acid metabolism	Aromatic amino acid metabolism	((K01850,K04092,K14187,K04093,K04516,K06208,K06209) (K01713,K04518,K05359),K14170) (K00832,K00838)	0.666667	FALSE	K06209,K04518,K14170	96703,59747
6576696	DB_MAG_00055	M00024	Phenylalanine biosynthesis, chorismate => phenylpyruvate => phenylalanine	Pathway modules	Amino acid metabolism	Aromatic amino acid metabolism	((K01850,K04092,K14187,K04093,K04516,K06208,K06209) (K01713,K04518,K05359),K14170) (K00832,K00838)	0.666667	FALSE	K04518,K04516	67529,67527
11196917	DB_MAG_00057	M00024	Phenylalanine biosynthesis, chorismate => phenylpyruvate => phenylalanine	Pathway modules	Amino acid metabolism	Aromatic amino acid metabolism	((K01850,K04092,K14187,K04093,K04516,K06208,K06209) (K01713,K04518,K05359),K14170) (K00832,K00838)	0.333333	FALSE	K06209	36831
12607355	DB_MAG_00061	M00024	Phenylalanine biosynthesis, chorismate => phenylpyruvate => phenylalanine	Pathway modules	Amino acid metabolism	Aromatic amino acid metabolism	((K01850,K04092,K14187,K04093,K04516,K06208,K06209) (K01713,K04518,K05359),K14170) (K00832,K00838)	0.666667	FALSE	K06209,K04518	514324,486094
13927730	DB_MAG_00062	M00024	Phenylalanine biosynthesis, chorismate => phenylpyruvate => phenylalanine	Pathway modules	Amino acid metabolism	Aromatic amino acid metabolism	((K01850,K04092,K14187,K04093,K04516,K06208,K06209) (K01713,K04518,K05359),K14170) (K00832,K00838)	0.666667	FALSE	K04518,K14170,K06209	454342,293592
2818595	DB_MAG_00080	M00024	Phenylalanine biosynthesis, chorismate => phenylpyruvate => phenylalanine	Pathway modules	Amino acid metabolism	Aromatic amino acid metabolism	((K01850,K04092,K14187,K04093,K04516,K06208,K06209) (K01713,K04518,K05359),K14170) (K00832,K00838)	0.5	FALSE	K04518,K14170	255920
10473951	DB_MAG_00101	M00024	Phenylalanine biosynthesis, chorismate => phenylpyruvate => phenylalanine	Pathway modules	Amino acid metabolism	Aromatic amino acid metabolism	((K01850,K04092,K14187,K04093,K04516,K06208,K06209) (K01713,K04518,K05359),K14170) (K00832,K00838)	0.666667	FALSE	K06209,K04518,K14170	288092,316183
1884881	DB_MAG_00110	M00024	Phenylalanine biosynthesis, chorismate => phenylpyruvate => phenylalanine	Pathway modules	Amino acid metabolism	Aromatic amino acid metabolism	((K01850,K04092,K14187,K04093,K04516,K06208,K06209) (K01713,K04518,K05359),K14170) (K00832,K00838)	0.666667	FALSE	K06209,K04518,K14170	354885,329977
1804568	DB_MAG_00116	M00024	Phenylalanine biosynthesis, chorismate => phenylpyruvate => phenylalanine	Pathway modules	Amino acid metabolism	Aromatic amino acid metabolism	((K01850,K04092,K14187,K04093,K04516,K06208,K06209) (K01713,K04518,K05359),K14170) (K00832,K00838)	0.5	FALSE	K04518,K14170	402652
4085160	DB_MAG_00120	M00024	Phenylalanine biosynthesis, chorismate => phenylpyruvate => phenylalanine	Pathway modules	Amino acid metabolism	Aromatic amino acid metabolism	((K01850,K04092,K14187,K04093,K04516,K06208,K06209) (K01713,K04518,K05359),K14170) (K00832,K00838)	0.666667	FALSE	K04518,K04516	199388,199390
1568541	DB_MAG_00121	M00024	Phenylalanine biosynthesis, chorismate => phenylpyruvate => phenylalanine	Pathway modules	Amino acid metabolism	Aromatic amino acid metabolism	((K01850,K04092,K14187,K04093,K04516,K06208,K06209) (K01713,K04518,K05359),K14170) (K00832,K00838)	0.5	FALSE	K04518,K14170	164439
8890201	DB_MAG_00126	M00024	Phenylalanine biosynthesis, chorismate => phenylpyruvate => phenylalanine	Pathway modules	Amino acid metabolism	Aromatic amino acid metabolism	((K01850,K04092,K14187,K04093,K04516,K06208,K06209) (K01713,K04518,K05359),K14170) (K00832,K00838)	0.666667	FALSE	K04518,K14170,K06209	267926,114716
9261145	DB_MAG_00137	M00024	Phenylalanine biosynthesis, chorismate => phenylpyruvate => phenylalanine	Pathway modules	Amino acid metabolism	Aromatic amino acid metabolism	((K01850,K04092,K14187,K04093,K04516,K06208,K06209) (K01713,K04518,K05359),K14170) (K00832,K00838)	0.5	FALSE	K04518,K14170	167610
3723827	DB_MAG_00143	M00024	Phenylalanine biosynthesis, chorismate => phenylpyruvate => phenylalanine	Pathway modules	Amino acid metabolism	Aromatic amino acid metabolism	((K01850,K04092,K14187,K04093,K04516,K06208,K06209) (K01713,K04518,K05359),K14170) (K00832,K00838)	0.666667	FALSE	K06209,K04518,K14170	314501,172182
12527699	DB_MAG_00145	M00024	Phenylalanine biosynthesis, chorismate => phenylpyruvate => phenylalanine	Pathway modules	Amino acid metabolism	Aromatic amino acid metabolism	((K01850,K04092,K14187,K04093,K04516,K06208,K06209) (K01713,K04518,K05359),K14170) (K00832,K00838)	0.333333	FALSE	K04518	461224
7315675	DB_MAG_00147	M00024	Phenylalanine biosynthesis, chorismate => phenylpyruvate => phenylalanine	Pathway modules	Amino acid metabolism	Aromatic amino acid metabolism	((K01850,K04092,K14187,K04093,K04516,K06208,K06209) (K01713,K04518,K05359),K14170) (K00832,K00838)	0.666667	FALSE	K04518,K14170,K06209	286228,151549
12370835	DB_MAG_00151	M00024	Phenylalanine biosynthesis, chorismate => phenylpyruvate => phenylalanine	Pathway modules	Amino acid metabolism	Aromatic amino acid metabolism	((K01850,K04092,K14187,K04093,K04516,K06208,K06209) (K01713,K04518,K05359),K14170) (K00832,K00838)	0.666667	FALSE	K04518,K04516	145266,145268
3382089	DB_MAG_00155	M00024	Phenylalanine biosynthesis, chorismate => phenylpyruvate => phenylalanine	Pathway modules	Amino acid metabolism	Aromatic amino acid metabolism	((K01850,K04092,K14187,K04093,K04516,K06208,K06209) (K01713,K04518,K05359),K14170) (K00832,K00838)	0.666667	FALSE	K04518,K06209	395823,319349
9548923	DB_MAG_00161	M00024	Phenylalanine biosynthesis, chorismate => phenylpyruvate => phenylalanine	Pathway modules	Amino acid metabolism	Aromatic amino acid metabolism	((K01850,K04092,K14187,K04093,K04516,K06208,K06209) (K01713,K04518,K05359),K14170) (K00832,K00838)	0.5	FALSE	K04518,K14170	485727
2592567	DB_MAG_00162	M00024	Phenylalanine biosynthesis, chorismate => phenylpyruvate => phenylalanine	Pathway modules	Amino acid metabolism	Aromatic amino acid metabolism	((K01850,K04092,K14187,K04093,K04516,K06208,K06209) (K01713,K04518,K05359),K14170) (K00832,K00838)	0.666667	FALSE	K06209,K04518,K14170	615807,585355
11957920	DB_MAG_00176	M00024	Phenylalanine biosynthesis, chorismate => phenylpyruvate => phenylalanine	Pathway modules	Amino acid metabolism	Aromatic amino acid metabolism	((K01850,K04092,K14187,K04093,K04516,K06208,K06209) (K01713,K04518,K05359),K14170) (K00832,K00838)	0.5	FALSE	K04518,K14170	640698
12081887	DB_MAG_00178	M00024	Phenylalanine biosynthesis, chorismate => phenylpyruvate => phenylalanine	Pathway modules	Amino acid metabolism	Aromatic amino acid metabolism	((K01850,K04092,K14187,K04093,K04516,K06208,K06209) (K01713,K04518,K05359),K14170) (K00832,K00838)	0.666667	FALSE	K04518,K04516	111806,111804
394943	DB_MAG_00002	M00025	Tyrosine biosynthesis, chorismate => HPP => tyrosine	Pathway modules	Amino acid metabolism	Aromatic amino acid metabolism	(((K01850,K04092,K14170,K04093,K04516,K06208,K06209) (K04517,K00211)),K14187) (K00832,K00838)	0.333333	FALSE	K14170	87583
3629483	DB_MAG_00007	M00025	Tyrosine biosynthesis, chorismate => HPP => tyrosine	Pathway modules	Amino acid metabolism	Aromatic amino acid metabolism	(((K01850,K04092,K14170,K04093,K04516,K06208,K06209) (K04517,K00211)),K14187) (K00832,K00838)	0.666667	FALSE	K06209,K04517,K14170	19289,78172,78168
3148892	DB_MAG_00022	M00025	Tyrosine biosynthesis, chorismate => HPP => tyrosine	Pathway modules	Amino acid metabolism	Aromatic amino acid metabolism	(((K01850,K04092,K14170,K04093,K04516,K06208,K06209) (K04517,K00211)),K14187) (K00832,K00838)	0.333333	FALSE	K14170	351301
6670237	DB_MAG_00051	M00025	Tyrosine biosynthesis, chorismate => HPP => tyrosine	Pathway modules	Amino acid metabolism	Aromatic amino acid metabolism	(((K01850,K04092,K14170,K04093,K04516,K06208,K06209) (K04517,K00211)),K14187) (K00832,K00838)	0.666667	FALSE	K04517,K06209,K14170	287350,96703,59747
6576697	DB_MAG_00055	M00025	Tyrosine biosynthesis, chorismate => HPP => tyrosine	Pathway modules	Amino acid metabolism	Aromatic amino acid metabolism	(((K01850,K04092,K14170,K04093,K04516,K06208,K06209) (K04517,K00211)),K14187) (K00832,K00838)	0.333333	FALSE	K04516	67527
11196918	DB_MAG_00057	M00025	Tyrosine biosynthesis, chorismate => HPP => tyrosine	Pathway modules	Amino acid metabolism	Aromatic amino acid metabolism	(((K01850,K04092,K14170,K04093,K04516,K06208,K06209) (K04517,K00211)),K14187) (K00832,K00838)	0.333333	FALSE	K06209	36831
12607356	DB_MAG_00061	M00025	Tyrosine biosynthesis, chorismate => HPP => tyrosine	Pathway modules	Amino acid metabolism	Aromatic amino acid metabolism	(((K01850,K04092,K14170,K04093,K04516,K06208,K06209) (K04517,K00211)),K14187) (K00832,K00838)	0.333333	FALSE	K06209	514324
13927731	DB_MAG_00062	M00025	Tyrosine biosynthesis, chorismate => HPP => tyrosine	Pathway modules	Amino acid metabolism	Aromatic amino acid metabolism	(((K01850,K04092,K14170,K04093,K04516,K06208,K06209) (K04517,K00211)),K14187) (K00832,K00838)	0.666667	FALSE	K14170,K06209,K04517	454342,293592,36361
2818596	DB_MAG_00080	M00025	Tyrosine biosynthesis, chorismate => HPP => tyrosine	Pathway modules	Amino acid metabolism	Aromatic amino acid metabolism	(((K01850,K04092,K14170,K04093,K04516,K06208,K06209) (K04517,K00211)),K14187) (K00832,K00838)	0.666667	FALSE	K04517,K14170	293303,255920
10473952	DB_MAG_00101	M00025	Tyrosine biosynthesis, chorismate => HPP => tyrosine	Pathway modules	Amino acid metabolism	Aromatic amino acid metabolism	(((K01850,K04092,K14170,K04093,K04516,K06208,K06209) (K04517,K00211)),K14187) (K00832,K00838)	0.666667	FALSE	K06209,K04517,K14170	288092,316187,316183
1884882	DB_MAG_00110	M00025	Tyrosine biosynthesis, chorismate => HPP => tyrosine	Pathway modules	Amino acid metabolism	Aromatic amino acid metabolism	(((K01850,K04092,K14170,K04093,K04516,K06208,K06209) (K04517,K00211)),K14187) (K00832,K00838)	0.666667	FALSE	K06209,K14170,K04517	354885,329977,142695
1804569	DB_MAG_00116	M00025	Tyrosine biosynthesis, chorismate => HPP => tyrosine	Pathway modules	Amino acid metabolism	Aromatic amino acid metabolism	(((K01850,K04092,K14170,K04093,K04516,K06208,K06209) (K04517,K00211)),K14187) (K00832,K00838)	0.333333	FALSE	K14170	402652
4085161	DB_MAG_00120	M00025	Tyrosine biosynthesis, chorismate => HPP => tyrosine	Pathway modules	Amino acid metabolism	Aromatic amino acid metabolism	(((K01850,K04092,K14170,K04093,K04516,K06208,K06209) (K04517,K00211)),K14187) (K00832,K00838)	0.333333	FALSE	K04516	199390
1568542	DB_MAG_00121	M00025	Tyrosine biosynthesis, chorismate => HPP => tyrosine	Pathway modules	Amino acid metabolism	Aromatic amino acid metabolism	(((K01850,K04092,K14170,K04093,K04516,K06208,K06209) (K04517,K00211)),K14187) (K00832,K00838)	0.333333	FALSE	K14170	164439
8890202	DB_MAG_00126	M00025	Tyrosine biosynthesis, chorismate => HPP => tyrosine	Pathway modules	Amino acid metabolism	Aromatic amino acid metabolism	(((K01850,K04092,K14170,K04093,K04516,K06208,K06209) (K04517,K00211)),K14187) (K00832,K00838)	0.666667	FALSE	K14170,K06209,K04517	267926,114716,62655
9261146	DB_MAG_00137	M00025	Tyrosine biosynthesis, chorismate => HPP => tyrosine	Pathway modules	Amino acid metabolism	Aromatic amino acid metabolism	(((K01850,K04092,K14170,K04093,K04516,K06208,K06209) (K04517,K00211)),K14187) (K00832,K00838)	0.666667	FALSE	K04517,K14170	165705,167610
3723828	DB_MAG_00143	M00025	Tyrosine biosynthesis, chorismate => HPP => tyrosine	Pathway modules	Amino acid metabolism	Aromatic amino acid metabolism	(((K01850,K04092,K14170,K04093,K04516,K06208,K06209) (K04517,K00211)),K14187) (K00832,K00838)	0.666667	FALSE	K06209,K04517,K14170	314501,166226,172182
12527700	DB_MAG_00145	M00025	Tyrosine biosynthesis, chorismate => HPP => tyrosine	Pathway modules	Amino acid metabolism	Aromatic amino acid metabolism	(((K01850,K04092,K14170,K04093,K04516,K06208,K06209) (K04517,K00211)),K14187) (K00832,K00838)	0.333333	FALSE	K04517	633562
7315676	DB_MAG_00147	M00025	Tyrosine biosynthesis, chorismate => HPP => tyrosine	Pathway modules	Amino acid metabolism	Aromatic amino acid metabolism	(((K01850,K04092,K14170,K04093,K04516,K06208,K06209) (K04517,K00211)),K14187) (K00832,K00838)	0.666667	FALSE	K14170,K06209,K04517	286228,151549,107015
12370836	DB_MAG_00151	M00025	Tyrosine biosynthesis, chorismate => HPP => tyrosine	Pathway modules	Amino acid metabolism	Aromatic amino acid metabolism	(((K01850,K04092,K14170,K04093,K04516,K06208,K06209) (K04517,K00211)),K14187) (K00832,K00838)	0.333333	FALSE	K04516	145268
3382090	DB_MAG_00155	M00025	Tyrosine biosynthesis, chorismate => HPP => tyrosine	Pathway modules	Amino acid metabolism	Aromatic amino acid metabolism	(((K01850,K04092,K14170,K04093,K04516,K06208,K06209) (K04517,K00211)),K14187) (K00832,K00838)	0.333333	FALSE	K06209	319349
9548924	DB_MAG_00161	M00025	Tyrosine biosynthesis, chorismate => HPP => tyrosine	Pathway modules	Amino acid metabolism	Aromatic amino acid metabolism	(((K01850,K04092,K14170,K04093,K04516,K06208,K06209) (K04517,K00211)),K14187) (K00832,K00838)	0.666667	FALSE	K14170,K04517	485727,387935
2592568	DB_MAG_00162	M00025	Tyrosine biosynthesis, chorismate => HPP => tyrosine	Pathway modules	Amino acid metabolism	Aromatic amino acid metabolism	(((K01850,K04092,K14170,K04093,K04516,K06208,K06209) (K04517,K00211)),K14187) (K00832,K00838)	0.666667	FALSE	K06209,K04517,K14170	615807,573349,585355
11957921	DB_MAG_00176	M00025	Tyrosine biosynthesis, chorismate => HPP => tyrosine	Pathway modules	Amino acid metabolism	Aromatic amino acid metabolism	(((K01850,K04092,K14170,K04093,K04516,K06208,K06209) (K04517,K00211)),K14187) (K00832,K00838)	0.666667	FALSE	K14170,K04517	640698,532006
12081888	DB_MAG_00178	M00025	Tyrosine biosynthesis, chorismate => HPP => tyrosine	Pathway modules	Amino acid metabolism	Aromatic amino acid metabolism	(((K01850,K04092,K14170,K04093,K04516,K06208,K06209) (K04517,K00211)),K14187) (K00832,K00838)	0.333333	FALSE	K04516	111804
394939	DB_MAG_00002	M00026	Histidine biosynthesis, PRPP => histidine	Pathway modules	Amino acid metabolism	Histidine metabolism	(K00765-K02502) (K01523 K01496,K11755,K14152) (K01814,K24017) (K02501+K02500,K01663) ((K01693 K00817 (K04486,K05602,K18649)),(K01089 K00817)) (K00013,K14152)	1	TRUE	K00817,K04486,K00765,K01693,K01496,K00013,K02501,K01814,K02500,K02502,K11755	75772,90918,23496,23498,23502,23497,23499,23500,23501,23495
3629479	DB_MAG_00007	M00026	Histidine biosynthesis, PRPP => histidine	Pathway modules	Amino acid metabolism	Histidine metabolism	(K00765-K02502) (K01523 K01496,K11755,K14152) (K01814,K24017) (K02501+K02500,K01663) ((K01693 K00817 (K04486,K05602,K18649)),(K01089 K00817)) (K00013,K14152)	1	TRUE	K00817,K04486,K00765,K01693,K01496,K00013,K02501,K01814,K02500,K02502,K11755	46184,94566,46186,46183,46179,46185,46182,46181,46180,46187
4495616	DB_MAG_00017	M00026	Histidine biosynthesis, PRPP => histidine	Pathway modules	Amino acid metabolism	Histidine metabolism	(K00765-K02502) (K01523 K01496,K11755,K14152) (K01814,K24017) (K02501+K02500,K01663) ((K01693 K00817 (K04486,K05602,K18649)),(K01089 K00817)) (K00013,K14152)	0.125	FALSE	K04486	164353,111079
3148888	DB_MAG_00022	M00026	Histidine biosynthesis, PRPP => histidine	Pathway modules	Amino acid metabolism	Histidine metabolism	(K00765-K02502) (K01523 K01496,K11755,K14152) (K01814,K24017) (K02501+K02500,K01663) ((K01693 K00817 (K04486,K05602,K18649)),(K01089 K00817)) (K00013,K14152)	1	TRUE	K00817,K04486,K00765,K01693,K01496,K00013,K02501,K01814,K02500,K02502,K11755	214153,225954,214145,225946,225948,225952,225947,225949,225950,225951,225945,180301,177417
6670234	DB_MAG_00051	M00026	Histidine biosynthesis, PRPP => histidine	Pathway modules	Amino acid metabolism	Histidine metabolism	(K00765-K02502) (K01523 K01496,K11755,K14152) (K01814,K24017) (K02501+K02500,K01663) ((K01693 K00817 (K04486,K05602,K18649)),(K01089 K00817)) (K00013,K14152)	0.875	TRUE	K00817,K04486,K00765,K01693,K01496,K00013,K02501,K02500,K02502,K11755	483585,280964,128590,128592,128593,128591,171320,171319,128589
6576692	DB_MAG_00055	M00026	Histidine biosynthesis, PRPP => histidine	Pathway modules	Amino acid metabolism	Histidine metabolism	(K00765-K02502) (K01523 K01496,K11755,K14152) (K01814,K24017) (K02501+K02500,K01663) ((K01693 K00817 (K04486,K05602,K18649)),(K01089 K00817)) (K00013,K14152)	0.5	FALSE	K04486,K02501,K01814,K02500,K11755	401189,324018,324017,324016,324015
11196913	DB_MAG_00057	M00026	Histidine biosynthesis, PRPP => histidine	Pathway modules	Amino acid metabolism	Histidine metabolism	(K00765-K02502) (K01523 K01496,K11755,K14152) (K01814,K24017) (K02501+K02500,K01663) ((K01693 K00817 (K04486,K05602,K18649)),(K01089 K00817)) (K00013,K14152)	0.142857	FALSE	K00817	293907
12607353	DB_MAG_00061	M00026	Histidine biosynthesis, PRPP => histidine	Pathway modules	Amino acid metabolism	Histidine metabolism	(K00765-K02502) (K01523 K01496,K11755,K14152) (K01814,K24017) (K02501+K02500,K01663) ((K01693 K00817 (K04486,K05602,K18649)),(K01089 K00817)) (K00013,K14152)	1	TRUE	K00817,K04486,K00765,K01693,K00013,K02501,K01814,K02500,K11755	447604,447597,447607,447603,447606,447602,580513,447601,447600,580514,447598
13927727	DB_MAG_00062	M00026	Histidine biosynthesis, PRPP => histidine	Pathway modules	Amino acid metabolism	Histidine metabolism	(K00765-K02502) (K01523 K01496,K11755,K14152) (K01814,K24017) (K02501+K02500,K01663) ((K01693 K00817 (K04486,K05602,K18649)),(K01089 K00817)) (K00013,K14152)	0.888889	TRUE	K00817,K00765,K01693,K01496,K00013,K02501,K01814,K02500,K02502,K04486	479384,332280,332278,332277,332279,346801,293584,346800,332281,72319
2818592	DB_MAG_00080	M00026	Histidine biosynthesis, PRPP => histidine	Pathway modules	Amino acid metabolism	Histidine metabolism	(K00765-K02502) (K01523 K01496,K11755,K14152) (K01814,K24017) (K02501+K02500,K01663) ((K01693 K00817 (K04486,K05602,K18649)),(K01089 K00817)) (K00013,K14152)	0.777778	TRUE	K04486,K00765,K01693,K01496,K00013,K02501,K02500,K02502,K00817	344613,247933,247935,247936,247934,226019,226018,247932,86083,177548
4583297	DB_MAG_00093	M00026	Histidine biosynthesis, PRPP => histidine	Pathway modules	Amino acid metabolism	Histidine metabolism	(K00765-K02502) (K01523 K01496,K11755,K14152) (K01814,K24017) (K02501+K02500,K01663) ((K01693 K00817 (K04486,K05602,K18649)),(K01089 K00817)) (K00013,K14152)	1	TRUE	K00817,K04486,K00765,K01693,K00013,K02501,K01814,K02500,K02502,K11755	382448,382442,382450,382447,382449,382446,382445,382444,382451,382443
10473948	DB_MAG_00101	M00026	Histidine biosynthesis, PRPP => histidine	Pathway modules	Amino acid metabolism	Histidine metabolism	(K00765-K02502) (K01523 K01496,K11755,K14152) (K01814,K24017) (K02501+K02500,K01663) ((K01693 K00817 (K04486,K05602,K18649)),(K01089 K00817)) (K00013,K14152)	1	TRUE	K00817,K00765,K01693,K00013,K02501,K02502,K04486,K01496,K01814,K02500,K11755	507283,507281,507284,507282,507285,373798,373797,373795,373796,114127
1884878	DB_MAG_00110	M00026	Histidine biosynthesis, PRPP => histidine	Pathway modules	Amino acid metabolism	Histidine metabolism	(K00765-K02502) (K01523 K01496,K11755,K14152) (K01814,K24017) (K02501+K02500,K01663) ((K01693 K00817 (K04486,K05602,K18649)),(K01089 K00817)) (K00013,K14152)	0.888889	TRUE	K00817,K04486,K00765,K01693,K01496,K00013,K02501,K01814,K02500,K02502	142742,89087,77955,77957,77958,77956,184430,184431,77954
1804566	DB_MAG_00116	M00026	Histidine biosynthesis, PRPP => histidine	Pathway modules	Amino acid metabolism	Histidine metabolism	(K00765-K02502) (K01523 K01496,K11755,K14152) (K01814,K24017) (K02501+K02500,K01663) ((K01693 K00817 (K04486,K05602,K18649)),(K01089 K00817)) (K00013,K14152)	0.875	TRUE	K00817,K04486,K00765,K01693,K00013,K02501,K01814,K02500,K02502	358894,242044,358887,358896,358893,358895,358892,358891,358890
628640	DB_MAG_00118	M00026	Histidine biosynthesis, PRPP => histidine	Pathway modules	Amino acid metabolism	Histidine metabolism	(K00765-K02502) (K01523 K01496,K11755,K14152) (K01814,K24017) (K02501+K02500,K01663) ((K01693 K00817 (K04486,K05602,K18649)),(K01089 K00817)) (K00013,K14152)	0.125	FALSE	K04486	81062
4085157	DB_MAG_00120	M00026	Histidine biosynthesis, PRPP => histidine	Pathway modules	Amino acid metabolism	Histidine metabolism	(K00765-K02502) (K01523 K01496,K11755,K14152) (K01814,K24017) (K02501+K02500,K01663) ((K01693 K00817 (K04486,K05602,K18649)),(K01089 K00817)) (K00013,K14152)	1	TRUE	K04486,K01089,K00817,K00765,K00013,K02501,K01814,K02500,K11755	480534,387069,387068,387066,387067,292600,292601,292602,292603
1568538	DB_MAG_00121	M00026	Histidine biosynthesis, PRPP => histidine	Pathway modules	Amino acid metabolism	Histidine metabolism	(K00765-K02502) (K01523 K01496,K11755,K14152) (K01814,K24017) (K02501+K02500,K01663) ((K01693 K00817 (K04486,K05602,K18649)),(K01089 K00817)) (K00013,K14152)	1	TRUE	K04486,K00817,K00765,K01693,K00013,K02501,K01814,K02500,K02502,K11755	243356,67779,67773,79500,67781,67778,67780,67777,67776,67775,67782,67774
9455997	DB_MAG_00122	M00026	Histidine biosynthesis, PRPP => histidine	Pathway modules	Amino acid metabolism	Histidine metabolism	(K00765-K02502) (K01523 K01496,K11755,K14152) (K01814,K24017) (K02501+K02500,K01663) ((K01693 K00817 (K04486,K05602,K18649)),(K01089 K00817)) (K00013,K14152)	0.125	FALSE	K04486	472179
8890198	DB_MAG_00126	M00026	Histidine biosynthesis, PRPP => histidine	Pathway modules	Amino acid metabolism	Histidine metabolism	(K00765-K02502) (K01523 K01496,K11755,K14152) (K01814,K24017) (K02501+K02500,K01663) ((K01693 K00817 (K04486,K05602,K18649)),(K01089 K00817)) (K00013,K14152)	1	TRUE	K02501,K02500,K04486,K00817,K00765,K01693,K01496,K00013,K01814,K02502,K11755	407533,407534,293114,47349,78265,78267,78269,78266,78268,78264
9261142	DB_MAG_00137	M00026	Histidine biosynthesis, PRPP => histidine	Pathway modules	Amino acid metabolism	Histidine metabolism	(K00765-K02502) (K01523 K01496,K11755,K14152) (K01814,K24017) (K02501+K02500,K01663) ((K01693 K00817 (K04486,K05602,K18649)),(K01089 K00817)) (K00013,K14152)	0.875	TRUE	K04486,K00817,K00765,K01693,K01496,K00013,K02501,K02500,K02502,K11755	216910,55094,123465,123467,123468,123466,71709,71710,123464
3723824	DB_MAG_00143	M00026	Histidine biosynthesis, PRPP => histidine	Pathway modules	Amino acid metabolism	Histidine metabolism	(K00765-K02502) (K01523 K01496,K11755,K14152) (K01814,K24017) (K02501+K02500,K01663) ((K01693 K00817 (K04486,K05602,K18649)),(K01089 K00817)) (K00013,K14152)	0.875	TRUE	K04486,K00817,K02501,K02500,K00765,K01693,K01496,K00013,K02502,K11755	418764,320615,251895,278707,278708,165774,156044,156042,156041,156043,156045
12527696	DB_MAG_00145	M00026	Histidine biosynthesis, PRPP => histidine	Pathway modules	Amino acid metabolism	Histidine metabolism	(K00765-K02502) (K01523 K01496,K11755,K14152) (K01814,K24017) (K02501+K02500,K01663) ((K01693 K00817 (K04486,K05602,K18649)),(K01089 K00817)) (K00013,K14152)	0.571429	FALSE	K00765,K01496,K02501,K01814,K02500,K02502,K11755	513990,492248,574529,513989,574530,513991
7315672	DB_MAG_00147	M00026	Histidine biosynthesis, PRPP => histidine	Pathway modules	Amino acid metabolism	Histidine metabolism	(K00765-K02502) (K01523 K01496,K11755,K14152) (K01814,K24017) (K02501+K02500,K01663) ((K01693 K00817 (K04486,K05602,K18649)),(K01089 K00817)) (K00013,K14152)	0.875	TRUE	K00817,K04486,K00765,K01693,K01496,K00013,K02501,K02500,K02502,K11755	380391,223344,156368,160992,160994,160995,160993,181114,181115,160991
12370831	DB_MAG_00151	M00026	Histidine biosynthesis, PRPP => histidine	Pathway modules	Amino acid metabolism	Histidine metabolism	(K00765-K02502) (K01523 K01496,K11755,K14152) (K01814,K24017) (K02501+K02500,K01663) ((K01693 K00817 (K04486,K05602,K18649)),(K01089 K00817)) (K00013,K14152)	1	TRUE	K01089,K00817,K04486,K00765,K00013,K02501,K01814,K02500,K11755	93106,93105,23827,93103,93104,110145,110146,110147,110148
3382087	DB_MAG_00155	M00026	Histidine biosynthesis, PRPP => histidine	Pathway modules	Amino acid metabolism	Histidine metabolism	(K00765-K02502) (K01523 K01496,K11755,K14152) (K01814,K24017) (K02501+K02500,K01663) ((K01693 K00817 (K04486,K05602,K18649)),(K01089 K00817)) (K00013,K14152)	1	TRUE	K01693,K02501,K02500,K00817,K04486,K00765,K01496,K00013,K01814,K11755	492850,428871,428870,375593,375587,375596,375588,375595,375591,375590,375589,107998
9548920	DB_MAG_00161	M00026	Histidine biosynthesis, PRPP => histidine	Pathway modules	Amino acid metabolism	Histidine metabolism	(K00765-K02502) (K01523 K01496,K11755,K14152) (K01814,K24017) (K02501+K02500,K01663) ((K01693 K00817 (K04486,K05602,K18649)),(K01089 K00817)) (K00013,K14152)	0.875	TRUE	K04486,K00817,K02501,K02500,K00765,K01693,K01496,K00013,K02502,K11755	413017,329415,245284,245285,57908,57910,57911,57909,57907
2592564	DB_MAG_00162	M00026	Histidine biosynthesis, PRPP => histidine	Pathway modules	Amino acid metabolism	Histidine metabolism	(K00765-K02502) (K01523 K01496,K11755,K14152) (K01814,K24017) (K02501+K02500,K01663) ((K01693 K00817 (K04486,K05602,K18649)),(K01089 K00817)) (K00013,K14152)	0.777778	TRUE	K00765,K00013,K01814,K02502,K00817,K04486,K02501,K02500,K01496	604167,604166,590191,604168,520132,550704,574929,574930,337403
11957917	DB_MAG_00176	M00026	Histidine biosynthesis, PRPP => histidine	Pathway modules	Amino acid metabolism	Histidine metabolism	(K00765-K02502) (K01523 K01496,K11755,K14152) (K01814,K24017) (K02501+K02500,K01663) ((K01693 K00817 (K04486,K05602,K18649)),(K01089 K00817)) (K00013,K14152)	0.5	FALSE	K00765,K01693,K01496,K02502,K11755,K02501,K02500	539238,547862,547861,539239,305965,305964
12081883	DB_MAG_00178	M00026	Histidine biosynthesis, PRPP => histidine	Pathway modules	Amino acid metabolism	Histidine metabolism	(K00765-K02502) (K01523 K01496,K11755,K14152) (K01814,K24017) (K02501+K02500,K01663) ((K01693 K00817 (K04486,K05602,K18649)),(K01089 K00817)) (K00013,K14152)	1	TRUE	K02501,K01814,K02500,K11755,K04486,K01089,K00817,K00765,K00013	543851,543850,543849,543848,361511,83763,83764,101972,83766,83765
6576698	DB_MAG_00055	M00027	GABA (gamma-Aminobutyrate) shunt	Pathway modules	Amino acid metabolism	Other amino acid metabolism	K01580 (K13524,K07250,K00823,K16871) (K00135,K00139,K17761)	0.333333	FALSE	K01580	152650
4085162	DB_MAG_00120	M00027	GABA (gamma-Aminobutyrate) shunt	Pathway modules	Amino acid metabolism	Other amino acid metabolism	K01580 (K13524,K07250,K00823,K16871) (K00135,K00139,K17761)	0.333333	FALSE	K01580	208952
12370837	DB_MAG_00151	M00027	GABA (gamma-Aminobutyrate) shunt	Pathway modules	Amino acid metabolism	Other amino acid metabolism	K01580 (K13524,K07250,K00823,K16871) (K00135,K00139,K17761)	0.333333	FALSE	K01580	144758
12081889	DB_MAG_00178	M00027	GABA (gamma-Aminobutyrate) shunt	Pathway modules	Amino acid metabolism	Other amino acid metabolism	K01580 (K13524,K07250,K00823,K16871) (K00135,K00139,K17761)	0.333333	FALSE	K01580	284709
394933	DB_MAG_00002	M00028	Ornithine biosynthesis, glutamate => ornithine	Pathway modules	Amino acid metabolism	Arginine and proline metabolism	(K00618,K00619,K14681,K14682,K00620,K22477,K22478) ((K00930,K22478) K00145,K12659) (K00818,K00821) (K01438,K14677,K00620)	0.6	FALSE	K00145,K00821,K00930	1883,1885,1884
3629471	DB_MAG_00007	M00028	Ornithine biosynthesis, glutamate => ornithine	Pathway modules	Amino acid metabolism	Arginine and proline metabolism	(K00618,K00619,K14681,K14682,K00620,K22477,K22478) ((K00930,K22478) K00145,K12659) (K00818,K00821) (K01438,K14677,K00620)	1	TRUE	K00619,K00145,K00620,K00821,K00930	15918,100840,174142,174144,174143
3148883	DB_MAG_00022	M00028	Ornithine biosynthesis, glutamate => ornithine	Pathway modules	Amino acid metabolism	Arginine and proline metabolism	(K00618,K00619,K14681,K14682,K00620,K22477,K22478) ((K00930,K22478) K00145,K12659) (K00818,K00821) (K01438,K14677,K00620)	1	TRUE	K00145,K00620,K00821,K00930	16887,16888,68694,16889
6670228	DB_MAG_00051	M00028	Ornithine biosynthesis, glutamate => ornithine	Pathway modules	Amino acid metabolism	Arginine and proline metabolism	(K00618,K00619,K14681,K14682,K00620,K22477,K22478) ((K00930,K22478) K00145,K12659) (K00818,K00821) (K01438,K14677,K00620)	1	TRUE	K00821,K00145,K00620,K22477,K00930	298398,135252,135250,135248,135251,135249
6576686	DB_MAG_00055	M00028	Ornithine biosynthesis, glutamate => ornithine	Pathway modules	Amino acid metabolism	Arginine and proline metabolism	(K00618,K00619,K14681,K14682,K00620,K22477,K22478) ((K00930,K22478) K00145,K12659) (K00818,K00821) (K01438,K14677,K00620)	0.6	FALSE	K00930,K00145,K01438	395227,198893,95347
13927721	DB_MAG_00062	M00028	Ornithine biosynthesis, glutamate => ornithine	Pathway modules	Amino acid metabolism	Arginine and proline metabolism	(K00618,K00619,K14681,K14682,K00620,K22477,K22478) ((K00930,K22478) K00145,K12659) (K00818,K00821) (K01438,K14677,K00620)	1	TRUE	K00145,K00620,K00821,K00930	122367,122368,122370,42131,122369
2818585	DB_MAG_00080	M00028	Ornithine biosynthesis, glutamate => ornithine	Pathway modules	Amino acid metabolism	Arginine and proline metabolism	(K00618,K00619,K14681,K14682,K00620,K22477,K22478) ((K00930,K22478) K00145,K12659) (K00818,K00821) (K01438,K14677,K00620)	1	TRUE	K00145,K00620,K00821,K00930	227595,271862,271860,271861
4583291	DB_MAG_00093	M00028	Ornithine biosynthesis, glutamate => ornithine	Pathway modules	Amino acid metabolism	Arginine and proline metabolism	(K00618,K00619,K14681,K14682,K00620,K22477,K22478) ((K00930,K22478) K00145,K12659) (K00818,K00821) (K01438,K14677,K00620)	0.8	TRUE	K00145,K00620,K00930	432688,432687,432686
10473942	DB_MAG_00101	M00028	Ornithine biosynthesis, glutamate => ornithine	Pathway modules	Amino acid metabolism	Arginine and proline metabolism	(K00618,K00619,K14681,K14682,K00620,K22477,K22478) ((K00930,K22478) K00145,K12659) (K00818,K00821) (K01438,K14677,K00620)	1	TRUE	K00145,K00620,K00821,K00930	441370,441369,441367,441368
1884871	DB_MAG_00110	M00028	Ornithine biosynthesis, glutamate => ornithine	Pathway modules	Amino acid metabolism	Arginine and proline metabolism	(K00618,K00619,K14681,K14682,K00620,K22477,K22478) ((K00930,K22478) K00145,K12659) (K00818,K00821) (K01438,K14677,K00620)	1	TRUE	K00145,K00620,K00821,K00930	89388,89389,89391,89390
1804561	DB_MAG_00116	M00028	Ornithine biosynthesis, glutamate => ornithine	Pathway modules	Amino acid metabolism	Arginine and proline metabolism	(K00618,K00619,K14681,K14682,K00620,K22477,K22478) ((K00930,K22478) K00145,K12659) (K00818,K00821) (K01438,K14677,K00620)	1	TRUE	K00145,K00620,K00821,K00930	408237,408238,408240,408239
4085151	DB_MAG_00120	M00028	Ornithine biosynthesis, glutamate => ornithine	Pathway modules	Amino acid metabolism	Arginine and proline metabolism	(K00618,K00619,K14681,K14682,K00620,K22477,K22478) ((K00930,K22478) K00145,K12659) (K00818,K00821) (K01438,K14677,K00620)	0.4	FALSE	K00145,K00930	577407,402298
1568532	DB_MAG_00121	M00028	Ornithine biosynthesis, glutamate => ornithine	Pathway modules	Amino acid metabolism	Arginine and proline metabolism	(K00618,K00619,K14681,K14682,K00620,K22477,K22478) ((K00930,K22478) K00145,K12659) (K00818,K00821) (K01438,K14677,K00620)	0.8	TRUE	K00145,K00821,K22477,K00930	15536,124587,15479,15537
8890192	DB_MAG_00126	M00028	Ornithine biosynthesis, glutamate => ornithine	Pathway modules	Amino acid metabolism	Arginine and proline metabolism	(K00618,K00619,K14681,K14682,K00620,K22477,K22478) ((K00930,K22478) K00145,K12659) (K00818,K00821) (K01438,K14677,K00620)	1	TRUE	K00145,K00620,K00821,K00930	205723,205722,205720,205721
9261136	DB_MAG_00137	M00028	Ornithine biosynthesis, glutamate => ornithine	Pathway modules	Amino acid metabolism	Arginine and proline metabolism	(K00618,K00619,K14681,K14682,K00620,K22477,K22478) ((K00930,K22478) K00145,K12659) (K00818,K00821) (K01438,K14677,K00620)	1	TRUE	K00145,K00620,K00821,K22477,K00930	56711,56704,56702,56710,56703
3723818	DB_MAG_00143	M00028	Ornithine biosynthesis, glutamate => ornithine	Pathway modules	Amino acid metabolism	Arginine and proline metabolism	(K00618,K00619,K14681,K14682,K00620,K22477,K22478) ((K00930,K22478) K00145,K12659) (K00818,K00821) (K01438,K14677,K00620)	1	TRUE	K00620,K00821,K00145,K22477,K00930	226628,222268,140543,140540,140542,140541
12527691	DB_MAG_00145	M00028	Ornithine biosynthesis, glutamate => ornithine	Pathway modules	Amino acid metabolism	Arginine and proline metabolism	(K00618,K00619,K14681,K14682,K00620,K22477,K22478) ((K00930,K22478) K00145,K12659) (K00818,K00821) (K01438,K14677,K00620)	0.4	FALSE	K00145,K00821	535221,462288
7315666	DB_MAG_00147	M00028	Ornithine biosynthesis, glutamate => ornithine	Pathway modules	Amino acid metabolism	Arginine and proline metabolism	(K00618,K00619,K14681,K14682,K00620,K22477,K22478) ((K00930,K22478) K00145,K12659) (K00818,K00821) (K01438,K14677,K00620)	1	TRUE	K00145,K00821,K22477,K00930,K00620	277934,277931,277933,277932,83916
12370824	DB_MAG_00151	M00028	Ornithine biosynthesis, glutamate => ornithine	Pathway modules	Amino acid metabolism	Arginine and proline metabolism	(K00618,K00619,K14681,K14682,K00620,K22477,K22478) ((K00930,K22478) K00145,K12659) (K00818,K00821) (K01438,K14677,K00620)	0.6	FALSE	K01438,K00145,K00930	60365,14910,77277
3382081	DB_MAG_00155	M00028	Ornithine biosynthesis, glutamate => ornithine	Pathway modules	Amino acid metabolism	Arginine and proline metabolism	(K00618,K00619,K14681,K14682,K00620,K22477,K22478) ((K00930,K22478) K00145,K12659) (K00818,K00821) (K01438,K14677,K00620)	1	TRUE	K00145,K00620,K00821,K00930	502285,502286,502288,502287
9548914	DB_MAG_00161	M00028	Ornithine biosynthesis, glutamate => ornithine	Pathway modules	Amino acid metabolism	Arginine and proline metabolism	(K00618,K00619,K14681,K14682,K00620,K22477,K22478) ((K00930,K22478) K00145,K12659) (K00818,K00821) (K01438,K14677,K00620)	1	TRUE	K00145,K00620,K00821,K22477,K00930	254930,254928,254926,254929,254927
2592558	DB_MAG_00162	M00028	Ornithine biosynthesis, glutamate => ornithine	Pathway modules	Amino acid metabolism	Arginine and proline metabolism	(K00618,K00619,K14681,K14682,K00620,K22477,K22478) ((K00930,K22478) K00145,K12659) (K00818,K00821) (K01438,K14677,K00620)	0.6	FALSE	K00145,K00620	600505,600504
11957911	DB_MAG_00176	M00028	Ornithine biosynthesis, glutamate => ornithine	Pathway modules	Amino acid metabolism	Arginine and proline metabolism	(K00618,K00619,K14681,K14682,K00620,K22477,K22478) ((K00930,K22478) K00145,K12659) (K00818,K00821) (K01438,K14677,K00620)	0.4	FALSE	K00145,K22477	613204,613203
12081878	DB_MAG_00178	M00028	Ornithine biosynthesis, glutamate => ornithine	Pathway modules	Amino acid metabolism	Arginine and proline metabolism	(K00618,K00619,K14681,K14682,K00620,K22477,K22478) ((K00930,K22478) K00145,K12659) (K00818,K00821) (K01438,K14677,K00620)	0.4	FALSE	K00145,K00930	355390,217774
394936	DB_MAG_00002	M00029	Urea cycle	Pathway modules	Amino acid metabolism	Arginine and proline metabolism	K01948 K00611 K01940 (K01755,K14681) K01476	0.6	FALSE	K01940,K00611,K01755	99532,1886,99533
3629474	DB_MAG_00007	M00029	Urea cycle	Pathway modules	Amino acid metabolism	Arginine and proline metabolism	K01948 K00611 K01940 (K01755,K14681) K01476	0.6	FALSE	K01940,K00611,K01755	174146,174145,174147
3148886	DB_MAG_00022	M00029	Urea cycle	Pathway modules	Amino acid metabolism	Arginine and proline metabolism	K01948 K00611 K01940 (K01755,K14681) K01476	0.6	FALSE	K01940,K00611,K01755	16885,16881,16884
6670231	DB_MAG_00051	M00029	Urea cycle	Pathway modules	Amino acid metabolism	Arginine and proline metabolism	K01948 K00611 K01940 (K01755,K14681) K01476	0.6	FALSE	K00611,K01755,K01940	340114,280981,135257
6576689	DB_MAG_00055	M00029	Urea cycle	Pathway modules	Amino acid metabolism	Arginine and proline metabolism	K01948 K00611 K01940 (K01755,K14681) K01476	0.6	FALSE	K01940,K01476,K01755	198894,264210,61179
11196912	DB_MAG_00057	M00029	Urea cycle	Pathway modules	Amino acid metabolism	Arginine and proline metabolism	K01948 K00611 K01940 (K01755,K14681) K01476	0.2	FALSE	K00611	157814
12607350	DB_MAG_00061	M00029	Urea cycle	Pathway modules	Amino acid metabolism	Arginine and proline metabolism	K01948 K00611 K01940 (K01755,K14681) K01476	0.2	FALSE	K01940	420782
13927724	DB_MAG_00062	M00029	Urea cycle	Pathway modules	Amino acid metabolism	Arginine and proline metabolism	K01948 K00611 K01940 (K01755,K14681) K01476	0.6	FALSE	K01755,K01940,K00611	326253,122366,91706
984115	DB_MAG_00079	M00029	Urea cycle	Pathway modules	Amino acid metabolism	Arginine and proline metabolism	K01948 K00611 K01940 (K01755,K14681) K01476	0.2	FALSE	K00611	49381,49383
2818588	DB_MAG_00080	M00029	Urea cycle	Pathway modules	Amino acid metabolism	Arginine and proline metabolism	K01948 K00611 K01940 (K01755,K14681) K01476	0.6	FALSE	K00611,K01940,K01755	513325,271863,80177
6086848	DB_MAG_00091	M00029	Urea cycle	Pathway modules	Amino acid metabolism	Arginine and proline metabolism	K01948 K00611 K01940 (K01755,K14681) K01476	0.2	FALSE	K00611	293536
4583294	DB_MAG_00093	M00029	Urea cycle	Pathway modules	Amino acid metabolism	Arginine and proline metabolism	K01948 K00611 K01940 (K01755,K14681) K01476	0.6	FALSE	K01940,K00611,K01755	432690,432684,432689
5863784	DB_MAG_00100	M00029	Urea cycle	Pathway modules	Amino acid metabolism	Arginine and proline metabolism	K01948 K00611 K01940 (K01755,K14681) K01476	0.2	FALSE	K00611	263220
10473945	DB_MAG_00101	M00029	Urea cycle	Pathway modules	Amino acid metabolism	Arginine and proline metabolism	K01948 K00611 K01940 (K01755,K14681) K01476	0.6	FALSE	K01940,K00611,K01755	441372,441366,441371,114106
1884874	DB_MAG_00110	M00029	Urea cycle	Pathway modules	Amino acid metabolism	Arginine and proline metabolism	K01948 K00611 K01940 (K01755,K14681) K01476	0.6	FALSE	K00611,K01755,K01940	253996,356861,89387
1804564	DB_MAG_00116	M00029	Urea cycle	Pathway modules	Amino acid metabolism	Arginine and proline metabolism	K01948 K00611 K01940 (K01755,K14681) K01476	0.6	FALSE	K01940,K00611,K01755	442010,448006,455057,442008,347548
4085154	DB_MAG_00120	M00029	Urea cycle	Pathway modules	Amino acid metabolism	Arginine and proline metabolism	K01948 K00611 K01940 (K01755,K14681) K01476	0.2	FALSE	K01940	577408
1568535	DB_MAG_00121	M00029	Urea cycle	Pathway modules	Amino acid metabolism	Arginine and proline metabolism	K01948 K00611 K01940 (K01755,K14681) K01476	0.6	FALSE	K01940,K01755,K00611	197838,331531,124588
8890195	DB_MAG_00126	M00029	Urea cycle	Pathway modules	Amino acid metabolism	Arginine and proline metabolism	K01948 K00611 K01940 (K01755,K14681) K01476	0.6	FALSE	K01940,K01755,K00611	205724,249852,156505
2234334	DB_MAG_00129	M00029	Urea cycle	Pathway modules	Amino acid metabolism	Arginine and proline metabolism	K01948 K00611 K01940 (K01755,K14681) K01476	0.2	FALSE	K00611	387862
9061575	DB_MAG_00130	M00029	Urea cycle	Pathway modules	Amino acid metabolism	Arginine and proline metabolism	K01948 K00611 K01940 (K01755,K14681) K01476	0.2	FALSE	K00611	307537
9261139	DB_MAG_00137	M00029	Urea cycle	Pathway modules	Amino acid metabolism	Arginine and proline metabolism	K01948 K00611 K01940 (K01755,K14681) K01476	0.6	FALSE	K01755,K01940,K00611	284686,56736,158213
3723821	DB_MAG_00143	M00029	Urea cycle	Pathway modules	Amino acid metabolism	Arginine and proline metabolism	K01948 K00611 K01940 (K01755,K14681) K01476	0.6	FALSE	K01755,K01940,K00611	434356,333372,176153
12527694	DB_MAG_00145	M00029	Urea cycle	Pathway modules	Amino acid metabolism	Arginine and proline metabolism	K01948 K00611 K01940 (K01755,K14681) K01476	0.4	FALSE	K01940,K00611	437204,462287
7315669	DB_MAG_00147	M00029	Urea cycle	Pathway modules	Amino acid metabolism	Arginine and proline metabolism	K01948 K00611 K01940 (K01755,K14681) K01476	0.6	FALSE	K01940,K00611,K01755	277935,307429,306279
12370827	DB_MAG_00151	M00029	Urea cycle	Pathway modules	Amino acid metabolism	Arginine and proline metabolism	K01948 K00611 K01940 (K01755,K14681) K01476	0.6	FALSE	K01940,K01476,K01755	14909,144818,43449
3382084	DB_MAG_00155	M00029	Urea cycle	Pathway modules	Amino acid metabolism	Arginine and proline metabolism	K01948 K00611 K01940 (K01755,K14681) K01476	0.6	FALSE	K01940,K00611,K01755	568036,515761,502289,568035
9548917	DB_MAG_00161	M00029	Urea cycle	Pathway modules	Amino acid metabolism	Arginine and proline metabolism	K01948 K00611 K01940 (K01755,K14681) K01476	0.6	FALSE	K01940,K00611,K01755	370732,198705,57850
2592561	DB_MAG_00162	M00029	Urea cycle	Pathway modules	Amino acid metabolism	Arginine and proline metabolism	K01948 K00611 K01940 (K01755,K14681) K01476	0.4	FALSE	K01940,K01755	600506,482829
11957914	DB_MAG_00176	M00029	Urea cycle	Pathway modules	Amino acid metabolism	Arginine and proline metabolism	K01948 K00611 K01940 (K01755,K14681) K01476	0.4	FALSE	K01940,K01755	613206,414965
12081881	DB_MAG_00178	M00029	Urea cycle	Pathway modules	Amino acid metabolism	Arginine and proline metabolism	K01948 K00611 K01940 (K01755,K14681) K01476	0.4	FALSE	K01940,K01755	617433,355384
394932	DB_MAG_00002	M00030	Lysine biosynthesis, AAA pathway, 2-oxoglutarate => 2-aminoadipate => lysine	Pathway modules	Amino acid metabolism	Lysine metabolism	K01655 K17450 K01705 K05824 K00838 K00143 (K00293,K24034) K00290	0.125	FALSE	K00290	96493
6576684	DB_MAG_00055	M00030	Lysine biosynthesis, AAA pathway, 2-oxoglutarate => 2-aminoadipate => lysine	Pathway modules	Amino acid metabolism	Lysine metabolism	K01655 K17450 K01705 K05824 K00838 K00143 (K00293,K24034) K00290	0.125	FALSE	K00290	159174
13927720	DB_MAG_00062	M00030	Lysine biosynthesis, AAA pathway, 2-oxoglutarate => 2-aminoadipate => lysine	Pathway modules	Amino acid metabolism	Lysine metabolism	K01655 K17450 K01705 K05824 K00838 K00143 (K00293,K24034) K00290	0.125	FALSE	K00290	262542
2818584	DB_MAG_00080	M00030	Lysine biosynthesis, AAA pathway, 2-oxoglutarate => 2-aminoadipate => lysine	Pathway modules	Amino acid metabolism	Lysine metabolism	K01655 K17450 K01705 K05824 K00838 K00143 (K00293,K24034) K00290	0.125	FALSE	K00290	143533
4583289	DB_MAG_00093	M00030	Lysine biosynthesis, AAA pathway, 2-oxoglutarate => 2-aminoadipate => lysine	Pathway modules	Amino acid metabolism	Lysine metabolism	K01655 K17450 K01705 K05824 K00838 K00143 (K00293,K24034) K00290	0.125	FALSE	K00290	582798
1884870	DB_MAG_00110	M00030	Lysine biosynthesis, AAA pathway, 2-oxoglutarate => 2-aminoadipate => lysine	Pathway modules	Amino acid metabolism	Lysine metabolism	K01655 K17450 K01705 K05824 K00838 K00143 (K00293,K24034) K00290	0.125	FALSE	K00290	77473
4085149	DB_MAG_00120	M00030	Lysine biosynthesis, AAA pathway, 2-oxoglutarate => 2-aminoadipate => lysine	Pathway modules	Amino acid metabolism	Lysine metabolism	K01655 K17450 K01705 K05824 K00838 K00143 (K00293,K24034) K00290	0.125	FALSE	K00290	419435
8890191	DB_MAG_00126	M00030	Lysine biosynthesis, AAA pathway, 2-oxoglutarate => 2-aminoadipate => lysine	Pathway modules	Amino acid metabolism	Lysine metabolism	K01655 K17450 K01705 K05824 K00838 K00143 (K00293,K24034) K00290	0.125	FALSE	K00290	139533
3723817	DB_MAG_00143	M00030	Lysine biosynthesis, AAA pathway, 2-oxoglutarate => 2-aminoadipate => lysine	Pathway modules	Amino acid metabolism	Lysine metabolism	K01655 K17450 K01705 K05824 K00838 K00143 (K00293,K24034) K00290	0.125	FALSE	K00290	76603
7315665	DB_MAG_00147	M00030	Lysine biosynthesis, AAA pathway, 2-oxoglutarate => 2-aminoadipate => lysine	Pathway modules	Amino acid metabolism	Lysine metabolism	K01655 K17450 K01705 K05824 K00838 K00143 (K00293,K24034) K00290	0.125	FALSE	K00290	352310
12370822	DB_MAG_00151	M00030	Lysine biosynthesis, AAA pathway, 2-oxoglutarate => 2-aminoadipate => lysine	Pathway modules	Amino acid metabolism	Lysine metabolism	K01655 K17450 K01705 K05824 K00838 K00143 (K00293,K24034) K00290	0.125	FALSE	K00290	9117
3382080	DB_MAG_00155	M00030	Lysine biosynthesis, AAA pathway, 2-oxoglutarate => 2-aminoadipate => lysine	Pathway modules	Amino acid metabolism	Lysine metabolism	K01655 K17450 K01705 K05824 K00838 K00143 (K00293,K24034) K00290	0.125	FALSE	K00290	239179
11957910	DB_MAG_00176	M00030	Lysine biosynthesis, AAA pathway, 2-oxoglutarate => 2-aminoadipate => lysine	Pathway modules	Amino acid metabolism	Lysine metabolism	K01655 K17450 K01705 K05824 K00838 K00143 (K00293,K24034) K00290	0.125	FALSE	K00290	385674
12081876	DB_MAG_00178	M00030	Lysine biosynthesis, AAA pathway, 2-oxoglutarate => 2-aminoadipate => lysine	Pathway modules	Amino acid metabolism	Lysine metabolism	K01655 K17450 K01705 K05824 K00838 K00143 (K00293,K24034) K00290	0.125	FALSE	K00290	83738
6670227	DB_MAG_00051	M00032	Lysine degradation, lysine => saccharopine => acetoacetyl-CoA	Pathway modules	Amino acid metabolism	Lysine metabolism	K14157 K14085 K00825 (K15791+K00658+K00382) K00252 (K07514,(K07515,K07511) K00022)	0.0555556	FALSE	K00382	172787
6576685	DB_MAG_00055	M00032	Lysine degradation, lysine => saccharopine => acetoacetyl-CoA	Pathway modules	Amino acid metabolism	Lysine metabolism	K14157 K14085 K00825 (K15791+K00658+K00382) K00252 (K07514,(K07515,K07511) K00022)	0.111111	FALSE	K00382,K00658	175859,87920,175857
4583290	DB_MAG_00093	M00032	Lysine degradation, lysine => saccharopine => acetoacetyl-CoA	Pathway modules	Amino acid metabolism	Lysine metabolism	K14157 K14085 K00825 (K15791+K00658+K00382) K00252 (K07514,(K07515,K07511) K00022)	0.0555556	FALSE	K00382	416733
10473941	DB_MAG_00101	M00032	Lysine degradation, lysine => saccharopine => acetoacetyl-CoA	Pathway modules	Amino acid metabolism	Lysine metabolism	K14157 K14085 K00825 (K15791+K00658+K00382) K00252 (K07514,(K07515,K07511) K00022)	0.0555556	FALSE	K00382	389282
4085150	DB_MAG_00120	M00032	Lysine degradation, lysine => saccharopine => acetoacetyl-CoA	Pathway modules	Amino acid metabolism	Lysine metabolism	K14157 K14085 K00825 (K15791+K00658+K00382) K00252 (K07514,(K07515,K07511) K00022)	0.0555556	FALSE	K00382	406086
12370823	DB_MAG_00151	M00032	Lysine degradation, lysine => saccharopine => acetoacetyl-CoA	Pathway modules	Amino acid metabolism	Lysine metabolism	K14157 K14085 K00825 (K15791+K00658+K00382) K00252 (K07514,(K07515,K07511) K00022)	0.111111	FALSE	K00382,K00658	56254,60424,56256
9548913	DB_MAG_00161	M00032	Lysine degradation, lysine => saccharopine => acetoacetyl-CoA	Pathway modules	Amino acid metabolism	Lysine metabolism	K14157 K14085 K00825 (K15791+K00658+K00382) K00252 (K07514,(K07515,K07511) K00022)	0.0555556	FALSE	K00382	289239
12081877	DB_MAG_00178	M00032	Lysine degradation, lysine => saccharopine => acetoacetyl-CoA	Pathway modules	Amino acid metabolism	Lysine metabolism	K14157 K14085 K00825 (K15791+K00658+K00382) K00252 (K07514,(K07515,K07511) K00022)	0.0555556	FALSE	K00382	108744
394916	DB_MAG_00002	M00033	Ectoine biosynthesis, aspartate => ectoine	Pathway modules	Amino acid metabolism	Serine and threonine metabolism	K00928 K00133 K00836 K06718 K06720	0.2	FALSE	K00133	74662
3629455	DB_MAG_00007	M00033	Ectoine biosynthesis, aspartate => ectoine	Pathway modules	Amino acid metabolism	Serine and threonine metabolism	K00928 K00133 K00836 K06718 K06720	0.4	FALSE	K00928,K00133	304298,19243
3148867	DB_MAG_00022	M00033	Ectoine biosynthesis, aspartate => ectoine	Pathway modules	Amino acid metabolism	Serine and threonine metabolism	K00928 K00133 K00836 K06718 K06720	0.2	FALSE	K00133	149479
6670211	DB_MAG_00051	M00033	Ectoine biosynthesis, aspartate => ectoine	Pathway modules	Amino acid metabolism	Serine and threonine metabolism	K00928 K00133 K00836 K06718 K06720	0.4	FALSE	K00133,K00928	280980,96701
6576668	DB_MAG_00055	M00033	Ectoine biosynthesis, aspartate => ectoine	Pathway modules	Amino acid metabolism	Serine and threonine metabolism	K00928 K00133 K00836 K06718 K06720	0.2	FALSE	K00133	278507
11196897	DB_MAG_00057	M00033	Ectoine biosynthesis, aspartate => ectoine	Pathway modules	Amino acid metabolism	Serine and threonine metabolism	K00928 K00133 K00836 K06718 K06720	0.2	FALSE	K00133	36876
12607332	DB_MAG_00061	M00033	Ectoine biosynthesis, aspartate => ectoine	Pathway modules	Amino acid metabolism	Serine and threonine metabolism	K00928 K00133 K00836 K06718 K06720	0.4	FALSE	K00928,K00133	514321,381570
13927704	DB_MAG_00062	M00033	Ectoine biosynthesis, aspartate => ectoine	Pathway modules	Amino acid metabolism	Serine and threonine metabolism	K00928 K00133 K00836 K06718 K06720	0.4	FALSE	K00928,K00133	293594,326252
13274283	DB_MAG_00073	M00033	Ectoine biosynthesis, aspartate => ectoine	Pathway modules	Amino acid metabolism	Serine and threonine metabolism	K00928 K00133 K00836 K06718 K06720	0.2	FALSE	K00133	229507
2818568	DB_MAG_00080	M00033	Ectoine biosynthesis, aspartate => ectoine	Pathway modules	Amino acid metabolism	Serine and threonine metabolism	K00928 K00133 K00836 K06718 K06720	0.4	FALSE	K00133,K00928	410739,292426
4583275	DB_MAG_00093	M00033	Ectoine biosynthesis, aspartate => ectoine	Pathway modules	Amino acid metabolism	Serine and threonine metabolism	K00928 K00133 K00836 K06718 K06720	0.2	FALSE	K00133	449699
13658276	DB_MAG_00099	M00033	Ectoine biosynthesis, aspartate => ectoine	Pathway modules	Amino acid metabolism	Serine and threonine metabolism	K00928 K00133 K00836 K06718 K06720	0.2	FALSE	K00133	87136
10473925	DB_MAG_00101	M00033	Ectoine biosynthesis, aspartate => ectoine	Pathway modules	Amino acid metabolism	Serine and threonine metabolism	K00928 K00133 K00836 K06718 K06720	0.4	FALSE	K00928,K00133	288090,108637
5721490	DB_MAG_00106	M00033	Ectoine biosynthesis, aspartate => ectoine	Pathway modules	Amino acid metabolism	Serine and threonine metabolism	K00928 K00133 K00836 K06718 K06720	0.2	FALSE	K00133	217317
1884854	DB_MAG_00110	M00033	Ectoine biosynthesis, aspartate => ectoine	Pathway modules	Amino acid metabolism	Serine and threonine metabolism	K00928 K00133 K00836 K06718 K06720	0.2	FALSE	K00133	139371
1804547	DB_MAG_00116	M00033	Ectoine biosynthesis, aspartate => ectoine	Pathway modules	Amino acid metabolism	Serine and threonine metabolism	K00928 K00133 K00836 K06718 K06720	0.2	FALSE	K00133	301596
4085133	DB_MAG_00120	M00033	Ectoine biosynthesis, aspartate => ectoine	Pathway modules	Amino acid metabolism	Serine and threonine metabolism	K00928 K00133 K00836 K06718 K06720	0.2	FALSE	K00133	598140
1568516	DB_MAG_00121	M00033	Ectoine biosynthesis, aspartate => ectoine	Pathway modules	Amino acid metabolism	Serine and threonine metabolism	K00928 K00133 K00836 K06718 K06720	0.4	FALSE	K00133,K00928	197825,15501
9455986	DB_MAG_00122	M00033	Ectoine biosynthesis, aspartate => ectoine	Pathway modules	Amino acid metabolism	Serine and threonine metabolism	K00928 K00133 K00836 K06718 K06720	0.2	FALSE	K00133	137778
8890175	DB_MAG_00126	M00033	Ectoine biosynthesis, aspartate => ectoine	Pathway modules	Amino acid metabolism	Serine and threonine metabolism	K00928 K00133 K00836 K06718 K06720	0.2	FALSE	K00133	201889
9261120	DB_MAG_00137	M00033	Ectoine biosynthesis, aspartate => ectoine	Pathway modules	Amino acid metabolism	Serine and threonine metabolism	K00928 K00133 K00836 K06718 K06720	0.2	FALSE	K00133	284687
3723801	DB_MAG_00143	M00033	Ectoine biosynthesis, aspartate => ectoine	Pathway modules	Amino acid metabolism	Serine and threonine metabolism	K00928 K00133 K00836 K06718 K06720	0.2	FALSE	K00133	434355
12527675	DB_MAG_00145	M00033	Ectoine biosynthesis, aspartate => ectoine	Pathway modules	Amino acid metabolism	Serine and threonine metabolism	K00928 K00133 K00836 K06718 K06720	0.4	FALSE	K00133,K00928	588622,364989
7315649	DB_MAG_00147	M00033	Ectoine biosynthesis, aspartate => ectoine	Pathway modules	Amino acid metabolism	Serine and threonine metabolism	K00928 K00133 K00836 K06718 K06720	0.2	FALSE	K00133	306280
12370806	DB_MAG_00151	M00033	Ectoine biosynthesis, aspartate => ectoine	Pathway modules	Amino acid metabolism	Serine and threonine metabolism	K00928 K00133 K00836 K06718 K06720	0.2	FALSE	K00133	258569
3382064	DB_MAG_00155	M00033	Ectoine biosynthesis, aspartate => ectoine	Pathway modules	Amino acid metabolism	Serine and threonine metabolism	K00928 K00133 K00836 K06718 K06720	0.4	FALSE	K00133,K00928	541239,319346
3204823	DB_MAG_00157	M00033	Ectoine biosynthesis, aspartate => ectoine	Pathway modules	Amino acid metabolism	Serine and threonine metabolism	K00928 K00133 K00836 K06718 K06720	0.2	FALSE	K00133	296409
9548897	DB_MAG_00161	M00033	Ectoine biosynthesis, aspartate => ectoine	Pathway modules	Amino acid metabolism	Serine and threonine metabolism	K00928 K00133 K00836 K06718 K06720	0.4	FALSE	K00928,K00133	453259,57851
2592543	DB_MAG_00162	M00033	Ectoine biosynthesis, aspartate => ectoine	Pathway modules	Amino acid metabolism	Serine and threonine metabolism	K00928 K00133 K00836 K06718 K06720	0.2	FALSE	K00133	482830
11957897	DB_MAG_00176	M00033	Ectoine biosynthesis, aspartate => ectoine	Pathway modules	Amino acid metabolism	Serine and threonine metabolism	K00928 K00133 K00836 K06718 K06720	0.2	FALSE	K00133	414966
12081860	DB_MAG_00178	M00033	Ectoine biosynthesis, aspartate => ectoine	Pathway modules	Amino acid metabolism	Serine and threonine metabolism	K00928 K00133 K00836 K06718 K06720	0.2	FALSE	K00133	178215
394920	DB_MAG_00002	M00034	Methionine salvage pathway	Pathway modules	Amino acid metabolism	Cysteine and methionine metabolism	K00789 K01611 K00797 ((K01243,K01244) K00899,K00772) K08963 (K16054,K08964 (K09880,K08965 K08966)) K08967 (K00815,K08969,K23977,K00832,K00838)	0.555556	FALSE	K08963,K00797,K23977,K01243,K00789	8376,96491,79566,74646,74608,8363
3629459	DB_MAG_00007	M00034	Methionine salvage pathway	Pathway modules	Amino acid metabolism	Cysteine and methionine metabolism	K00789 K01611 K00797 ((K01243,K01244) K00899,K00772) K08963 (K16054,K08964 (K09880,K08965 K08966)) K08967 (K00815,K08969,K23977,K00832,K00838)	0.625	FALSE	K01611,K08963,K00797,K00772,K00789	15954,100820,19276,15953,19277,19357
4495608	DB_MAG_00017	M00034	Methionine salvage pathway	Pathway modules	Amino acid metabolism	Cysteine and methionine metabolism	K00789 K01611 K00797 ((K01243,K01244) K00899,K00772) K08963 (K16054,K08964 (K09880,K08965 K08966)) K08967 (K00815,K08969,K23977,K00832,K00838)	0.333333	FALSE	K01243,K01611,K00789	280613,23201,75632
3148871	DB_MAG_00022	M00034	Methionine salvage pathway	Pathway modules	Amino acid metabolism	Cysteine and methionine metabolism	K00789 K01611 K00797 ((K01243,K01244) K00899,K00772) K08963 (K16054,K08964 (K09880,K08965 K08966)) K08967 (K00815,K08969,K23977,K00832,K00838)	0.222222	FALSE	K01243,K00789	18752,31845
6670215	DB_MAG_00051	M00034	Methionine salvage pathway	Pathway modules	Amino acid metabolism	Cysteine and methionine metabolism	K00789 K01611 K00797 ((K01243,K01244) K00899,K00772) K08963 (K16054,K08964 (K09880,K08965 K08966)) K08967 (K00815,K08969,K23977,K00832,K00838)	0.222222	FALSE	K00789,K01243	340110,100932
6576672	DB_MAG_00055	M00034	Methionine salvage pathway	Pathway modules	Amino acid metabolism	Cysteine and methionine metabolism	K00789 K01611 K00797 ((K01243,K01244) K00899,K00772) K08963 (K16054,K08964 (K09880,K08965 K08966)) K08967 (K00815,K08969,K23977,K00832,K00838)	0.25	FALSE	K00789,K08963	229966,61093
11196901	DB_MAG_00057	M00034	Methionine salvage pathway	Pathway modules	Amino acid metabolism	Cysteine and methionine metabolism	K00789 K01611 K00797 ((K01243,K01244) K00899,K00772) K08963 (K16054,K08964 (K09880,K08965 K08966)) K08967 (K00815,K08969,K23977,K00832,K00838)	0.222222	FALSE	K01243,K00789	274649,168743
12607336	DB_MAG_00061	M00034	Methionine salvage pathway	Pathway modules	Amino acid metabolism	Cysteine and methionine metabolism	K00789 K01611 K00797 ((K01243,K01244) K00899,K00772) K08963 (K16054,K08964 (K09880,K08965 K08966)) K08967 (K00815,K08969,K23977,K00832,K00838)	0.222222	FALSE	K01243,K00789	606461,526475
13927708	DB_MAG_00062	M00034	Methionine salvage pathway	Pathway modules	Amino acid metabolism	Cysteine and methionine metabolism	K00789 K01611 K00797 ((K01243,K01244) K00899,K00772) K08963 (K16054,K08964 (K09880,K08965 K08966)) K08967 (K00815,K08969,K23977,K00832,K00838)	0.333333	FALSE	K00797,K01243,K00789	262543,91656,93988
13274287	DB_MAG_00073	M00034	Methionine salvage pathway	Pathway modules	Amino acid metabolism	Cysteine and methionine metabolism	K00789 K01611 K00797 ((K01243,K01244) K00899,K00772) K08963 (K16054,K08964 (K09880,K08965 K08966)) K08967 (K00815,K08969,K23977,K00832,K00838)	0.222222	FALSE	K01243,K00789	364828,346591,160839
984111	DB_MAG_00079	M00034	Methionine salvage pathway	Pathway modules	Amino acid metabolism	Cysteine and methionine metabolism	K00789 K01611 K00797 ((K01243,K01244) K00899,K00772) K08963 (K16054,K08964 (K09880,K08965 K08966)) K08967 (K00815,K08969,K23977,K00832,K00838)	0.222222	FALSE	K01243,K00789	230159,256677
2818572	DB_MAG_00080	M00034	Methionine salvage pathway	Pathway modules	Amino acid metabolism	Cysteine and methionine metabolism	K00789 K01611 K00797 ((K01243,K01244) K00899,K00772) K08963 (K16054,K08964 (K09880,K08965 K08966)) K08967 (K00815,K08969,K23977,K00832,K00838)	0.333333	FALSE	K00789,K00797,K01243	292412,143532,157180
4437171	DB_MAG_00082	M00034	Methionine salvage pathway	Pathway modules	Amino acid metabolism	Cysteine and methionine metabolism	K00789 K01611 K00797 ((K01243,K01244) K00899,K00772) K08963 (K16054,K08964 (K09880,K08965 K08966)) K08967 (K00815,K08969,K23977,K00832,K00838)	0.222222	FALSE	K01243,K00789	332266,253424
6086846	DB_MAG_00091	M00034	Methionine salvage pathway	Pathway modules	Amino acid metabolism	Cysteine and methionine metabolism	K00789 K01611 K00797 ((K01243,K01244) K00899,K00772) K08963 (K16054,K08964 (K09880,K08965 K08966)) K08967 (K00815,K08969,K23977,K00832,K00838)	0.111111	FALSE	K01243	73616
4583279	DB_MAG_00093	M00034	Methionine salvage pathway	Pathway modules	Amino acid metabolism	Cysteine and methionine metabolism	K00789 K01611 K00797 ((K01243,K01244) K00899,K00772) K08963 (K16054,K08964 (K09880,K08965 K08966)) K08967 (K00815,K08969,K23977,K00832,K00838)	0.222222	FALSE	K01243,K00789	486699,418266
10295289	DB_MAG_00097	M00034	Methionine salvage pathway	Pathway modules	Amino acid metabolism	Cysteine and methionine metabolism	K00789 K01611 K00797 ((K01243,K01244) K00899,K00772) K08963 (K16054,K08964 (K09880,K08965 K08966)) K08967 (K00815,K08969,K23977,K00832,K00838)	0.125	FALSE	K00789	156342
13658279	DB_MAG_00099	M00034	Methionine salvage pathway	Pathway modules	Amino acid metabolism	Cysteine and methionine metabolism	K00789 K01611 K00797 ((K01243,K01244) K00899,K00772) K08963 (K16054,K08964 (K09880,K08965 K08966)) K08967 (K00815,K08969,K23977,K00832,K00838)	0.125	FALSE	K00789	551718
5863782	DB_MAG_00100	M00034	Methionine salvage pathway	Pathway modules	Amino acid metabolism	Cysteine and methionine metabolism	K00789 K01611 K00797 ((K01243,K01244) K00899,K00772) K08963 (K16054,K08964 (K09880,K08965 K08966)) K08967 (K00815,K08969,K23977,K00832,K00838)	0.125	FALSE	K01611	274495
10473929	DB_MAG_00101	M00034	Methionine salvage pathway	Pathway modules	Amino acid metabolism	Cysteine and methionine metabolism	K00789 K01611 K00797 ((K01243,K01244) K00899,K00772) K08963 (K16054,K08964 (K09880,K08965 K08966)) K08967 (K00815,K08969,K23977,K00832,K00838)	0.444444	FALSE	K08963,K00899,K01243,K00789	425009,213757,213758,229825,229812,108573
5721493	DB_MAG_00106	M00034	Methionine salvage pathway	Pathway modules	Amino acid metabolism	Cysteine and methionine metabolism	K00789 K01611 K00797 ((K01243,K01244) K00899,K00772) K08963 (K16054,K08964 (K09880,K08965 K08966)) K08967 (K00815,K08969,K23977,K00832,K00838)	0.125	FALSE	K00789	216488
1884858	DB_MAG_00110	M00034	Methionine salvage pathway	Pathway modules	Amino acid metabolism	Cysteine and methionine metabolism	K00789 K01611 K00797 ((K01243,K01244) K00899,K00772) K08963 (K16054,K08964 (K09880,K08965 K08966)) K08967 (K00815,K08969,K23977,K00832,K00838)	0.444444	FALSE	K00789,K23977,K00797,K01243	617394,203651,223797,77472,59820
1804551	DB_MAG_00116	M00034	Methionine salvage pathway	Pathway modules	Amino acid metabolism	Cysteine and methionine metabolism	K00789 K01611 K00797 ((K01243,K01244) K00899,K00772) K08963 (K16054,K08964 (K09880,K08965 K08966)) K08967 (K00815,K08969,K23977,K00832,K00838)	0.222222	FALSE	K01243,K00789	301589,242054
4085137	DB_MAG_00120	M00034	Methionine salvage pathway	Pathway modules	Amino acid metabolism	Cysteine and methionine metabolism	K00789 K01611 K00797 ((K01243,K01244) K00899,K00772) K08963 (K16054,K08964 (K09880,K08965 K08966)) K08967 (K00815,K08969,K23977,K00832,K00838)	0.222222	FALSE	K01243,K00789	397871,541658
1568520	DB_MAG_00121	M00034	Methionine salvage pathway	Pathway modules	Amino acid metabolism	Cysteine and methionine metabolism	K00789 K01611 K00797 ((K01243,K01244) K00899,K00772) K08963 (K16054,K08964 (K09880,K08965 K08966)) K08967 (K00815,K08969,K23977,K00832,K00838)	0.222222	FALSE	K00789,K01243	332889,13309
9455990	DB_MAG_00122	M00034	Methionine salvage pathway	Pathway modules	Amino acid metabolism	Cysteine and methionine metabolism	K00789 K01611 K00797 ((K01243,K01244) K00899,K00772) K08963 (K16054,K08964 (K09880,K08965 K08966)) K08967 (K00815,K08969,K23977,K00832,K00838)	0.222222	FALSE	K01243,K00789	176996,145122
8890179	DB_MAG_00126	M00034	Methionine salvage pathway	Pathway modules	Amino acid metabolism	Cysteine and methionine metabolism	K00789 K01611 K00797 ((K01243,K01244) K00899,K00772) K08963 (K16054,K08964 (K09880,K08965 K08966)) K08967 (K00815,K08969,K23977,K00832,K00838)	0.333333	FALSE	K00797,K01243,K00789	139531,105382,193516
2234332	DB_MAG_00129	M00034	Methionine salvage pathway	Pathway modules	Amino acid metabolism	Cysteine and methionine metabolism	K00789 K01611 K00797 ((K01243,K01244) K00899,K00772) K08963 (K16054,K08964 (K09880,K08965 K08966)) K08967 (K00815,K08969,K23977,K00832,K00838)	0.111111	FALSE	K01243	542379
9061571	DB_MAG_00130	M00034	Methionine salvage pathway	Pathway modules	Amino acid metabolism	Cysteine and methionine metabolism	K00789 K01611 K00797 ((K01243,K01244) K00899,K00772) K08963 (K16054,K08964 (K09880,K08965 K08966)) K08967 (K00815,K08969,K23977,K00832,K00838)	0.125	FALSE	K00789	243123
9261124	DB_MAG_00137	M00034	Methionine salvage pathway	Pathway modules	Amino acid metabolism	Cysteine and methionine metabolism	K00789 K01611 K00797 ((K01243,K01244) K00899,K00772) K08963 (K16054,K08964 (K09880,K08965 K08966)) K08967 (K00815,K08969,K23977,K00832,K00838)	0.125	FALSE	K00789	158220
3723805	DB_MAG_00143	M00034	Methionine salvage pathway	Pathway modules	Amino acid metabolism	Cysteine and methionine metabolism	K00789 K01611 K00797 ((K01243,K01244) K00899,K00772) K08963 (K16054,K08964 (K09880,K08965 K08966)) K08967 (K00815,K08969,K23977,K00832,K00838)	0.333333	FALSE	K00789,K00797,K01243	311576,76602,43411
12527679	DB_MAG_00145	M00034	Methionine salvage pathway	Pathway modules	Amino acid metabolism	Cysteine and methionine metabolism	K00789 K01611 K00797 ((K01243,K01244) K00899,K00772) K08963 (K16054,K08964 (K09880,K08965 K08966)) K08967 (K00815,K08969,K23977,K00832,K00838)	0.222222	FALSE	K01243,K00789	473984,582284
7315653	DB_MAG_00147	M00034	Methionine salvage pathway	Pathway modules	Amino acid metabolism	Cysteine and methionine metabolism	K00789 K01611 K00797 ((K01243,K01244) K00899,K00772) K08963 (K16054,K08964 (K09880,K08965 K08966)) K08967 (K00815,K08969,K23977,K00832,K00838)	0.333333	FALSE	K00797,K01243,K00789	352309,223371,151583,193197
12370810	DB_MAG_00151	M00034	Methionine salvage pathway	Pathway modules	Amino acid metabolism	Cysteine and methionine metabolism	K00789 K01611 K00797 ((K01243,K01244) K00899,K00772) K08963 (K16054,K08964 (K09880,K08965 K08966)) K08967 (K00815,K08969,K23977,K00832,K00838)	0.25	FALSE	K00789,K08963	350771,121480
3382068	DB_MAG_00155	M00034	Methionine salvage pathway	Pathway modules	Amino acid metabolism	Cysteine and methionine metabolism	K00789 K01611 K00797 ((K01243,K01244) K00899,K00772) K08963 (K16054,K08964 (K09880,K08965 K08966)) K08967 (K00815,K08969,K23977,K00832,K00838)	0.444444	FALSE	K23977,K01243,K00797,K00789	581189,424122,239177,326103
3204827	DB_MAG_00157	M00034	Methionine salvage pathway	Pathway modules	Amino acid metabolism	Cysteine and methionine metabolism	K00789 K01611 K00797 ((K01243,K01244) K00899,K00772) K08963 (K16054,K08964 (K09880,K08965 K08966)) K08967 (K00815,K08969,K23977,K00832,K00838)	0.222222	FALSE	K01243,K00789	437912,337676,361094
9548901	DB_MAG_00161	M00034	Methionine salvage pathway	Pathway modules	Amino acid metabolism	Cysteine and methionine metabolism	K00789 K01611 K00797 ((K01243,K01244) K00899,K00772) K08963 (K16054,K08964 (K09880,K08965 K08966)) K08967 (K00815,K08969,K23977,K00832,K00838)	0.222222	FALSE	K00789,K01243	491725,346552
2592547	DB_MAG_00162	M00034	Methionine salvage pathway	Pathway modules	Amino acid metabolism	Cysteine and methionine metabolism	K00789 K01611 K00797 ((K01243,K01244) K00899,K00772) K08963 (K16054,K08964 (K09880,K08965 K08966)) K08967 (K00815,K08969,K23977,K00832,K00838)	0.222222	FALSE	K01243,K00789	473776,452736
11957901	DB_MAG_00176	M00034	Methionine salvage pathway	Pathway modules	Amino acid metabolism	Cysteine and methionine metabolism	K00789 K01611 K00797 ((K01243,K01244) K00899,K00772) K08963 (K16054,K08964 (K09880,K08965 K08966)) K08967 (K00815,K08969,K23977,K00832,K00838)	0.125	FALSE	K00797	385676
12081864	DB_MAG_00178	M00034	Methionine salvage pathway	Pathway modules	Amino acid metabolism	Cysteine and methionine metabolism	K00789 K01611 K00797 ((K01243,K01244) K00899,K00772) K08963 (K16054,K08964 (K09880,K08965 K08966)) K08967 (K00815,K08969,K23977,K00832,K00838)	0.222222	FALSE	K01243,K00789	285839,108725
394921	DB_MAG_00002	M00035	Methionine degradation	Pathway modules	Amino acid metabolism	Cysteine and methionine metabolism	K00789 (K00558,K17398,K17399) K01251 (K01697,K10150)	0.25	FALSE	K00789	8363
3629460	DB_MAG_00007	M00035	Methionine degradation	Pathway modules	Amino acid metabolism	Cysteine and methionine metabolism	K00789 (K00558,K17398,K17399) K01251 (K01697,K10150)	0.75	TRUE	K00558,K00789,K01251	46233,19357,19275
4495609	DB_MAG_00017	M00035	Methionine degradation	Pathway modules	Amino acid metabolism	Cysteine and methionine metabolism	K00789 (K00558,K17398,K17399) K01251 (K01697,K10150)	0.25	FALSE	K00789	75632
3148872	DB_MAG_00022	M00035	Methionine degradation	Pathway modules	Amino acid metabolism	Cysteine and methionine metabolism	K00789 (K00558,K17398,K17399) K01251 (K01697,K10150)	0.25	FALSE	K00789	31845
6670216	DB_MAG_00051	M00035	Methionine degradation	Pathway modules	Amino acid metabolism	Cysteine and methionine metabolism	K00789 (K00558,K17398,K17399) K01251 (K01697,K10150)	0.25	FALSE	K00789	340110
6576673	DB_MAG_00055	M00035	Methionine degradation	Pathway modules	Amino acid metabolism	Cysteine and methionine metabolism	K00789 (K00558,K17398,K17399) K01251 (K01697,K10150)	0.75	TRUE	K00558,K00789,K01251	198870,229966,99903
11196902	DB_MAG_00057	M00035	Methionine degradation	Pathway modules	Amino acid metabolism	Cysteine and methionine metabolism	K00789 (K00558,K17398,K17399) K01251 (K01697,K10150)	0.5	FALSE	K00558,K00789	229427,168743
12607337	DB_MAG_00061	M00035	Methionine degradation	Pathway modules	Amino acid metabolism	Cysteine and methionine metabolism	K00789 (K00558,K17398,K17399) K01251 (K01697,K10150)	0.5	FALSE	K00558,K00789	491101,526475
13927709	DB_MAG_00062	M00035	Methionine degradation	Pathway modules	Amino acid metabolism	Cysteine and methionine metabolism	K00789 (K00558,K17398,K17399) K01251 (K01697,K10150)	0.5	FALSE	K00558,K00789	278781,93988
13274288	DB_MAG_00073	M00035	Methionine degradation	Pathway modules	Amino acid metabolism	Cysteine and methionine metabolism	K00789 (K00558,K17398,K17399) K01251 (K01697,K10150)	0.25	FALSE	K00789	160839
984112	DB_MAG_00079	M00035	Methionine degradation	Pathway modules	Amino acid metabolism	Cysteine and methionine metabolism	K00789 (K00558,K17398,K17399) K01251 (K01697,K10150)	0.5	FALSE	K00558,K00789	345149,256677
2818573	DB_MAG_00080	M00035	Methionine degradation	Pathway modules	Amino acid metabolism	Cysteine and methionine metabolism	K00789 (K00558,K17398,K17399) K01251 (K01697,K10150)	0.5	FALSE	K00558,K00789	611226,486569,533193,292412,125944
4437172	DB_MAG_00082	M00035	Methionine degradation	Pathway modules	Amino acid metabolism	Cysteine and methionine metabolism	K00789 (K00558,K17398,K17399) K01251 (K01697,K10150)	0.5	FALSE	K00558,K00789	220512,253424
4583280	DB_MAG_00093	M00035	Methionine degradation	Pathway modules	Amino acid metabolism	Cysteine and methionine metabolism	K00789 (K00558,K17398,K17399) K01251 (K01697,K10150)	0.25	FALSE	K00789	418266
10295290	DB_MAG_00097	M00035	Methionine degradation	Pathway modules	Amino acid metabolism	Cysteine and methionine metabolism	K00789 (K00558,K17398,K17399) K01251 (K01697,K10150)	0.5	FALSE	K00558,K00789	156340,156342
13658280	DB_MAG_00099	M00035	Methionine degradation	Pathway modules	Amino acid metabolism	Cysteine and methionine metabolism	K00789 (K00558,K17398,K17399) K01251 (K01697,K10150)	0.25	FALSE	K00789	551718
10473930	DB_MAG_00101	M00035	Methionine degradation	Pathway modules	Amino acid metabolism	Cysteine and methionine metabolism	K00789 (K00558,K17398,K17399) K01251 (K01697,K10150)	0.5	FALSE	K00558,K00789	206516,229812
5721494	DB_MAG_00106	M00035	Methionine degradation	Pathway modules	Amino acid metabolism	Cysteine and methionine metabolism	K00789 (K00558,K17398,K17399) K01251 (K01697,K10150)	0.5	FALSE	K01251,K00789	586420,216488
1884859	DB_MAG_00110	M00035	Methionine degradation	Pathway modules	Amino acid metabolism	Cysteine and methionine metabolism	K00789 (K00558,K17398,K17399) K01251 (K01697,K10150)	0.5	FALSE	K00789,K00558	617394,502999,477776,223797
1804552	DB_MAG_00116	M00035	Methionine degradation	Pathway modules	Amino acid metabolism	Cysteine and methionine metabolism	K00789 (K00558,K17398,K17399) K01251 (K01697,K10150)	0.5	FALSE	K00558,K00789	435104,242054
628639	DB_MAG_00118	M00035	Methionine degradation	Pathway modules	Amino acid metabolism	Cysteine and methionine metabolism	K00789 (K00558,K17398,K17399) K01251 (K01697,K10150)	0.25	FALSE	K00558	81093
4085138	DB_MAG_00120	M00035	Methionine degradation	Pathway modules	Amino acid metabolism	Cysteine and methionine metabolism	K00789 (K00558,K17398,K17399) K01251 (K01697,K10150)	0.25	FALSE	K00789	541658
1568521	DB_MAG_00121	M00035	Methionine degradation	Pathway modules	Amino acid metabolism	Cysteine and methionine metabolism	K00789 (K00558,K17398,K17399) K01251 (K01697,K10150)	0.25	FALSE	K00789	332889
9455991	DB_MAG_00122	M00035	Methionine degradation	Pathway modules	Amino acid metabolism	Cysteine and methionine metabolism	K00789 (K00558,K17398,K17399) K01251 (K01697,K10150)	0.25	FALSE	K00789	145122
8890180	DB_MAG_00126	M00035	Methionine degradation	Pathway modules	Amino acid metabolism	Cysteine and methionine metabolism	K00789 (K00558,K17398,K17399) K01251 (K01697,K10150)	0.25	FALSE	K00789	193516
9061572	DB_MAG_00130	M00035	Methionine degradation	Pathway modules	Amino acid metabolism	Cysteine and methionine metabolism	K00789 (K00558,K17398,K17399) K01251 (K01697,K10150)	0.25	FALSE	K00789	243123
9261125	DB_MAG_00137	M00035	Methionine degradation	Pathway modules	Amino acid metabolism	Cysteine and methionine metabolism	K00789 (K00558,K17398,K17399) K01251 (K01697,K10150)	0.5	FALSE	K00558,K00789	263639,158220
3723806	DB_MAG_00143	M00035	Methionine degradation	Pathway modules	Amino acid metabolism	Cysteine and methionine metabolism	K00789 (K00558,K17398,K17399) K01251 (K01697,K10150)	0.5	FALSE	K00558,K00789	512077,377472,311576
12527680	DB_MAG_00145	M00035	Methionine degradation	Pathway modules	Amino acid metabolism	Cysteine and methionine metabolism	K00789 (K00558,K17398,K17399) K01251 (K01697,K10150)	0.25	FALSE	K00789	582284
7315654	DB_MAG_00147	M00035	Methionine degradation	Pathway modules	Amino acid metabolism	Cysteine and methionine metabolism	K00789 (K00558,K17398,K17399) K01251 (K01697,K10150)	0.25	FALSE	K00789	193197
12370811	DB_MAG_00151	M00035	Methionine degradation	Pathway modules	Amino acid metabolism	Cysteine and methionine metabolism	K00789 (K00558,K17398,K17399) K01251 (K01697,K10150)	0.75	TRUE	K00789,K00558,K01251	350771,80235,72054
3382069	DB_MAG_00155	M00035	Methionine degradation	Pathway modules	Amino acid metabolism	Cysteine and methionine metabolism	K00789 (K00558,K17398,K17399) K01251 (K01697,K10150)	0.25	FALSE	K00789	326103
3204828	DB_MAG_00157	M00035	Methionine degradation	Pathway modules	Amino acid metabolism	Cysteine and methionine metabolism	K00789 (K00558,K17398,K17399) K01251 (K01697,K10150)	0.5	FALSE	K00558,K00789	383997,361094
9548902	DB_MAG_00161	M00035	Methionine degradation	Pathway modules	Amino acid metabolism	Cysteine and methionine metabolism	K00789 (K00558,K17398,K17399) K01251 (K01697,K10150)	0.25	FALSE	K00789	491725
2592548	DB_MAG_00162	M00035	Methionine degradation	Pathway modules	Amino acid metabolism	Cysteine and methionine metabolism	K00789 (K00558,K17398,K17399) K01251 (K01697,K10150)	0.5	FALSE	K00558,K00789	395772,395771,513864,559836,452736
12081865	DB_MAG_00178	M00035	Methionine degradation	Pathway modules	Amino acid metabolism	Cysteine and methionine metabolism	K00789 (K00558,K17398,K17399) K01251 (K01697,K10150)	0.5	FALSE	K00558,K00789	622367,108725
394927	DB_MAG_00002	M00036	Leucine degradation, leucine => acetoacetate + acetyl-CoA	Pathway modules	Amino acid metabolism	Branched-chain amino acid metabolism	K00826 ((K00166+K00167,K11381)+K09699+K00382) (K00253,K00249) (K01968+K01969) (K05607,K13766) K01640	0.333333	FALSE	K00826,K00249	1909,140111,90908
3629466	DB_MAG_00007	M00036	Leucine degradation, leucine => acetoacetate + acetyl-CoA	Pathway modules	Amino acid metabolism	Branched-chain amino acid metabolism	K00826 ((K00166+K00167,K11381)+K09699+K00382) (K00253,K00249) (K01968+K01969) (K05607,K13766) K01640	0.166667	FALSE	K00249	174159
3148878	DB_MAG_00022	M00036	Leucine degradation, leucine => acetoacetate + acetyl-CoA	Pathway modules	Amino acid metabolism	Branched-chain amino acid metabolism	K00826 ((K00166+K00167,K11381)+K09699+K00382) (K00253,K00249) (K01968+K01969) (K05607,K13766) K01640	0.166667	FALSE	K00826	438856,145385
6670222	DB_MAG_00051	M00036	Leucine degradation, leucine => acetoacetate + acetyl-CoA	Pathway modules	Amino acid metabolism	Branched-chain amino acid metabolism	K00826 ((K00166+K00167,K11381)+K09699+K00382) (K00253,K00249) (K01968+K01969) (K05607,K13766) K01640	0.388889	FALSE	K00249,K00382,K00826	285967,172787,133422
6576679	DB_MAG_00055	M00036	Leucine degradation, leucine => acetoacetate + acetyl-CoA	Pathway modules	Amino acid metabolism	Branched-chain amino acid metabolism	K00826 ((K00166+K00167,K11381)+K09699+K00382) (K00253,K00249) (K01968+K01969) (K05607,K13766) K01640	0.277778	FALSE	K00382,K00826,K11381	175859,87920,40085,175856
11196906	DB_MAG_00057	M00036	Leucine degradation, leucine => acetoacetate + acetyl-CoA	Pathway modules	Amino acid metabolism	Branched-chain amino acid metabolism	K00826 ((K00166+K00167,K11381)+K09699+K00382) (K00253,K00249) (K01968+K01969) (K05607,K13766) K01640	0.166667	FALSE	K00826	274660
12607343	DB_MAG_00061	M00036	Leucine degradation, leucine => acetoacetate + acetyl-CoA	Pathway modules	Amino acid metabolism	Branched-chain amino acid metabolism	K00826 ((K00166+K00167,K11381)+K09699+K00382) (K00253,K00249) (K01968+K01969) (K05607,K13766) K01640	0.166667	FALSE	K00826	566642
13927715	DB_MAG_00062	M00036	Leucine degradation, leucine => acetoacetate + acetyl-CoA	Pathway modules	Amino acid metabolism	Branched-chain amino acid metabolism	K00826 ((K00166+K00167,K11381)+K09699+K00382) (K00253,K00249) (K01968+K01969) (K05607,K13766) K01640	0.166667	FALSE	K00826	72259
2818579	DB_MAG_00080	M00036	Leucine degradation, leucine => acetoacetate + acetyl-CoA	Pathway modules	Amino acid metabolism	Branched-chain amino acid metabolism	K00826 ((K00166+K00167,K11381)+K09699+K00382) (K00253,K00249) (K01968+K01969) (K05607,K13766) K01640	0.166667	FALSE	K00826	455148
4583284	DB_MAG_00093	M00036	Leucine degradation, leucine => acetoacetate + acetyl-CoA	Pathway modules	Amino acid metabolism	Branched-chain amino acid metabolism	K00826 ((K00166+K00167,K11381)+K09699+K00382) (K00253,K00249) (K01968+K01969) (K05607,K13766) K01640	0.277778	FALSE	K00826,K00382,K11381	609050,416733,416732
10473936	DB_MAG_00101	M00036	Leucine degradation, leucine => acetoacetate + acetyl-CoA	Pathway modules	Amino acid metabolism	Branched-chain amino acid metabolism	K00826 ((K00166+K00167,K11381)+K09699+K00382) (K00253,K00249) (K01968+K01969) (K05607,K13766) K01640	0.388889	FALSE	K00249,K00382,K00826	420934,389282,316171,82690
1884865	DB_MAG_00110	M00036	Leucine degradation, leucine => acetoacetate + acetyl-CoA	Pathway modules	Amino acid metabolism	Branched-chain amino acid metabolism	K00826 ((K00166+K00167,K11381)+K09699+K00382) (K00253,K00249) (K01968+K01969) (K05607,K13766) K01640	0.166667	FALSE	K00826	228868
1804556	DB_MAG_00116	M00036	Leucine degradation, leucine => acetoacetate + acetyl-CoA	Pathway modules	Amino acid metabolism	Branched-chain amino acid metabolism	K00826 ((K00166+K00167,K11381)+K09699+K00382) (K00253,K00249) (K01968+K01969) (K05607,K13766) K01640	0.166667	FALSE	K00826	489146
4085144	DB_MAG_00120	M00036	Leucine degradation, leucine => acetoacetate + acetyl-CoA	Pathway modules	Amino acid metabolism	Branched-chain amino acid metabolism	K00826 ((K00166+K00167,K11381)+K09699+K00382) (K00253,K00249) (K01968+K01969) (K05607,K13766) K01640	0.222222	FALSE	K00382,K00826	406086,378850
1568527	DB_MAG_00121	M00036	Leucine degradation, leucine => acetoacetate + acetyl-CoA	Pathway modules	Amino acid metabolism	Branched-chain amino acid metabolism	K00826 ((K00166+K00167,K11381)+K09699+K00382) (K00253,K00249) (K01968+K01969) (K05607,K13766) K01640	0.166667	FALSE	K00826	40826
8890186	DB_MAG_00126	M00036	Leucine degradation, leucine => acetoacetate + acetyl-CoA	Pathway modules	Amino acid metabolism	Branched-chain amino acid metabolism	K00826 ((K00166+K00167,K11381)+K09699+K00382) (K00253,K00249) (K01968+K01969) (K05607,K13766) K01640	0.166667	FALSE	K00826	389530
9261131	DB_MAG_00137	M00036	Leucine degradation, leucine => acetoacetate + acetyl-CoA	Pathway modules	Amino acid metabolism	Branched-chain amino acid metabolism	K00826 ((K00166+K00167,K11381)+K09699+K00382) (K00253,K00249) (K01968+K01969) (K05607,K13766) K01640	0.166667	FALSE	K00826	571802
3723812	DB_MAG_00143	M00036	Leucine degradation, leucine => acetoacetate + acetyl-CoA	Pathway modules	Amino acid metabolism	Branched-chain amino acid metabolism	K00826 ((K00166+K00167,K11381)+K09699+K00382) (K00253,K00249) (K01968+K01969) (K05607,K13766) K01640	0.166667	FALSE	K00826	177060
12527686	DB_MAG_00145	M00036	Leucine degradation, leucine => acetoacetate + acetyl-CoA	Pathway modules	Amino acid metabolism	Branched-chain amino acid metabolism	K00826 ((K00166+K00167,K11381)+K09699+K00382) (K00253,K00249) (K01968+K01969) (K05607,K13766) K01640	0.166667	FALSE	K00826	337752
7315660	DB_MAG_00147	M00036	Leucine degradation, leucine => acetoacetate + acetyl-CoA	Pathway modules	Amino acid metabolism	Branched-chain amino acid metabolism	K00826 ((K00166+K00167,K11381)+K09699+K00382) (K00253,K00249) (K01968+K01969) (K05607,K13766) K01640	0.333333	FALSE	K00249,K00826	476033,190455
12370817	DB_MAG_00151	M00036	Leucine degradation, leucine => acetoacetate + acetyl-CoA	Pathway modules	Amino acid metabolism	Branched-chain amino acid metabolism	K00826 ((K00166+K00167,K11381)+K09699+K00382) (K00253,K00249) (K01968+K01969) (K05607,K13766) K01640	0.277778	FALSE	K00826,K00382,K11381	259457,56254,60424,56257
3382075	DB_MAG_00155	M00036	Leucine degradation, leucine => acetoacetate + acetyl-CoA	Pathway modules	Amino acid metabolism	Branched-chain amino acid metabolism	K00826 ((K00166+K00167,K11381)+K09699+K00382) (K00253,K00249) (K01968+K01969) (K05607,K13766) K01640	0.333333	FALSE	K00826,K00249	277030,390526
9548908	DB_MAG_00161	M00036	Leucine degradation, leucine => acetoacetate + acetyl-CoA	Pathway modules	Amino acid metabolism	Branched-chain amino acid metabolism	K00826 ((K00166+K00167,K11381)+K09699+K00382) (K00253,K00249) (K01968+K01969) (K05607,K13766) K01640	0.222222	FALSE	K00382,K00826	289239,112816
2592553	DB_MAG_00162	M00036	Leucine degradation, leucine => acetoacetate + acetyl-CoA	Pathway modules	Amino acid metabolism	Branched-chain amino acid metabolism	K00826 ((K00166+K00167,K11381)+K09699+K00382) (K00253,K00249) (K01968+K01969) (K05607,K13766) K01640	0.166667	FALSE	K00826	388667
12081871	DB_MAG_00178	M00036	Leucine degradation, leucine => acetoacetate + acetyl-CoA	Pathway modules	Amino acid metabolism	Branched-chain amino acid metabolism	K00826 ((K00166+K00167,K11381)+K09699+K00382) (K00253,K00249) (K01968+K01969) (K05607,K13766) K01640	0.222222	FALSE	K00826,K00382	518649,108744
394945	DB_MAG_00002	M00038	Tryptophan metabolism, tryptophan => kynurenine => 2-aminomuconate	Pathway modules	Amino acid metabolism	Aromatic amino acid metabolism	(K00453,K00463) (K01432,K14263,K07130) K00486 K01556 K00452 K03392 (K10217,K23234)	0.142857	FALSE	K07130	61803
10473954	DB_MAG_00101	M00038	Tryptophan metabolism, tryptophan => kynurenine => 2-aminomuconate	Pathway modules	Amino acid metabolism	Aromatic amino acid metabolism	(K00453,K00463) (K01432,K14263,K07130) K00486 K01556 K00452 K03392 (K10217,K23234)	0.142857	FALSE	K07130	82735
9261148	DB_MAG_00137	M00038	Tryptophan metabolism, tryptophan => kynurenine => 2-aminomuconate	Pathway modules	Amino acid metabolism	Aromatic amino acid metabolism	(K00453,K00463) (K01432,K14263,K07130) K00486 K01556 K00452 K03392 (K10217,K23234)	0.142857	FALSE	K07130	210055
4495635	DB_MAG_00017	M00039	Monolignol biosynthesis, phenylalanine/tyrosine => monolignol	Pathway modules	Biosynthesis of other secondary metabolites	Biosynthesis of phytochemical compounds	(K10775,K13064) K00487 K01904 K13065 K09754 K00588 K09753 K09755 K13066 (K00083,K22395)	0.1	FALSE	K00588	280617
6670273	DB_MAG_00051	M00039	Monolignol biosynthesis, phenylalanine/tyrosine => monolignol	Pathway modules	Biosynthesis of other secondary metabolites	Biosynthesis of phytochemical compounds	(K10775,K13064) K00487 K01904 K13065 K09754 K00588 K09753 K09755 K13066 (K00083,K22395)	0.1	FALSE	K00588	59735
6576756	DB_MAG_00055	M00039	Monolignol biosynthesis, phenylalanine/tyrosine => monolignol	Pathway modules	Biosynthesis of other secondary metabolites	Biosynthesis of phytochemical compounds	(K10775,K13064) K00487 K01904 K13065 K09754 K00588 K09753 K09755 K13066 (K00083,K22395)	0.1	FALSE	K00588	181468
13927775	DB_MAG_00062	M00039	Monolignol biosynthesis, phenylalanine/tyrosine => monolignol	Pathway modules	Biosynthesis of other secondary metabolites	Biosynthesis of phytochemical compounds	(K10775,K13064) K00487 K01904 K13065 K09754 K00588 K09753 K09755 K13066 (K00083,K22395)	0.1	FALSE	K00588	343870
13274299	DB_MAG_00073	M00039	Monolignol biosynthesis, phenylalanine/tyrosine => monolignol	Pathway modules	Biosynthesis of other secondary metabolites	Biosynthesis of phytochemical compounds	(K10775,K13064) K00487 K01904 K13065 K09754 K00588 K09753 K09755 K13066 (K00083,K22395)	0.1	FALSE	K00588	340635
2818641	DB_MAG_00080	M00039	Monolignol biosynthesis, phenylalanine/tyrosine => monolignol	Pathway modules	Biosynthesis of other secondary metabolites	Biosynthesis of phytochemical compounds	(K10775,K13064) K00487 K01904 K13065 K09754 K00588 K09753 K09755 K13066 (K00083,K22395)	0.1	FALSE	K00588	128419
4437188	DB_MAG_00082	M00039	Monolignol biosynthesis, phenylalanine/tyrosine => monolignol	Pathway modules	Biosynthesis of other secondary metabolites	Biosynthesis of phytochemical compounds	(K10775,K13064) K00487 K01904 K13065 K09754 K00588 K09753 K09755 K13066 (K00083,K22395)	0.1	FALSE	K00588	253145
13658293	DB_MAG_00099	M00039	Monolignol biosynthesis, phenylalanine/tyrosine => monolignol	Pathway modules	Biosynthesis of other secondary metabolites	Biosynthesis of phytochemical compounds	(K10775,K13064) K00487 K01904 K13065 K09754 K00588 K09753 K09755 K13066 (K00083,K22395)	0.1	FALSE	K00588	95322
5721503	DB_MAG_00106	M00039	Monolignol biosynthesis, phenylalanine/tyrosine => monolignol	Pathway modules	Biosynthesis of other secondary metabolites	Biosynthesis of phytochemical compounds	(K10775,K13064) K00487 K01904 K13065 K09754 K00588 K09753 K09755 K13066 (K00083,K22395)	0.1	FALSE	K00588	216461
1884929	DB_MAG_00110	M00039	Monolignol biosynthesis, phenylalanine/tyrosine => monolignol	Pathway modules	Biosynthesis of other secondary metabolites	Biosynthesis of phytochemical compounds	(K10775,K13064) K00487 K01904 K13065 K09754 K00588 K09753 K09755 K13066 (K00083,K22395)	0.1	FALSE	K00588	390626
628647	DB_MAG_00118	M00039	Monolignol biosynthesis, phenylalanine/tyrosine => monolignol	Pathway modules	Biosynthesis of other secondary metabolites	Biosynthesis of phytochemical compounds	(K10775,K13064) K00487 K01904 K13065 K09754 K00588 K09753 K09755 K13066 (K00083,K22395)	0.1	FALSE	K00588	534427
4085204	DB_MAG_00120	M00039	Monolignol biosynthesis, phenylalanine/tyrosine => monolignol	Pathway modules	Biosynthesis of other secondary metabolites	Biosynthesis of phytochemical compounds	(K10775,K13064) K00487 K01904 K13065 K09754 K00588 K09753 K09755 K13066 (K00083,K22395)	0.1	FALSE	K00588	278374
1568581	DB_MAG_00121	M00039	Monolignol biosynthesis, phenylalanine/tyrosine => monolignol	Pathway modules	Biosynthesis of other secondary metabolites	Biosynthesis of phytochemical compounds	(K10775,K13064) K00487 K01904 K13065 K09754 K00588 K09753 K09755 K13066 (K00083,K22395)	0.1	FALSE	K00588	13449
9456007	DB_MAG_00122	M00039	Monolignol biosynthesis, phenylalanine/tyrosine => monolignol	Pathway modules	Biosynthesis of other secondary metabolites	Biosynthesis of phytochemical compounds	(K10775,K13064) K00487 K01904 K13065 K09754 K00588 K09753 K09755 K13066 (K00083,K22395)	0.1	FALSE	K00588	468559
8890250	DB_MAG_00126	M00039	Monolignol biosynthesis, phenylalanine/tyrosine => monolignol	Pathway modules	Biosynthesis of other secondary metabolites	Biosynthesis of phytochemical compounds	(K10775,K13064) K00487 K01904 K13065 K09754 K00588 K09753 K09755 K13066 (K00083,K22395)	0.1	FALSE	K00588	4800
9261182	DB_MAG_00137	M00039	Monolignol biosynthesis, phenylalanine/tyrosine => monolignol	Pathway modules	Biosynthesis of other secondary metabolites	Biosynthesis of phytochemical compounds	(K10775,K13064) K00487 K01904 K13065 K09754 K00588 K09753 K09755 K13066 (K00083,K22395)	0.1	FALSE	K00588	94103
3723875	DB_MAG_00143	M00039	Monolignol biosynthesis, phenylalanine/tyrosine => monolignol	Pathway modules	Biosynthesis of other secondary metabolites	Biosynthesis of phytochemical compounds	(K10775,K13064) K00487 K01904 K13065 K09754 K00588 K09753 K09755 K13066 (K00083,K22395)	0.1	FALSE	K00588	140510
12527737	DB_MAG_00145	M00039	Monolignol biosynthesis, phenylalanine/tyrosine => monolignol	Pathway modules	Biosynthesis of other secondary metabolites	Biosynthesis of phytochemical compounds	(K10775,K13064) K00487 K01904 K13065 K09754 K00588 K09753 K09755 K13066 (K00083,K22395)	0.1	FALSE	K00588	354706
7315718	DB_MAG_00147	M00039	Monolignol biosynthesis, phenylalanine/tyrosine => monolignol	Pathway modules	Biosynthesis of other secondary metabolites	Biosynthesis of phytochemical compounds	(K10775,K13064) K00487 K01904 K13065 K09754 K00588 K09753 K09755 K13066 (K00083,K22395)	0.1	FALSE	K00588	215759
12370894	DB_MAG_00151	M00039	Monolignol biosynthesis, phenylalanine/tyrosine => monolignol	Pathway modules	Biosynthesis of other secondary metabolites	Biosynthesis of phytochemical compounds	(K10775,K13064) K00487 K01904 K13065 K09754 K00588 K09753 K09755 K13066 (K00083,K22395)	0.1	FALSE	K00588	186966
3204843	DB_MAG_00157	M00039	Monolignol biosynthesis, phenylalanine/tyrosine => monolignol	Pathway modules	Biosynthesis of other secondary metabolites	Biosynthesis of phytochemical compounds	(K10775,K13064) K00487 K01904 K13065 K09754 K00588 K09753 K09755 K13066 (K00083,K22395)	0.1	FALSE	K00588	268014
9548968	DB_MAG_00161	M00039	Monolignol biosynthesis, phenylalanine/tyrosine => monolignol	Pathway modules	Biosynthesis of other secondary metabolites	Biosynthesis of phytochemical compounds	(K10775,K13064) K00487 K01904 K13065 K09754 K00588 K09753 K09755 K13066 (K00083,K22395)	0.1	FALSE	K00588	386277
2592606	DB_MAG_00162	M00039	Monolignol biosynthesis, phenylalanine/tyrosine => monolignol	Pathway modules	Biosynthesis of other secondary metabolites	Biosynthesis of phytochemical compounds	(K10775,K13064) K00487 K01904 K13065 K09754 K00588 K09753 K09755 K13066 (K00083,K22395)	0.1	FALSE	K00588	511260
11957956	DB_MAG_00176	M00039	Monolignol biosynthesis, phenylalanine/tyrosine => monolignol	Pathway modules	Biosynthesis of other secondary metabolites	Biosynthesis of phytochemical compounds	(K10775,K13064) K00487 K01904 K13065 K09754 K00588 K09753 K09755 K13066 (K00083,K22395)	0.1	FALSE	K00588	374108
12081946	DB_MAG_00178	M00039	Monolignol biosynthesis, phenylalanine/tyrosine => monolignol	Pathway modules	Biosynthesis of other secondary metabolites	Biosynthesis of phytochemical compounds	(K10775,K13064) K00487 K01904 K13065 K09754 K00588 K09753 K09755 K13066 (K00083,K22395)	0.1	FALSE	K00588	285843
394944	DB_MAG_00002	M00040	Tyrosine biosynthesis, chorismate => arogenate => tyrosine	Pathway modules	Amino acid metabolism	Aromatic amino acid metabolism	(K01850,K04092,K14170) (K00832,K15849) (K00220,K24018,K15227)	0.333333	FALSE	K14170	87583
3629484	DB_MAG_00007	M00040	Tyrosine biosynthesis, chorismate => arogenate => tyrosine	Pathway modules	Amino acid metabolism	Aromatic amino acid metabolism	(K01850,K04092,K14170) (K00832,K15849) (K00220,K24018,K15227)	0.333333	FALSE	K14170	78168
3148893	DB_MAG_00022	M00040	Tyrosine biosynthesis, chorismate => arogenate => tyrosine	Pathway modules	Amino acid metabolism	Aromatic amino acid metabolism	(K01850,K04092,K14170) (K00832,K15849) (K00220,K24018,K15227)	0.333333	FALSE	K14170	351301
6670238	DB_MAG_00051	M00040	Tyrosine biosynthesis, chorismate => arogenate => tyrosine	Pathway modules	Amino acid metabolism	Aromatic amino acid metabolism	(K01850,K04092,K14170) (K00832,K15849) (K00220,K24018,K15227)	0.333333	FALSE	K14170	59747
13927732	DB_MAG_00062	M00040	Tyrosine biosynthesis, chorismate => arogenate => tyrosine	Pathway modules	Amino acid metabolism	Aromatic amino acid metabolism	(K01850,K04092,K14170) (K00832,K15849) (K00220,K24018,K15227)	0.333333	FALSE	K14170	454342
2818597	DB_MAG_00080	M00040	Tyrosine biosynthesis, chorismate => arogenate => tyrosine	Pathway modules	Amino acid metabolism	Aromatic amino acid metabolism	(K01850,K04092,K14170) (K00832,K15849) (K00220,K24018,K15227)	0.333333	FALSE	K14170	255920
10473953	DB_MAG_00101	M00040	Tyrosine biosynthesis, chorismate => arogenate => tyrosine	Pathway modules	Amino acid metabolism	Aromatic amino acid metabolism	(K01850,K04092,K14170) (K00832,K15849) (K00220,K24018,K15227)	0.333333	FALSE	K14170	316183
1884883	DB_MAG_00110	M00040	Tyrosine biosynthesis, chorismate => arogenate => tyrosine	Pathway modules	Amino acid metabolism	Aromatic amino acid metabolism	(K01850,K04092,K14170) (K00832,K15849) (K00220,K24018,K15227)	0.333333	FALSE	K14170	329977
1804570	DB_MAG_00116	M00040	Tyrosine biosynthesis, chorismate => arogenate => tyrosine	Pathway modules	Amino acid metabolism	Aromatic amino acid metabolism	(K01850,K04092,K14170) (K00832,K15849) (K00220,K24018,K15227)	0.333333	FALSE	K14170	402652
1568543	DB_MAG_00121	M00040	Tyrosine biosynthesis, chorismate => arogenate => tyrosine	Pathway modules	Amino acid metabolism	Aromatic amino acid metabolism	(K01850,K04092,K14170) (K00832,K15849) (K00220,K24018,K15227)	0.333333	FALSE	K14170	164439
8890203	DB_MAG_00126	M00040	Tyrosine biosynthesis, chorismate => arogenate => tyrosine	Pathway modules	Amino acid metabolism	Aromatic amino acid metabolism	(K01850,K04092,K14170) (K00832,K15849) (K00220,K24018,K15227)	0.333333	FALSE	K14170	267926
9261147	DB_MAG_00137	M00040	Tyrosine biosynthesis, chorismate => arogenate => tyrosine	Pathway modules	Amino acid metabolism	Aromatic amino acid metabolism	(K01850,K04092,K14170) (K00832,K15849) (K00220,K24018,K15227)	0.333333	FALSE	K14170	167610
3723829	DB_MAG_00143	M00040	Tyrosine biosynthesis, chorismate => arogenate => tyrosine	Pathway modules	Amino acid metabolism	Aromatic amino acid metabolism	(K01850,K04092,K14170) (K00832,K15849) (K00220,K24018,K15227)	0.333333	FALSE	K14170	172182
7315677	DB_MAG_00147	M00040	Tyrosine biosynthesis, chorismate => arogenate => tyrosine	Pathway modules	Amino acid metabolism	Aromatic amino acid metabolism	(K01850,K04092,K14170) (K00832,K15849) (K00220,K24018,K15227)	0.333333	FALSE	K14170	286228
9548925	DB_MAG_00161	M00040	Tyrosine biosynthesis, chorismate => arogenate => tyrosine	Pathway modules	Amino acid metabolism	Aromatic amino acid metabolism	(K01850,K04092,K14170) (K00832,K15849) (K00220,K24018,K15227)	0.333333	FALSE	K14170	485727
2592569	DB_MAG_00162	M00040	Tyrosine biosynthesis, chorismate => arogenate => tyrosine	Pathway modules	Amino acid metabolism	Aromatic amino acid metabolism	(K01850,K04092,K14170) (K00832,K15849) (K00220,K24018,K15227)	0.333333	FALSE	K14170	585355
11957922	DB_MAG_00176	M00040	Tyrosine biosynthesis, chorismate => arogenate => tyrosine	Pathway modules	Amino acid metabolism	Aromatic amino acid metabolism	(K01850,K04092,K14170) (K00832,K15849) (K00220,K24018,K15227)	0.333333	FALSE	K14170	640698
6576693	DB_MAG_00055	M00045	Histidine degradation, histidine => N-formiminoglutamate => glutamate	Pathway modules	Amino acid metabolism	Histidine metabolism	K01745 K01712 K01468 (K01479,K00603,K13990,(K05603 K01458))	1	TRUE	K01712,K00603,K01468,K01745	446608,446609,446610,446612
11196914	DB_MAG_00057	M00045	Histidine degradation, histidine => N-formiminoglutamate => glutamate	Pathway modules	Amino acid metabolism	Histidine metabolism	K01745 K01712 K01468 (K01479,K00603,K13990,(K05603 K01458))	1	TRUE	K01712,K00603,K01468,K01745	273676,273674,273675,273677
12370832	DB_MAG_00151	M00045	Histidine degradation, histidine => N-formiminoglutamate => glutamate	Pathway modules	Amino acid metabolism	Histidine metabolism	K01745 K01712 K01468 (K01479,K00603,K13990,(K05603 K01458))	1	TRUE	K01712,K00603,K01468,K01745	240622,240621,240620,240618
12081884	DB_MAG_00178	M00045	Histidine degradation, histidine => N-formiminoglutamate => glutamate	Pathway modules	Amino acid metabolism	Histidine metabolism	K01745 K01712 K01468 (K01479,K00603,K13990,(K05603 K01458))	1	TRUE	K01712,K00603,K01468,K01745	455362,297275,297274,297272
394913	DB_MAG_00002	M00046	Pyrimidine degradation, uracil => beta-alanine, thymine => 3-aminoisobutanoate	Pathway modules	Nucleotide metabolism	Pyrimidine metabolism	(K00207,K17722+K17723) K01464 (K01431,K06016)	0.333333	FALSE	K01464	8365
10473922	DB_MAG_00101	M00046	Pyrimidine degradation, uracil => beta-alanine, thymine => 3-aminoisobutanoate	Pathway modules	Nucleotide metabolism	Pyrimidine metabolism	(K00207,K17722+K17723) K01464 (K01431,K06016)	0.333333	FALSE	K01464	77103
9261117	DB_MAG_00137	M00046	Pyrimidine degradation, uracil => beta-alanine, thymine => 3-aminoisobutanoate	Pathway modules	Nucleotide metabolism	Pyrimidine metabolism	(K00207,K17722+K17723) K01464 (K01431,K06016)	0.333333	FALSE	K01464	364631
12370803	DB_MAG_00151	M00046	Pyrimidine degradation, uracil => beta-alanine, thymine => 3-aminoisobutanoate	Pathway modules	Nucleotide metabolism	Pyrimidine metabolism	(K00207,K17722+K17723) K01464 (K01431,K06016)	0.166667	FALSE	K17723	23769
9548894	DB_MAG_00161	M00046	Pyrimidine degradation, uracil => beta-alanine, thymine => 3-aminoisobutanoate	Pathway modules	Nucleotide metabolism	Pyrimidine metabolism	(K00207,K17722+K17723) K01464 (K01431,K06016)	0.333333	FALSE	K06016	256754
11957894	DB_MAG_00176	M00046	Pyrimidine degradation, uracil => beta-alanine, thymine => 3-aminoisobutanoate	Pathway modules	Nucleotide metabolism	Pyrimidine metabolism	(K00207,K17722+K17723) K01464 (K01431,K06016)	0.333333	FALSE	K01464	627922
394907	DB_MAG_00002	M00048	Inosine monophosphate biosynthesis, PRPP + glutamine => IMP	Pathway modules	Nucleotide metabolism	Purine metabolism	K00764 (K01945,K11787,K11788,K13713) (K00601,K11175,K08289,K11787,K01492) (K01952,(K23269+K23264+K23265),(K23270+K23265)) (K01933,K11787,K11788 (K01587,K11808,K01589 K01588)) (K01923,K01587,K13713) K01756 (K00602,(K01492,K06863 K11176))	1	TRUE	K01952,K01588,K01945,K11175,K01923,K01933,K00764,K00602,K01756	74663,1978,1972,1974,1977,1975,1976,1973,8380
3629447	DB_MAG_00007	M00048	Inosine monophosphate biosynthesis, PRPP + glutamine => IMP	Pathway modules	Nucleotide metabolism	Purine metabolism	K00764 (K01945,K11787,K11788,K13713) (K00601,K11175,K08289,K11787,K01492) (K01952,(K23269+K23264+K23265),(K23270+K23265)) (K01933,K11787,K11788 (K01587,K11808,K01589 K01588)) (K01923,K01587,K13713) K01756 (K00602,(K01492,K06863 K11176))	1	TRUE	K01588,K01945,K11175,K01933,K00764,K00602,K01952,K01923,K01756	225993,225998,225996,225995,225994,225997,19232,187551,174157,17353
3148859	DB_MAG_00022	M00048	Inosine monophosphate biosynthesis, PRPP + glutamine => IMP	Pathway modules	Nucleotide metabolism	Purine metabolism	K00764 (K01945,K11787,K11788,K13713) (K00601,K11175,K08289,K11787,K01492) (K01952,(K23269+K23264+K23265),(K23270+K23265)) (K01933,K11787,K11788 (K01587,K11808,K01589 K01588)) (K01923,K01587,K13713) K01756 (K00602,(K01492,K06863 K11176))	1	TRUE	K01952,K01588,K01945,K11175,K01923,K01933,K00764,K00602,K01756	18630,18624,18629,18627,18625,18626,18744,145408,18628,18631
6670203	DB_MAG_00051	M00048	Inosine monophosphate biosynthesis, PRPP + glutamine => IMP	Pathway modules	Nucleotide metabolism	Purine metabolism	K00764 (K01945,K11787,K11788,K13713) (K00601,K11175,K08289,K11787,K01492) (K01952,(K23269+K23264+K23265),(K23270+K23265)) (K01933,K11787,K11788 (K01587,K11808,K01589 K01588)) (K01923,K01587,K13713) K01756 (K00602,(K01492,K06863 K11176))	1	TRUE	K01923,K11176,K00764,K00602,K01756,K01952,K01588,K01945,K11175,K01933	603325,489000,450900,488999,200692,200693,135223,100535,100538,100537,100536
6576660	DB_MAG_00055	M00048	Inosine monophosphate biosynthesis, PRPP + glutamine => IMP	Pathway modules	Nucleotide metabolism	Purine metabolism	K00764 (K01945,K11787,K11788,K13713) (K00601,K11175,K08289,K11787,K01492) (K01952,(K23269+K23264+K23265),(K23270+K23265)) (K01933,K11787,K11788 (K01587,K11808,K01589 K01588)) (K01923,K01587,K13713) K01756 (K00602,(K01492,K06863 K11176))	1	TRUE	K00764,K01952,K11175,K00602,K01588,K01945,K01923,K01933,K08289,K01756	405211,236326,237405,206082,95368,87955,156573,174818,165558,67522,61110,61151
11196889	DB_MAG_00057	M00048	Inosine monophosphate biosynthesis, PRPP + glutamine => IMP	Pathway modules	Nucleotide metabolism	Purine metabolism	K00764 (K01945,K11787,K11788,K13713) (K00601,K11175,K08289,K11787,K01492) (K01952,(K23269+K23264+K23265),(K23270+K23265)) (K01933,K11787,K11788 (K01587,K11808,K01589 K01588)) (K01923,K01587,K13713) K01756 (K00602,(K01492,K06863 K11176))	1	TRUE	K01952,K01588,K11176,K01945,K11175,K01923,K01933,K00764,K00602,K01756	41961,41950,41956,41960,41955,41951,41954,41953,41952,41959,41958
12607324	DB_MAG_00061	M00048	Inosine monophosphate biosynthesis, PRPP + glutamine => IMP	Pathway modules	Nucleotide metabolism	Purine metabolism	K00764 (K01945,K11787,K11788,K13713) (K00601,K11175,K08289,K11787,K01492) (K01952,(K23269+K23264+K23265),(K23270+K23265)) (K01933,K11787,K11788 (K01587,K11808,K01589 K01588)) (K01923,K01587,K13713) K01756 (K00602,(K01492,K06863 K11176))	0.875	TRUE	K01945,K00602,K01756,K01588,K11176,K11175,K01923,K01933,K00764	628443,628442,594326,535797,535793,535796,535794,535795
13927696	DB_MAG_00062	M00048	Inosine monophosphate biosynthesis, PRPP + glutamine => IMP	Pathway modules	Nucleotide metabolism	Purine metabolism	K00764 (K01945,K11787,K11788,K13713) (K00601,K11175,K08289,K11787,K01492) (K01952,(K23269+K23264+K23265),(K23270+K23265)) (K01933,K11787,K11788 (K01587,K11808,K01589 K01588)) (K01923,K01587,K13713) K01756 (K00602,(K01492,K06863 K11176))	0.875	TRUE	K01945,K01952,K01588,K11176,K01933,K00764,K00602,K01923,K01756	431645,227458,240851,243578,240852,227469,243579,72358,118365,118371
2818560	DB_MAG_00080	M00048	Inosine monophosphate biosynthesis, PRPP + glutamine => IMP	Pathway modules	Nucleotide metabolism	Purine metabolism	K00764 (K01945,K11787,K11788,K13713) (K00601,K11175,K08289,K11787,K01492) (K01952,(K23269+K23264+K23265),(K23270+K23265)) (K01933,K11787,K11788 (K01587,K11808,K01589 K01588)) (K01923,K01587,K13713) K01756 (K00602,(K01492,K06863 K11176))	1	TRUE	K00764,K00602,K01756,K01952,K01588,K01945,K11175,K01923,K01933	427386,409545,427387,226031,309049,309046,309047,207978,309048
4583267	DB_MAG_00093	M00048	Inosine monophosphate biosynthesis, PRPP + glutamine => IMP	Pathway modules	Nucleotide metabolism	Purine metabolism	K00764 (K01945,K11787,K11788,K13713) (K00601,K11175,K08289,K11787,K01492) (K01952,(K23269+K23264+K23265),(K23270+K23265)) (K01933,K11787,K11788 (K01587,K11808,K01589 K01588)) (K01923,K01587,K13713) K01756 (K00602,(K01492,K06863 K11176))	1	TRUE	K01952,K01588,K11176,K01945,K11175,K01923,K01933,K00764,K00602,K01756	561300,438749,438744,561301,438745,438748,438746,438747,438743,473372
10473915	DB_MAG_00101	M00048	Inosine monophosphate biosynthesis, PRPP + glutamine => IMP	Pathway modules	Nucleotide metabolism	Purine metabolism	K00764 (K01945,K11787,K11788,K13713) (K00601,K11175,K08289,K11787,K01492) (K01952,(K23269+K23264+K23265),(K23270+K23265)) (K01933,K11787,K11788 (K01587,K11808,K01589 K01588)) (K01923,K01587,K13713) K01756 (K00602,(K01492,K06863 K11176))	1	TRUE	K01756,K01952,K01588,K11176,K01945,K11175,K01923,K01933,K00764,K00602	276823,36397,36405,36400,36398,36401,36404,36402,36403,36399
1884846	DB_MAG_00110	M00048	Inosine monophosphate biosynthesis, PRPP + glutamine => IMP	Pathway modules	Nucleotide metabolism	Purine metabolism	K00764 (K01945,K11787,K11788,K13713) (K00601,K11175,K08289,K11787,K01492) (K01952,(K23269+K23264+K23265),(K23270+K23265)) (K01933,K11787,K11788 (K01587,K11808,K01589 K01588)) (K01923,K01587,K13713) K01756 (K00602,(K01492,K06863 K11176))	1	TRUE	K01756,K11176,K00602,K01952,K01588,K01945,K11175,K01923,K01933,K00764	416250,329979,329980,89366,83865,83868,83867,169726,83866,169727
1804539	DB_MAG_00116	M00048	Inosine monophosphate biosynthesis, PRPP + glutamine => IMP	Pathway modules	Nucleotide metabolism	Purine metabolism	K00764 (K01945,K11787,K11788,K13713) (K00601,K11175,K08289,K11787,K01492) (K01952,(K23269+K23264+K23265),(K23270+K23265)) (K01933,K11787,K11788 (K01587,K11808,K01589 K01588)) (K01923,K01587,K13713) K01756 (K00602,(K01492,K06863 K11176))	1	TRUE	K01945,K11175,K01923,K01933,K00764,K00602,K01756,K01952,K01588	554390,422986,399295,422985,422984,565666,399300,311698,360674
4085125	DB_MAG_00120	M00048	Inosine monophosphate biosynthesis, PRPP + glutamine => IMP	Pathway modules	Nucleotide metabolism	Purine metabolism	K00764 (K01945,K11787,K11788,K13713) (K00601,K11175,K08289,K11787,K01492) (K01952,(K23269+K23264+K23265),(K23270+K23265)) (K01933,K11787,K11788 (K01587,K11808,K01589 K01588)) (K01923,K01587,K13713) K01756 (K00602,(K01492,K06863 K11176))	1	TRUE	K01952,K01588,K01945,K01923,K00764,K00602,K08289,K11175,K01933,K01756	532407,485201,486241,534765,532408,418903,410121,386017,386989,231408,320722
1568508	DB_MAG_00121	M00048	Inosine monophosphate biosynthesis, PRPP + glutamine => IMP	Pathway modules	Nucleotide metabolism	Purine metabolism	K00764 (K01945,K11787,K11788,K13713) (K00601,K11175,K08289,K11787,K01492) (K01952,(K23269+K23264+K23265),(K23270+K23265)) (K01933,K11787,K11788 (K01587,K11808,K01589 K01588)) (K01923,K01587,K13713) K01756 (K00602,(K01492,K06863 K11176))	1	TRUE	K01756,K01952,K01588,K11176,K01945,K11175,K01923,K01933,K00764,K00602	296939,15567,15575,15570,15568,15571,15574,15572,15573,15569
9455980	DB_MAG_00122	M00048	Inosine monophosphate biosynthesis, PRPP + glutamine => IMP	Pathway modules	Nucleotide metabolism	Purine metabolism	K00764 (K01945,K11787,K11788,K13713) (K00601,K11175,K08289,K11787,K01492) (K01952,(K23269+K23264+K23265),(K23270+K23265)) (K01933,K11787,K11788 (K01587,K11808,K01589 K01588)) (K01923,K01587,K13713) K01756 (K00602,(K01492,K06863 K11176))	0.125	FALSE	K01923	279624
8890167	DB_MAG_00126	M00048	Inosine monophosphate biosynthesis, PRPP + glutamine => IMP	Pathway modules	Nucleotide metabolism	Purine metabolism	K00764 (K01945,K11787,K11788,K13713) (K00601,K11175,K08289,K11787,K01492) (K01952,(K23269+K23264+K23265),(K23270+K23265)) (K01933,K11787,K11788 (K01587,K11808,K01589 K01588)) (K01923,K01587,K13713) K01756 (K00602,(K01492,K06863 K11176))	1	TRUE	K11176,K00764,K00602,K01756,K01952,K01588,K01945,K11175,K01923,K01933	267932,241467,267933,241466,170964,47319,47322,47321,63564,47320
9261111	DB_MAG_00137	M00048	Inosine monophosphate biosynthesis, PRPP + glutamine => IMP	Pathway modules	Nucleotide metabolism	Purine metabolism	K00764 (K01945,K11787,K11788,K13713) (K00601,K11175,K08289,K11787,K01492) (K01952,(K23269+K23264+K23265),(K23270+K23265)) (K01933,K11787,K11788 (K01587,K11808,K01589 K01588)) (K01923,K01587,K13713) K01756 (K00602,(K01492,K06863 K11176))	1	TRUE	K01588,K11176,K01945,K11175,K01933,K00602,K01952,K01923,K00764,K01756	357547,251813,357550,357549,357548,251812,55044,118178,76937,56688,118177
3723793	DB_MAG_00143	M00048	Inosine monophosphate biosynthesis, PRPP + glutamine => IMP	Pathway modules	Nucleotide metabolism	Purine metabolism	K00764 (K01945,K11787,K11788,K13713) (K00601,K11175,K08289,K11787,K01492) (K01952,(K23269+K23264+K23265),(K23270+K23265)) (K01933,K11787,K11788 (K01587,K11808,K01589 K01588)) (K01923,K01587,K13713) K01756 (K00602,(K01492,K06863 K11176))	1	TRUE	K01952,K11176,K01923,K00764,K00602,K01756,K01588,K01945,K11175,K01933	374385,252553,320606,320607,252554,320608,177033,177036,177035,177034
12527667	DB_MAG_00145	M00048	Inosine monophosphate biosynthesis, PRPP + glutamine => IMP	Pathway modules	Nucleotide metabolism	Purine metabolism	K00764 (K01945,K11787,K11788,K13713) (K00601,K11175,K08289,K11787,K01492) (K01952,(K23269+K23264+K23265),(K23270+K23265)) (K01933,K11787,K11788 (K01587,K11808,K01589 K01588)) (K01923,K01587,K13713) K01756 (K00602,(K01492,K06863 K11176))	0.625	FALSE	K01945,K01952,K01923,K00764,K01756	606792,409672,579946,504828,579945
7315641	DB_MAG_00147	M00048	Inosine monophosphate biosynthesis, PRPP + glutamine => IMP	Pathway modules	Nucleotide metabolism	Purine metabolism	K00764 (K01945,K11787,K11788,K13713) (K00601,K11175,K08289,K11787,K01492) (K01952,(K23269+K23264+K23265),(K23270+K23265)) (K01933,K11787,K11788 (K01587,K11808,K01589 K01588)) (K01923,K01587,K13713) K01756 (K00602,(K01492,K06863 K11176))	1	TRUE	K01952,K11176,K01923,K00764,K00602,K01756,K01588,K01945,K11175,K01933	458575,258363,258376,258375,258362,258374,190433,190436,190435,190434
12370797	DB_MAG_00151	M00048	Inosine monophosphate biosynthesis, PRPP + glutamine => IMP	Pathway modules	Nucleotide metabolism	Purine metabolism	K00764 (K01945,K11787,K11788,K13713) (K00601,K11175,K08289,K11787,K01492) (K01952,(K23269+K23264+K23265),(K23270+K23265)) (K01933,K11787,K11788 (K01587,K11808,K01589 K01588)) (K01923,K01587,K13713) K01756 (K00602,(K01492,K06863 K11176))	1	TRUE	K11175,K01923,K01952,K01588,K01945,K01933,K00764,K00602,K08289,K01756	251096,272744,68344,159236,60373,173939,83360,114418,68942,42940,43477
3382056	DB_MAG_00155	M00048	Inosine monophosphate biosynthesis, PRPP + glutamine => IMP	Pathway modules	Nucleotide metabolism	Purine metabolism	K00764 (K01945,K11787,K11788,K13713) (K00601,K11175,K08289,K11787,K01492) (K01952,(K23269+K23264+K23265),(K23270+K23265)) (K01933,K11787,K11788 (K01587,K11808,K01589 K01588)) (K01923,K01587,K13713) K01756 (K00602,(K01492,K06863 K11176))	1	TRUE	K11176,K11175,K00602,K01588,K01923,K01933,K00764,K01952,K01945,K01756	628119,628118,628120,351667,351666,351664,351665,188474,188475,188473
9548887	DB_MAG_00161	M00048	Inosine monophosphate biosynthesis, PRPP + glutamine => IMP	Pathway modules	Nucleotide metabolism	Purine metabolism	K00764 (K01945,K11787,K11788,K13713) (K00601,K11175,K08289,K11787,K01492) (K01952,(K23269+K23264+K23265),(K23270+K23265)) (K01933,K11787,K11788 (K01587,K11808,K01589 K01588)) (K01923,K01587,K13713) K01756 (K00602,(K01492,K06863 K11176))	1	TRUE	K01588,K01945,K11175,K01923,K01933,K00764,K01952,K11176,K00602,K01756	506569,506566,506567,445118,506568,394592,338944,288826,266611,288825,266610
2592534	DB_MAG_00162	M00048	Inosine monophosphate biosynthesis, PRPP + glutamine => IMP	Pathway modules	Nucleotide metabolism	Purine metabolism	K00764 (K01945,K11787,K11788,K13713) (K00601,K11175,K08289,K11787,K01492) (K01952,(K23269+K23264+K23265),(K23270+K23265)) (K01933,K11787,K11788 (K01587,K11808,K01589 K01588)) (K01923,K01587,K13713) K01756 (K00602,(K01492,K06863 K11176))	0.75	TRUE	K01756,K01588,K11176,K01945,K11175,K01933,K00764,K00602	624027,511954,418649,511957,511956,511955,427092,418650
11957888	DB_MAG_00176	M00048	Inosine monophosphate biosynthesis, PRPP + glutamine => IMP	Pathway modules	Nucleotide metabolism	Purine metabolism	K00764 (K01945,K11787,K11788,K13713) (K00601,K11175,K08289,K11787,K01492) (K01952,(K23269+K23264+K23265),(K23270+K23265)) (K01933,K11787,K11788 (K01587,K11808,K01589 K01588)) (K01923,K01587,K13713) K01756 (K00602,(K01492,K06863 K11176))	0.75	TRUE	K11176,K01945,K11175,K01933,K00602,K01756,K01952	489115,560607,560608,560609,489116,419820,347011
12081852	DB_MAG_00178	M00048	Inosine monophosphate biosynthesis, PRPP + glutamine => IMP	Pathway modules	Nucleotide metabolism	Purine metabolism	K00764 (K01945,K11787,K11788,K13713) (K00601,K11175,K08289,K11787,K01492) (K01952,(K23269+K23264+K23265),(K23270+K23265)) (K01933,K11787,K11788 (K01587,K11808,K01589 K01588)) (K01923,K01587,K13713) K01756 (K00602,(K01492,K06863 K11176))	1	TRUE	K00764,K01756,K01952,K01588,K01945,K01923,K01933,K00602,K08289	456628,533137,382294,219446,387556,166181,53518,53511,191869,160049,175022
394908	DB_MAG_00002	M00049	Adenine ribonucleotide biosynthesis, IMP => ADP,ATP	Pathway modules	Nucleotide metabolism	Purine metabolism	K01939 K01756 (K00939,K18532,K18533,K00944) (K00940,K00873,K12406)	1	TRUE	K00873,K00939,K01939,K01756	8390,23454,74595,8380
3629448	DB_MAG_00007	M00049	Adenine ribonucleotide biosynthesis, IMP => ADP,ATP	Pathway modules	Nucleotide metabolism	Purine metabolism	K01939 K01756 (K00939,K18532,K18533,K00944) (K00940,K00873,K12406)	1	TRUE	K00873,K00939,K00940,K01939,K01756	7295,16003,67284,17352,17353
4495601	DB_MAG_00017	M00049	Adenine ribonucleotide biosynthesis, IMP => ADP,ATP	Pathway modules	Nucleotide metabolism	Purine metabolism	K01939 K01756 (K00939,K18532,K18533,K00944) (K00940,K00873,K12406)	0.5	FALSE	K00873,K00939	281058,168213
3148860	DB_MAG_00022	M00049	Adenine ribonucleotide biosynthesis, IMP => ADP,ATP	Pathway modules	Nucleotide metabolism	Purine metabolism	K01939 K01756 (K00939,K18532,K18533,K00944) (K00940,K00873,K12406)	1	TRUE	K00873,K00939,K01939,K01756	16824,68708,119688,161193,18631
6670204	DB_MAG_00051	M00049	Adenine ribonucleotide biosynthesis, IMP => ADP,ATP	Pathway modules	Nucleotide metabolism	Purine metabolism	K01939 K01756 (K00939,K18532,K18533,K00944) (K00940,K00873,K12406)	1	TRUE	K01939,K01756,K00873,K00939	428218,200693,150581,155281
6576661	DB_MAG_00055	M00049	Adenine ribonucleotide biosynthesis, IMP => ADP,ATP	Pathway modules	Nucleotide metabolism	Purine metabolism	K01939 K01756 (K00939,K18532,K18533,K00944) (K00940,K00873,K12406)	1	TRUE	K00939,K00873,K01939,K01756	241736,181469,191598,61151
11196890	DB_MAG_00057	M00049	Adenine ribonucleotide biosynthesis, IMP => ADP,ATP	Pathway modules	Nucleotide metabolism	Purine metabolism	K01939 K01756 (K00939,K18532,K18533,K00944) (K00940,K00873,K12406)	1	TRUE	K01939,K00873,K00939,K01756	339870,73367,80690,41958
12607325	DB_MAG_00061	M00049	Adenine ribonucleotide biosynthesis, IMP => ADP,ATP	Pathway modules	Nucleotide metabolism	Purine metabolism	K01939 K01756 (K00939,K18532,K18533,K00944) (K00940,K00873,K12406)	1	TRUE	K01756,K00873,K01939,K00939	594326,538451,398284,267402
13927697	DB_MAG_00062	M00049	Adenine ribonucleotide biosynthesis, IMP => ADP,ATP	Pathway modules	Nucleotide metabolism	Purine metabolism	K01939 K01756 (K00939,K18532,K18533,K00944) (K00940,K00873,K12406)	1	TRUE	K00873,K00939,K01939,K01756	233406,42044,118368,118371
13274278	DB_MAG_00073	M00049	Adenine ribonucleotide biosynthesis, IMP => ADP,ATP	Pathway modules	Nucleotide metabolism	Purine metabolism	K01939 K01756 (K00939,K18532,K18533,K00944) (K00940,K00873,K12406)	0.5	FALSE	K00873,K00939	357401,139200
984107	DB_MAG_00079	M00049	Adenine ribonucleotide biosynthesis, IMP => ADP,ATP	Pathway modules	Nucleotide metabolism	Purine metabolism	K01939 K01756 (K00939,K18532,K18533,K00944) (K00940,K00873,K12406)	0.25	FALSE	K00939	27981
2818561	DB_MAG_00080	M00049	Adenine ribonucleotide biosynthesis, IMP => ADP,ATP	Pathway modules	Nucleotide metabolism	Purine metabolism	K01939 K01756 (K00939,K18532,K18533,K00944) (K00940,K00873,K12406)	1	TRUE	K00873,K01939,K01756,K00939	401370,427388,427387,256429
4437165	DB_MAG_00082	M00049	Adenine ribonucleotide biosynthesis, IMP => ADP,ATP	Pathway modules	Nucleotide metabolism	Purine metabolism	K01939 K01756 (K00939,K18532,K18533,K00944) (K00940,K00873,K12406)	0.5	FALSE	K00939,K00873	221190,113566
6086841	DB_MAG_00091	M00049	Adenine ribonucleotide biosynthesis, IMP => ADP,ATP	Pathway modules	Nucleotide metabolism	Purine metabolism	K01939 K01756 (K00939,K18532,K18533,K00944) (K00940,K00873,K12406)	0.5	FALSE	K00873,K00939	424781,261226
4583268	DB_MAG_00093	M00049	Adenine ribonucleotide biosynthesis, IMP => ADP,ATP	Pathway modules	Nucleotide metabolism	Purine metabolism	K01939 K01756 (K00939,K18532,K18533,K00944) (K00940,K00873,K12406)	1	TRUE	K00873,K00939,K01939,K01756	583067,545219,545220,454556,576118,473372
10295284	DB_MAG_00097	M00049	Adenine ribonucleotide biosynthesis, IMP => ADP,ATP	Pathway modules	Nucleotide metabolism	Purine metabolism	K01939 K01756 (K00939,K18532,K18533,K00944) (K00940,K00873,K12406)	0.5	FALSE	K00873,K00939	279453,291269,207055
13658271	DB_MAG_00099	M00049	Adenine ribonucleotide biosynthesis, IMP => ADP,ATP	Pathway modules	Nucleotide metabolism	Purine metabolism	K01939 K01756 (K00939,K18532,K18533,K00944) (K00940,K00873,K12406)	0.5	FALSE	K00873,K00939	135082,77446
5863780	DB_MAG_00100	M00049	Adenine ribonucleotide biosynthesis, IMP => ADP,ATP	Pathway modules	Nucleotide metabolism	Purine metabolism	K01939 K01756 (K00939,K18532,K18533,K00944) (K00940,K00873,K12406)	0.25	FALSE	K00939	263250
10473916	DB_MAG_00101	M00049	Adenine ribonucleotide biosynthesis, IMP => ADP,ATP	Pathway modules	Nucleotide metabolism	Purine metabolism	K01939 K01756 (K00939,K18532,K18533,K00944) (K00940,K00873,K12406)	0.75	TRUE	K00873,K01939,K01756	314199,276821,276823
5721484	DB_MAG_00106	M00049	Adenine ribonucleotide biosynthesis, IMP => ADP,ATP	Pathway modules	Nucleotide metabolism	Purine metabolism	K01939 K01756 (K00939,K18532,K18533,K00944) (K00940,K00873,K12406)	0.5	FALSE	K00939,K00873	537069,161261
1884847	DB_MAG_00110	M00049	Adenine ribonucleotide biosynthesis, IMP => ADP,ATP	Pathway modules	Nucleotide metabolism	Purine metabolism	K01939 K01756 (K00939,K18532,K18533,K00944) (K00940,K00873,K12406)	1	TRUE	K00873,K00939,K01756,K01939	479104,447715,416250,272375,257039
1804540	DB_MAG_00116	M00049	Adenine ribonucleotide biosynthesis, IMP => ADP,ATP	Pathway modules	Nucleotide metabolism	Purine metabolism	K01939 K01756 (K00939,K18532,K18533,K00944) (K00940,K00873,K12406)	1	TRUE	K00873,K00939,K00940,K01939,K01756	522618,443823,442007,554389,399300
628636	DB_MAG_00118	M00049	Adenine ribonucleotide biosynthesis, IMP => ADP,ATP	Pathway modules	Nucleotide metabolism	Purine metabolism	K01939 K01756 (K00939,K18532,K18533,K00944) (K00940,K00873,K12406)	0.5	FALSE	K00873,K00939	580590,370583,188416
4085126	DB_MAG_00120	M00049	Adenine ribonucleotide biosynthesis, IMP => ADP,ATP	Pathway modules	Nucleotide metabolism	Purine metabolism	K01939 K01756 (K00939,K18532,K18533,K00944) (K00940,K00873,K12406)	1	TRUE	K00939,K00873,K01939,K01756	578481,278373,337408,320722
1568509	DB_MAG_00121	M00049	Adenine ribonucleotide biosynthesis, IMP => ADP,ATP	Pathway modules	Nucleotide metabolism	Purine metabolism	K01939 K01756 (K00939,K18532,K18533,K00944) (K00940,K00873,K12406)	1	TRUE	K01756,K00873,K00939,K01939	296939,124236,13336,90714
9455981	DB_MAG_00122	M00049	Adenine ribonucleotide biosynthesis, IMP => ADP,ATP	Pathway modules	Nucleotide metabolism	Purine metabolism	K01939 K01756 (K00939,K18532,K18533,K00944) (K00940,K00873,K12406)	0.5	FALSE	K00939,K00873	459707,297664
8890168	DB_MAG_00126	M00049	Adenine ribonucleotide biosynthesis, IMP => ADP,ATP	Pathway modules	Nucleotide metabolism	Purine metabolism	K01939 K01756 (K00939,K18532,K18533,K00944) (K00940,K00873,K12406)	1	TRUE	K00873,K01939,K01756,K00939	407538,372422,241466,114759
2234328	DB_MAG_00129	M00049	Adenine ribonucleotide biosynthesis, IMP => ADP,ATP	Pathway modules	Nucleotide metabolism	Purine metabolism	K01939 K01756 (K00939,K18532,K18533,K00944) (K00940,K00873,K12406)	0.25	FALSE	K00939	367630
9061567	DB_MAG_00130	M00049	Adenine ribonucleotide biosynthesis, IMP => ADP,ATP	Pathway modules	Nucleotide metabolism	Purine metabolism	K01939 K01756 (K00939,K18532,K18533,K00944) (K00940,K00873,K12406)	0.25	FALSE	K00939	152949
9261112	DB_MAG_00137	M00049	Adenine ribonucleotide biosynthesis, IMP => ADP,ATP	Pathway modules	Nucleotide metabolism	Purine metabolism	K01939 K01756 (K00939,K18532,K18533,K00944) (K00940,K00873,K12406)	1	TRUE	K00873,K00939,K01939,K01756	216901,71671,55028,118177
3723794	DB_MAG_00143	M00049	Adenine ribonucleotide biosynthesis, IMP => ADP,ATP	Pathway modules	Nucleotide metabolism	Purine metabolism	K01939 K01756 (K00939,K18532,K18533,K00944) (K00940,K00873,K12406)	1	TRUE	K00939,K01939,K01756,K00873	496257,367599,381012,320608,160094
12527668	DB_MAG_00145	M00049	Adenine ribonucleotide biosynthesis, IMP => ADP,ATP	Pathway modules	Nucleotide metabolism	Purine metabolism	K01939 K01756 (K00939,K18532,K18533,K00944) (K00940,K00873,K12406)	1	TRUE	K00873,K01939,K01756,K00939	536300,579943,579945,292759
7315642	DB_MAG_00147	M00049	Adenine ribonucleotide biosynthesis, IMP => ADP,ATP	Pathway modules	Nucleotide metabolism	Purine metabolism	K01939 K01756 (K00939,K18532,K18533,K00944) (K00940,K00873,K12406)	1	TRUE	K00939,K01756,K00873,K01939	512389,258374,99095,160880
12370798	DB_MAG_00151	M00049	Adenine ribonucleotide biosynthesis, IMP => ADP,ATP	Pathway modules	Nucleotide metabolism	Purine metabolism	K01939 K01756 (K00939,K18532,K18533,K00944) (K00940,K00873,K12406)	1	TRUE	K00873,K00939,K00940,K01939,K01756	186967,68928,8978,43534,43477
3382057	DB_MAG_00155	M00049	Adenine ribonucleotide biosynthesis, IMP => ADP,ATP	Pathway modules	Nucleotide metabolism	Purine metabolism	K01939 K01756 (K00939,K18532,K18533,K00944) (K00940,K00873,K12406)	0.75	TRUE	K00873,K01939,K01756	537088,408887,351674,188473
3204818	DB_MAG_00157	M00049	Adenine ribonucleotide biosynthesis, IMP => ADP,ATP	Pathway modules	Nucleotide metabolism	Purine metabolism	K01939 K01756 (K00939,K18532,K18533,K00944) (K00940,K00873,K12406)	0.5	FALSE	K00873,K01939	275906,350320
9548888	DB_MAG_00161	M00049	Adenine ribonucleotide biosynthesis, IMP => ADP,ATP	Pathway modules	Nucleotide metabolism	Purine metabolism	K01939 K01756 (K00939,K18532,K18533,K00944) (K00940,K00873,K12406)	0.75	TRUE	K00939,K00873,K01756	531008,256750,266610
2592535	DB_MAG_00162	M00049	Adenine ribonucleotide biosynthesis, IMP => ADP,ATP	Pathway modules	Nucleotide metabolism	Purine metabolism	K01939 K01756 (K00939,K18532,K18533,K00944) (K00940,K00873,K12406)	1	TRUE	K01939,K01756,K00873,K00939	624026,624027,371864,362352
11957889	DB_MAG_00176	M00049	Adenine ribonucleotide biosynthesis, IMP => ADP,ATP	Pathway modules	Nucleotide metabolism	Purine metabolism	K01939 K01756 (K00939,K18532,K18533,K00944) (K00940,K00873,K12406)	1	TRUE	K00939,K00873,K01939,K01756	596242,581176,537013,419820
12081853	DB_MAG_00178	M00049	Adenine ribonucleotide biosynthesis, IMP => ADP,ATP	Pathway modules	Nucleotide metabolism	Purine metabolism	K01939 K01756 (K00939,K18532,K18533,K00944) (K00940,K00873,K12406)	1	TRUE	K01756,K00873,K01939,K00939	533137,285844,322506,53524
394909	DB_MAG_00002	M00050	Guanine ribonucleotide biosynthesis IMP => GDP,GTP	Pathway modules	Nucleotide metabolism	Purine metabolism	K00088 K01951 K00942 (K00940,K18533,K00873,K12406)	1	TRUE	K01951,K00873,K00942,K00088	209911,8390,2090,79601
3629449	DB_MAG_00007	M00050	Guanine ribonucleotide biosynthesis IMP => GDP,GTP	Pathway modules	Nucleotide metabolism	Purine metabolism	K00088 K01951 K00942 (K00940,K18533,K00873,K12406)	1	TRUE	K00088,K00873,K01951,K00942,K00940	225999,7295,185049,103316,19360,67284,19305
4495602	DB_MAG_00017	M00050	Guanine ribonucleotide biosynthesis IMP => GDP,GTP	Pathway modules	Nucleotide metabolism	Purine metabolism	K00088 K01951 K00942 (K00940,K18533,K00873,K12406)	1	TRUE	K00873,K01951,K00942,K00088	281058,300729,390664,300730
3148861	DB_MAG_00022	M00050	Guanine ribonucleotide biosynthesis IMP => GDP,GTP	Pathway modules	Nucleotide metabolism	Purine metabolism	K00088 K01951 K00942 (K00940,K18533,K00873,K12406)	1	TRUE	K00942,K00088,K00873,K01951	231855,318612,16824,68708,161194,76348
6670205	DB_MAG_00051	M00050	Guanine ribonucleotide biosynthesis IMP => GDP,GTP	Pathway modules	Nucleotide metabolism	Purine metabolism	K00088 K01951 K00942 (K00940,K18533,K00873,K12406)	1	TRUE	K01951,K00873,K00942,K00088	253184,150581,185479,59721
6576662	DB_MAG_00055	M00050	Guanine ribonucleotide biosynthesis IMP => GDP,GTP	Pathway modules	Nucleotide metabolism	Purine metabolism	K00088 K01951 K00942 (K00940,K18533,K00873,K12406)	1	TRUE	K00873,K01951,K00942,K00088	181469,45427,45428,45412,156558
11196891	DB_MAG_00057	M00050	Guanine ribonucleotide biosynthesis IMP => GDP,GTP	Pathway modules	Nucleotide metabolism	Purine metabolism	K00088 K01951 K00942 (K00940,K18533,K00873,K12406)	1	TRUE	K00942,K01951,K00873,K00088	393222,364814,73367,41990
12607326	DB_MAG_00061	M00050	Guanine ribonucleotide biosynthesis IMP => GDP,GTP	Pathway modules	Nucleotide metabolism	Purine metabolism	K00088 K01951 K00942 (K00940,K18533,K00873,K12406)	0.75	TRUE	K00873,K00942,K01951	538451,527192,153148,153147
13927698	DB_MAG_00062	M00050	Guanine ribonucleotide biosynthesis IMP => GDP,GTP	Pathway modules	Nucleotide metabolism	Purine metabolism	K00088 K01951 K00942 (K00940,K18533,K00873,K12406)	1	TRUE	K01951,K00873,K00942,K00088	521109,233406,182086,36303,122340
13274279	DB_MAG_00073	M00050	Guanine ribonucleotide biosynthesis IMP => GDP,GTP	Pathway modules	Nucleotide metabolism	Purine metabolism	K00088 K01951 K00942 (K00940,K18533,K00873,K12406)	0.25	FALSE	K00873	357401
984108	DB_MAG_00079	M00050	Guanine ribonucleotide biosynthesis IMP => GDP,GTP	Pathway modules	Nucleotide metabolism	Purine metabolism	K00088 K01951 K00942 (K00940,K18533,K00873,K12406)	0.25	FALSE	K00942	207499
2818562	DB_MAG_00080	M00050	Guanine ribonucleotide biosynthesis IMP => GDP,GTP	Pathway modules	Nucleotide metabolism	Purine metabolism	K00088 K01951 K00942 (K00940,K18533,K00873,K12406)	1	TRUE	K00873,K00942,K00088,K01951	401370,247909,275895,125938,125941
4437166	DB_MAG_00082	M00050	Guanine ribonucleotide biosynthesis IMP => GDP,GTP	Pathway modules	Nucleotide metabolism	Purine metabolism	K00088 K01951 K00942 (K00940,K18533,K00873,K12406)	0.25	FALSE	K00873	113566
6086842	DB_MAG_00091	M00050	Guanine ribonucleotide biosynthesis IMP => GDP,GTP	Pathway modules	Nucleotide metabolism	Purine metabolism	K00088 K01951 K00942 (K00940,K18533,K00873,K12406)	0.5	FALSE	K00873,K00942	424781,43008
4583269	DB_MAG_00093	M00050	Guanine ribonucleotide biosynthesis IMP => GDP,GTP	Pathway modules	Nucleotide metabolism	Purine metabolism	K00088 K01951 K00942 (K00940,K18533,K00873,K12406)	0.75	TRUE	K00873,K00088,K00942	583067,545219,545220,525781,128344
10295285	DB_MAG_00097	M00050	Guanine ribonucleotide biosynthesis IMP => GDP,GTP	Pathway modules	Nucleotide metabolism	Purine metabolism	K00088 K01951 K00942 (K00940,K18533,K00873,K12406)	0.5	FALSE	K00873,K00942	279453,291269,345881
13658272	DB_MAG_00099	M00050	Guanine ribonucleotide biosynthesis IMP => GDP,GTP	Pathway modules	Nucleotide metabolism	Purine metabolism	K00088 K01951 K00942 (K00940,K18533,K00873,K12406)	0.25	FALSE	K00873	135082
10473917	DB_MAG_00101	M00050	Guanine ribonucleotide biosynthesis IMP => GDP,GTP	Pathway modules	Nucleotide metabolism	Purine metabolism	K00088 K01951 K00942 (K00940,K18533,K00873,K12406)	1	TRUE	K01951,K00873,K00942,K00088	515194,314199,246860,36395
5721485	DB_MAG_00106	M00050	Guanine ribonucleotide biosynthesis IMP => GDP,GTP	Pathway modules	Nucleotide metabolism	Purine metabolism	K00088 K01951 K00942 (K00940,K18533,K00873,K12406)	0.25	FALSE	K00873	161261
1884848	DB_MAG_00110	M00050	Guanine ribonucleotide biosynthesis IMP => GDP,GTP	Pathway modules	Nucleotide metabolism	Purine metabolism	K00088 K01951 K00942 (K00940,K18533,K00873,K12406)	1	TRUE	K00873,K00942,K01951,K00088	479104,479099,167027,83840
1804541	DB_MAG_00116	M00050	Guanine ribonucleotide biosynthesis IMP => GDP,GTP	Pathway modules	Nucleotide metabolism	Purine metabolism	K00088 K01951 K00942 (K00940,K18533,K00873,K12406)	1	TRUE	K00873,K00940,K01951,K00942,K00088	522618,442007,277178,329567,120563
628637	DB_MAG_00118	M00050	Guanine ribonucleotide biosynthesis IMP => GDP,GTP	Pathway modules	Nucleotide metabolism	Purine metabolism	K00088 K01951 K00942 (K00940,K18533,K00873,K12406)	0.5	FALSE	K00873,K00942	580590,370583,188390
4085127	DB_MAG_00120	M00050	Guanine ribonucleotide biosynthesis IMP => GDP,GTP	Pathway modules	Nucleotide metabolism	Purine metabolism	K00088 K01951 K00942 (K00940,K18533,K00873,K12406)	1	TRUE	K01951,K00873,K00942,K00088	515685,278373,326199,199382
1568510	DB_MAG_00121	M00050	Guanine ribonucleotide biosynthesis IMP => GDP,GTP	Pathway modules	Nucleotide metabolism	Purine metabolism	K00088 K01951 K00942 (K00940,K18533,K00873,K12406)	1	TRUE	K00873,K01951,K00942,K00088	124236,65165,65159,109564,101475
9455982	DB_MAG_00122	M00050	Guanine ribonucleotide biosynthesis IMP => GDP,GTP	Pathway modules	Nucleotide metabolism	Purine metabolism	K00088 K01951 K00942 (K00940,K18533,K00873,K12406)	0.75	TRUE	K01951,K00873,K00088	421882,297664,145106
8890169	DB_MAG_00126	M00050	Guanine ribonucleotide biosynthesis IMP => GDP,GTP	Pathway modules	Nucleotide metabolism	Purine metabolism	K00088 K01951 K00942 (K00940,K18533,K00873,K12406)	1	TRUE	K00873,K01951,K00942,K00088	407538,239025,84095,80472,47291
2234329	DB_MAG_00129	M00050	Guanine ribonucleotide biosynthesis IMP => GDP,GTP	Pathway modules	Nucleotide metabolism	Purine metabolism	K00088 K01951 K00942 (K00940,K18533,K00873,K12406)	0.25	FALSE	K00942	172585
9061568	DB_MAG_00130	M00050	Guanine ribonucleotide biosynthesis IMP => GDP,GTP	Pathway modules	Nucleotide metabolism	Purine metabolism	K00088 K01951 K00942 (K00940,K18533,K00873,K12406)	0.25	FALSE	K00942	187321
9261113	DB_MAG_00137	M00050	Guanine ribonucleotide biosynthesis IMP => GDP,GTP	Pathway modules	Nucleotide metabolism	Purine metabolism	K00088 K01951 K00942 (K00940,K18533,K00873,K12406)	1	TRUE	K00088,K00873,K01951,K00942	457653,216901,246268,246285,167614
3723795	DB_MAG_00143	M00050	Guanine ribonucleotide biosynthesis IMP => GDP,GTP	Pathway modules	Nucleotide metabolism	Purine metabolism	K00088 K01951 K00942 (K00940,K18533,K00873,K12406)	1	TRUE	K01951,K00873,K00942,K00088	296158,160094,165786,156059,43365
12527669	DB_MAG_00145	M00050	Guanine ribonucleotide biosynthesis IMP => GDP,GTP	Pathway modules	Nucleotide metabolism	Purine metabolism	K00088 K01951 K00942 (K00940,K18533,K00873,K12406)	0.75	TRUE	K00088,K00873,K00942	635466,536300,529441
7315643	DB_MAG_00147	M00050	Guanine ribonucleotide biosynthesis IMP => GDP,GTP	Pathway modules	Nucleotide metabolism	Purine metabolism	K00088 K01951 K00942 (K00940,K18533,K00873,K12406)	1	TRUE	K01951,K00088,K00873,K00942	274374,219795,99095,160977
12370799	DB_MAG_00151	M00050	Guanine ribonucleotide biosynthesis IMP => GDP,GTP	Pathway modules	Nucleotide metabolism	Purine metabolism	K00088 K01951 K00942 (K00940,K18533,K00873,K12406)	1	TRUE	K01951,K00942,K00088,K00873,K00940	354537,354536,210954,321773,186967,8978,14886
3382058	DB_MAG_00155	M00050	Guanine ribonucleotide biosynthesis IMP => GDP,GTP	Pathway modules	Nucleotide metabolism	Purine metabolism	K00088 K01951 K00942 (K00940,K18533,K00873,K12406)	1	TRUE	K00873,K01951,K00088,K00942	537088,408887,445539,445285,306064
3204819	DB_MAG_00157	M00050	Guanine ribonucleotide biosynthesis IMP => GDP,GTP	Pathway modules	Nucleotide metabolism	Purine metabolism	K00088 K01951 K00942 (K00940,K18533,K00873,K12406)	0.75	TRUE	K00873,K01951,K00088	275906,381830,381829
9548889	DB_MAG_00161	M00050	Guanine ribonucleotide biosynthesis IMP => GDP,GTP	Pathway modules	Nucleotide metabolism	Purine metabolism	K00088 K01951 K00942 (K00940,K18533,K00873,K12406)	0.75	TRUE	K00873,K00942,K00088	256750,234175,348273
2592536	DB_MAG_00162	M00050	Guanine ribonucleotide biosynthesis IMP => GDP,GTP	Pathway modules	Nucleotide metabolism	Purine metabolism	K00088 K01951 K00942 (K00940,K18533,K00873,K12406)	1	TRUE	K00942,K01951,K00088,K00873	612917,589490,418647,371864
11957890	DB_MAG_00176	M00050	Guanine ribonucleotide biosynthesis IMP => GDP,GTP	Pathway modules	Nucleotide metabolism	Purine metabolism	K00088 K01951 K00942 (K00940,K18533,K00873,K12406)	1	TRUE	K01951,K00873,K00942,K00088	599513,581176,474951,522744,374098
12081854	DB_MAG_00178	M00050	Guanine ribonucleotide biosynthesis IMP => GDP,GTP	Pathway modules	Nucleotide metabolism	Purine metabolism	K00088 K01951 K00942 (K00940,K18533,K00873,K12406)	1	TRUE	K00873,K01951,K00942,K00088	285844,361502,361501,291567,255884
394910	DB_MAG_00002	M00051	Uridine monophosphate biosynthesis, glutamine (+ PRPP) => UMP	Pathway modules	Nucleotide metabolism	Pyrimidine metabolism	(K11540,(K11541 K01465),((K01954,K01955+K01956) (K00609+K00610,K00608) K01465)) (K00226,K00254,K17828) (K13421,K00762 K01591)	0.916667	TRUE	K01955,K01956,K01465,K00609,K17828,K00762,K01591	99548,99547,99545,99544,99550,99551,99546
3629450	DB_MAG_00007	M00051	Uridine monophosphate biosynthesis, glutamine (+ PRPP) => UMP	Pathway modules	Nucleotide metabolism	Pyrimidine metabolism	(K11540,(K11541 K01465),((K01954,K01955+K01956) (K00609+K00610,K00608) K01465)) (K00226,K00254,K17828) (K13421,K00762 K01591)	0.916667	TRUE	K01955,K01956,K01465,K00609,K17828,K00762,K01591	233488,233487,233486,233485,233490,233492,233491
3148862	DB_MAG_00022	M00051	Uridine monophosphate biosynthesis, glutamine (+ PRPP) => UMP	Pathway modules	Nucleotide metabolism	Pyrimidine metabolism	(K11540,(K11541 K01465),((K01954,K01955+K01956) (K00609+K00610,K00608) K01465)) (K00226,K00254,K17828) (K13421,K00762 K01591)	1	TRUE	K01955,K01956,K01465,K00609,K00610,K17828,K00762,K01591	49066,49061,49065,16933,145407,145406,16935,136606,136605
6670206	DB_MAG_00051	M00051	Uridine monophosphate biosynthesis, glutamine (+ PRPP) => UMP	Pathway modules	Nucleotide metabolism	Pyrimidine metabolism	(K11540,(K11541 K01465),((K01954,K01955+K01956) (K00609+K00610,K00608) K01465)) (K00226,K00254,K17828) (K13421,K00762 K01591)	1	TRUE	K01955,K01956,K01465,K00609,K00610,K17828,K00762,K01591	200683,200682,172767,59748,59749,100529,100530,100527
6576663	DB_MAG_00055	M00051	Uridine monophosphate biosynthesis, glutamine (+ PRPP) => UMP	Pathway modules	Nucleotide metabolism	Pyrimidine metabolism	(K11540,(K11541 K01465),((K01954,K01955+K01956) (K00609+K00610,K00608) K01465)) (K00226,K00254,K17828) (K13421,K00762 K01591)	1	TRUE	K01465,K00226,K01955,K01956,K00609,K00610,K17828,K00762,K01591	325388,213483,165560,165559,165571,165570,193344,61177,174820
11196892	DB_MAG_00057	M00051	Uridine monophosphate biosynthesis, glutamine (+ PRPP) => UMP	Pathway modules	Nucleotide metabolism	Pyrimidine metabolism	(K11540,(K11541 K01465),((K01954,K01955+K01956) (K00609+K00610,K00608) K01465)) (K00226,K00254,K17828) (K13421,K00762 K01591)	0.833333	TRUE	K01465,K00609,K00610,K17828,K00762,K01591	259326,279888,279887,279891,279889,279890
12607327	DB_MAG_00061	M00051	Uridine monophosphate biosynthesis, glutamine (+ PRPP) => UMP	Pathway modules	Nucleotide metabolism	Pyrimidine metabolism	(K11540,(K11541 K01465),((K01954,K01955+K01956) (K00609+K00610,K00608) K01465)) (K00226,K00254,K17828) (K13421,K00762 K01591)	0.833333	TRUE	K01955,K01465,K00609,K17828,K00762,K01591	555048,435350,508596,435353,435354,435351
13927699	DB_MAG_00062	M00051	Uridine monophosphate biosynthesis, glutamine (+ PRPP) => UMP	Pathway modules	Nucleotide metabolism	Pyrimidine metabolism	(K11540,(K11541 K01465),((K01954,K01955+K01956) (K00609+K00610,K00608) K01465)) (K00226,K00254,K17828) (K13421,K00762 K01591)	1	TRUE	K00609,K00610,K01955,K01465,K17828,K00762,K01591,K01956	454340,454339,358335,240840,240843,240844,240841,190884,190885
2818563	DB_MAG_00080	M00051	Uridine monophosphate biosynthesis, glutamine (+ PRPP) => UMP	Pathway modules	Nucleotide metabolism	Pyrimidine metabolism	(K11540,(K11541 K01465),((K01954,K01955+K01956) (K00609+K00610,K00608) K01465)) (K00226,K00254,K17828) (K13421,K00762 K01591)	0.916667	TRUE	K01956,K01465,K00609,K00610,K17828,K00762,K01591	520814,309056,387226,387227,309053,309052,309055
4583270	DB_MAG_00093	M00051	Uridine monophosphate biosynthesis, glutamine (+ PRPP) => UMP	Pathway modules	Nucleotide metabolism	Pyrimidine metabolism	(K11540,(K11541 K01465),((K01954,K01955+K01956) (K00609+K00610,K00608) K01465)) (K00226,K00254,K17828) (K13421,K00762 K01591)	0.833333	TRUE	K01955,K01956,K01465,K17828,K00762,K01591	471425,432683,471426,471423,471421,471422
10473919	DB_MAG_00101	M00051	Uridine monophosphate biosynthesis, glutamine (+ PRPP) => UMP	Pathway modules	Nucleotide metabolism	Pyrimidine metabolism	(K11540,(K11541 K01465),((K01954,K01955+K01956) (K00609+K00610,K00608) K01465)) (K00226,K00254,K17828) (K13421,K00762 K01591)	1	TRUE	K01955,K01956,K01465,K00609,K00610,K17828,K00762,K01591	422361,422360,208231,208226,208225,208229,208227,208228
5721486	DB_MAG_00106	M00051	Uridine monophosphate biosynthesis, glutamine (+ PRPP) => UMP	Pathway modules	Nucleotide metabolism	Pyrimidine metabolism	(K11540,(K11541 K01465),((K01954,K01955+K01956) (K00609+K00610,K00608) K01465)) (K00226,K00254,K17828) (K13421,K00762 K01591)	0.25	FALSE	K00762	187094
1884849	DB_MAG_00110	M00051	Uridine monophosphate biosynthesis, glutamine (+ PRPP) => UMP	Pathway modules	Nucleotide metabolism	Pyrimidine metabolism	(K11540,(K11541 K01465),((K01954,K01955+K01956) (K00609+K00610,K00608) K01465)) (K00226,K00254,K17828) (K13421,K00762 K01591)	0.916667	TRUE	K01956,K01465,K00609,K00610,K17828,K00762,K01591	329991,224117,202017,257040,202018,83849,83852,83860,83850
1804542	DB_MAG_00116	M00051	Uridine monophosphate biosynthesis, glutamine (+ PRPP) => UMP	Pathway modules	Nucleotide metabolism	Pyrimidine metabolism	(K11540,(K11541 K01465),((K01954,K01955+K01956) (K00609+K00610,K00608) K01465)) (K00226,K00254,K17828) (K13421,K00762 K01591)	0.75	TRUE	K01955,K01956,K01465,K00609,K17828,K01591	360682,360683,329562,329561,329564,329565
4085128	DB_MAG_00120	M00051	Uridine monophosphate biosynthesis, glutamine (+ PRPP) => UMP	Pathway modules	Nucleotide metabolism	Pyrimidine metabolism	(K11540,(K11541 K01465),((K01954,K01955+K01956) (K00609+K00610,K00608) K01465)) (K00226,K00254,K17828) (K13421,K00762 K01591)	0.75	TRUE	K01465,K00609,K00610,K01956,K17828,K01591	563944,403505,403504,231403,231423,262435
1568511	DB_MAG_00121	M00051	Uridine monophosphate biosynthesis, glutamine (+ PRPP) => UMP	Pathway modules	Nucleotide metabolism	Pyrimidine metabolism	(K11540,(K11541 K01465),((K01954,K01955+K01956) (K00609+K00610,K00608) K01465)) (K00226,K00254,K17828) (K13421,K00762 K01591)	1	TRUE	K01955,K01956,K01465,K00609,K00610,K17828,K00762,K01591	296954,296953,16437,16442,16443,16439,16441,16440
8890170	DB_MAG_00126	M00051	Uridine monophosphate biosynthesis, glutamine (+ PRPP) => UMP	Pathway modules	Nucleotide metabolism	Pyrimidine metabolism	(K11540,(K11541 K01465),((K01954,K01955+K01956) (K00609+K00610,K00608) K01465)) (K00226,K00254,K17828) (K13421,K00762 K01591)	1	TRUE	K01955,K01956,K01465,K00609,K00610,K17828,K00762,K01591	127964,127965,47300,84133,84134,47303,47314,47301
9261114	DB_MAG_00137	M00051	Uridine monophosphate biosynthesis, glutamine (+ PRPP) => UMP	Pathway modules	Nucleotide metabolism	Pyrimidine metabolism	(K11540,(K11541 K01465),((K01954,K01955+K01956) (K00609+K00610,K00608) K01465)) (K00226,K00254,K17828) (K13421,K00762 K01591)	1	TRUE	K01955,K00762,K01956,K01465,K00609,K00610,K17828,K01591	489913,357542,76935,76936,71694,167609,167608,123436,123438
3723796	DB_MAG_00143	M00051	Uridine monophosphate biosynthesis, glutamine (+ PRPP) => UMP	Pathway modules	Nucleotide metabolism	Pyrimidine metabolism	(K11540,(K11541 K01465),((K01954,K01955+K01956) (K00609+K00610,K00608) K01465)) (K00226,K00254,K17828) (K13421,K00762 K01591)	1	TRUE	K00609,K01955,K01956,K01465,K17828,K01591,K00610,K00762	521340,295145,295146,227571,227574,227572,78895,78894,177029
12527670	DB_MAG_00145	M00051	Uridine monophosphate biosynthesis, glutamine (+ PRPP) => UMP	Pathway modules	Nucleotide metabolism	Pyrimidine metabolism	(K11540,(K11541 K01465),((K01954,K01955+K01956) (K00609+K00610,K00608) K01465)) (K00226,K00254,K17828) (K13421,K00762 K01591)	0.833333	TRUE	K01956,K01465,K00609,K17828,K00762,K01591	516366,348697,348698,348694,337750,348696
7315644	DB_MAG_00147	M00051	Uridine monophosphate biosynthesis, glutamine (+ PRPP) => UMP	Pathway modules	Nucleotide metabolism	Pyrimidine metabolism	(K11540,(K11541 K01465),((K01954,K01955+K01956) (K00609+K00610,K00608) K01465)) (K00226,K00254,K17828) (K13421,K00762 K01591)	1	TRUE	K00609,K00610,K01955,K01956,K01465,K17828,K00762,K01591	215552,215553,156386,156385,188716,188713,190430,188715
12370800	DB_MAG_00151	M00051	Uridine monophosphate biosynthesis, glutamine (+ PRPP) => UMP	Pathway modules	Nucleotide metabolism	Pyrimidine metabolism	(K11540,(K11541 K01465),((K01954,K01955+K01956) (K00609+K00610,K00608) K01465)) (K00226,K00254,K17828) (K13421,K00762 K01591)	1	TRUE	K00226,K00609,K00610,K01955,K01956,K01465,K17828,K00762,K01591	221934,300014,300013,114420,114419,60489,52629,43451,173937
3382059	DB_MAG_00155	M00051	Uridine monophosphate biosynthesis, glutamine (+ PRPP) => UMP	Pathway modules	Nucleotide metabolism	Pyrimidine metabolism	(K11540,(K11541 K01465),((K01954,K01955+K01956) (K00609+K00610,K00608) K01465)) (K00226,K00254,K17828) (K13421,K00762 K01591)	0.833333	TRUE	K01955,K01956,K17828,K00762,K01465,K01591	445927,445928,445930,445929,390538,390539
9548891	DB_MAG_00161	M00051	Uridine monophosphate biosynthesis, glutamine (+ PRPP) => UMP	Pathway modules	Nucleotide metabolism	Pyrimidine metabolism	(K11540,(K11541 K01465),((K01954,K01955+K01956) (K00609+K00610,K00608) K01465)) (K00226,K00254,K17828) (K13421,K00762 K01591)	1	TRUE	K01955,K01956,K00609,K00610,K17828,K00762,K01591,K01465	490924,490923,485726,485725,580167,580165,580169,387136
2592538	DB_MAG_00162	M00051	Uridine monophosphate biosynthesis, glutamine (+ PRPP) => UMP	Pathway modules	Nucleotide metabolism	Pyrimidine metabolism	(K11540,(K11541 K01465),((K01954,K01955+K01956) (K00609+K00610,K00608) K01465)) (K00226,K00254,K17828) (K13421,K00762 K01591)	0.3	FALSE	K01465,K00609	541952,585359
11957891	DB_MAG_00176	M00051	Uridine monophosphate biosynthesis, glutamine (+ PRPP) => UMP	Pathway modules	Nucleotide metabolism	Pyrimidine metabolism	(K11540,(K11541 K01465),((K01954,K01955+K01956) (K00609+K00610,K00608) K01465)) (K00226,K00254,K17828) (K13421,K00762 K01591)	0.4	FALSE	K00610,K01956,K01465	634670,442439,394827
12081855	DB_MAG_00178	M00051	Uridine monophosphate biosynthesis, glutamine (+ PRPP) => UMP	Pathway modules	Nucleotide metabolism	Pyrimidine metabolism	(K11540,(K11541 K01465),((K01954,K01955+K01956) (K00609+K00610,K00608) K01465)) (K00226,K00254,K17828) (K13421,K00762 K01591)	1	TRUE	K01955,K01956,K00226,K00762,K01465,K00609,K00610,K17828,K01591	387558,387557,328113,355382,101984,194857,194856,163930,53509
394911	DB_MAG_00002	M00052	Pyrimidine ribonucleotide biosynthesis, UMP => UDP/UTP,CDP/CTP	Pathway modules	Nucleotide metabolism	Pyrimidine metabolism	(K13800,K13809,K09903) (K00940,K18533) K01937	0.666667	FALSE	K01937,K09903	8286,8254
3629451	DB_MAG_00007	M00052	Pyrimidine ribonucleotide biosynthesis, UMP => UDP/UTP,CDP/CTP	Pathway modules	Nucleotide metabolism	Pyrimidine metabolism	(K13800,K13809,K09903) (K00940,K18533) K01937	1	TRUE	K01937,K09903,K00940	262299,247183,67284
4495603	DB_MAG_00017	M00052	Pyrimidine ribonucleotide biosynthesis, UMP => UDP/UTP,CDP/CTP	Pathway modules	Nucleotide metabolism	Pyrimidine metabolism	(K13800,K13809,K09903) (K00940,K18533) K01937	0.666667	FALSE	K01937,K09903	23221,23182
3148863	DB_MAG_00022	M00052	Pyrimidine ribonucleotide biosynthesis, UMP => UDP/UTP,CDP/CTP	Pathway modules	Nucleotide metabolism	Pyrimidine metabolism	(K13800,K13809,K09903) (K00940,K18533) K01937	0.666667	FALSE	K01937,K09903	313712,18692
6670207	DB_MAG_00051	M00052	Pyrimidine ribonucleotide biosynthesis, UMP => UDP/UTP,CDP/CTP	Pathway modules	Nucleotide metabolism	Pyrimidine metabolism	(K13800,K13809,K09903) (K00940,K18533) K01937	0.666667	FALSE	K09903,K01937	473948,96749
6576664	DB_MAG_00055	M00052	Pyrimidine ribonucleotide biosynthesis, UMP => UDP/UTP,CDP/CTP	Pathway modules	Nucleotide metabolism	Pyrimidine metabolism	(K13800,K13809,K09903) (K00940,K18533) K01937	0.666667	FALSE	K09903,K01937	278499,99495
11196893	DB_MAG_00057	M00052	Pyrimidine ribonucleotide biosynthesis, UMP => UDP/UTP,CDP/CTP	Pathway modules	Nucleotide metabolism	Pyrimidine metabolism	(K13800,K13809,K09903) (K00940,K18533) K01937	0.666667	FALSE	K01937,K09903	291920,377763
12607328	DB_MAG_00061	M00052	Pyrimidine ribonucleotide biosynthesis, UMP => UDP/UTP,CDP/CTP	Pathway modules	Nucleotide metabolism	Pyrimidine metabolism	(K13800,K13809,K09903) (K00940,K18533) K01937	0.666667	FALSE	K01937,K09903	398277,423429
13927700	DB_MAG_00062	M00052	Pyrimidine ribonucleotide biosynthesis, UMP => UDP/UTP,CDP/CTP	Pathway modules	Nucleotide metabolism	Pyrimidine metabolism	(K13800,K13809,K09903) (K00940,K18533) K01937	0.666667	FALSE	K09903,K01937	259867,118361
13274280	DB_MAG_00073	M00052	Pyrimidine ribonucleotide biosynthesis, UMP => UDP/UTP,CDP/CTP	Pathway modules	Nucleotide metabolism	Pyrimidine metabolism	(K13800,K13809,K09903) (K00940,K18533) K01937	0.333333	FALSE	K09903	146327
2818564	DB_MAG_00080	M00052	Pyrimidine ribonucleotide biosynthesis, UMP => UDP/UTP,CDP/CTP	Pathway modules	Nucleotide metabolism	Pyrimidine metabolism	(K13800,K13809,K09903) (K00940,K18533) K01937	0.666667	FALSE	K09903,K01937	409553,128451
4437167	DB_MAG_00082	M00052	Pyrimidine ribonucleotide biosynthesis, UMP => UDP/UTP,CDP/CTP	Pathway modules	Nucleotide metabolism	Pyrimidine metabolism	(K13800,K13809,K09903) (K00940,K18533) K01937	0.666667	FALSE	K01937,K09903	281945,173206
6086843	DB_MAG_00091	M00052	Pyrimidine ribonucleotide biosynthesis, UMP => UDP/UTP,CDP/CTP	Pathway modules	Nucleotide metabolism	Pyrimidine metabolism	(K13800,K13809,K09903) (K00940,K18533) K01937	0.666667	FALSE	K09903,K01937	258144,43074
4583271	DB_MAG_00093	M00052	Pyrimidine ribonucleotide biosynthesis, UMP => UDP/UTP,CDP/CTP	Pathway modules	Nucleotide metabolism	Pyrimidine metabolism	(K13800,K13809,K09903) (K00940,K18533) K01937	0.333333	FALSE	K01937	600585
10295286	DB_MAG_00097	M00052	Pyrimidine ribonucleotide biosynthesis, UMP => UDP/UTP,CDP/CTP	Pathway modules	Nucleotide metabolism	Pyrimidine metabolism	(K13800,K13809,K09903) (K00940,K18533) K01937	0.333333	FALSE	K01937	370354
13658273	DB_MAG_00099	M00052	Pyrimidine ribonucleotide biosynthesis, UMP => UDP/UTP,CDP/CTP	Pathway modules	Nucleotide metabolism	Pyrimidine metabolism	(K13800,K13809,K09903) (K00940,K18533) K01937	0.333333	FALSE	K09903	135121
10473920	DB_MAG_00101	M00052	Pyrimidine ribonucleotide biosynthesis, UMP => UDP/UTP,CDP/CTP	Pathway modules	Nucleotide metabolism	Pyrimidine metabolism	(K13800,K13809,K09903) (K00940,K18533) K01937	0.666667	FALSE	K01937,K09903	474097,263815
5721487	DB_MAG_00106	M00052	Pyrimidine ribonucleotide biosynthesis, UMP => UDP/UTP,CDP/CTP	Pathway modules	Nucleotide metabolism	Pyrimidine metabolism	(K13800,K13809,K09903) (K00940,K18533) K01937	0.666667	FALSE	K01937,K09903	411488,134351
1884850	DB_MAG_00110	M00052	Pyrimidine ribonucleotide biosynthesis, UMP => UDP/UTP,CDP/CTP	Pathway modules	Nucleotide metabolism	Pyrimidine metabolism	(K13800,K13809,K09903) (K00940,K18533) K01937	0.666667	FALSE	K01937,K09903	253989,231374
1804543	DB_MAG_00116	M00052	Pyrimidine ribonucleotide biosynthesis, UMP => UDP/UTP,CDP/CTP	Pathway modules	Nucleotide metabolism	Pyrimidine metabolism	(K13800,K13809,K09903) (K00940,K18533) K01937	1	TRUE	K01937,K00940,K09903	448010,442007,399912
4085129	DB_MAG_00120	M00052	Pyrimidine ribonucleotide biosynthesis, UMP => UDP/UTP,CDP/CTP	Pathway modules	Nucleotide metabolism	Pyrimidine metabolism	(K13800,K13809,K09903) (K00940,K18533) K01937	0.666667	FALSE	K01937,K09903	613263,457200
1568512	DB_MAG_00121	M00052	Pyrimidine ribonucleotide biosynthesis, UMP => UDP/UTP,CDP/CTP	Pathway modules	Nucleotide metabolism	Pyrimidine metabolism	(K13800,K13809,K09903) (K00940,K18533) K01937	0.666667	FALSE	K01937,K09903	52326,13440
9455983	DB_MAG_00122	M00052	Pyrimidine ribonucleotide biosynthesis, UMP => UDP/UTP,CDP/CTP	Pathway modules	Nucleotide metabolism	Pyrimidine metabolism	(K13800,K13809,K09903) (K00940,K18533) K01937	0.666667	FALSE	K01937,K09903	409993,212544
8890171	DB_MAG_00126	M00052	Pyrimidine ribonucleotide biosynthesis, UMP => UDP/UTP,CDP/CTP	Pathway modules	Nucleotide metabolism	Pyrimidine metabolism	(K13800,K13809,K09903) (K00940,K18533) K01937	0.666667	FALSE	K01937,K09903	156495,4748
9261115	DB_MAG_00137	M00052	Pyrimidine ribonucleotide biosynthesis, UMP => UDP/UTP,CDP/CTP	Pathway modules	Nucleotide metabolism	Pyrimidine metabolism	(K13800,K13809,K09903) (K00940,K18533) K01937	0.666667	FALSE	K09903,K01937	286107,76938
3723797	DB_MAG_00143	M00052	Pyrimidine ribonucleotide biosynthesis, UMP => UDP/UTP,CDP/CTP	Pathway modules	Nucleotide metabolism	Pyrimidine metabolism	(K13800,K13809,K09903) (K00940,K18533) K01937	0.666667	FALSE	K01937,K09903	311968,172191
12527671	DB_MAG_00145	M00052	Pyrimidine ribonucleotide biosynthesis, UMP => UDP/UTP,CDP/CTP	Pathway modules	Nucleotide metabolism	Pyrimidine metabolism	(K13800,K13809,K09903) (K00940,K18533) K01937	0.666667	FALSE	K01937,K09903	552889,471748
7315645	DB_MAG_00147	M00052	Pyrimidine ribonucleotide biosynthesis, UMP => UDP/UTP,CDP/CTP	Pathway modules	Nucleotide metabolism	Pyrimidine metabolism	(K13800,K13809,K09903) (K00940,K18533) K01937	0.666667	FALSE	K01937,K09903	251956,286237
12370801	DB_MAG_00151	M00052	Pyrimidine ribonucleotide biosynthesis, UMP => UDP/UTP,CDP/CTP	Pathway modules	Nucleotide metabolism	Pyrimidine metabolism	(K13800,K13809,K09903) (K00940,K18533) K01937	1	TRUE	K01937,K09903,K00940	221957,322954,8978
3382060	DB_MAG_00155	M00052	Pyrimidine ribonucleotide biosynthesis, UMP => UDP/UTP,CDP/CTP	Pathway modules	Nucleotide metabolism	Pyrimidine metabolism	(K13800,K13809,K09903) (K00940,K18533) K01937	0.666667	FALSE	K09903,K01937	435285,109255
3204820	DB_MAG_00157	M00052	Pyrimidine ribonucleotide biosynthesis, UMP => UDP/UTP,CDP/CTP	Pathway modules	Nucleotide metabolism	Pyrimidine metabolism	(K13800,K13809,K09903) (K00940,K18533) K01937	0.666667	FALSE	K09903,K01937	506526,194038
9548892	DB_MAG_00161	M00052	Pyrimidine ribonucleotide biosynthesis, UMP => UDP/UTP,CDP/CTP	Pathway modules	Nucleotide metabolism	Pyrimidine metabolism	(K13800,K13809,K09903) (K00940,K18533) K01937	0.666667	FALSE	K09903,K01937	421859,201749
2592539	DB_MAG_00162	M00052	Pyrimidine ribonucleotide biosynthesis, UMP => UDP/UTP,CDP/CTP	Pathway modules	Nucleotide metabolism	Pyrimidine metabolism	(K13800,K13809,K09903) (K00940,K18533) K01937	0.666667	FALSE	K09903,K01937	468053,325146
11957892	DB_MAG_00176	M00052	Pyrimidine ribonucleotide biosynthesis, UMP => UDP/UTP,CDP/CTP	Pathway modules	Nucleotide metabolism	Pyrimidine metabolism	(K13800,K13809,K09903) (K00940,K18533) K01937	0.666667	FALSE	K01937,K09903	517227,442431
12081856	DB_MAG_00178	M00052	Pyrimidine ribonucleotide biosynthesis, UMP => UDP/UTP,CDP/CTP	Pathway modules	Nucleotide metabolism	Pyrimidine metabolism	(K13800,K13809,K09903) (K00940,K18533) K01937	0.333333	FALSE	K01937	194825
394912	DB_MAG_00002	M00053	Pyrimidine deoxyribonuleotide biosynthesis, CDP/CTP => dCDP/dCTP,dTDP/dTTP	Pathway modules	Nucleotide metabolism	Pyrimidine metabolism	(K00524,K00525+K00526,K10807+K10808) (K00940,K18533) (K00527,K21636) K01494 K01520 (K00560,K13998) K00943 K00940	0.5	FALSE	K00943,K21636,K00560,K01520	23469,96514,61798,87628,79595
3629452	DB_MAG_00007	M00053	Pyrimidine deoxyribonuleotide biosynthesis, CDP/CTP => dCDP/dCTP,dTDP/dTTP	Pathway modules	Nucleotide metabolism	Pyrimidine metabolism	(K00524,K00525+K00526,K10807+K10808) (K00940,K18533) (K00527,K21636) K01494 K01520 (K00560,K13998) K00943 K00940	0.625	FALSE	K00943,K00940,K21636,K01520	237124,67284,108680,46157,19237
4495604	DB_MAG_00017	M00053	Pyrimidine deoxyribonuleotide biosynthesis, CDP/CTP => dCDP/dCTP,dTDP/dTTP	Pathway modules	Nucleotide metabolism	Pyrimidine metabolism	(K00524,K00525+K00526,K10807+K10808) (K00940,K18533) (K00527,K21636) K01494 K01520 (K00560,K13998) K00943 K00940	0.5	FALSE	K01520,K00943,K21636,K00560	381804,168227,164345,177664
3148864	DB_MAG_00022	M00053	Pyrimidine deoxyribonuleotide biosynthesis, CDP/CTP => dCDP/dCTP,dTDP/dTTP	Pathway modules	Nucleotide metabolism	Pyrimidine metabolism	(K00524,K00525+K00526,K10807+K10808) (K00940,K18533) (K00527,K21636) K01494 K01520 (K00560,K13998) K00943 K00940	0.5	FALSE	K21636,K00560,K01520,K00943	231526,317377,231524,180956
6670208	DB_MAG_00051	M00053	Pyrimidine deoxyribonuleotide biosynthesis, CDP/CTP => dCDP/dCTP,dTDP/dTTP	Pathway modules	Nucleotide metabolism	Pyrimidine metabolism	(K00524,K00525+K00526,K10807+K10808) (K00940,K18533) (K00527,K21636) K01494 K01520 (K00560,K13998) K00943 K00940	0.375	FALSE	K21636,K01520,K00560	312907,332074,332072,133418
6576665	DB_MAG_00055	M00053	Pyrimidine deoxyribonuleotide biosynthesis, CDP/CTP => dCDP/dCTP,dTDP/dTTP	Pathway modules	Nucleotide metabolism	Pyrimidine metabolism	(K00524,K00525+K00526,K10807+K10808) (K00940,K18533) (K00527,K21636) K01494 K01520 (K00560,K13998) K00943 K00940	0.4375	FALSE	K00525,K21636,K00560,K01520	301079,160327,61127,95352
11196894	DB_MAG_00057	M00053	Pyrimidine deoxyribonuleotide biosynthesis, CDP/CTP => dCDP/dCTP,dTDP/dTTP	Pathway modules	Nucleotide metabolism	Pyrimidine metabolism	(K00524,K00525+K00526,K10807+K10808) (K00940,K18533) (K00527,K21636) K01494 K01520 (K00560,K13998) K00943 K00940	0.5	FALSE	K21636,K00560,K00943,K01520	337317,251115,168749,188897
12607329	DB_MAG_00061	M00053	Pyrimidine deoxyribonuleotide biosynthesis, CDP/CTP => dCDP/dCTP,dTDP/dTTP	Pathway modules	Nucleotide metabolism	Pyrimidine metabolism	(K00524,K00525+K00526,K10807+K10808) (K00940,K18533) (K00527,K21636) K01494 K01520 (K00560,K13998) K00943 K00940	0.375	FALSE	K00525,K00526,K21636,K01520	477867,514353,514352,531687,366533,153175,153173
13927701	DB_MAG_00062	M00053	Pyrimidine deoxyribonuleotide biosynthesis, CDP/CTP => dCDP/dCTP,dTDP/dTTP	Pathway modules	Nucleotide metabolism	Pyrimidine metabolism	(K00524,K00525+K00526,K10807+K10808) (K00940,K18533) (K00527,K21636) K01494 K01520 (K00560,K13998) K00943 K00940	0.375	FALSE	K21636,K00560,K01520	246714,122365,118386,72251
13274281	DB_MAG_00073	M00053	Pyrimidine deoxyribonuleotide biosynthesis, CDP/CTP => dCDP/dCTP,dTDP/dTTP	Pathway modules	Nucleotide metabolism	Pyrimidine metabolism	(K00524,K00525+K00526,K10807+K10808) (K00940,K18533) (K00527,K21636) K01494 K01520 (K00560,K13998) K00943 K00940	0.25	FALSE	K21636,K01520	447500,240285
984109	DB_MAG_00079	M00053	Pyrimidine deoxyribonuleotide biosynthesis, CDP/CTP => dCDP/dCTP,dTDP/dTTP	Pathway modules	Nucleotide metabolism	Pyrimidine metabolism	(K00524,K00525+K00526,K10807+K10808) (K00940,K18533) (K00527,K21636) K01494 K01520 (K00560,K13998) K00943 K00940	0.5	FALSE	K00943,K21636,K00560,K01520	27917,67900,27915,80598
2818565	DB_MAG_00080	M00053	Pyrimidine deoxyribonuleotide biosynthesis, CDP/CTP => dCDP/dCTP,dTDP/dTTP	Pathway modules	Nucleotide metabolism	Pyrimidine metabolism	(K00524,K00525+K00526,K10807+K10808) (K00940,K18533) (K00527,K21636) K01494 K01520 (K00560,K13998) K00943 K00940	0.25	FALSE	K21636,K01520	476181,409550
4437168	DB_MAG_00082	M00053	Pyrimidine deoxyribonuleotide biosynthesis, CDP/CTP => dCDP/dCTP,dTDP/dTTP	Pathway modules	Nucleotide metabolism	Pyrimidine metabolism	(K00524,K00525+K00526,K10807+K10808) (K00940,K18533) (K00527,K21636) K01494 K01520 (K00560,K13998) K00943 K00940	0.375	FALSE	K21636,K00560,K01520	153957,173218,131889
6086844	DB_MAG_00091	M00053	Pyrimidine deoxyribonuleotide biosynthesis, CDP/CTP => dCDP/dCTP,dTDP/dTTP	Pathway modules	Nucleotide metabolism	Pyrimidine metabolism	(K00524,K00525+K00526,K10807+K10808) (K00940,K18533) (K00527,K21636) K01494 K01520 (K00560,K13998) K00943 K00940	0.375	FALSE	K00943,K21636,K01520	14600,48291,43029
4583272	DB_MAG_00093	M00053	Pyrimidine deoxyribonuleotide biosynthesis, CDP/CTP => dCDP/dCTP,dTDP/dTTP	Pathway modules	Nucleotide metabolism	Pyrimidine metabolism	(K00524,K00525+K00526,K10807+K10808) (K00940,K18533) (K00527,K21636) K01494 K01520 (K00560,K13998) K00943 K00940	0.25	FALSE	K21636,K00943	537583,128320
10295287	DB_MAG_00097	M00053	Pyrimidine deoxyribonuleotide biosynthesis, CDP/CTP => dCDP/dCTP,dTDP/dTTP	Pathway modules	Nucleotide metabolism	Pyrimidine metabolism	(K00524,K00525+K00526,K10807+K10808) (K00940,K18533) (K00527,K21636) K01494 K01520 (K00560,K13998) K00943 K00940	0.5	FALSE	K00943,K01520,K01494,K21636	204034,301298,269234,368265,368266,111843,111845
13658274	DB_MAG_00099	M00053	Pyrimidine deoxyribonuleotide biosynthesis, CDP/CTP => dCDP/dCTP,dTDP/dTTP	Pathway modules	Nucleotide metabolism	Pyrimidine metabolism	(K00524,K00525+K00526,K10807+K10808) (K00940,K18533) (K00527,K21636) K01494 K01520 (K00560,K13998) K00943 K00940	0.25	FALSE	K21636,K01520	205074,146494,122561
5863781	DB_MAG_00100	M00053	Pyrimidine deoxyribonuleotide biosynthesis, CDP/CTP => dCDP/dCTP,dTDP/dTTP	Pathway modules	Nucleotide metabolism	Pyrimidine metabolism	(K00524,K00525+K00526,K10807+K10808) (K00940,K18533) (K00527,K21636) K01494 K01520 (K00560,K13998) K00943 K00940	0.5	FALSE	K00943,K00560,K21636,K01520	274124,274126,166857,102693
10473921	DB_MAG_00101	M00053	Pyrimidine deoxyribonuleotide biosynthesis, CDP/CTP => dCDP/dCTP,dTDP/dTTP	Pathway modules	Nucleotide metabolism	Pyrimidine metabolism	(K00524,K00525+K00526,K10807+K10808) (K00940,K18533) (K00527,K21636) K01494 K01520 (K00560,K13998) K00943 K00940	0.5	FALSE	K00560,K01520,K00943,K21636	413556,205303,108626,36410,36464
5721488	DB_MAG_00106	M00053	Pyrimidine deoxyribonuleotide biosynthesis, CDP/CTP => dCDP/dCTP,dTDP/dTTP	Pathway modules	Nucleotide metabolism	Pyrimidine metabolism	(K00524,K00525+K00526,K10807+K10808) (K00940,K18533) (K00527,K21636) K01494 K01520 (K00560,K13998) K00943 K00940	0.375	FALSE	K21636,K00943,K01520	277367,109533,158340
1884851	DB_MAG_00110	M00053	Pyrimidine deoxyribonuleotide biosynthesis, CDP/CTP => dCDP/dCTP,dTDP/dTTP	Pathway modules	Nucleotide metabolism	Pyrimidine metabolism	(K00524,K00525+K00526,K10807+K10808) (K00940,K18533) (K00527,K21636) K01494 K01520 (K00560,K13998) K00943 K00940	0.25	FALSE	K21636,K01520	419142,324851,361121
1804544	DB_MAG_00116	M00053	Pyrimidine deoxyribonuleotide biosynthesis, CDP/CTP => dCDP/dCTP,dTDP/dTTP	Pathway modules	Nucleotide metabolism	Pyrimidine metabolism	(K00524,K00525+K00526,K10807+K10808) (K00940,K18533) (K00527,K21636) K01494 K01520 (K00560,K13998) K00943 K00940	0.75	TRUE	K00943,K00940,K00560,K01520,K21636	606771,442007,455827,444327,309823,114789
628638	DB_MAG_00118	M00053	Pyrimidine deoxyribonuleotide biosynthesis, CDP/CTP => dCDP/dCTP,dTDP/dTTP	Pathway modules	Nucleotide metabolism	Pyrimidine metabolism	(K00524,K00525+K00526,K10807+K10808) (K00940,K18533) (K00527,K21636) K01494 K01520 (K00560,K13998) K00943 K00940	0.25	FALSE	K21636,K01520	448816,448818
4085130	DB_MAG_00120	M00053	Pyrimidine deoxyribonuleotide biosynthesis, CDP/CTP => dCDP/dCTP,dTDP/dTTP	Pathway modules	Nucleotide metabolism	Pyrimidine metabolism	(K00524,K00525+K00526,K10807+K10808) (K00940,K18533) (K00527,K21636) K01494 K01520 (K00560,K13998) K00943 K00940	0.3125	FALSE	K21636,K00525,K01520	604535,504522,482855
1568513	DB_MAG_00121	M00053	Pyrimidine deoxyribonuleotide biosynthesis, CDP/CTP => dCDP/dCTP,dTDP/dTTP	Pathway modules	Nucleotide metabolism	Pyrimidine metabolism	(K00524,K00525+K00526,K10807+K10808) (K00940,K18533) (K00527,K21636) K01494 K01520 (K00560,K13998) K00943 K00940	0.375	FALSE	K00943,K21636,K01520	188318,52312,52310
9455984	DB_MAG_00122	M00053	Pyrimidine deoxyribonuleotide biosynthesis, CDP/CTP => dCDP/dCTP,dTDP/dTTP	Pathway modules	Nucleotide metabolism	Pyrimidine metabolism	(K00524,K00525+K00526,K10807+K10808) (K00940,K18533) (K00527,K21636) K01494 K01520 (K00560,K13998) K00943 K00940	0.375	FALSE	K01520,K21636,K01494	320583,145135,137820
8890172	DB_MAG_00126	M00053	Pyrimidine deoxyribonuleotide biosynthesis, CDP/CTP => dCDP/dCTP,dTDP/dTTP	Pathway modules	Nucleotide metabolism	Pyrimidine metabolism	(K00524,K00525+K00526,K10807+K10808) (K00940,K18533) (K00527,K21636) K01494 K01520 (K00560,K13998) K00943 K00940	0.25	FALSE	K21636,K01520	127972,170941
2234330	DB_MAG_00129	M00053	Pyrimidine deoxyribonuleotide biosynthesis, CDP/CTP => dCDP/dCTP,dTDP/dTTP	Pathway modules	Nucleotide metabolism	Pyrimidine metabolism	(K00524,K00525+K00526,K10807+K10808) (K00940,K18533) (K00527,K21636) K01494 K01520 (K00560,K13998) K00943 K00940	0.5	FALSE	K00943,K21636,K00560,K01520	137300,137276,137298,156984
9061569	DB_MAG_00130	M00053	Pyrimidine deoxyribonuleotide biosynthesis, CDP/CTP => dCDP/dCTP,dTDP/dTTP	Pathway modules	Nucleotide metabolism	Pyrimidine metabolism	(K00524,K00525+K00526,K10807+K10808) (K00940,K18533) (K00527,K21636) K01494 K01520 (K00560,K13998) K00943 K00940	0.5	FALSE	K21636,K00943,K00560,K01520	231121,152964,152962,99767
9261116	DB_MAG_00137	M00053	Pyrimidine deoxyribonuleotide biosynthesis, CDP/CTP => dCDP/dCTP,dTDP/dTTP	Pathway modules	Nucleotide metabolism	Pyrimidine metabolism	(K00524,K00525+K00526,K10807+K10808) (K00940,K18533) (K00527,K21636) K01494 K01520 (K00560,K13998) K00943 K00940	0.5	FALSE	K00525,K00526,K21636,K00560,K01520	56746,56745,56758,165734,55018
3723798	DB_MAG_00143	M00053	Pyrimidine deoxyribonuleotide biosynthesis, CDP/CTP => dCDP/dCTP,dTDP/dTTP	Pathway modules	Nucleotide metabolism	Pyrimidine metabolism	(K00524,K00525+K00526,K10807+K10808) (K00940,K18533) (K00527,K21636) K01494 K01520 (K00560,K13998) K00943 K00940	0.375	FALSE	K21636,K00560,K01520	408282,226616,164260
12527672	DB_MAG_00145	M00053	Pyrimidine deoxyribonuleotide biosynthesis, CDP/CTP => dCDP/dCTP,dTDP/dTTP	Pathway modules	Nucleotide metabolism	Pyrimidine metabolism	(K00524,K00525+K00526,K10807+K10808) (K00940,K18533) (K00527,K21636) K01494 K01520 (K00560,K13998) K00943 K00940	0.375	FALSE	K21636,K01520,K00943	615460,639596,639594,459172,349362,349361,349355
7315646	DB_MAG_00147	M00053	Pyrimidine deoxyribonuleotide biosynthesis, CDP/CTP => dCDP/dCTP,dTDP/dTTP	Pathway modules	Nucleotide metabolism	Pyrimidine metabolism	(K00524,K00525+K00526,K10807+K10808) (K00940,K18533) (K00527,K21636) K01494 K01520 (K00560,K13998) K00943 K00940	0.375	FALSE	K21636,K00560,K01520	380386,83923,160866
12370802	DB_MAG_00151	M00053	Pyrimidine deoxyribonuleotide biosynthesis, CDP/CTP => dCDP/dCTP,dTDP/dTTP	Pathway modules	Nucleotide metabolism	Pyrimidine metabolism	(K00524,K00525+K00526,K10807+K10808) (K00940,K18533) (K00527,K21636) K01494 K01520 (K00560,K13998) K00943 K00940	0.6875	FALSE	K21636,K00525,K00940,K00560,K01520	347061,14969,8978,43501,159232
3382061	DB_MAG_00155	M00053	Pyrimidine deoxyribonuleotide biosynthesis, CDP/CTP => dCDP/dCTP,dTDP/dTTP	Pathway modules	Nucleotide metabolism	Pyrimidine metabolism	(K00524,K00525+K00526,K10807+K10808) (K00940,K18533) (K00527,K21636) K01494 K01520 (K00560,K13998) K00943 K00940	0.375	FALSE	K00943,K01520,K21636	474986,420849,311662
3204821	DB_MAG_00157	M00053	Pyrimidine deoxyribonuleotide biosynthesis, CDP/CTP => dCDP/dCTP,dTDP/dTTP	Pathway modules	Nucleotide metabolism	Pyrimidine metabolism	(K00524,K00525+K00526,K10807+K10808) (K00940,K18533) (K00527,K21636) K01494 K01520 (K00560,K13998) K00943 K00940	0.375	FALSE	K01520,K21636,K00560	247544,337674,143351,194048
9548893	DB_MAG_00161	M00053	Pyrimidine deoxyribonuleotide biosynthesis, CDP/CTP => dCDP/dCTP,dTDP/dTTP	Pathway modules	Nucleotide metabolism	Pyrimidine metabolism	(K00524,K00525+K00526,K10807+K10808) (K00940,K18533) (K00527,K21636) K01494 K01520 (K00560,K13998) K00943 K00940	0.375	FALSE	K01520,K21636,K00560	552854,329407,112821
2592540	DB_MAG_00162	M00053	Pyrimidine deoxyribonuleotide biosynthesis, CDP/CTP => dCDP/dCTP,dTDP/dTTP	Pathway modules	Nucleotide metabolism	Pyrimidine metabolism	(K00524,K00525+K00526,K10807+K10808) (K00940,K18533) (K00527,K21636) K01494 K01520 (K00560,K13998) K00943 K00940	0.375	FALSE	K01520,K21636,K00560	616145,376473,388665
11957893	DB_MAG_00176	M00053	Pyrimidine deoxyribonuleotide biosynthesis, CDP/CTP => dCDP/dCTP,dTDP/dTTP	Pathway modules	Nucleotide metabolism	Pyrimidine metabolism	(K00524,K00525+K00526,K10807+K10808) (K00940,K18533) (K00527,K21636) K01494 K01520 (K00560,K13998) K00943 K00940	0.25	FALSE	K21636,K00560	623267,580142
12081857	DB_MAG_00178	M00053	Pyrimidine deoxyribonuleotide biosynthesis, CDP/CTP => dCDP/dCTP,dTDP/dTTP	Pathway modules	Nucleotide metabolism	Pyrimidine metabolism	(K00524,K00525+K00526,K10807+K10808) (K00940,K18533) (K00527,K21636) K01494 K01520 (K00560,K13998) K00943 K00940	0.4375	FALSE	K00560,K00525,K01520,K21636	445092,199017,202583,51805
13274294	DB_MAG_00073	M00055	N-glycan precursor biosynthesis	Pathway modules	Glycan metabolism	Glycan biosynthesis	K01001 (K07432+K07441) K03842 K03843 K03844 K03845 K03846 K03847 K03846 K00729 K03848 K03849 K03850	0.0384615	FALSE	K07441	141786
4437174	DB_MAG_00082	M00055	N-glycan precursor biosynthesis	Pathway modules	Glycan metabolism	Glycan biosynthesis	K01001 (K07432+K07441) K03842 K03843 K03844 K03845 K03846 K03847 K03846 K00729 K03848 K03849 K03850	0.0384615	FALSE	K07441	209488
4583299	DB_MAG_00093	M00055	N-glycan precursor biosynthesis	Pathway modules	Glycan metabolism	Glycan biosynthesis	K01001 (K07432+K07441) K03842 K03843 K03844 K03845 K03846 K03847 K03846 K00729 K03848 K03849 K03850	0.0769231	FALSE	K00729	267774
10295292	DB_MAG_00097	M00055	N-glycan precursor biosynthesis	Pathway modules	Glycan metabolism	Glycan biosynthesis	K01001 (K07432+K07441) K03842 K03843 K03844 K03845 K03846 K03847 K03846 K00729 K03848 K03849 K03850	0.0384615	FALSE	K07441	155427
13658286	DB_MAG_00099	M00055	N-glycan precursor biosynthesis	Pathway modules	Glycan metabolism	Glycan biosynthesis	K01001 (K07432+K07441) K03842 K03843 K03844 K03845 K03846 K03847 K03846 K00729 K03848 K03849 K03850	0.0384615	FALSE	K07441	355425
5863786	DB_MAG_00100	M00055	N-glycan precursor biosynthesis	Pathway modules	Glycan metabolism	Glycan biosynthesis	K01001 (K07432+K07441) K03842 K03843 K03844 K03845 K03846 K03847 K03846 K00729 K03848 K03849 K03850	0.0384615	FALSE	K07441	219884
628641	DB_MAG_00118	M00055	N-glycan precursor biosynthesis	Pathway modules	Glycan metabolism	Glycan biosynthesis	K01001 (K07432+K07441) K03842 K03843 K03844 K03845 K03846 K03847 K03846 K00729 K03848 K03849 K03850	0.0384615	FALSE	K07441	81128
9455998	DB_MAG_00122	M00055	N-glycan precursor biosynthesis	Pathway modules	Glycan metabolism	Glycan biosynthesis	K01001 (K07432+K07441) K03842 K03843 K03844 K03845 K03846 K03847 K03846 K00729 K03848 K03849 K03850	0.0384615	FALSE	K07441	338714
3723830	DB_MAG_00143	M00055	N-glycan precursor biosynthesis	Pathway modules	Glycan metabolism	Glycan biosynthesis	K01001 (K07432+K07441) K03842 K03843 K03844 K03845 K03846 K03847 K03846 K00729 K03848 K03849 K03850	0.0384615	FALSE	K07441	168022
3204834	DB_MAG_00157	M00055	N-glycan precursor biosynthesis	Pathway modules	Glycan metabolism	Glycan biosynthesis	K01001 (K07432+K07441) K03842 K03843 K03844 K03845 K03846 K03847 K03846 K00729 K03848 K03849 K03850	0.0384615	FALSE	K07441	463649
11957923	DB_MAG_00176	M00055	N-glycan precursor biosynthesis	Pathway modules	Glycan metabolism	Glycan biosynthesis	K01001 (K07432+K07441) K03842 K03843 K03844 K03845 K03846 K03847 K03846 K00729 K03848 K03849 K03850	0.0384615	FALSE	K07441	536545
3629485	DB_MAG_00007	M00060	KDO2-lipid A biosynthesis, Raetz pathway, LpxL-LpxM type	Pathway modules	Glycan metabolism	Lipopolysaccharide metabolism	K00677 K02535 K02536 (K03269,K09949) K00748 K00912 K02527 K02517 K02560	0.888889	TRUE	K02535,K02536,K00912,K02527,K09949,K00748,K02517,K00677	129089,129091,129083,129086,129085,119549,129090,129087
6576703	DB_MAG_00055	M00060	KDO2-lipid A biosynthesis, Raetz pathway, LpxL-LpxM type	Pathway modules	Glycan metabolism	Lipopolysaccharide metabolism	K00677 K02535 K02536 (K03269,K09949) K00748 K00912 K02527 K02517 K02560	0.777778	TRUE	K00912,K00748,K03269,K02517,K00677,K02536,K02527	403230,246229,227788,301088,219016,174821,191584,174823
4085165	DB_MAG_00120	M00060	KDO2-lipid A biosynthesis, Raetz pathway, LpxL-LpxM type	Pathway modules	Glycan metabolism	Lipopolysaccharide metabolism	K00677 K02535 K02536 (K03269,K09949) K00748 K00912 K02527 K02517 K02560	0.666667	FALSE	K02536,K02527,K02517,K00677,K00912,K00748	497433,494641,441997,497431,411351,232164,340098
12370842	DB_MAG_00151	M00060	KDO2-lipid A biosynthesis, Raetz pathway, LpxL-LpxM type	Pathway modules	Glycan metabolism	Lipopolysaccharide metabolism	K00677 K02535 K02536 (K03269,K09949) K00748 K00912 K02527 K02517 K02560	0.777778	TRUE	K00912,K00748,K03269,K02536,K02527,K02517,K00677	428567,421160,278534,173936,121488,43515,14930,173934,43122
12081894	DB_MAG_00178	M00060	KDO2-lipid A biosynthesis, Raetz pathway, LpxL-LpxM type	Pathway modules	Glycan metabolism	Lipopolysaccharide metabolism	K00677 K02535 K02536 (K03269,K09949) K00748 K00912 K02527 K02517 K02560	0.777778	TRUE	K00912,K02527,K02517,K00677,K02536,K00748,K03269	543901,433811,199022,245937,53507,160044,178185,53505
6670159	DB_MAG_00051	M00061	D-Glucuronate degradation, D-glucuronate => pyruvate + D-glyceraldehyde 3P	Pathway modules	Carbohydrate metabolism	Other carbohydrate metabolism	K01812 K00040 (K01686,K08323) K00874 (K01625,K17463)	0.2	FALSE	K01625	470077
6576610	DB_MAG_00055	M00061	D-Glucuronate degradation, D-glucuronate => pyruvate + D-glyceraldehyde 3P	Pathway modules	Carbohydrate metabolism	Other carbohydrate metabolism	K01812 K00040 (K01686,K08323) K00874 (K01625,K17463)	0.8	TRUE	K01686,K00874,K01625,K01812	219023,124727,124728,124729
12607288	DB_MAG_00061	M00061	D-Glucuronate degradation, D-glucuronate => pyruvate + D-glyceraldehyde 3P	Pathway modules	Carbohydrate metabolism	Other carbohydrate metabolism	K01812 K00040 (K01686,K08323) K00874 (K01625,K17463)	0.8	TRUE	K00874,K01686,K01625,K01812	464826,516726,516727,464827,563764,360971
13927654	DB_MAG_00062	M00061	D-Glucuronate degradation, D-glucuronate => pyruvate + D-glyceraldehyde 3P	Pathway modules	Carbohydrate metabolism	Other carbohydrate metabolism	K01812 K00040 (K01686,K08323) K00874 (K01625,K17463)	0.6	FALSE	K00874,K01686,K01625	182075,96951,182076
2818517	DB_MAG_00080	M00061	D-Glucuronate degradation, D-glucuronate => pyruvate + D-glyceraldehyde 3P	Pathway modules	Carbohydrate metabolism	Other carbohydrate metabolism	K01812 K00040 (K01686,K08323) K00874 (K01625,K17463)	0.8	TRUE	K00874,K01686,K01625,K01812	419484,409740,510689,409739,387335,281001,157167
1884804	DB_MAG_00110	M00061	D-Glucuronate degradation, D-glucuronate => pyruvate + D-glyceraldehyde 3P	Pathway modules	Carbohydrate metabolism	Other carbohydrate metabolism	K01812 K00040 (K01686,K08323) K00874 (K01625,K17463)	0.8	TRUE	K01812,K00874,K01686,K01625	409508,224138,281747,203649,59793,139365
1804504	DB_MAG_00116	M00061	D-Glucuronate degradation, D-glucuronate => pyruvate + D-glyceraldehyde 3P	Pathway modules	Carbohydrate metabolism	Other carbohydrate metabolism	K01812 K00040 (K01686,K08323) K00874 (K01625,K17463)	0.6	FALSE	K01812,K00874,K01625	592638,506856,506857
1568469	DB_MAG_00121	M00061	D-Glucuronate degradation, D-glucuronate => pyruvate + D-glyceraldehyde 3P	Pathway modules	Carbohydrate metabolism	Other carbohydrate metabolism	K01812 K00040 (K01686,K08323) K00874 (K01625,K17463)	0.8	TRUE	K00874,K01686,K01625,K01812	186539,16501,186540,97758,16502
8890126	DB_MAG_00126	M00061	D-Glucuronate degradation, D-glucuronate => pyruvate + D-glyceraldehyde 3P	Pathway modules	Carbohydrate metabolism	Other carbohydrate metabolism	K01812 K00040 (K01686,K08323) K00874 (K01625,K17463)	0.8	TRUE	K00874,K01686,K01625,K01812	239051,57463,4710,84122,139540,4709,62678,4722
12527628	DB_MAG_00145	M00061	D-Glucuronate degradation, D-glucuronate => pyruvate + D-glyceraldehyde 3P	Pathway modules	Carbohydrate metabolism	Other carbohydrate metabolism	K01812 K00040 (K01686,K08323) K00874 (K01625,K17463)	0.8	TRUE	K00874,K01686,K01625,K01812	396780,556498,396779,588850
7315596	DB_MAG_00147	M00061	D-Glucuronate degradation, D-glucuronate => pyruvate + D-glyceraldehyde 3P	Pathway modules	Carbohydrate metabolism	Other carbohydrate metabolism	K01812 K00040 (K01686,K08323) K00874 (K01625,K17463)	0.2	FALSE	K01625	163523
12370747	DB_MAG_00151	M00061	D-Glucuronate degradation, D-glucuronate => pyruvate + D-glyceraldehyde 3P	Pathway modules	Carbohydrate metabolism	Other carbohydrate metabolism	K01812 K00040 (K01686,K08323) K00874 (K01625,K17463)	0.8	TRUE	K00874,K01686,K01625,K01812	159220,43115,159221,159222
3382018	DB_MAG_00155	M00061	D-Glucuronate degradation, D-glucuronate => pyruvate + D-glyceraldehyde 3P	Pathway modules	Carbohydrate metabolism	Other carbohydrate metabolism	K01812 K00040 (K01686,K08323) K00874 (K01625,K17463)	0.8	TRUE	K00874,K01686,K01812,K01625	437747,435548,389536,140884,140883
9548846	DB_MAG_00161	M00061	D-Glucuronate degradation, D-glucuronate => pyruvate + D-glyceraldehyde 3P	Pathway modules	Carbohydrate metabolism	Other carbohydrate metabolism	K01812 K00040 (K01686,K08323) K00874 (K01625,K17463)	0.8	TRUE	K01686,K00874,K01625,K01812	463570,387131,287277,287276,336799
2592500	DB_MAG_00162	M00061	D-Glucuronate degradation, D-glucuronate => pyruvate + D-glyceraldehyde 3P	Pathway modules	Carbohydrate metabolism	Other carbohydrate metabolism	K01812 K00040 (K01686,K08323) K00874 (K01625,K17463)	0.6	FALSE	K00874,K08323,K01625	421628,399386,469806,399385,421630
12081800	DB_MAG_00178	M00061	D-Glucuronate degradation, D-glucuronate => pyruvate + D-glyceraldehyde 3P	Pathway modules	Carbohydrate metabolism	Other carbohydrate metabolism	K01812 K00040 (K01686,K08323) K00874 (K01625,K17463)	0.8	TRUE	K01686,K01812,K00874,K01625	502209,297523,51798,184132,51796
3629487	DB_MAG_00007	M00063	CMP-KDO biosynthesis	Pathway modules	Glycan metabolism	Lipopolysaccharide metabolism	K06041 K01627 K03270 K00979	1	TRUE	K03270,K06041,K00979,K01627	119550,119551,119553,119552
6576706	DB_MAG_00055	M00063	CMP-KDO biosynthesis	Pathway modules	Glycan metabolism	Lipopolysaccharide metabolism	K06041 K01627 K03270 K00979	1	TRUE	K01627,K03270,K06041,K00979	213467,159191,95381,99497
4583300	DB_MAG_00093	M00063	CMP-KDO biosynthesis	Pathway modules	Glycan metabolism	Lipopolysaccharide metabolism	K06041 K01627 K03270 K00979	0.25	FALSE	K06041	609546
4085168	DB_MAG_00120	M00063	CMP-KDO biosynthesis	Pathway modules	Glycan metabolism	Lipopolysaccharide metabolism	K06041 K01627 K03270 K00979	1	TRUE	K06041,K03270,K00979,K01627	512630,303211,285957,320206
12370845	DB_MAG_00151	M00063	CMP-KDO biosynthesis	Pathway modules	Glycan metabolism	Lipopolysaccharide metabolism	K06041 K01627 K03270 K00979	1	TRUE	K03270,K00979,K01627,K06041	210942,221954,290292,353668,121337
3382096	DB_MAG_00155	M00063	CMP-KDO biosynthesis	Pathway modules	Glycan metabolism	Lipopolysaccharide metabolism	K06041 K01627 K03270 K00979	0.5	FALSE	K03270,K00979	387095,387097
12081896	DB_MAG_00178	M00063	CMP-KDO biosynthesis	Pathway modules	Glycan metabolism	Lipopolysaccharide metabolism	K06041 K01627 K03270 K00979	1	TRUE	K06041,K00979,K03270,K01627	491783,379677,192420,192931
3629488	DB_MAG_00007	M00064	ADP-L-glycero-D-manno-heptose biosynthesis	Pathway modules	Glycan metabolism	Lipopolysaccharide metabolism	K03271 (K03272,K21344) K03273 (K03272,K21345) K03274	1	TRUE	K03271,K03272,K03273,K03274	154155,67262,154154,154152,67260,154153
12607358	DB_MAG_00061	M00064	ADP-L-glycero-D-manno-heptose biosynthesis	Pathway modules	Glycan metabolism	Lipopolysaccharide metabolism	K03271 (K03272,K21344) K03273 (K03272,K21345) K03274	0.2	FALSE	K03271	321327
7315678	DB_MAG_00147	M00064	ADP-L-glycero-D-manno-heptose biosynthesis	Pathway modules	Glycan metabolism	Lipopolysaccharide metabolism	K03271 (K03272,K21344) K03273 (K03272,K21345) K03274	0.4	FALSE	K03271,K03273	162263,162262
12081897	DB_MAG_00178	M00064	ADP-L-glycero-D-manno-heptose biosynthesis	Pathway modules	Glycan metabolism	Lipopolysaccharide metabolism	K03271 (K03272,K21344) K03273 (K03272,K21345) K03274	0.8	TRUE	K03271,K03272,K03273	346855,346857,346856
6576699	DB_MAG_00055	M00076	Dermatan sulfate degradation	Pathway modules	Glycan metabolism	Glycosaminoglycan metabolism	#NULL!	0.333333	FALSE	K01136,K01197	139244,156589,67504
2818598	DB_MAG_00080	M00076	Dermatan sulfate degradation	Pathway modules	Glycan metabolism	Glycosaminoglycan metabolism	#NULL!	0.166667	FALSE	K01195	369821,86073
1884884	DB_MAG_00110	M00076	Dermatan sulfate degradation	Pathway modules	Glycan metabolism	Glycosaminoglycan metabolism	#NULL!	0.166667	FALSE	K01195	203644
8890204	DB_MAG_00126	M00076	Dermatan sulfate degradation	Pathway modules	Glycan metabolism	Glycosaminoglycan metabolism	#REF!	0.166667	FALSE	K01195	139535
12370838	DB_MAG_00151	M00076	Dermatan sulfate degradation	Pathway modules	Glycan metabolism	Glycosaminoglycan metabolism	#REF!	0.166667	FALSE	K01197	23741
3382093	DB_MAG_00155	M00076	Dermatan sulfate degradation	Pathway modules	Glycan metabolism	Glycosaminoglycan metabolism	#NULL!	0.166667	FALSE	K01195	319356
12081890	DB_MAG_00178	M00076	Dermatan sulfate degradation	Pathway modules	Glycan metabolism	Glycosaminoglycan metabolism	#REF!	0.333333	FALSE	K01197,K01195	596695,227666,184122
6576700	DB_MAG_00055	M00077	Chondroitin sulfate degradation	Pathway modules	Glycan metabolism	Glycosaminoglycan metabolism	K01135 K01197 K01195 K01132	0.25	FALSE	K01197	67504
2818599	DB_MAG_00080	M00077	Chondroitin sulfate degradation	Pathway modules	Glycan metabolism	Glycosaminoglycan metabolism	K01135 K01197 K01195 K01132	0.25	FALSE	K01195	369821,86073
1884885	DB_MAG_00110	M00077	Chondroitin sulfate degradation	Pathway modules	Glycan metabolism	Glycosaminoglycan metabolism	K01135 K01197 K01195 K01132	0.25	FALSE	K01195	203644
8890205	DB_MAG_00126	M00077	Chondroitin sulfate degradation	Pathway modules	Glycan metabolism	Glycosaminoglycan metabolism	K01135 K01197 K01195 K01132	0.25	FALSE	K01195	139535
12370839	DB_MAG_00151	M00077	Chondroitin sulfate degradation	Pathway modules	Glycan metabolism	Glycosaminoglycan metabolism	K01135 K01197 K01195 K01132	0.25	FALSE	K01197	23741
3382094	DB_MAG_00155	M00077	Chondroitin sulfate degradation	Pathway modules	Glycan metabolism	Glycosaminoglycan metabolism	K01135 K01197 K01195 K01132	0.25	FALSE	K01195	319356
12081891	DB_MAG_00178	M00077	Chondroitin sulfate degradation	Pathway modules	Glycan metabolism	Glycosaminoglycan metabolism	K01135 K01197 K01195 K01132	0.5	FALSE	K01197,K01195	596695,227666,184122
6576701	DB_MAG_00055	M00078	Heparan sulfate degradation	Pathway modules	Glycan metabolism	Glycosaminoglycan metabolism	(K07964,K07965) K01136 K01217 K01565 K10532 K01205 -- K01195 K01137	0.333333	FALSE	K01205,K10532,K01136	232638,215297,202182,202183,139244,156589
2818600	DB_MAG_00080	M00078	Heparan sulfate degradation	Pathway modules	Glycan metabolism	Glycosaminoglycan metabolism	(K07964,K07965) K01136 K01217 K01565 K10532 K01205 -- K01195 K01137	0.111111	FALSE	K01195	369821,86073
1884886	DB_MAG_00110	M00078	Heparan sulfate degradation	Pathway modules	Glycan metabolism	Glycosaminoglycan metabolism	(K07964,K07965) K01136 K01217 K01565 K10532 K01205 -- K01195 K01137	0.111111	FALSE	K01195	203644
4085163	DB_MAG_00120	M00078	Heparan sulfate degradation	Pathway modules	Glycan metabolism	Glycosaminoglycan metabolism	(K07964,K07965) K01136 K01217 K01565 K10532 K01205 -- K01195 K01137	0.222222	FALSE	K01205,K10532	607135,640717,451920,512187,389312
8890206	DB_MAG_00126	M00078	Heparan sulfate degradation	Pathway modules	Glycan metabolism	Glycosaminoglycan metabolism	(K07964,K07965) K01136 K01217 K01565 K10532 K01205 -- K01195 K01137	0.111111	FALSE	K01195	139535
9261149	DB_MAG_00137	M00078	Heparan sulfate degradation	Pathway modules	Glycan metabolism	Glycosaminoglycan metabolism	(K07964,K07965) K01136 K01217 K01565 K10532 K01205 -- K01195 K01137	0.111111	FALSE	K01205	118204
12370840	DB_MAG_00151	M00078	Heparan sulfate degradation	Pathway modules	Glycan metabolism	Glycosaminoglycan metabolism	(K07964,K07965) K01136 K01217 K01565 K10532 K01205 -- K01195 K01137	0.111111	FALSE	K10532	80261,60448,60449
3382095	DB_MAG_00155	M00078	Heparan sulfate degradation	Pathway modules	Glycan metabolism	Glycosaminoglycan metabolism	(K07964,K07965) K01136 K01217 K01565 K10532 K01205 -- K01195 K01137	0.111111	FALSE	K01195	319356
12081892	DB_MAG_00178	M00078	Heparan sulfate degradation	Pathway modules	Glycan metabolism	Glycosaminoglycan metabolism	(K07964,K07965) K01136 K01217 K01565 K10532 K01205 -- K01195 K01137	0.222222	FALSE	K10532,K01195	324768,227666,184137,184122
4495618	DB_MAG_00017	M00079	Keratan sulfate degradation	Pathway modules	Glycan metabolism	Glycosaminoglycan metabolism	#NULL!	0.2	FALSE	K12373	207255
3148894	DB_MAG_00022	M00079	Keratan sulfate degradation	Pathway modules	Glycan metabolism	Glycosaminoglycan metabolism	#NULL!	0.2	FALSE	K12373	612688,617569,76352
6576702	DB_MAG_00055	M00079	Keratan sulfate degradation	Pathway modules	Glycan metabolism	Glycosaminoglycan metabolism	#NULL!	0.2	FALSE	K12373	489757,484614,236324,313602,358919,96561,62798,96593,95387,177238
11196919	DB_MAG_00057	M00079	Keratan sulfate degradation	Pathway modules	Glycan metabolism	Glycosaminoglycan metabolism	#REF!	0.2	FALSE	K12373	562664,157826
12607357	DB_MAG_00061	M00079	Keratan sulfate degradation	Pathway modules	Glycan metabolism	Glycosaminoglycan metabolism	#REF!	0.2	FALSE	K12373	595106,480395,480394,405874
13927733	DB_MAG_00062	M00079	Keratan sulfate degradation	Pathway modules	Glycan metabolism	Glycosaminoglycan metabolism	#REF!	0.2	FALSE	K12373	93994
2818601	DB_MAG_00080	M00079	Keratan sulfate degradation	Pathway modules	Glycan metabolism	Glycosaminoglycan metabolism	#NULL!	0.2	FALSE	K12373	215449
4085164	DB_MAG_00120	M00079	Keratan sulfate degradation	Pathway modules	Glycan metabolism	Glycosaminoglycan metabolism	#NULL!	0.2	FALSE	K12373	428138,451922,428139,474162,482852,574890,278360,333928,208923,373073
1568545	DB_MAG_00121	M00079	Keratan sulfate degradation	Pathway modules	Glycan metabolism	Glycosaminoglycan metabolism	#NULL!	0.2	FALSE	K12373	188335
9261150	DB_MAG_00137	M00079	Keratan sulfate degradation	Pathway modules	Glycan metabolism	Glycosaminoglycan metabolism	#REF!	0.2	FALSE	K12373	561453,464696,71723,182597
12370841	DB_MAG_00151	M00079	Keratan sulfate degradation	Pathway modules	Glycan metabolism	Glycosaminoglycan metabolism	#REF!	0.2	FALSE	K12373	520627,218675,60518,56275,14928
12081893	DB_MAG_00178	M00079	Keratan sulfate degradation	Pathway modules	Glycan metabolism	Glycosaminoglycan metabolism	#REF!	0.2	FALSE	K12373	297263,111821,53568,138467
2818518	DB_MAG_00080	M00081	Pectin degradation	Pathway modules	Carbohydrate metabolism	Other carbohydrate metabolism	K01051 K01184 K01213	0.333333	FALSE	K01051	207997
1884805	DB_MAG_00110	M00081	Pectin degradation	Pathway modules	Carbohydrate metabolism	Other carbohydrate metabolism	K01051 K01184 K01213	0.333333	FALSE	K01051	201999,228872,89065
1804505	DB_MAG_00116	M00081	Pectin degradation	Pathway modules	Carbohydrate metabolism	Other carbohydrate metabolism	K01051 K01184 K01213	0.333333	FALSE	K01051	244344
8890127	DB_MAG_00126	M00081	Pectin degradation	Pathway modules	Carbohydrate metabolism	Other carbohydrate metabolism	K01051 K01184 K01213	0.333333	FALSE	K01051	80449,4826,158952,139550,87263,62720
3382019	DB_MAG_00155	M00081	Pectin degradation	Pathway modules	Carbohydrate metabolism	Other carbohydrate metabolism	K01051 K01184 K01213	0.333333	FALSE	K01051	444360
[truncated: 3,293 more rows]

## Sheet: (c) Mod enrichment raw
KEGG_Module	Enrichment_Score	Unadjusted_p_Value	Adjusted_q_Value	Associated_Groups	Accession	Sample_IDs	p_High_Metabolic_Independence	p_Low_Metabolic_Independence	N_High_Metabolic_Independence	N_Low_Metabolic_Independence
[truncated: 92 more rows]

## Sheet: (d) Mod enr. for >50% compl
KEGG_Module	Enrichment_Score	Unadjusten_p_Value	Adjusted_q_Value	Associated_Group	KEGG_Accession	Sample_IDs	p_Low_Metabolic_Independence	N-Low_Metabolic_Independence	p_High_Metabolic_Independence	N-High_Metabolic_Independence	KEGG_Class	Associated_Metabolic_Categories_I	Associated_Metabolic_Categories_II	Associated_Metabolic_Categories_III
[truncated: 33 more rows]

[truncated: 2 more sheets: (e) MAG x Module compl matrix, (f) Mod compl in HMI-LMI Subgr.]
