# Supplementary material for: Metabolic independence drives gut microbial colonization and resilience in health and disease
Source: Genome Biol. 2023 Apr 17;24:78. doi: 10.1186/s13059-023-02924-x (PMC10108530; doi:10.1186/s13059-023-02924-x)
Supplement: Supplementary file 10 — Additional file 10. a List of genomes from healthy individuals and individuals with IBD. b Module completion values across genomes. [file 13059_2023_2924_MOESM10_ESM.xlsx]

## Sheet: Genomes
name	individual	cohort	from	accession ID	completion	redundancy	num_splits	total length	t_phylum	t_class	t_order	t_family	t_genus	t_species	contigs_db_path
POU_P204_MAG_00001	POU_P204	POUCHITIS	Vineis et al. (doi:10.1128/mBio.01713-16)	phs000262.v3.p2 (dbGaP)	94.37	0	104	2081795	Firmicutes	Clostridia	Oscillospirales	Acutalibacteraceae	UMGS1071	None	WATSON_ET_AL_CONTIGS_DBS_FOR_METABOLIC_COMPARISON/POU_P204_MAG_00001.db
POU_P204_MAG_00002	POU_P204	POUCHITIS	Vineis et al. (doi:10.1128/mBio.01713-16)	phs000262.v3.p2 (dbGaP)	100	0	129	2564734	Firmicutes	Clostridia	Lachnospirales	Anaerotignaceae	Anaerotignum	Anaerotignum sp001304995	WATSON_ET_AL_CONTIGS_DBS_FOR_METABOLIC_COMPARISON/POU_P204_MAG_00002.db
POU_P204_MAG_00003	POU_P204	POUCHITIS	Vineis et al. (doi:10.1128/mBio.01713-16)	phs000262.v3.p2 (dbGaP)	98.59	1.41	202	4105023	Bacteroidota	Bacteroidia	Bacteroidales	Bacteroidaceae	Bacteroides	Bacteroides fragilis	WATSON_ET_AL_CONTIGS_DBS_FOR_METABOLIC_COMPARISON/POU_P204_MAG_00003.db
POU_P204_MAG_00004	POU_P204	POUCHITIS	Vineis et al. (doi:10.1128/mBio.01713-16)	phs000262.v3.p2 (dbGaP)	98.59	5.63	263	5146152	Bacteroidota	Bacteroidia	Bacteroidales	Bacteroidaceae	Bacteroides	None	WATSON_ET_AL_CONTIGS_DBS_FOR_METABOLIC_COMPARISON/POU_P204_MAG_00004.db
POU_P204_MAG_00005	POU_P204	POUCHITIS	Vineis et al. (doi:10.1128/mBio.01713-16)	phs000262.v3.p2 (dbGaP)	98.59	0	97	2044951	Actinobacteriota	Actinomycetia	Actinomycetales	Bifidobacteriaceae	Bifidobacterium	None	WATSON_ET_AL_CONTIGS_DBS_FOR_METABOLIC_COMPARISON/POU_P204_MAG_00005.db
POU_P204_MAG_00006	POU_P204	POUCHITIS	Vineis et al. (doi:10.1128/mBio.01713-16)	phs000262.v3.p2 (dbGaP)	69.01	0	117	1563695	Actinobacteriota	Actinomycetia	Actinomycetales	Bifidobacteriaceae	Bifidobacterium	None	WATSON_ET_AL_CONTIGS_DBS_FOR_METABOLIC_COMPARISON/POU_P204_MAG_00006.db
POU_P204_MAG_00007	POU_P204	POUCHITIS	Vineis et al. (doi:10.1128/mBio.01713-16)	phs000262.v3.p2 (dbGaP)	77.46	2.82	189	3127919	Firmicutes	Clostridia	Lachnospirales	Lachnospiraceae	Blautia	None	WATSON_ET_AL_CONTIGS_DBS_FOR_METABOLIC_COMPARISON/POU_P204_MAG_00007.db
POU_P204_MAG_00008	POU_P204	POUCHITIS	Vineis et al. (doi:10.1128/mBio.01713-16)	phs000262.v3.p2 (dbGaP)	92.96	2.82	153	3014417	Firmicutes	Clostridia	Lachnospirales	Lachnospiraceae	Dorea	Dorea longicatena	WATSON_ET_AL_CONTIGS_DBS_FOR_METABOLIC_COMPARISON/POU_P204_MAG_00008.db
POU_P204_MAG_00009	POU_P204	POUCHITIS	Vineis et al. (doi:10.1128/mBio.01713-16)	phs000262.v3.p2 (dbGaP)	98.59	1.41	117	2287371	Firmicutes	Clostridia	Oscillospirales	Ruminococcaceae	Faecalibacterium	Faecalibacterium sp900540455	WATSON_ET_AL_CONTIGS_DBS_FOR_METABOLIC_COMPARISON/POU_P204_MAG_00009.db
POU_P204_MAG_00010	POU_P204	POUCHITIS	Vineis et al. (doi:10.1128/mBio.01713-16)	phs000262.v3.p2 (dbGaP)	95.77	5.63	159	2993513	Firmicutes	Clostridia	Lachnospirales	Lachnospiraceae	Faecalimonas	Faecalimonas nexilis	WATSON_ET_AL_CONTIGS_DBS_FOR_METABOLIC_COMPARISON/POU_P204_MAG_00010.db
POU_P204_MAG_00011	POU_P204	POUCHITIS	Vineis et al. (doi:10.1128/mBio.01713-16)	phs000262.v3.p2 (dbGaP)	100	1.41	245	4923959	Bacteroidota	Bacteroidia	Bacteroidales	Tannerellaceae	Parabacteroides	Parabacteroides distasonis	WATSON_ET_AL_CONTIGS_DBS_FOR_METABOLIC_COMPARISON/POU_P204_MAG_00011.db
POU_P204_MAG_00012	POU_P204	POUCHITIS	Vineis et al. (doi:10.1128/mBio.01713-16)	phs000262.v3.p2 (dbGaP)	100	2.82	274	5223974	Bacteroidota	Bacteroidia	Bacteroidales	Bacteroidaceae	Phocaeicola	None	WATSON_ET_AL_CONTIGS_DBS_FOR_METABOLIC_COMPARISON/POU_P204_MAG_00012.db
POU_P204_MAG_00013	POU_P204	POUCHITIS	Vineis et al. (doi:10.1128/mBio.01713-16)	phs000262.v3.p2 (dbGaP)	81.69	5.63	150	2958575	Firmicutes	Clostridia	Lachnospirales	Lachnospiraceae	Ruminococcus	Ruminococcus sp000432335	WATSON_ET_AL_CONTIGS_DBS_FOR_METABOLIC_COMPARISON/POU_P204_MAG_00013.db
POU_P204_MAG_00014	POU_P204	POUCHITIS	Vineis et al. (doi:10.1128/mBio.01713-16)	phs000262.v3.p2 (dbGaP)	97.18	0	92	1620467	Firmicutes	Bacilli	Lactobacillales	Streptococcaceae	Streptococcus	None	WATSON_ET_AL_CONTIGS_DBS_FOR_METABOLIC_COMPARISON/POU_P204_MAG_00014.db
POU_P207_MAG_00001	POU_P207	POUCHITIS	Vineis et al. (doi:10.1128/mBio.01713-16)	phs000262.v3.p2 (dbGaP)	98.59	2.82	121	2242806	Firmicutes	Negativicutes	Acidaminococcales	Acidaminococcaceae	Acidaminococcus	None	WATSON_ET_AL_CONTIGS_DBS_FOR_METABOLIC_COMPARISON/POU_P207_MAG_00001.db
POU_P207_MAG_00002	POU_P207	POUCHITIS	Vineis et al. (doi:10.1128/mBio.01713-16)	phs000262.v3.p2 (dbGaP)	94.37	5.63	150	2913961	Firmicutes	Clostridia	Lachnospirales	Lachnospiraceae	Agathobacter	None	WATSON_ET_AL_CONTIGS_DBS_FOR_METABOLIC_COMPARISON/POU_P207_MAG_00002.db
POU_P207_MAG_00003	POU_P207	POUCHITIS	Vineis et al. (doi:10.1128/mBio.01713-16)	phs000262.v3.p2 (dbGaP)	98.59	9.86	173	3140164	Firmicutes	Clostridia	Lachnospirales	Lachnospiraceae	Agathobacter	None	WATSON_ET_AL_CONTIGS_DBS_FOR_METABOLIC_COMPARISON/POU_P207_MAG_00003.db
POU_P207_MAG_00004	POU_P207	POUCHITIS	Vineis et al. (doi:10.1128/mBio.01713-16)	phs000262.v3.p2 (dbGaP)	98.59	2.82	244	4930739	Bacteroidota	Bacteroidia	Bacteroidales	Bacteroidaceae	Bacteroides	Bacteroides fragilis	WATSON_ET_AL_CONTIGS_DBS_FOR_METABOLIC_COMPARISON/POU_P207_MAG_00004.db
POU_P207_MAG_00005	POU_P207	POUCHITIS	Vineis et al. (doi:10.1128/mBio.01713-16)	phs000262.v3.p2 (dbGaP)	98.59	2.82	334	6789542	Bacteroidota	Bacteroidia	Bacteroidales	Bacteroidaceae	Bacteroides	None	WATSON_ET_AL_CONTIGS_DBS_FOR_METABOLIC_COMPARISON/POU_P207_MAG_00005.db
POU_P207_MAG_00006	POU_P207	POUCHITIS	Vineis et al. (doi:10.1128/mBio.01713-16)	phs000262.v3.p2 (dbGaP)	98.59	0	114	2260746	Actinobacteriota	Actinomycetia	Actinomycetales	Bifidobacteriaceae	Bifidobacterium	None	WATSON_ET_AL_CONTIGS_DBS_FOR_METABOLIC_COMPARISON/POU_P207_MAG_00006.db
POU_P207_MAG_00007	POU_P207	POUCHITIS	Vineis et al. (doi:10.1128/mBio.01713-16)	phs000262.v3.p2 (dbGaP)	64.79	0	260	2581584	Proteobacteria	Gammaproteobacteria	Enterobacterales	Enterobacteriaceae	None	None	WATSON_ET_AL_CONTIGS_DBS_FOR_METABOLIC_COMPARISON/POU_P207_MAG_00007.db
POU_P207_MAG_00008	POU_P207	POUCHITIS	Vineis et al. (doi:10.1128/mBio.01713-16)	phs000262.v3.p2 (dbGaP)	54.93	0	324	5765197	Firmicutes	Clostridia	Lachnospirales	Lachnospiraceae	Enterocloster	None	WATSON_ET_AL_CONTIGS_DBS_FOR_METABOLIC_COMPARISON/POU_P207_MAG_00008.db
POU_P207_MAG_00009	POU_P207	POUCHITIS	Vineis et al. (doi:10.1128/mBio.01713-16)	phs000262.v3.p2 (dbGaP)	87.32	4.23	143	2809587	Firmicutes	Clostridia	Lachnospirales	Lachnospiraceae	Lachnospira	Lachnospira sp000437735	WATSON_ET_AL_CONTIGS_DBS_FOR_METABOLIC_COMPARISON/POU_P207_MAG_00009.db
POU_P207_MAG_00010	POU_P207	POUCHITIS	Vineis et al. (doi:10.1128/mBio.01713-16)	phs000262.v3.p2 (dbGaP)	95.77	2.82	254	5079531	Bacteroidota	Bacteroidia	Bacteroidales	Bacteroidaceae	Phocaeicola	None	WATSON_ET_AL_CONTIGS_DBS_FOR_METABOLIC_COMPARISON/POU_P207_MAG_00010.db
POU_P207_MAG_00011	POU_P207	POUCHITIS	Vineis et al. (doi:10.1128/mBio.01713-16)	phs000262.v3.p2 (dbGaP)	73.24	0	140	1505389	Firmicutes	Negativicutes	Veillonellales	Veillonellaceae	Veillonella	None	WATSON_ET_AL_CONTIGS_DBS_FOR_METABOLIC_COMPARISON/POU_P207_MAG_00011.db
POU_P208_MAG_00001	POU_P208	POUCHITIS	Vineis et al. (doi:10.1128/mBio.01713-16)	phs000262.v3.p2 (dbGaP)	91.55	1.41	149	3024994	Firmicutes	Clostridia	Clostridiales	Clostridiaceae	Clostridium	Clostridium perfringens	WATSON_ET_AL_CONTIGS_DBS_FOR_METABOLIC_COMPARISON/POU_P208_MAG_00001.db
POU_P208_MAG_00002	POU_P208	POUCHITIS	Vineis et al. (doi:10.1128/mBio.01713-16)	phs000262.v3.p2 (dbGaP)	94.37	1.41	117	1572930	Firmicutes	Negativicutes	Veillonellales	Dialisteraceae	Dialister	Dialister invisus	WATSON_ET_AL_CONTIGS_DBS_FOR_METABOLIC_COMPARISON/POU_P208_MAG_00002.db
POU_P208_MAG_00003	POU_P208	POUCHITIS	Vineis et al. (doi:10.1128/mBio.01713-16)	phs000262.v3.p2 (dbGaP)	97.18	2.82	63	1205416	Firmicutes	Negativicutes	Veillonellales	Dialisteraceae	Dialister	Dialister pneumosintes	WATSON_ET_AL_CONTIGS_DBS_FOR_METABOLIC_COMPARISON/POU_P208_MAG_00003.db
POU_P208_MAG_00004	POU_P208	POUCHITIS	Vineis et al. (doi:10.1128/mBio.01713-16)	phs000262.v3.p2 (dbGaP)	91.55	4.23	212	2420405	Firmicutes	Clostridia	Oscillospirales	Ruminococcaceae	Gemmiger	Gemmiger qucibialis	WATSON_ET_AL_CONTIGS_DBS_FOR_METABOLIC_COMPARISON/POU_P208_MAG_00004.db
POU_P208_MAG_00005	POU_P208	POUCHITIS	Vineis et al. (doi:10.1128/mBio.01713-16)	phs000262.v3.p2 (dbGaP)	100	1.41	148	2835475	Firmicutes	Clostridia	Peptostreptococcales	Peptostreptococcaceae	Intestinibacter	None	WATSON_ET_AL_CONTIGS_DBS_FOR_METABOLIC_COMPARISON/POU_P208_MAG_00005.db
POU_P208_MAG_00006	POU_P208	POUCHITIS	Vineis et al. (doi:10.1128/mBio.01713-16)	phs000262.v3.p2 (dbGaP)	71.83	0	154	2716812	Firmicutes	Clostridia	Lachnospirales	Lachnospiraceae	Mediterraneibacter	Mediterraneibacter faecis	WATSON_ET_AL_CONTIGS_DBS_FOR_METABOLIC_COMPARISON/POU_P208_MAG_00006.db
POU_P208_MAG_00007	POU_P208	POUCHITIS	Vineis et al. (doi:10.1128/mBio.01713-16)	phs000262.v3.p2 (dbGaP)	100	2.82	337	6707568	Bacteroidota	Bacteroidia	Bacteroidales	Bacteroidaceae	Bacteroides	None	WATSON_ET_AL_CONTIGS_DBS_FOR_METABOLIC_COMPARISON/POU_P208_MAG_00007.db
POU_P208_MAG_00008	POU_P208	POUCHITIS	Vineis et al. (doi:10.1128/mBio.01713-16)	phs000262.v3.p2 (dbGaP)	100	2.82	237	4686763	Bacteroidota	Bacteroidia	Bacteroidales	Bacteroidaceae	Phocaeicola	None	WATSON_ET_AL_CONTIGS_DBS_FOR_METABOLIC_COMPARISON/POU_P208_MAG_00008.db
POU_P208_MAG_00009	POU_P208	POUCHITIS	Vineis et al. (doi:10.1128/mBio.01713-16)	phs000262.v3.p2 (dbGaP)	94.37	1.41	92	1781494	Firmicutes	Clostridia	Oscillospirales	Acutalibacteraceae	UMGS1071	None	WATSON_ET_AL_CONTIGS_DBS_FOR_METABOLIC_COMPARISON/POU_P208_MAG_00009.db
POU_P208_MAG_00010	POU_P208	POUCHITIS	Vineis et al. (doi:10.1128/mBio.01713-16)	phs000262.v3.p2 (dbGaP)	70.42	4.23	159	3157134	Firmicutes	Clostridia	Lachnospirales	Lachnospiraceae	Enterocloster	Enterocloster sp001517625	WATSON_ET_AL_CONTIGS_DBS_FOR_METABOLIC_COMPARISON/POU_P208_MAG_00010.db
POU_P208_MAG_00011	POU_P208	POUCHITIS	Vineis et al. (doi:10.1128/mBio.01713-16)	phs000262.v3.p2 (dbGaP)	77.46	1.41	143	2762275	Firmicutes	Clostridia	Lachnospirales	Lachnospiraceae	Faecalimonas	Faecalimonas umbilicata	WATSON_ET_AL_CONTIGS_DBS_FOR_METABOLIC_COMPARISON/POU_P208_MAG_00011.db
POU_P208_MAG_00012	POU_P208	POUCHITIS	Vineis et al. (doi:10.1128/mBio.01713-16)	phs000262.v3.p2 (dbGaP)	95.77	1.41	171	2898153	Proteobacteria	Gammaproteobacteria	Burkholderiales	Burkholderiaceae	Parasutterella	None	WATSON_ET_AL_CONTIGS_DBS_FOR_METABOLIC_COMPARISON/POU_P208_MAG_00012.db
POU_P214_MAG_00001	POU_P214	POUCHITIS	Vineis et al. (doi:10.1128/mBio.01713-16)	phs000262.v3.p2 (dbGaP)	71.83	4.23	158	2982666	Firmicutes	Clostridia	Lachnospirales	Lachnospiraceae	Agathobacter	None	WATSON_ET_AL_CONTIGS_DBS_FOR_METABOLIC_COMPARISON/POU_P214_MAG_00001.db
POU_P214_MAG_00002	POU_P214	POUCHITIS	Vineis et al. (doi:10.1128/mBio.01713-16)	phs000262.v3.p2 (dbGaP)	98.59	2.82	254	5073893	Bacteroidota	Bacteroidia	Bacteroidales	Bacteroidaceae	Bacteroides	Bacteroides fragilis	WATSON_ET_AL_CONTIGS_DBS_FOR_METABOLIC_COMPARISON/POU_P214_MAG_00002.db
POU_P214_MAG_00003	POU_P214	POUCHITIS	Vineis et al. (doi:10.1128/mBio.01713-16)	phs000262.v3.p2 (dbGaP)	50.7	1.41	287	4298310	Firmicutes	Clostridia	Lachnospirales	Lachnospiraceae	Clostridium	Clostridium symbiosum	WATSON_ET_AL_CONTIGS_DBS_FOR_METABOLIC_COMPARISON/POU_P214_MAG_00003.db
POU_P214_MAG_00004	POU_P214	POUCHITIS	Vineis et al. (doi:10.1128/mBio.01713-16)	phs000262.v3.p2 (dbGaP)	95.77	0	160	2975332	Firmicutes	Bacilli	Erysipelotrichales	Erysipelatoclostridiaceae	Erysipelatoclostridium	Erysipelatoclostridium ramosum	WATSON_ET_AL_CONTIGS_DBS_FOR_METABOLIC_COMPARISON/POU_P214_MAG_00004.db
POU_P214_MAG_00005	POU_P214	POUCHITIS	Vineis et al. (doi:10.1128/mBio.01713-16)	phs000262.v3.p2 (dbGaP)	100	4.23	157	3078599	Firmicutes	Clostridia	Lachnospirales	Lachnospiraceae	Lachnospira	Lachnospira sp000437735	WATSON_ET_AL_CONTIGS_DBS_FOR_METABOLIC_COMPARISON/POU_P214_MAG_00005.db
POU_P214_MAG_00006	POU_P214	POUCHITIS	Vineis et al. (doi:10.1128/mBio.01713-16)	phs000262.v3.p2 (dbGaP)	90.14	5.63	188	3515642	Firmicutes	Clostridia	Lachnospirales	Lachnospiraceae	Roseburia	None	WATSON_ET_AL_CONTIGS_DBS_FOR_METABOLIC_COMPARISON/POU_P214_MAG_00006.db
POU_P214_MAG_00007	POU_P214	POUCHITIS	Vineis et al. (doi:10.1128/mBio.01713-16)	phs000262.v3.p2 (dbGaP)	66.2	9.86	187	3035949	Firmicutes	Clostridia	Lachnospirales	Lachnospiraceae	Ruminococcus	None	WATSON_ET_AL_CONTIGS_DBS_FOR_METABOLIC_COMPARISON/POU_P214_MAG_00007.db
HMP_1061_SRS011061_bin.13	HMP_1061	HEALTHY	Passoli et al. (doi:10.1016/j.cell.2019.01.001)	SRS011061	76.06	40.85	233	1846034	Bacteroidota	Bacteroidia	Bacteroidales	Rikenellaceae	Alistipes	Alistipes putredinis	WATSON_ET_AL_CONTIGS_DBS_FOR_METABOLIC_COMPARISON/HMP_2012__SRS011061__bin.13.db
HMP_1061_SRS011061_bin.14	HMP_1061	HEALTHY	Passoli et al. (doi:10.1016/j.cell.2019.01.001)	SRS011061	98.59	0	219	2831497	Firmicutes	Clostridia	Oscillospirales	Ruminococcaceae	CAG-353	CAG-353 sp900066885	WATSON_ET_AL_CONTIGS_DBS_FOR_METABOLIC_COMPARISON/HMP_2012__SRS011061__bin.14.db
HMP_1061_SRS011061_bin.20	HMP_1061	HEALTHY	Passoli et al. (doi:10.1016/j.cell.2019.01.001)	SRS011061	85.92	0	300	1255151	Firmicutes	Clostridia	TANB77	CAG-508	CAG-273	CAG-273 sp000435755	WATSON_ET_AL_CONTIGS_DBS_FOR_METABOLIC_COMPARISON/HMP_2012__SRS011061__bin.20.db
HMP_1061_SRS011061_bin.23	HMP_1061	HEALTHY	Passoli et al. (doi:10.1016/j.cell.2019.01.001)	SRS011061	77.46	4.23	391	1510418	Firmicutes	Clostridia	Oscillospirales	Acutalibacteraceae	UMGS172	UMGS172 sp900539855	WATSON_ET_AL_CONTIGS_DBS_FOR_METABOLIC_COMPARISON/HMP_2012__SRS011061__bin.23.db
HMP_1061_SRS011061_bin.26	HMP_1061	HEALTHY	Passoli et al. (doi:10.1016/j.cell.2019.01.001)	SRS011061	100	2.82	232	1903353	Firmicutes	Negativicutes	Acidaminococcales	Acidaminococcaceae	Succiniclasticum	Succiniclasticum sp900544275	WATSON_ET_AL_CONTIGS_DBS_FOR_METABOLIC_COMPARISON/HMP_2012__SRS011061__bin.26.db
HMP_1061_SRS011061_bin.34	HMP_1061	HEALTHY	Passoli et al. (doi:10.1016/j.cell.2019.01.001)	SRS011061	73.24	8.45	545	2878702	Bacteroidota	Bacteroidia	Bacteroidales	Muribaculaceae	Paramuribaculum	Paramuribaculum sp900553585	WATSON_ET_AL_CONTIGS_DBS_FOR_METABOLIC_COMPARISON/HMP_2012__SRS011061__bin.34.db
HMP_1061_SRS011061_bin.36	HMP_1061	HEALTHY	Passoli et al. (doi:10.1016/j.cell.2019.01.001)	SRS011061	78.87	5.63	1172	3478100	Firmicutes	Clostridia	Lachnospirales	Lachnospiraceae	Eubacterium	Eubacterium sp003491505	WATSON_ET_AL_CONTIGS_DBS_FOR_METABOLIC_COMPARISON/HMP_2012__SRS011061__bin.36.db
HMP_1061_SRS011061_bin.4	HMP_1061	HEALTHY	Passoli et al. (doi:10.1016/j.cell.2019.01.001)	SRS011061	87.32	7.04	341	1517058	Firmicutes	Clostridia	Oscillospirales	Ruminococcaceae	Angelakisella	Angelakisella sp900547385	WATSON_ET_AL_CONTIGS_DBS_FOR_METABOLIC_COMPARISON/HMP_2012__SRS011061__bin.4.db
HMP_1061_SRS011061_bin.40	HMP_1061	HEALTHY	Passoli et al. (doi:10.1016/j.cell.2019.01.001)	SRS011061	94.37	2.82	214	2860567	Bacteroidota	Bacteroidia	Bacteroidales	Muribaculaceae	Duncaniella	Duncaniella sp900549445	WATSON_ET_AL_CONTIGS_DBS_FOR_METABOLIC_COMPARISON/HMP_2012__SRS011061__bin.40.db
HMP_1061_SRS011061_bin.41	HMP_1061	HEALTHY	Passoli et al. (doi:10.1016/j.cell.2019.01.001)	SRS011061	90.14	0	277	2255172	Proteobacteria	Gammaproteobacteria	Burkholderiales	Burkholderiaceae	Parasutterella	None	WATSON_ET_AL_CONTIGS_DBS_FOR_METABOLIC_COMPARISON/HMP_2012__SRS011061__bin.41.db
HMP_1061_SRS011061_bin.7	HMP_1061	HEALTHY	Passoli et al. (doi:10.1016/j.cell.2019.01.001)	SRS011061	94.37	5.63	558	2478707	Firmicutes	Clostridia	Oscillospirales	Ruminococcaceae	CAG-115	CAG-115 sp003531585	WATSON_ET_AL_CONTIGS_DBS_FOR_METABOLIC_COMPARISON/HMP_2012__SRS011061__bin.7.db
HMP_2027_SRS052027_bin.12	HMP_2027	HEALTHY	Passoli et al. (doi:10.1016/j.cell.2019.01.001)	SRS052027	73.24	2.82	416	2189071	Bacteroidota	Bacteroidia	Bacteroidales	Rikenellaceae	Alistipes	None	WATSON_ET_AL_CONTIGS_DBS_FOR_METABOLIC_COMPARISON/HMP_2012__SRS052027__bin.12.db
HMP_2027_SRS052027_bin.20	HMP_2027	HEALTHY	Passoli et al. (doi:10.1016/j.cell.2019.01.001)	SRS052027	88.73	1.41	229	3393931	Firmicutes	Clostridia	Lachnospirales	Lachnospiraceae	Roseburia	None	WATSON_ET_AL_CONTIGS_DBS_FOR_METABOLIC_COMPARISON/HMP_2012__SRS052027__bin.20.db
HMP_2027_SRS052027_bin.21	HMP_2027	HEALTHY	Passoli et al. (doi:10.1016/j.cell.2019.01.001)	SRS052027	94.37	4.23	231	3190126	Firmicutes	Clostridia	Lachnospirales	Lachnospiraceae	Enterocloster	None	WATSON_ET_AL_CONTIGS_DBS_FOR_METABOLIC_COMPARISON/HMP_2012__SRS052027__bin.21.db
HMP_2027_SRS052027_bin.32	HMP_2027	HEALTHY	Passoli et al. (doi:10.1016/j.cell.2019.01.001)	SRS052027	73.24	0	93	1068111	Firmicutes	Negativicutes	Veillonellales	Dialisteraceae	UBA1822	UBA1822 sp002314995	WATSON_ET_AL_CONTIGS_DBS_FOR_METABOLIC_COMPARISON/HMP_2012__SRS052027__bin.32.db
HMP_2027_SRS052027_bin.33	HMP_2027	HEALTHY	Passoli et al. (doi:10.1016/j.cell.2019.01.001)	SRS052027	97.18	2.82	109	2131389	Firmicutes	Negativicutes	Acidaminococcales	Acidaminococcaceae	Acidaminococcus	None	WATSON_ET_AL_CONTIGS_DBS_FOR_METABOLIC_COMPARISON/HMP_2012__SRS052027__bin.33.db
HMP_2027_SRS052027_bin.43	HMP_2027	HEALTHY	Passoli et al. (doi:10.1016/j.cell.2019.01.001)	SRS052027	81.69	1.41	156	3375548	Bacteroidota	Bacteroidia	Bacteroidales	Tannerellaceae	Parabacteroides	Parabacteroides distasonis	WATSON_ET_AL_CONTIGS_DBS_FOR_METABOLIC_COMPARISON/HMP_2012__SRS052027__bin.43.db
HMP_2027_SRS052027_bin.48	HMP_2027	HEALTHY	Passoli et al. (doi:10.1016/j.cell.2019.01.001)	SRS052027	100	4.23	141	2910165	Firmicutes	Clostridia	Lachnospirales	Lachnospiraceae	Agathobacter	None	WATSON_ET_AL_CONTIGS_DBS_FOR_METABOLIC_COMPARISON/HMP_2012__SRS052027__bin.48.db
HMP_2027_SRS052027_bin.50	HMP_2027	HEALTHY	Passoli et al. (doi:10.1016/j.cell.2019.01.001)	SRS052027	97.18	7.04	160	3416427	Firmicutes	Clostridia	Lachnospirales	Lachnospiraceae	Roseburia	None	WATSON_ET_AL_CONTIGS_DBS_FOR_METABOLIC_COMPARISON/HMP_2012__SRS052027__bin.50.db
HMP_2027_SRS052027_bin.8	HMP_2027	HEALTHY	Passoli et al. (doi:10.1016/j.cell.2019.01.001)	SRS052027	85.92	0	112	2302440	Proteobacteria	Gammaproteobacteria	Burkholderiales	Burkholderiaceae	Sutterella	Sutterella wadsworthensis	WATSON_ET_AL_CONTIGS_DBS_FOR_METABOLIC_COMPARISON/HMP_2012__SRS052027__bin.8.db
HMP_2137_SRS022137_bin.1	HMP_2137	HEALTHY	Passoli et al. (doi:10.1016/j.cell.2019.01.001)	SRS022137	78.87	2.82	152	1419621	Firmicutes	Clostridia	TANB77	CAG-508	CAG-269	CAG-269 sp001916035	WATSON_ET_AL_CONTIGS_DBS_FOR_METABOLIC_COMPARISON/HMP_2012__SRS022137__bin.1.db
HMP_2137_SRS022137_bin.15	HMP_2137	HEALTHY	Passoli et al. (doi:10.1016/j.cell.2019.01.001)	SRS022137	100	5.63	143	2665220	Firmicutes	Clostridia	Lachnospirales	Lachnospiraceae	Agathobacter	None	WATSON_ET_AL_CONTIGS_DBS_FOR_METABOLIC_COMPARISON/HMP_2012__SRS022137__bin.15.db
HMP_2137_SRS022137_bin.19	HMP_2137	HEALTHY	Passoli et al. (doi:10.1016/j.cell.2019.01.001)	SRS022137	87.32	5.63	73	1142778	Firmicutes	None	None	None	None	None	WATSON_ET_AL_CONTIGS_DBS_FOR_METABOLIC_COMPARISON/HMP_2012__SRS022137__bin.19.db
HMP_2137_SRS022137_bin.2	HMP_2137	HEALTHY	Passoli et al. (doi:10.1016/j.cell.2019.01.001)	SRS022137	98.59	0	124	2572756	Firmicutes	Clostridia	Oscillospirales	Ruminococcaceae	CAG-353	CAG-353 sp900066885	WATSON_ET_AL_CONTIGS_DBS_FOR_METABOLIC_COMPARISON/HMP_2012__SRS022137__bin.2.db
HMP_2137_SRS022137_bin.26	HMP_2137	HEALTHY	Passoli et al. (doi:10.1016/j.cell.2019.01.001)	SRS022137	90.14	0	129	2766205	Bacteroidota	Bacteroidia	Bacteroidales	Rikenellaceae	Alistipes	None	WATSON_ET_AL_CONTIGS_DBS_FOR_METABOLIC_COMPARISON/HMP_2012__SRS022137__bin.26.db
HMP_2137_SRS022137_bin.28	HMP_2137	HEALTHY	Passoli et al. (doi:10.1016/j.cell.2019.01.001)	SRS022137	100	1.41	113	2363755	Firmicutes	Negativicutes	Acidaminococcales	Acidaminococcaceae	Phascolarctobacterium	None	WATSON_ET_AL_CONTIGS_DBS_FOR_METABOLIC_COMPARISON/HMP_2012__SRS022137__bin.28.db
HMP_2137_SRS022137_bin.35	HMP_2137	HEALTHY	Passoli et al. (doi:10.1016/j.cell.2019.01.001)	SRS022137	81.69	5.63	208	1769201	Firmicutes	Clostridia	Oscillospirales	Oscillospiraceae	ER4	None	WATSON_ET_AL_CONTIGS_DBS_FOR_METABOLIC_COMPARISON/HMP_2012__SRS022137__bin.35.db
HMP_2137_SRS022137_bin.4	HMP_2137	HEALTHY	Passoli et al. (doi:10.1016/j.cell.2019.01.001)	SRS022137	98.59	1.41	189	4109256	Bacteroidota	Bacteroidia	Bacteroidales	Marinifilaceae	Odoribacter	Odoribacter splanchnicus	WATSON_ET_AL_CONTIGS_DBS_FOR_METABOLIC_COMPARISON/HMP_2012__SRS022137__bin.4.db
HMP_2137_SRS022137_bin.41	HMP_2137	HEALTHY	Passoli et al. (doi:10.1016/j.cell.2019.01.001)	SRS022137	97.18	0	153	2489811	Firmicutes	Clostridia	Oscillospirales	Ruminococcaceae	Ruminiclostridium	None	WATSON_ET_AL_CONTIGS_DBS_FOR_METABOLIC_COMPARISON/HMP_2012__SRS022137__bin.41.db
HMP_2137_SRS022137_bin.43	HMP_2137	HEALTHY	Passoli et al. (doi:10.1016/j.cell.2019.01.001)	SRS022137	74.65	1.41	66	1467153	Bacteroidota	Bacteroidia	Bacteroidales	Muribaculaceae	UBA7173	UBA7173 sp001701135	WATSON_ET_AL_CONTIGS_DBS_FOR_METABOLIC_COMPARISON/HMP_2012__SRS022137__bin.43.db
HMP_2137_SRS022137_bin.45	HMP_2137	HEALTHY	Passoli et al. (doi:10.1016/j.cell.2019.01.001)	SRS022137	84.51	0	94	2021636	Bacteroidota	Bacteroidia	Bacteroidales	Rikenellaceae	Alistipes	Alistipes putredinis	WATSON_ET_AL_CONTIGS_DBS_FOR_METABOLIC_COMPARISON/HMP_2012__SRS022137__bin.45.db
HMP_2137_SRS022137_bin.5	HMP_2137	HEALTHY	Passoli et al. (doi:10.1016/j.cell.2019.01.001)	SRS022137	100	1.41	140	2907640	Bacteroidota	Bacteroidia	Bacteroidales	Muribaculaceae	None	None	WATSON_ET_AL_CONTIGS_DBS_FOR_METABOLIC_COMPARISON/HMP_2012__SRS022137__bin.5.db
HMP_2137_SRS022137_bin.9	HMP_2137	HEALTHY	Passoli et al. (doi:10.1016/j.cell.2019.01.001)	SRS022137	98.59	1.41	120	2614195	Bacteroidota	Bacteroidia	Bacteroidales	Muribaculaceae	Muribaculum	Muribaculum sp002492595	WATSON_ET_AL_CONTIGS_DBS_FOR_METABOLIC_COMPARISON/HMP_2012__SRS022137__bin.9.db
HMP_3040_SRS063040_bin.10	HMP_3040	HEALTHY	Passoli et al. (doi:10.1016/j.cell.2019.01.001)	SRS063040	100	0	93	1918316	Firmicutes	Clostridia	Oscillospirales	Acutalibacteraceae	Eubacterium	Eubacterium sp000436835	WATSON_ET_AL_CONTIGS_DBS_FOR_METABOLIC_COMPARISON/HMP_2012__SRS063040__bin.10.db
HMP_3040_SRS063040_bin.20	HMP_3040	HEALTHY	Passoli et al. (doi:10.1016/j.cell.2019.01.001)	SRS063040	97.18	4.23	201	4091968	Bacteroidota	Bacteroidia	Bacteroidales	Tannerellaceae	Parabacteroides	None	WATSON_ET_AL_CONTIGS_DBS_FOR_METABOLIC_COMPARISON/HMP_2012__SRS063040__bin.20.db
HMP_3040_SRS063040_bin.21	HMP_3040	HEALTHY	Passoli et al. (doi:10.1016/j.cell.2019.01.001)	SRS063040	84.51	7.04	136	1994448	Firmicutes	Bacilli	Erysipelotrichales	Erysipelotrichaceae	Holdemanella	None	WATSON_ET_AL_CONTIGS_DBS_FOR_METABOLIC_COMPARISON/HMP_2012__SRS063040__bin.21.db
HMP_3040_SRS063040_bin.22	HMP_3040	HEALTHY	Passoli et al. (doi:10.1016/j.cell.2019.01.001)	SRS063040	97.18	1.41	198	4404921	Bacteroidota	Bacteroidia	Bacteroidales	Tannerellaceae	Parabacteroides	Parabacteroides distasonis	WATSON_ET_AL_CONTIGS_DBS_FOR_METABOLIC_COMPARISON/HMP_2012__SRS063040__bin.22.db
HMP_3040_SRS063040_bin.26	HMP_3040	HEALTHY	Passoli et al. (doi:10.1016/j.cell.2019.01.001)	SRS063040	90.14	1.41	122	2638856	Firmicutes	Clostridia	Lachnospirales	Lachnospiraceae	Coprococcus	Coprococcus eutactus	WATSON_ET_AL_CONTIGS_DBS_FOR_METABOLIC_COMPARISON/HMP_2012__SRS063040__bin.26.db
HMP_3040_SRS063040_bin.3	HMP_3040	HEALTHY	Passoli et al. (doi:10.1016/j.cell.2019.01.001)	SRS063040	92.96	8.45	311	2332454	Firmicutes	Clostridia	Lachnospirales	Lachnospiraceae	TF01-11	TF01-11 sp003529475	WATSON_ET_AL_CONTIGS_DBS_FOR_METABOLIC_COMPARISON/HMP_2012__SRS063040__bin.3.db
HMP_3040_SRS063040_bin.30	HMP_3040	HEALTHY	Passoli et al. (doi:10.1016/j.cell.2019.01.001)	SRS063040	95.77	0	99	2152196	Bacteroidota	Bacteroidia	Bacteroidales	Rikenellaceae	Alistipes	Alistipes putredinis	WATSON_ET_AL_CONTIGS_DBS_FOR_METABOLIC_COMPARISON/HMP_2012__SRS063040__bin.30.db
HMP_3040_SRS063040_bin.31	HMP_3040	HEALTHY	Passoli et al. (doi:10.1016/j.cell.2019.01.001)	SRS063040	73.24	4.23	323	1871215	Firmicutes	Clostridia	Lachnospirales	Lachnospiraceae	Mediterraneibacter	Mediterraneibacter torques	WATSON_ET_AL_CONTIGS_DBS_FOR_METABOLIC_COMPARISON/HMP_2012__SRS063040__bin.31.db
HMP_3040_SRS063040_bin.37	HMP_3040	HEALTHY	Passoli et al. (doi:10.1016/j.cell.2019.01.001)	SRS063040	100	5.63	115	2443031	Firmicutes	Clostridia	Oscillospirales	Ruminococcaceae	Ruminococcus	None	WATSON_ET_AL_CONTIGS_DBS_FOR_METABOLIC_COMPARISON/HMP_2012__SRS063040__bin.37.db
HMP_3040_SRS063040_bin.39	HMP_3040	HEALTHY	Passoli et al. (doi:10.1016/j.cell.2019.01.001)	SRS063040	97.18	0	170	2146263	Proteobacteria	Gammaproteobacteria	Burkholderiales	Burkholderiaceae	Parasutterella	None	WATSON_ET_AL_CONTIGS_DBS_FOR_METABOLIC_COMPARISON/HMP_2012__SRS063040__bin.39.db
HMP_3040_SRS063040_bin.42	HMP_3040	HEALTHY	Passoli et al. (doi:10.1016/j.cell.2019.01.001)	SRS063040	73.24	0	85	1365581	Firmicutes	Negativicutes	Acidaminococcales	Acidaminococcaceae	Phascolarctobacterium	None	WATSON_ET_AL_CONTIGS_DBS_FOR_METABOLIC_COMPARISON/HMP_2012__SRS063040__bin.42.db
HMP_3040_SRS063040_bin.51	HMP_3040	HEALTHY	Passoli et al. (doi:10.1016/j.cell.2019.01.001)	SRS063040	92.96	1.41	181	3718061	Bacteroidota	Bacteroidia	Bacteroidales	Marinifilaceae	Odoribacter	Odoribacter splanchnicus	WATSON_ET_AL_CONTIGS_DBS_FOR_METABOLIC_COMPARISON/HMP_2012__SRS063040__bin.51.db
HMP_3040_SRS063040_bin.56	HMP_3040	HEALTHY	Passoli et al. (doi:10.1016/j.cell.2019.01.001)	SRS063040	100	1.41	162	3279975	Bacteroidota	Bacteroidia	Bacteroidales	Barnesiellaceae	Barnesiella	Barnesiella intestinihominis	WATSON_ET_AL_CONTIGS_DBS_FOR_METABOLIC_COMPARISON/HMP_2012__SRS063040__bin.56.db
HMP_3040_SRS063040_bin.58	HMP_3040	HEALTHY	Passoli et al. (doi:10.1016/j.cell.2019.01.001)	SRS063040	85.92	8.45	135	2692049	Firmicutes	Clostridia	Lachnospirales	Lachnospiraceae	Lachnospira	None	WATSON_ET_AL_CONTIGS_DBS_FOR_METABOLIC_COMPARISON/HMP_2012__SRS063040__bin.58.db
HMP_3040_SRS063040_bin.60	HMP_3040	HEALTHY	Passoli et al. (doi:10.1016/j.cell.2019.01.001)	SRS063040	98.59	5.63	133	2478310	Firmicutes	Clostridia	Lachnospirales	Lachnospiraceae	Agathobacter	None	WATSON_ET_AL_CONTIGS_DBS_FOR_METABOLIC_COMPARISON/HMP_2012__SRS063040__bin.60.db
HMP_3040_SRS063040_bin.64	HMP_3040	HEALTHY	Passoli et al. (doi:10.1016/j.cell.2019.01.001)	SRS063040	74.65	5.63	153	2446099	Firmicutes	Clostridia	Lachnospirales	Lachnospiraceae	Lachnospira	None	WATSON_ET_AL_CONTIGS_DBS_FOR_METABOLIC_COMPARISON/HMP_2012__SRS063040__bin.64.db
HMP_3214_SRS053214_bin.13	HMP_3214	HEALTHY	Passoli et al. (doi:10.1016/j.cell.2019.01.001)	SRS053214	100	0	124	2726935	Firmicutes	Clostridia	Monoglobales	UBA1381	CAG-41	CAG-41 sp900066215	WATSON_ET_AL_CONTIGS_DBS_FOR_METABOLIC_COMPARISON/HMP_2012__SRS053214__bin.13.db
HMP_3214_SRS053214_bin.15	HMP_3214	HEALTHY	Passoli et al. (doi:10.1016/j.cell.2019.01.001)	SRS053214	98.59	2.82	196	4069413	Bacteroidota	Bacteroidia	Bacteroidales	Marinifilaceae	Odoribacter	Odoribacter splanchnicus	WATSON_ET_AL_CONTIGS_DBS_FOR_METABOLIC_COMPARISON/HMP_2012__SRS053214__bin.15.db
HMP_3214_SRS053214_bin.2	HMP_3214	HEALTHY	Passoli et al. (doi:10.1016/j.cell.2019.01.001)	SRS053214	98.59	0	124	2717342	Verrucomicrobiota	Verrucomicrobiae	Verrucomicrobiales	Akkermansiaceae	Akkermansia	Akkermansia muciniphila	WATSON_ET_AL_CONTIGS_DBS_FOR_METABOLIC_COMPARISON/HMP_2012__SRS053214__bin.2.db
HMP_3214_SRS053214_bin.25	HMP_3214	HEALTHY	Passoli et al. (doi:10.1016/j.cell.2019.01.001)	SRS053214	83.1	0	145	3077782	Bacteroidota	Bacteroidia	Bacteroidales	Rikenellaceae	Alistipes	Alistipes finegoldii	WATSON_ET_AL_CONTIGS_DBS_FOR_METABOLIC_COMPARISON/HMP_2012__SRS053214__bin.25.db
HMP_3214_SRS053214_bin.30	HMP_3214	HEALTHY	Passoli et al. (doi:10.1016/j.cell.2019.01.001)	SRS053214	100	2.82	106	2144144	Firmicutes	Negativicutes	Acidaminococcales	Acidaminococcaceae	Acidaminococcus	None	WATSON_ET_AL_CONTIGS_DBS_FOR_METABOLIC_COMPARISON/HMP_2012__SRS053214__bin.30.db
HMP_3214_SRS053214_bin.31	HMP_3214	HEALTHY	Passoli et al. (doi:10.1016/j.cell.2019.01.001)	SRS053214	95.77	0	91	2017716	Firmicutes	Clostridia	Oscillospirales	Acutalibacteraceae	Ruminococcus	Ruminococcus bromii	WATSON_ET_AL_CONTIGS_DBS_FOR_METABOLIC_COMPARISON/HMP_2012__SRS053214__bin.31.db
HMP_3214_SRS053214_bin.35	HMP_3214	HEALTHY	Passoli et al. (doi:10.1016/j.cell.2019.01.001)	SRS053214	85.92	5.63	349	2033540	Firmicutes	Clostridia	Lachnospirales	Lachnospiraceae	Mediterraneibacter	Mediterraneibacter torques	WATSON_ET_AL_CONTIGS_DBS_FOR_METABOLIC_COMPARISON/HMP_2012__SRS053214__bin.35.db
HMP_3214_SRS053214_bin.38	HMP_3214	HEALTHY	Passoli et al. (doi:10.1016/j.cell.2019.01.001)	SRS053214	95.77	8.45	257	2266166	Firmicutes	Clostridia	Oscillospirales	Oscillospiraceae	Oscillibacter	Oscillibacter welbionis	WATSON_ET_AL_CONTIGS_DBS_FOR_METABOLIC_COMPARISON/HMP_2012__SRS053214__bin.38.db
HMP_3214_SRS053214_bin.42	HMP_3214	HEALTHY	Passoli et al. (doi:10.1016/j.cell.2019.01.001)	SRS053214	70.42	7.04	249	2176679	Firmicutes	Clostridia	Lachnospirales	Lachnospiraceae	Agathobacter	None	WATSON_ET_AL_CONTIGS_DBS_FOR_METABOLIC_COMPARISON/HMP_2012__SRS053214__bin.42.db
HMP_3214_SRS053214_bin.44	HMP_3214	HEALTHY	Passoli et al. (doi:10.1016/j.cell.2019.01.001)	SRS053214	94.37	1.41	341	1705185	Firmicutes	Clostridia	Christensenellales	QAND01	UMGS1975	UMGS1975 sp900546685	WATSON_ET_AL_CONTIGS_DBS_FOR_METABOLIC_COMPARISON/HMP_2012__SRS053214__bin.44.db
HMP_3214_SRS053214_bin.7	HMP_3214	HEALTHY	Passoli et al. (doi:10.1016/j.cell.2019.01.001)	SRS053214	92.96	0	100	2085155	Bacteroidota	Bacteroidia	Bacteroidales	Rikenellaceae	Alistipes	Alistipes putredinis	WATSON_ET_AL_CONTIGS_DBS_FOR_METABOLIC_COMPARISON/HMP_2012__SRS053214__bin.7.db
HMP_3411_SRS043411_bin.11	HMP_3411	HEALTHY	Passoli et al. (doi:10.1016/j.cell.2019.01.001)	SRS043411	92.96	0	140	3048773	Bacteroidota	Bacteroidia	Bacteroidales	Rikenellaceae	Alistipes	Alistipes onderdonkii	WATSON_ET_AL_CONTIGS_DBS_FOR_METABOLIC_COMPARISON/HMP_2012__SRS043411__bin.11.db
HMP_3411_SRS043411_bin.14	HMP_3411	HEALTHY	Passoli et al. (doi:10.1016/j.cell.2019.01.001)	SRS043411	91.55	7.04	133	2743373	Firmicutes	Clostridia	Lachnospirales	Lachnospiraceae	Agathobacter	None	WATSON_ET_AL_CONTIGS_DBS_FOR_METABOLIC_COMPARISON/HMP_2012__SRS043411__bin.14.db
HMP_3411_SRS043411_bin.15	HMP_3411	HEALTHY	Passoli et al. (doi:10.1016/j.cell.2019.01.001)	SRS043411	95.77	1.41	295	2296204	Firmicutes	Clostridia	Oscillospirales	Ruminococcaceae	Gemmiger	Gemmiger qucibialis	WATSON_ET_AL_CONTIGS_DBS_FOR_METABOLIC_COMPARISON/HMP_2012__SRS043411__bin.15.db
HMP_3411_SRS043411_bin.2	HMP_3411	HEALTHY	Passoli et al. (doi:10.1016/j.cell.2019.01.001)	SRS043411	97.18	0	121	2509439	Firmicutes	Clostridia	Oscillospirales	Ruminococcaceae	Ruminiclostridium	None	WATSON_ET_AL_CONTIGS_DBS_FOR_METABOLIC_COMPARISON/HMP_2012__SRS043411__bin.2.db
HMP_3411_SRS043411_bin.20	HMP_3411	HEALTHY	Passoli et al. (doi:10.1016/j.cell.2019.01.001)	SRS043411	78.87	1.41	93	1515231	Firmicutes	Negativicutes	Acidaminococcales	Acidaminococcaceae	Phascolarctobacterium	None	WATSON_ET_AL_CONTIGS_DBS_FOR_METABOLIC_COMPARISON/HMP_2012__SRS043411__bin.20.db
HMP_3411_SRS043411_bin.21	HMP_3411	HEALTHY	Passoli et al. (doi:10.1016/j.cell.2019.01.001)	SRS043411	85.92	22.54	130	2290270	Firmicutes	Clostridia	Lachnospirales	Lachnospiraceae	None	None	WATSON_ET_AL_CONTIGS_DBS_FOR_METABOLIC_COMPARISON/HMP_2012__SRS043411__bin.21.db
HMP_3411_SRS043411_bin.23	HMP_3411	HEALTHY	Passoli et al. (doi:10.1016/j.cell.2019.01.001)	SRS043411	95.77	0	107	2280596	Bacteroidota	Bacteroidia	Bacteroidales	Rikenellaceae	Alistipes	Alistipes putredinis	WATSON_ET_AL_CONTIGS_DBS_FOR_METABOLIC_COMPARISON/HMP_2012__SRS043411__bin.23.db
HMP_3411_SRS043411_bin.26	HMP_3411	HEALTHY	Passoli et al. (doi:10.1016/j.cell.2019.01.001)	SRS043411	97.18	1.41	333	1812887	Firmicutes	Clostridia	Christensenellales	QALW01	QALW01	QALW01 sp003150515	WATSON_ET_AL_CONTIGS_DBS_FOR_METABOLIC_COMPARISON/HMP_2012__SRS043411__bin.26.db
HMP_3411_SRS043411_bin.29	HMP_3411	HEALTHY	Passoli et al. (doi:10.1016/j.cell.2019.01.001)	SRS043411	98.59	0	108	2008099	Firmicutes	Clostridia	Oscillospirales	Oscillospiraceae	ER4	ER4 sp000765235	WATSON_ET_AL_CONTIGS_DBS_FOR_METABOLIC_COMPARISON/HMP_2012__SRS043411__bin.29.db
HMP_3411_SRS043411_bin.34	HMP_3411	HEALTHY	Passoli et al. (doi:10.1016/j.cell.2019.01.001)	SRS043411	70.42	4.23	415	1299305	Actinobacteriota	Coriobacteriia	Coriobacteriales	Coriobacteriaceae	Collinsella	None	WATSON_ET_AL_CONTIGS_DBS_FOR_METABOLIC_COMPARISON/HMP_2012__SRS043411__bin.34.db
HMP_3411_SRS043411_bin.36	HMP_3411	HEALTHY	Passoli et al. (doi:10.1016/j.cell.2019.01.001)	SRS043411	94.37	4.23	305	2156164	Firmicutes	Clostridia	Oscillospirales	Ruminococcaceae	UBA1394	UBA1394 sp900538575	WATSON_ET_AL_CONTIGS_DBS_FOR_METABOLIC_COMPARISON/HMP_2012__SRS043411__bin.36.db
HMP_3411_SRS043411_bin.37	HMP_3411	HEALTHY	Passoli et al. (doi:10.1016/j.cell.2019.01.001)	SRS043411	100	0	141	2269130	Proteobacteria	Gammaproteobacteria	Burkholderiales	Burkholderiaceae	Parasutterella	None	WATSON_ET_AL_CONTIGS_DBS_FOR_METABOLIC_COMPARISON/HMP_2012__SRS043411__bin.37.db
HMP_3411_SRS043411_bin.44	HMP_3411	HEALTHY	Passoli et al. (doi:10.1016/j.cell.2019.01.001)	SRS043411	83.1	5.63	484	2437197	Firmicutes	Clostridia	Oscillospirales	Oscillospiraceae	Oscillibacter	Oscillibacter welbionis	WATSON_ET_AL_CONTIGS_DBS_FOR_METABOLIC_COMPARISON/HMP_2012__SRS043411__bin.44.db
HMP_4075_SRS024075_bin.10	HMP_4075	HEALTHY	Passoli et al. (doi:10.1016/j.cell.2019.01.001)	SRS024075	98.59	0	130	2730172	Verrucomicrobiota	Verrucomicrobiae	Verrucomicrobiales	Akkermansiaceae	Akkermansia	Akkermansia muciniphila	WATSON_ET_AL_CONTIGS_DBS_FOR_METABOLIC_COMPARISON/HMP_2012__SRS024075__bin.10.db
HMP_4075_SRS024075_bin.11	HMP_4075	HEALTHY	Passoli et al. (doi:10.1016/j.cell.2019.01.001)	SRS024075	98.59	1.41	175	3838273	Bacteroidota	Bacteroidia	Bacteroidales	Marinifilaceae	Odoribacter	Odoribacter splanchnicus	WATSON_ET_AL_CONTIGS_DBS_FOR_METABOLIC_COMPARISON/HMP_2012__SRS024075__bin.11.db
HMP_4075_SRS024075_bin.12	HMP_4075	HEALTHY	Passoli et al. (doi:10.1016/j.cell.2019.01.001)	SRS024075	92.96	1.41	180	2245432	Firmicutes	Clostridia	Oscillospirales	Acutalibacteraceae	Ruminococcus	Ruminococcus sp003526955	WATSON_ET_AL_CONTIGS_DBS_FOR_METABOLIC_COMPARISON/HMP_2012__SRS024075__bin.12.db
HMP_4075_SRS024075_bin.17	HMP_4075	HEALTHY	Passoli et al. (doi:10.1016/j.cell.2019.01.001)	SRS024075	84.51	2.82	82	1716319	Firmicutes	Clostridia	Christensenellales	Borkfalkiaceae	UBA7597	None	WATSON_ET_AL_CONTIGS_DBS_FOR_METABOLIC_COMPARISON/HMP_2012__SRS024075__bin.17.db
HMP_4075_SRS024075_bin.18	HMP_4075	HEALTHY	Passoli et al. (doi:10.1016/j.cell.2019.01.001)	SRS024075	98.59	4.23	115	2298034	Firmicutes	Clostridia	Oscillospirales	Ruminococcaceae	CAG-115	CAG-115 sp003531585	WATSON_ET_AL_CONTIGS_DBS_FOR_METABOLIC_COMPARISON/HMP_2012__SRS024075__bin.18.db
HMP_4075_SRS024075_bin.19	HMP_4075	HEALTHY	Passoli et al. (doi:10.1016/j.cell.2019.01.001)	SRS024075	98.59	5.63	146	2785731	Firmicutes	Clostridia	Lachnospirales	Lachnospiraceae	Agathobacter	None	WATSON_ET_AL_CONTIGS_DBS_FOR_METABOLIC_COMPARISON/HMP_2012__SRS024075__bin.19.db
HMP_4075_SRS024075_bin.2	HMP_4075	HEALTHY	Passoli et al. (doi:10.1016/j.cell.2019.01.001)	SRS024075	97.18	1.41	169	2903371	Firmicutes	Clostridia	Lachnospirales	Lachnospiraceae	Eubacterium	Eubacterium sp003491505	WATSON_ET_AL_CONTIGS_DBS_FOR_METABOLIC_COMPARISON/HMP_2012__SRS024075__bin.2.db
HMP_4075_SRS024075_bin.22	HMP_4075	HEALTHY	Passoli et al. (doi:10.1016/j.cell.2019.01.001)	SRS024075	100	4.23	135	2642245	Firmicutes	Clostridia	Oscillospirales	Ruminococcaceae	Ruminococcus	None	WATSON_ET_AL_CONTIGS_DBS_FOR_METABOLIC_COMPARISON/HMP_2012__SRS024075__bin.22.db
HMP_4075_SRS024075_bin.28	HMP_4075	HEALTHY	Passoli et al. (doi:10.1016/j.cell.2019.01.001)	SRS024075	95.77	0	108	2286938	Bacteroidota	Bacteroidia	Bacteroidales	Rikenellaceae	Alistipes	Alistipes putredinis	WATSON_ET_AL_CONTIGS_DBS_FOR_METABOLIC_COMPARISON/HMP_2012__SRS024075__bin.28.db
HMP_4075_SRS024075_bin.36	HMP_4075	HEALTHY	Passoli et al. (doi:10.1016/j.cell.2019.01.001)	SRS024075	92.96	0	99	2063959	Cyanobacteria	Vampirovibrionia	Gastranaerophilales	Gastranaerophilaceae	CAG-306	CAG-306 sp000980375	WATSON_ET_AL_CONTIGS_DBS_FOR_METABOLIC_COMPARISON/HMP_2012__SRS024075__bin.36.db
HMP_4075_SRS024075_bin.38	HMP_4075	HEALTHY	Passoli et al. (doi:10.1016/j.cell.2019.01.001)	SRS024075	100	2.82	181	3857553	Bacteroidota	Bacteroidia	Bacteroidales	Tannerellaceae	Parabacteroides	None	WATSON_ET_AL_CONTIGS_DBS_FOR_METABOLIC_COMPARISON/HMP_2012__SRS024075__bin.38.db
HMP_4075_SRS024075_bin.4	HMP_4075	HEALTHY	Passoli et al. (doi:10.1016/j.cell.2019.01.001)	SRS024075	90.14	1.41	227	1866910	Firmicutes	Clostridia	Oscillospirales	Oscillospiraceae	None	None	WATSON_ET_AL_CONTIGS_DBS_FOR_METABOLIC_COMPARISON/HMP_2012__SRS024075__bin.4.db
HMP_4075_SRS024075_bin.44	HMP_4075	HEALTHY	Passoli et al. (doi:10.1016/j.cell.2019.01.001)	SRS024075	77.46	1.41	165	3322461	Bacteroidota	Bacteroidia	Bacteroidales	Bacteroidaceae	Phocaeicola	None	WATSON_ET_AL_CONTIGS_DBS_FOR_METABOLIC_COMPARISON/HMP_2012__SRS024075__bin.44.db
HMP_4075_SRS024075_bin.7	HMP_4075	HEALTHY	Passoli et al. (doi:10.1016/j.cell.2019.01.001)	SRS024075	98.59	0	168	2651913	Firmicutes	Clostridia	Lachnospirales	Lachnospiraceae	UMGS1375	UMGS1375 sp900066615	WATSON_ET_AL_CONTIGS_DBS_FOR_METABOLIC_COMPARISON/HMP_2012__SRS024075__bin.7.db
HMP_4075_SRS024075_bin.9	HMP_4075	HEALTHY	Passoli et al. (doi:10.1016/j.cell.2019.01.001)	SRS024075	100	5.63	151	3178397	Firmicutes	Clostridia	Lachnospirales	Lachnospiraceae	Acetatifactor	None	WATSON_ET_AL_CONTIGS_DBS_FOR_METABOLIC_COMPARISON/HMP_2012__SRS024075__bin.9.db
HMP_4287_SRS014287_bin.15	HMP_4287	HEALTHY	Passoli et al. (doi:10.1016/j.cell.2019.01.001)	SRS014287	98.59	1.41	204	4361840	Bacteroidota	Bacteroidia	Bacteroidales	Tannerellaceae	Parabacteroides	Parabacteroides distasonis	WATSON_ET_AL_CONTIGS_DBS_FOR_METABOLIC_COMPARISON/HMP_2012__SRS014287__bin.15.db
HMP_4287_SRS014287_bin.16	HMP_4287	HEALTHY	Passoli et al. (doi:10.1016/j.cell.2019.01.001)	SRS014287	92.96	5.63	371	7243647	Bacteroidota	Bacteroidia	Bacteroidales	Bacteroidaceae	Bacteroides	None	WATSON_ET_AL_CONTIGS_DBS_FOR_METABOLIC_COMPARISON/HMP_2012__SRS014287__bin.16.db
HMP_4287_SRS014287_bin.18	HMP_4287	HEALTHY	Passoli et al. (doi:10.1016/j.cell.2019.01.001)	SRS014287	84.51	5.63	555	2516602	Firmicutes	Clostridia	Oscillospirales	Acutalibacteraceae	UBA1691	UBA1691 sp900544375	WATSON_ET_AL_CONTIGS_DBS_FOR_METABOLIC_COMPARISON/HMP_2012__SRS014287__bin.18.db
HMP_4287_SRS014287_bin.19	HMP_4287	HEALTHY	Passoli et al. (doi:10.1016/j.cell.2019.01.001)	SRS014287	100	7.04	131	2667132	Firmicutes	Clostridia	Lachnospirales	Lachnospiraceae	Lachnospira	Lachnospira sp900316325	WATSON_ET_AL_CONTIGS_DBS_FOR_METABOLIC_COMPARISON/HMP_2012__SRS014287__bin.19.db
HMP_4287_SRS014287_bin.20	HMP_4287	HEALTHY	Passoli et al. (doi:10.1016/j.cell.2019.01.001)	SRS014287	98.59	2.82	577	3098059	Firmicutes	Clostridia	Lachnospirales	Anaerotignaceae	Anaerotignum	Anaerotignum sp001304995	WATSON_ET_AL_CONTIGS_DBS_FOR_METABOLIC_COMPARISON/HMP_2012__SRS014287__bin.20.db
HMP_4287_SRS014287_bin.22	HMP_4287	HEALTHY	Passoli et al. (doi:10.1016/j.cell.2019.01.001)	SRS014287	94.37	0	117	2307897	Bacteroidota	Bacteroidia	Bacteroidales	Rikenellaceae	Alistipes	Alistipes putredinis	WATSON_ET_AL_CONTIGS_DBS_FOR_METABOLIC_COMPARISON/HMP_2012__SRS014287__bin.22.db
HMP_4287_SRS014287_bin.28	HMP_4287	HEALTHY	Passoli et al. (doi:10.1016/j.cell.2019.01.001)	SRS014287	90.14	1.41	131	2394511	Firmicutes	Clostridia	Lachnospirales	Lachnospiraceae	Mediterraneibacter	Mediterraneibacter torques	WATSON_ET_AL_CONTIGS_DBS_FOR_METABOLIC_COMPARISON/HMP_2012__SRS014287__bin.28.db
HMP_4287_SRS014287_bin.31	HMP_4287	HEALTHY	Passoli et al. (doi:10.1016/j.cell.2019.01.001)	SRS014287	92.96	5.63	105	2268297	Firmicutes	Clostridia	Lachnospirales	Lachnospiraceae	Agathobacter	None	WATSON_ET_AL_CONTIGS_DBS_FOR_METABOLIC_COMPARISON/HMP_2012__SRS014287__bin.31.db
HMP_4287_SRS014287_bin.32	HMP_4287	HEALTHY	Passoli et al. (doi:10.1016/j.cell.2019.01.001)	SRS014287	97.18	9.86	202	3719541	Firmicutes	Clostridia	Lachnospirales	Lachnospiraceae	Roseburia	None	WATSON_ET_AL_CONTIGS_DBS_FOR_METABOLIC_COMPARISON/HMP_2012__SRS014287__bin.32.db
HMP_4287_SRS014287_bin.34	HMP_4287	HEALTHY	Passoli et al. (doi:10.1016/j.cell.2019.01.001)	SRS014287	76.06	1.41	65	1388158	Firmicutes	Negativicutes	Acidaminococcales	Acidaminococcaceae	Phascolarctobacterium	None	WATSON_ET_AL_CONTIGS_DBS_FOR_METABOLIC_COMPARISON/HMP_2012__SRS014287__bin.34.db
HMP_4287_SRS014287_bin.41	HMP_4287	HEALTHY	Passoli et al. (doi:10.1016/j.cell.2019.01.001)	SRS014287	84.51	5.63	287	2375520	Firmicutes	Clostridia	Lachnospirales	Lachnospiraceae	UMGS1370	UMGS1370 sp900542035	WATSON_ET_AL_CONTIGS_DBS_FOR_METABOLIC_COMPARISON/HMP_2012__SRS014287__bin.41.db
HMP_4287_SRS014287_bin.42	HMP_4287	HEALTHY	Passoli et al. (doi:10.1016/j.cell.2019.01.001)	SRS014287	94.37	0	296	1959723	Firmicutes	Clostridia	Oscillospirales	Acutalibacteraceae	Ruminococcus	Ruminococcus sp003531055	WATSON_ET_AL_CONTIGS_DBS_FOR_METABOLIC_COMPARISON/HMP_2012__SRS014287__bin.42.db
HMP_4287_SRS014287_bin.9	HMP_4287	HEALTHY	Passoli et al. (doi:10.1016/j.cell.2019.01.001)	SRS014287	80.28	1.41	409	2073904	Firmicutes	Clostridia	Oscillospirales	Ruminococcaceae	Gemmiger	None	WATSON_ET_AL_CONTIGS_DBS_FOR_METABOLIC_COMPARISON/HMP_2012__SRS014287__bin.9.db
HMP_4956_SRS054956_bin.16	HMP_4956	HEALTHY	Passoli et al. (doi:10.1016/j.cell.2019.01.001)	SRS054956	97.18	7.04	139	2818324	Firmicutes	Clostridia	Lachnospirales	Lachnospiraceae	Agathobacter	None	WATSON_ET_AL_CONTIGS_DBS_FOR_METABOLIC_COMPARISON/HMP_2012__SRS054956__bin.16.db
HMP_4956_SRS054956_bin.2	HMP_4956	HEALTHY	Passoli et al. (doi:10.1016/j.cell.2019.01.001)	SRS054956	95.77	0	95	2129942	Firmicutes	Clostridia	Oscillospirales	Acutalibacteraceae	Ruminococcus	Ruminococcus bromii	WATSON_ET_AL_CONTIGS_DBS_FOR_METABOLIC_COMPARISON/HMP_2012__SRS054956__bin.2.db
HMP_4956_SRS054956_bin.23	HMP_4956	HEALTHY	Passoli et al. (doi:10.1016/j.cell.2019.01.001)	SRS054956	90.14	2.82	226	3001457	Bacteroidota	Bacteroidia	Bacteroidales	Rikenellaceae	Alistipes	Alistipes onderdonkii	WATSON_ET_AL_CONTIGS_DBS_FOR_METABOLIC_COMPARISON/HMP_2012__SRS054956__bin.23.db
HMP_4956_SRS054956_bin.24	HMP_4956	HEALTHY	Passoli et al. (doi:10.1016/j.cell.2019.01.001)	SRS054956	70.42	7.04	131	2455929	Firmicutes	Clostridia	Lachnospirales	Lachnospiraceae	Roseburia	Roseburia intestinalis	WATSON_ET_AL_CONTIGS_DBS_FOR_METABOLIC_COMPARISON/HMP_2012__SRS054956__bin.24.db
HMP_4956_SRS054956_bin.3	HMP_4956	HEALTHY	Passoli et al. (doi:10.1016/j.cell.2019.01.001)	SRS054956	98.59	1.41	206	2093010	Firmicutes	Negativicutes	Veillonellales	Dialisteraceae	Dialister	None	WATSON_ET_AL_CONTIGS_DBS_FOR_METABOLIC_COMPARISON/HMP_2012__SRS054956__bin.3.db
HMP_4956_SRS054956_bin.30	HMP_4956	HEALTHY	Passoli et al. (doi:10.1016/j.cell.2019.01.001)	SRS054956	90.14	0	390	1702231	Firmicutes	Clostridia	Oscillospirales	Acutalibacteraceae	Ruminococcus	Ruminococcus sp003531055	WATSON_ET_AL_CONTIGS_DBS_FOR_METABOLIC_COMPARISON/HMP_2012__SRS054956__bin.30.db
HMP_4956_SRS054956_bin.31	HMP_4956	HEALTHY	Passoli et al. (doi:10.1016/j.cell.2019.01.001)	SRS054956	94.37	4.23	115	2375235	Firmicutes	Clostridia	Lachnospirales	Lachnospiraceae	Lachnospira	None	WATSON_ET_AL_CONTIGS_DBS_FOR_METABOLIC_COMPARISON/HMP_2012__SRS054956__bin.31.db
HMP_4956_SRS054956_bin.34	HMP_4956	HEALTHY	Passoli et al. (doi:10.1016/j.cell.2019.01.001)	SRS054956	95.77	8.45	315	2626491	Firmicutes	Clostridia	Oscillospirales	Ruminococcaceae	Gemmiger	Gemmiger qucibialis	WATSON_ET_AL_CONTIGS_DBS_FOR_METABOLIC_COMPARISON/HMP_2012__SRS054956__bin.34.db
HMP_4956_SRS054956_bin.36	HMP_4956	HEALTHY	Passoli et al. (doi:10.1016/j.cell.2019.01.001)	SRS054956	83.1	0	347	2003423	Firmicutes	Clostridia	Oscillospirales	Ruminococcaceae	Gemmiger	None	WATSON_ET_AL_CONTIGS_DBS_FOR_METABOLIC_COMPARISON/HMP_2012__SRS054956__bin.36.db
HMP_4956_SRS054956_bin.5	HMP_4956	HEALTHY	Passoli et al. (doi:10.1016/j.cell.2019.01.001)	SRS054956	100	9.86	311	3359831	Firmicutes	Clostridia	Lachnospirales	Lachnospiraceae	Bariatricus	Bariatricus comes	WATSON_ET_AL_CONTIGS_DBS_FOR_METABOLIC_COMPARISON/HMP_2012__SRS054956__bin.5.db
HMP_5264_SRS015264_bin.1	HMP_5264	HEALTHY	Passoli et al. (doi:10.1016/j.cell.2019.01.001)	SRS015264	70.42	7.04	185	3516412	Firmicutes	Clostridia	Lachnospirales	Lachnospiraceae	Roseburia	None	WATSON_ET_AL_CONTIGS_DBS_FOR_METABOLIC_COMPARISON/HMP_2012__SRS015264__bin.1.db
HMP_5264_SRS015264_bin.12	HMP_5264	HEALTHY	Passoli et al. (doi:10.1016/j.cell.2019.01.001)	SRS015264	98.59	1.41	133	2627557	Firmicutes	Clostridia	Lachnospirales	Lachnospiraceae	CAG-81	None	WATSON_ET_AL_CONTIGS_DBS_FOR_METABOLIC_COMPARISON/HMP_2012__SRS015264__bin.12.db
HMP_5264_SRS015264_bin.15	HMP_5264	HEALTHY	Passoli et al. (doi:10.1016/j.cell.2019.01.001)	SRS015264	97.18	2.82	144	2014247	Firmicutes	Negativicutes	Acidaminococcales	Acidaminococcaceae	Acidaminococcus	None	WATSON_ET_AL_CONTIGS_DBS_FOR_METABOLIC_COMPARISON/HMP_2012__SRS015264__bin.15.db
HMP_5264_SRS015264_bin.16	HMP_5264	HEALTHY	Passoli et al. (doi:10.1016/j.cell.2019.01.001)	SRS015264	98.59	5.63	115	2404866	Firmicutes	Clostridia	Lachnospirales	Lachnospiraceae	Agathobacter	None	WATSON_ET_AL_CONTIGS_DBS_FOR_METABOLIC_COMPARISON/HMP_2012__SRS015264__bin.16.db
HMP_5264_SRS015264_bin.17	HMP_5264	HEALTHY	Passoli et al. (doi:10.1016/j.cell.2019.01.001)	SRS015264	78.87	1.41	60	1331636	Firmicutes	Negativicutes	Veillonellales	Dialisteraceae	Dialister	Dialister invisus	WATSON_ET_AL_CONTIGS_DBS_FOR_METABOLIC_COMPARISON/HMP_2012__SRS015264__bin.17.db
HMP_5264_SRS015264_bin.2	HMP_5264	HEALTHY	Passoli et al. (doi:10.1016/j.cell.2019.01.001)	SRS015264	78.87	0	133	2967799	Bacteroidota	Bacteroidia	Bacteroidales	Tannerellaceae	Parabacteroides	Parabacteroides distasonis	WATSON_ET_AL_CONTIGS_DBS_FOR_METABOLIC_COMPARISON/HMP_2012__SRS015264__bin.2.db
HMP_5264_SRS015264_bin.25	HMP_5264	HEALTHY	Passoli et al. (doi:10.1016/j.cell.2019.01.001)	SRS015264	98.59	8.45	205	2617670	Firmicutes	Clostridia	Lachnospirales	Lachnospiraceae	Lachnospira	None	WATSON_ET_AL_CONTIGS_DBS_FOR_METABOLIC_COMPARISON/HMP_2012__SRS015264__bin.25.db
HMP_5264_SRS015264_bin.31	HMP_5264	HEALTHY	Passoli et al. (doi:10.1016/j.cell.2019.01.001)	SRS015264	81.69	1.41	422	1800261	Firmicutes	Clostridia	Monoglobales	UBA1381	CAG-41	CAG-41 sp900066215	WATSON_ET_AL_CONTIGS_DBS_FOR_METABOLIC_COMPARISON/HMP_2012__SRS015264__bin.31.db
HMP_5264_SRS015264_bin.32	HMP_5264	HEALTHY	Passoli et al. (doi:10.1016/j.cell.2019.01.001)	SRS015264	95.77	5.63	501	3704730	Bacteroidota	Bacteroidia	Bacteroidales	Marinifilaceae	Butyricimonas	None	WATSON_ET_AL_CONTIGS_DBS_FOR_METABOLIC_COMPARISON/HMP_2012__SRS015264__bin.32.db
HMP_5264_SRS015264_bin.36	HMP_5264	HEALTHY	Passoli et al. (doi:10.1016/j.cell.2019.01.001)	SRS015264	97.18	2.82	232	4418071	Bacteroidota	Bacteroidia	Bacteroidales	Bacteroidaceae	Phocaeicola	None	WATSON_ET_AL_CONTIGS_DBS_FOR_METABOLIC_COMPARISON/HMP_2012__SRS015264__bin.36.db
HMP_5264_SRS015264_bin.4	HMP_5264	HEALTHY	Passoli et al. (doi:10.1016/j.cell.2019.01.001)	SRS015264	94.37	0	144	1812965	Cyanobacteria	Vampirovibrionia	Gastranaerophilales	Gastranaerophilaceae	Zag1	Zag1 sp000438175	WATSON_ET_AL_CONTIGS_DBS_FOR_METABOLIC_COMPARISON/HMP_2012__SRS015264__bin.4.db
HMP_5264_SRS015264_bin.41	HMP_5264	HEALTHY	Passoli et al. (doi:10.1016/j.cell.2019.01.001)	SRS015264	100	0	182	2514911	Firmicutes	Clostridia	Lachnospirales	Anaerotignaceae	Anaerotignum	Anaerotignum lactatifermentans	WATSON_ET_AL_CONTIGS_DBS_FOR_METABOLIC_COMPARISON/HMP_2012__SRS015264__bin.41.db
HMP_5264_SRS015264_bin.42	HMP_5264	HEALTHY	Passoli et al. (doi:10.1016/j.cell.2019.01.001)	SRS015264	97.18	1.41	216	4027343	Bacteroidota	Bacteroidia	Bacteroidales	Marinifilaceae	Odoribacter	Odoribacter splanchnicus	WATSON_ET_AL_CONTIGS_DBS_FOR_METABOLIC_COMPARISON/HMP_2012__SRS015264__bin.42.db
HMP_5264_SRS015264_bin.49	HMP_5264	HEALTHY	Passoli et al. (doi:10.1016/j.cell.2019.01.001)	SRS015264	91.55	0	93	2047342	Bacteroidota	Bacteroidia	Bacteroidales	Rikenellaceae	Alistipes	Alistipes putredinis	WATSON_ET_AL_CONTIGS_DBS_FOR_METABOLIC_COMPARISON/HMP_2012__SRS015264__bin.49.db
HMP_5794_SRS015794_bin.11	HMP_5794	HEALTHY	Passoli et al. (doi:10.1016/j.cell.2019.01.001)	SRS015794	95.77	2.82	132	2172959	Bacteroidota	Bacteroidia	Bacteroidales	Bacteroidaceae	Prevotella	Prevotella sp003447235	WATSON_ET_AL_CONTIGS_DBS_FOR_METABOLIC_COMPARISON/HMP_2012__SRS015794__bin.11.db
HMP_5794_SRS015794_bin.16	HMP_5794	HEALTHY	Passoli et al. (doi:10.1016/j.cell.2019.01.001)	SRS015794	100	1.41	218	4638142	Bacteroidota	Bacteroidia	Bacteroidales	Tannerellaceae	Parabacteroides	Parabacteroides distasonis	WATSON_ET_AL_CONTIGS_DBS_FOR_METABOLIC_COMPARISON/HMP_2012__SRS015794__bin.16.db
HMP_5794_SRS015794_bin.24	HMP_5794	HEALTHY	Passoli et al. (doi:10.1016/j.cell.2019.01.001)	SRS015794	88.73	7.04	322	1817199	None	None	None	None	None	None	WATSON_ET_AL_CONTIGS_DBS_FOR_METABOLIC_COMPARISON/HMP_2012__SRS015794__bin.24.db
HMP_5794_SRS015794_bin.25	HMP_5794	HEALTHY	Passoli et al. (doi:10.1016/j.cell.2019.01.001)	SRS015794	100	1.41	154	3221539	Bacteroidota	Bacteroidia	Bacteroidales	Barnesiellaceae	Barnesiella	Barnesiella intestinihominis	WATSON_ET_AL_CONTIGS_DBS_FOR_METABOLIC_COMPARISON/HMP_2012__SRS015794__bin.25.db
HMP_5794_SRS015794_bin.3	HMP_5794	HEALTHY	Passoli et al. (doi:10.1016/j.cell.2019.01.001)	SRS015794	71.83	0	104	2302870	Bacteroidota	Bacteroidia	Bacteroidales	Rikenellaceae	Alistipes	Alistipes putredinis	WATSON_ET_AL_CONTIGS_DBS_FOR_METABOLIC_COMPARISON/HMP_2012__SRS015794__bin.3.db
HMP_5794_SRS015794_bin.30	HMP_5794	HEALTHY	Passoli et al. (doi:10.1016/j.cell.2019.01.001)	SRS015794	91.55	1.41	357	3147671	Firmicutes	Clostridia	Lachnospirales	Lachnospiraceae	Mediterraneibacter	Mediterraneibacter torques	WATSON_ET_AL_CONTIGS_DBS_FOR_METABOLIC_COMPARISON/HMP_2012__SRS015794__bin.30.db
HMP_5794_SRS015794_bin.32	HMP_5794	HEALTHY	Passoli et al. (doi:10.1016/j.cell.2019.01.001)	SRS015794	92.96	7.04	241	2924247	Firmicutes	Clostridia	Lachnospirales	Lachnospiraceae	Agathobacter	None	WATSON_ET_AL_CONTIGS_DBS_FOR_METABOLIC_COMPARISON/HMP_2012__SRS015794__bin.32.db
HMP_5794_SRS015794_bin.34	HMP_5794	HEALTHY	Passoli et al. (doi:10.1016/j.cell.2019.01.001)	SRS015794	94.37	0	291	2459149	Proteobacteria	Gammaproteobacteria	Burkholderiales	Burkholderiaceae	Parasutterella	None	WATSON_ET_AL_CONTIGS_DBS_FOR_METABOLIC_COMPARISON/HMP_2012__SRS015794__bin.34.db
HMP_5960_SRS015960_bin.13	HMP_5960	HEALTHY	Passoli et al. (doi:10.1016/j.cell.2019.01.001)	SRS015960	91.55	1.41	265	1711120	Firmicutes	Clostridia	Oscillospirales	Oscillospiraceae	ER4	ER4 sp000765235	WATSON_ET_AL_CONTIGS_DBS_FOR_METABOLIC_COMPARISON/HMP_2012__SRS015960__bin.13.db
HMP_5960_SRS015960_bin.17	HMP_5960	HEALTHY	Passoli et al. (doi:10.1016/j.cell.2019.01.001)	SRS015960	91.55	2.82	85	1634704	Firmicutes	Clostridia	TANB77	CAG-508	CAG-354	CAG-354 sp900552655	WATSON_ET_AL_CONTIGS_DBS_FOR_METABOLIC_COMPARISON/HMP_2012__SRS015960__bin.17.db
HMP_5960_SRS015960_bin.18	HMP_5960	HEALTHY	Passoli et al. (doi:10.1016/j.cell.2019.01.001)	SRS015960	95.77	8.45	380	2432325	Bacteroidota	Bacteroidia	Bacteroidales	Rikenellaceae	Alistipes	Alistipes ihumii	WATSON_ET_AL_CONTIGS_DBS_FOR_METABOLIC_COMPARISON/HMP_2012__SRS015960__bin.18.db
HMP_5960_SRS015960_bin.2	HMP_5960	HEALTHY	Passoli et al. (doi:10.1016/j.cell.2019.01.001)	SRS015960	100	1.41	206	4417801	Bacteroidota	Bacteroidia	Bacteroidales	Tannerellaceae	Parabacteroides	Parabacteroides distasonis	WATSON_ET_AL_CONTIGS_DBS_FOR_METABOLIC_COMPARISON/HMP_2012__SRS015960__bin.2.db
HMP_5960_SRS015960_bin.25	HMP_5960	HEALTHY	Passoli et al. (doi:10.1016/j.cell.2019.01.001)	SRS015960	98.59	4.23	614	3959713	Bacteroidota	Bacteroidia	Bacteroidales	Marinifilaceae	Butyricimonas	None	WATSON_ET_AL_CONTIGS_DBS_FOR_METABOLIC_COMPARISON/HMP_2012__SRS015960__bin.25.db
HMP_5960_SRS015960_bin.27	HMP_5960	HEALTHY	Passoli et al. (doi:10.1016/j.cell.2019.01.001)	SRS015960	95.77	21.13	555	3429215	Bacteroidota	Bacteroidia	Bacteroidales	Marinifilaceae	Odoribacter	Odoribacter splanchnicus	WATSON_ET_AL_CONTIGS_DBS_FOR_METABOLIC_COMPARISON/HMP_2012__SRS015960__bin.27.db
HMP_5960_SRS015960_bin.29	HMP_5960	HEALTHY	Passoli et al. (doi:10.1016/j.cell.2019.01.001)	SRS015960	71.83	1.41	801	2370455	Cyanobacteria	Vampirovibrionia	Gastranaerophilales	Gastranaerophilaceae	CAG-196	CAG-196 sp002102975	WATSON_ET_AL_CONTIGS_DBS_FOR_METABOLIC_COMPARISON/HMP_2012__SRS015960__bin.29.db
HMP_5960_SRS015960_bin.3	HMP_5960	HEALTHY	Passoli et al. (doi:10.1016/j.cell.2019.01.001)	SRS015960	94.37	1.41	142	3037855	Bacteroidota	Bacteroidia	Bacteroidales	Barnesiellaceae	Barnesiella	Barnesiella intestinihominis	WATSON_ET_AL_CONTIGS_DBS_FOR_METABOLIC_COMPARISON/HMP_2012__SRS015960__bin.3.db
HMP_5960_SRS015960_bin.30	HMP_5960	HEALTHY	Passoli et al. (doi:10.1016/j.cell.2019.01.001)	SRS015960	88.73	18.31	419	1674513	Firmicutes	Clostridia	Oscillospirales	Ruminococcaceae	Faecalibacterium	None	WATSON_ET_AL_CONTIGS_DBS_FOR_METABOLIC_COMPARISON/HMP_2012__SRS015960__bin.30.db
HMP_5960_SRS015960_bin.36	HMP_5960	HEALTHY	Passoli et al. (doi:10.1016/j.cell.2019.01.001)	SRS015960	83.1	1.41	145	2907610	Bacteroidota	Bacteroidia	Bacteroidales	Rikenellaceae	Alistipes	Alistipes onderdonkii	WATSON_ET_AL_CONTIGS_DBS_FOR_METABOLIC_COMPARISON/HMP_2012__SRS015960__bin.36.db
HMP_5960_SRS015960_bin.6	HMP_5960	HEALTHY	Passoli et al. (doi:10.1016/j.cell.2019.01.001)	SRS015960	97.18	4.23	243	2566131	Spirochaetota	Brachyspirae	Brachyspirales	Brachyspiraceae	Brachyspira	Brachyspira sp000431595	WATSON_ET_AL_CONTIGS_DBS_FOR_METABOLIC_COMPARISON/HMP_2012__SRS015960__bin.6.db
HMP_5960_SRS015960_bin.7	HMP_5960	HEALTHY	Passoli et al. (doi:10.1016/j.cell.2019.01.001)	SRS015960	94.37	0	97	2047570	Firmicutes	Clostridia	Oscillospirales	Acutalibacteraceae	Ruminococcus	Ruminococcus bromii	WATSON_ET_AL_CONTIGS_DBS_FOR_METABOLIC_COMPARISON/HMP_2012__SRS015960__bin.7.db
HMP_5960_SRS015960_bin.9	HMP_5960	HEALTHY	Passoli et al. (doi:10.1016/j.cell.2019.01.001)	SRS015960	84.51	1.41	166	3551491	Bacteroidota	Bacteroidia	Bacteroidales	Tannerellaceae	Parabacteroides	None	WATSON_ET_AL_CONTIGS_DBS_FOR_METABOLIC_COMPARISON/HMP_2012__SRS015960__bin.9.db
HMP_5982_SRS055982_bin.11	HMP_5982	HEALTHY	Passoli et al. (doi:10.1016/j.cell.2019.01.001)	SRS055982	90.14	2.82	170	3660645	Bacteroidota	Bacteroidia	Bacteroidales	Tannerellaceae	Parabacteroides	None	WATSON_ET_AL_CONTIGS_DBS_FOR_METABOLIC_COMPARISON/HMP_2012__SRS055982__bin.11.db
HMP_5982_SRS055982_bin.12	HMP_5982	HEALTHY	Passoli et al. (doi:10.1016/j.cell.2019.01.001)	SRS055982	98.59	1.41	182	4081818	Bacteroidota	Bacteroidia	Bacteroidales	Marinifilaceae	Odoribacter	Odoribacter splanchnicus	WATSON_ET_AL_CONTIGS_DBS_FOR_METABOLIC_COMPARISON/HMP_2012__SRS055982__bin.12.db
HMP_5982_SRS055982_bin.14	HMP_5982	HEALTHY	Passoli et al. (doi:10.1016/j.cell.2019.01.001)	SRS055982	78.87	7.04	129	2243858	Firmicutes	Clostridia	Oscillospirales	Ruminococcaceae	Faecalibacterium	Faecalibacterium prausnitzii	WATSON_ET_AL_CONTIGS_DBS_FOR_METABOLIC_COMPARISON/HMP_2012__SRS055982__bin.14.db
HMP_5982_SRS055982_bin.16	HMP_5982	HEALTHY	Passoli et al. (doi:10.1016/j.cell.2019.01.001)	SRS055982	98.59	1.41	121	2633261	Bacteroidota	Bacteroidia	Bacteroidales	Muribaculaceae	None	None	WATSON_ET_AL_CONTIGS_DBS_FOR_METABOLIC_COMPARISON/HMP_2012__SRS055982__bin.16.db
HMP_5982_SRS055982_bin.18	HMP_5982	HEALTHY	Passoli et al. (doi:10.1016/j.cell.2019.01.001)	SRS055982	98.59	9.86	415	2106112	Proteobacteria	Gammaproteobacteria	Burkholderiales	Burkholderiaceae	Parasutterella	None	WATSON_ET_AL_CONTIGS_DBS_FOR_METABOLIC_COMPARISON/HMP_2012__SRS055982__bin.18.db
HMP_5982_SRS055982_bin.2	HMP_5982	HEALTHY	Passoli et al. (doi:10.1016/j.cell.2019.01.001)	SRS055982	81.69	2.82	295	1814457	Firmicutes	Clostridia	Oscillospirales	Oscillospiraceae	Oscillibacter	Oscillibacter sp001916835	WATSON_ET_AL_CONTIGS_DBS_FOR_METABOLIC_COMPARISON/HMP_2012__SRS055982__bin.2.db
HMP_5982_SRS055982_bin.25	HMP_5982	HEALTHY	Passoli et al. (doi:10.1016/j.cell.2019.01.001)	SRS055982	90.14	1.41	115	2496096	Bacteroidota	Bacteroidia	Bacteroidales	Muribaculaceae	Muribaculum	Muribaculum sp002492595	WATSON_ET_AL_CONTIGS_DBS_FOR_METABOLIC_COMPARISON/HMP_2012__SRS055982__bin.25.db
HMP_5982_SRS055982_bin.26	HMP_5982	HEALTHY	Passoli et al. (doi:10.1016/j.cell.2019.01.001)	SRS055982	85.92	5.63	156	3264878	Firmicutes	Clostridia	Lachnospirales	Lachnospiraceae	Acetatifactor	None	WATSON_ET_AL_CONTIGS_DBS_FOR_METABOLIC_COMPARISON/HMP_2012__SRS055982__bin.26.db
HMP_5982_SRS055982_bin.27	HMP_5982	HEALTHY	Passoli et al. (doi:10.1016/j.cell.2019.01.001)	SRS055982	87.32	0	109	1150130	Firmicutes	Bacilli	RF39	CAG-611	UBA7057	UBA7057 sp900542735	WATSON_ET_AL_CONTIGS_DBS_FOR_METABOLIC_COMPARISON/HMP_2012__SRS055982__bin.27.db
HMP_5982_SRS055982_bin.28	HMP_5982	HEALTHY	Passoli et al. (doi:10.1016/j.cell.2019.01.001)	SRS055982	98.59	8.45	149	2953760	Firmicutes	Clostridia	Lachnospirales	Lachnospiraceae	Agathobacter	None	WATSON_ET_AL_CONTIGS_DBS_FOR_METABOLIC_COMPARISON/HMP_2012__SRS055982__bin.28.db
HMP_5982_SRS055982_bin.30	HMP_5982	HEALTHY	Passoli et al. (doi:10.1016/j.cell.2019.01.001)	SRS055982	88.73	0	100	2156788	Bacteroidota	Bacteroidia	Bacteroidales	Rikenellaceae	Alistipes	Alistipes putredinis	WATSON_ET_AL_CONTIGS_DBS_FOR_METABOLIC_COMPARISON/HMP_2012__SRS055982__bin.30.db
HMP_5982_SRS055982_bin.39	HMP_5982	HEALTHY	Passoli et al. (doi:10.1016/j.cell.2019.01.001)	SRS055982	70.42	2.82	329	1721044	Firmicutes	Negativicutes	Acidaminococcales	Acidaminococcaceae	Phascolarctobacterium	None	WATSON_ET_AL_CONTIGS_DBS_FOR_METABOLIC_COMPARISON/HMP_2012__SRS055982__bin.39.db
HMP_5982_SRS055982_bin.5	HMP_5982	HEALTHY	Passoli et al. (doi:10.1016/j.cell.2019.01.001)	SRS055982	97.18	0	104	2083551	Firmicutes	Clostridia	Oscillospirales	Oscillospiraceae	ER4	ER4 sp000765235	WATSON_ET_AL_CONTIGS_DBS_FOR_METABOLIC_COMPARISON/HMP_2012__SRS055982__bin.5.db
HMP_5982_SRS055982_bin.8	HMP_5982	HEALTHY	Passoli et al. (doi:10.1016/j.cell.2019.01.001)	SRS055982	95.77	0	146	2821696	Bacteroidota	Bacteroidia	Bacteroidales	Rikenellaceae	Alistipes	None	WATSON_ET_AL_CONTIGS_DBS_FOR_METABOLIC_COMPARISON/HMP_2012__SRS055982__bin.8.db
HMP_6259_SRS056259_bin.10	HMP_6259	HEALTHY	Passoli et al. (doi:10.1016/j.cell.2019.01.001)	SRS056259	95.77	2.82	365	2283770	Firmicutes	Clostridia	Oscillospirales	Ruminococcaceae	Ruminiclostridium	None	WATSON_ET_AL_CONTIGS_DBS_FOR_METABOLIC_COMPARISON/HMP_2012__SRS056259__bin.10.db
HMP_6259_SRS056259_bin.14	HMP_6259	HEALTHY	Passoli et al. (doi:10.1016/j.cell.2019.01.001)	SRS056259	91.55	2.82	76	1574367	Firmicutes	Clostridia	TANB77	CAG-508	CAG-354	CAG-354 sp900552655	WATSON_ET_AL_CONTIGS_DBS_FOR_METABOLIC_COMPARISON/HMP_2012__SRS056259__bin.14.db
HMP_6259_SRS056259_bin.20	HMP_6259	HEALTHY	Passoli et al. (doi:10.1016/j.cell.2019.01.001)	SRS056259	95.77	5.63	300	2382191	Firmicutes	Clostridia	Lachnospirales	Lachnospiraceae	Lachnospira	None	WATSON_ET_AL_CONTIGS_DBS_FOR_METABOLIC_COMPARISON/HMP_2012__SRS056259__bin.20.db
HMP_6259_SRS056259_bin.29	HMP_6259	HEALTHY	Passoli et al. (doi:10.1016/j.cell.2019.01.001)	SRS056259	90.14	7.04	382	1614045	Firmicutes	Clostridia	Oscillospirales	Ruminococcaceae	Faecalibacterium	None	WATSON_ET_AL_CONTIGS_DBS_FOR_METABOLIC_COMPARISON/HMP_2012__SRS056259__bin.29.db
HMP_6259_SRS056259_bin.33	HMP_6259	HEALTHY	Passoli et al. (doi:10.1016/j.cell.2019.01.001)	SRS056259	97.18	2.82	155	3030690	Bacteroidota	Bacteroidia	Bacteroidales	Barnesiellaceae	Barnesiella	Barnesiella intestinihominis	WATSON_ET_AL_CONTIGS_DBS_FOR_METABOLIC_COMPARISON/HMP_2012__SRS056259__bin.33.db
HMP_6259_SRS056259_bin.34	HMP_6259	HEALTHY	Passoli et al. (doi:10.1016/j.cell.2019.01.001)	SRS056259	91.55	1.41	216	4493295	Bacteroidota	Bacteroidia	Bacteroidales	Tannerellaceae	Parabacteroides	Parabacteroides distasonis	WATSON_ET_AL_CONTIGS_DBS_FOR_METABOLIC_COMPARISON/HMP_2012__SRS056259__bin.34.db
HMP_6259_SRS056259_bin.38	HMP_6259	HEALTHY	Passoli et al. (doi:10.1016/j.cell.2019.01.001)	SRS056259	98.59	1.41	365	4287424	Bacteroidota	Bacteroidia	Bacteroidales	Marinifilaceae	Butyricimonas	None	WATSON_ET_AL_CONTIGS_DBS_FOR_METABOLIC_COMPARISON/HMP_2012__SRS056259__bin.38.db
HMP_6259_SRS056259_bin.39	HMP_6259	HEALTHY	Passoli et al. (doi:10.1016/j.cell.2019.01.001)	SRS056259	95.77	0	147	2038573	Bacteroidota	Bacteroidia	Bacteroidales	Rikenellaceae	Alistipes	Alistipes putredinis	WATSON_ET_AL_CONTIGS_DBS_FOR_METABOLIC_COMPARISON/HMP_2012__SRS056259__bin.39.db
HMP_6259_SRS056259_bin.40	HMP_6259	HEALTHY	Passoli et al. (doi:10.1016/j.cell.2019.01.001)	SRS056259	100	7.04	188	3501296	Firmicutes	Clostridia	Lachnospirales	Lachnospiraceae	Acetatifactor	None	WATSON_ET_AL_CONTIGS_DBS_FOR_METABOLIC_COMPARISON/HMP_2012__SRS056259__bin.40.db
HMP_6259_SRS056259_bin.43	HMP_6259	HEALTHY	Passoli et al. (doi:10.1016/j.cell.2019.01.001)	SRS056259	90.14	1.41	313	2503462	Firmicutes	Clostridia	Lachnospirales	Lachnospiraceae	Eisenbergiella	Eisenbergiella sp900066775	WATSON_ET_AL_CONTIGS_DBS_FOR_METABOLIC_COMPARISON/HMP_2012__SRS056259__bin.43.db
HMP_6259_SRS056259_bin.44	HMP_6259	HEALTHY	Passoli et al. (doi:10.1016/j.cell.2019.01.001)	SRS056259	80.28	1.41	332	1886974	Firmicutes	Negativicutes	Acidaminococcales	Acidaminococcaceae	Phascolarctobacterium	None	WATSON_ET_AL_CONTIGS_DBS_FOR_METABOLIC_COMPARISON/HMP_2012__SRS056259__bin.44.db
HMP_6259_SRS056259_bin.46	HMP_6259	HEALTHY	Passoli et al. (doi:10.1016/j.cell.2019.01.001)	SRS056259	97.18	4.23	302	2554266	Spirochaetota	Brachyspirae	Brachyspirales	Brachyspiraceae	Brachyspira	Brachyspira sp000431595	WATSON_ET_AL_CONTIGS_DBS_FOR_METABOLIC_COMPARISON/HMP_2012__SRS056259__bin.46.db
HMP_6259_SRS056259_bin.7	HMP_6259	HEALTHY	Passoli et al. (doi:10.1016/j.cell.2019.01.001)	SRS056259	94.37	0	106	2214491	Firmicutes	Clostridia	Oscillospirales	Acutalibacteraceae	Ruminococcus	Ruminococcus bromii	WATSON_ET_AL_CONTIGS_DBS_FOR_METABOLIC_COMPARISON/HMP_2012__SRS056259__bin.7.db
HMP_7044_SRS047044_bin.13	HMP_7044	HEALTHY	Passoli et al. (doi:10.1016/j.cell.2019.01.001)	SRS047044	84.51	5.63	218	4187478	Bacteroidota	Bacteroidia	Bacteroidales	Bacteroidaceae	Bacteroides	None	WATSON_ET_AL_CONTIGS_DBS_FOR_METABOLIC_COMPARISON/HMP_2012__SRS047044__bin.13.db
HMP_7044_SRS047044_bin.16	HMP_7044	HEALTHY	Passoli et al. (doi:10.1016/j.cell.2019.01.001)	SRS047044	88.73	7.04	74	1494082	Firmicutes	Clostridia	TANB77	CAG-508	CAG-269	CAG-269 sp000437215	WATSON_ET_AL_CONTIGS_DBS_FOR_METABOLIC_COMPARISON/HMP_2012__SRS047044__bin.16.db
HMP_7044_SRS047044_bin.22	HMP_7044	HEALTHY	Passoli et al. (doi:10.1016/j.cell.2019.01.001)	SRS047044	92.96	1.41	95	2043696	Firmicutes	Negativicutes	Acidaminococcales	Acidaminococcaceae	Phascolarctobacterium	None	WATSON_ET_AL_CONTIGS_DBS_FOR_METABOLIC_COMPARISON/HMP_2012__SRS047044__bin.22.db
HMP_7044_SRS047044_bin.25	HMP_7044	HEALTHY	Passoli et al. (doi:10.1016/j.cell.2019.01.001)	SRS047044	95.77	0	102	2221010	Bacteroidota	Bacteroidia	Bacteroidales	Rikenellaceae	Alistipes	Alistipes putredinis	WATSON_ET_AL_CONTIGS_DBS_FOR_METABOLIC_COMPARISON/HMP_2012__SRS047044__bin.25.db
HMP_7044_SRS047044_bin.27	HMP_7044	HEALTHY	Passoli et al. (doi:10.1016/j.cell.2019.01.001)	SRS047044	87.32	4.23	305	1482592	Firmicutes	Clostridia	Oscillospirales	Ruminococcaceae	Angelakisella	Angelakisella sp900547385	WATSON_ET_AL_CONTIGS_DBS_FOR_METABOLIC_COMPARISON/HMP_2012__SRS047044__bin.27.db
HMP_7044_SRS047044_bin.31	HMP_7044	HEALTHY	Passoli et al. (doi:10.1016/j.cell.2019.01.001)	SRS047044	88.73	2.82	315	1629536	Firmicutes	Clostridia	Oscillospirales	Oscillospiraceae	ER4	ER4 sp000765235	WATSON_ET_AL_CONTIGS_DBS_FOR_METABOLIC_COMPARISON/HMP_2012__SRS047044__bin.31.db
HMP_7044_SRS047044_bin.33	HMP_7044	HEALTHY	Passoli et al. (doi:10.1016/j.cell.2019.01.001)	SRS047044	95.77	2.82	165	3128546	Bacteroidota	Bacteroidia	Bacteroidales	Bacteroidaceae	Prevotella	None	WATSON_ET_AL_CONTIGS_DBS_FOR_METABOLIC_COMPARISON/HMP_2012__SRS047044__bin.33.db
HMP_7044_SRS047044_bin.36	HMP_7044	HEALTHY	Passoli et al. (doi:10.1016/j.cell.2019.01.001)	SRS047044	95.77	7.04	222	3112303	Firmicutes	Clostridia	Lachnospirales	Lachnospiraceae	Agathobacter	None	WATSON_ET_AL_CONTIGS_DBS_FOR_METABOLIC_COMPARISON/HMP_2012__SRS047044__bin.36.db
HMP_7044_SRS047044_bin.37	HMP_7044	HEALTHY	Passoli et al. (doi:10.1016/j.cell.2019.01.001)	SRS047044	74.65	7.04	119	2537795	Firmicutes	Clostridia	Lachnospirales	Lachnospiraceae	Lachnospira	Lachnospira rogosae	WATSON_ET_AL_CONTIGS_DBS_FOR_METABOLIC_COMPARISON/HMP_2012__SRS047044__bin.37.db
HMP_7044_SRS047044_bin.39	HMP_7044	HEALTHY	Passoli et al. (doi:10.1016/j.cell.2019.01.001)	SRS047044	70.42	11.27	245	2464156	Firmicutes	Clostridia	Lachnospirales	Lachnospiraceae	Lachnospira	None	WATSON_ET_AL_CONTIGS_DBS_FOR_METABOLIC_COMPARISON/HMP_2012__SRS047044__bin.39.db
HMP_7044_SRS047044_bin.41	HMP_7044	HEALTHY	Passoli et al. (doi:10.1016/j.cell.2019.01.001)	SRS047044	77.46	0	373	2400612	Bacteroidota	Bacteroidia	Bacteroidales	Rikenellaceae	Alistipes	None	WATSON_ET_AL_CONTIGS_DBS_FOR_METABOLIC_COMPARISON/HMP_2012__SRS047044__bin.41.db
HMP_7044_SRS047044_bin.7	HMP_7044	HEALTHY	Passoli et al. (doi:10.1016/j.cell.2019.01.001)	SRS047044	90.14	2.82	192	4091427	Bacteroidota	Bacteroidia	Bacteroidales	Tannerellaceae	Parabacteroides	None	WATSON_ET_AL_CONTIGS_DBS_FOR_METABOLIC_COMPARISON/HMP_2012__SRS047044__bin.7.db
HMP_7191_SRS017191_bin.10	HMP_7191	HEALTHY	Passoli et al. (doi:10.1016/j.cell.2019.01.001)	SRS017191	94.37	1.41	346	3810448	Bacteroidota	Bacteroidia	Bacteroidales	Marinifilaceae	Odoribacter	Odoribacter splanchnicus	WATSON_ET_AL_CONTIGS_DBS_FOR_METABOLIC_COMPARISON/HMP_2012__SRS017191__bin.10.db
HMP_7191_SRS017191_bin.12	HMP_7191	HEALTHY	Passoli et al. (doi:10.1016/j.cell.2019.01.001)	SRS017191	100	9.86	323	2229386	Firmicutes	Clostridia	Lachnospirales	Lachnospiraceae	Mediterraneibacter	Mediterraneibacter torques	WATSON_ET_AL_CONTIGS_DBS_FOR_METABOLIC_COMPARISON/HMP_2012__SRS017191__bin.12.db
HMP_7191_SRS017191_bin.14	HMP_7191	HEALTHY	Passoli et al. (doi:10.1016/j.cell.2019.01.001)	SRS017191	100	0	196	2011008	Firmicutes	Clostridia	Oscillospirales	Oscillospiraceae	ER4	ER4 sp000765235	WATSON_ET_AL_CONTIGS_DBS_FOR_METABOLIC_COMPARISON/HMP_2012__SRS017191__bin.14.db
HMP_7191_SRS017191_bin.16	HMP_7191	HEALTHY	Passoli et al. (doi:10.1016/j.cell.2019.01.001)	SRS017191	77.46	7.04	212	2691229	Firmicutes	Clostridia	Lachnospirales	Lachnospiraceae	Agathobacter	None	WATSON_ET_AL_CONTIGS_DBS_FOR_METABOLIC_COMPARISON/HMP_2012__SRS017191__bin.16.db
HMP_7191_SRS017191_bin.20	HMP_7191	HEALTHY	Passoli et al. (doi:10.1016/j.cell.2019.01.001)	SRS017191	87.32	2.82	94	1916115	Bacteroidota	Bacteroidia	Bacteroidales	Rikenellaceae	Alistipes	Alistipes putredinis	WATSON_ET_AL_CONTIGS_DBS_FOR_METABOLIC_COMPARISON/HMP_2012__SRS017191__bin.20.db
HMP_7191_SRS017191_bin.21	HMP_7191	HEALTHY	Passoli et al. (doi:10.1016/j.cell.2019.01.001)	SRS017191	71.83	5.63	200	3176452	Firmicutes	Clostridia	Lachnospirales	Lachnospiraceae	Acetatifactor	None	WATSON_ET_AL_CONTIGS_DBS_FOR_METABOLIC_COMPARISON/HMP_2012__SRS017191__bin.21.db
HMP_7191_SRS017191_bin.24	HMP_7191	HEALTHY	Passoli et al. (doi:10.1016/j.cell.2019.01.001)	SRS017191	70.42	18.31	584	3191866	Firmicutes	Clostridia	Lachnospirales	Lachnospiraceae	Lachnospira	Lachnospira sp900316325	WATSON_ET_AL_CONTIGS_DBS_FOR_METABOLIC_COMPARISON/HMP_2012__SRS017191__bin.24.db
HMP_7191_SRS017191_bin.28	HMP_7191	HEALTHY	Passoli et al. (doi:10.1016/j.cell.2019.01.001)	SRS017191	94.37	1.41	154	3047815	Bacteroidota	Bacteroidia	Bacteroidales	Rikenellaceae	Alistipes	Alistipes onderdonkii	WATSON_ET_AL_CONTIGS_DBS_FOR_METABOLIC_COMPARISON/HMP_2012__SRS017191__bin.28.db
HMP_7191_SRS017191_bin.32	HMP_7191	HEALTHY	Passoli et al. (doi:10.1016/j.cell.2019.01.001)	SRS017191	87.32	1.41	412	2394432	Bacteroidota	Bacteroidia	Bacteroidales	Rikenellaceae	Alistipes	Alistipes obesi	WATSON_ET_AL_CONTIGS_DBS_FOR_METABOLIC_COMPARISON/HMP_2012__SRS017191__bin.32.db
HMP_7191_SRS017191_bin.33	HMP_7191	HEALTHY	Passoli et al. (doi:10.1016/j.cell.2019.01.001)	SRS017191	84.51	5.63	442	1753400	Firmicutes	Clostridia	Oscillospirales	Oscillospiraceae	None	None	WATSON_ET_AL_CONTIGS_DBS_FOR_METABOLIC_COMPARISON/HMP_2012__SRS017191__bin.33.db
HMP_7191_SRS017191_bin.35	HMP_7191	HEALTHY	Passoli et al. (doi:10.1016/j.cell.2019.01.001)	SRS017191	100	1.41	232	4254723	Bacteroidota	Bacteroidia	Bacteroidales	Tannerellaceae	Parabacteroides	Parabacteroides distasonis	WATSON_ET_AL_CONTIGS_DBS_FOR_METABOLIC_COMPARISON/HMP_2012__SRS017191__bin.35.db
HMP_7191_SRS017191_bin.5	HMP_7191	HEALTHY	Passoli et al. (doi:10.1016/j.cell.2019.01.001)	SRS017191	97.18	0	254	3106361	Firmicutes	Clostridia	Christensenellales	CAG-74	UBA11524	UBA11524 sp000437595	WATSON_ET_AL_CONTIGS_DBS_FOR_METABOLIC_COMPARISON/HMP_2012__SRS017191__bin.5.db
HMP_7433_SRS017433_bin.10	HMP_7433	HEALTHY	Passoli et al. (doi:10.1016/j.cell.2019.01.001)	SRS017433	90.14	2.82	391	1705967	Proteobacteria	Gammaproteobacteria	Burkholderiales	Burkholderiaceae	Sutterella	Sutterella wadsworthensis	WATSON_ET_AL_CONTIGS_DBS_FOR_METABOLIC_COMPARISON/HMP_2012__SRS017433__bin.10.db
HMP_7433_SRS017433_bin.14	HMP_7433	HEALTHY	Passoli et al. (doi:10.1016/j.cell.2019.01.001)	SRS017433	94.37	0	160	3359029	Bacteroidota	Bacteroidia	Bacteroidales	Bacteroidaceae	Paraprevotella	Paraprevotella clara	WATSON_ET_AL_CONTIGS_DBS_FOR_METABOLIC_COMPARISON/HMP_2012__SRS017433__bin.14.db
HMP_7433_SRS017433_bin.20	HMP_7433	HEALTHY	Passoli et al. (doi:10.1016/j.cell.2019.01.001)	SRS017433	95.77	0	99	2162900	Bacteroidota	Bacteroidia	Bacteroidales	Rikenellaceae	Alistipes	Alistipes putredinis	WATSON_ET_AL_CONTIGS_DBS_FOR_METABOLIC_COMPARISON/HMP_2012__SRS017433__bin.20.db
HMP_7433_SRS017433_bin.23	HMP_7433	HEALTHY	Passoli et al. (doi:10.1016/j.cell.2019.01.001)	SRS017433	100	5.63	253	2970880	Firmicutes	Clostridia	Lachnospirales	Lachnospiraceae	Acetatifactor	None	WATSON_ET_AL_CONTIGS_DBS_FOR_METABOLIC_COMPARISON/HMP_2012__SRS017433__bin.23.db
HMP_7433_SRS017433_bin.27	HMP_7433	HEALTHY	Passoli et al. (doi:10.1016/j.cell.2019.01.001)	SRS017433	77.46	15.49	176	1088825	Firmicutes	Negativicutes	Acidaminococcales	Acidaminococcaceae	Phascolarctobacterium	None	WATSON_ET_AL_CONTIGS_DBS_FOR_METABOLIC_COMPARISON/HMP_2012__SRS017433__bin.27.db
HMP_7433_SRS017433_bin.30	HMP_7433	HEALTHY	Passoli et al. (doi:10.1016/j.cell.2019.01.001)	SRS017433	100	4.23	210	3426677	Firmicutes	Clostridia	Lachnospirales	Lachnospiraceae	Roseburia	None	WATSON_ET_AL_CONTIGS_DBS_FOR_METABOLIC_COMPARISON/HMP_2012__SRS017433__bin.30.db
HMP_7433_SRS017433_bin.31	HMP_7433	HEALTHY	Passoli et al. (doi:10.1016/j.cell.2019.01.001)	SRS017433	87.32	7.04	364	1954950	Firmicutes	Clostridia	Lachnospirales	Lachnospiraceae	Agathobacter	None	WATSON_ET_AL_CONTIGS_DBS_FOR_METABOLIC_COMPARISON/HMP_2012__SRS017433__bin.31.db
HMP_7433_SRS017433_bin.4	HMP_7433	HEALTHY	Passoli et al. (doi:10.1016/j.cell.2019.01.001)	SRS017433	91.55	2.82	189	3927963	Bacteroidota	Bacteroidia	Bacteroidales	Marinifilaceae	Odoribacter	Odoribacter splanchnicus	WATSON_ET_AL_CONTIGS_DBS_FOR_METABOLIC_COMPARISON/HMP_2012__SRS017433__bin.4.db
HMP_7433_SRS017433_bin.5	HMP_7433	HEALTHY	Passoli et al. (doi:10.1016/j.cell.2019.01.001)	SRS017433	70.42	8.45	256	3468500	Bacteroidota	Bacteroidia	Bacteroidales	Coprobacteraceae	Coprobacter	None	WATSON_ET_AL_CONTIGS_DBS_FOR_METABOLIC_COMPARISON/HMP_2012__SRS017433__bin.5.db
HMP_8427_SRS018427_bin.1	HMP_8427	HEALTHY	Passoli et al. (doi:10.1016/j.cell.2019.01.001)	SRS018427	97.18	4.23	122	2486572	Firmicutes	Clostridia	Oscillospirales	Ruminococcaceae	Ruminococcus	None	WATSON_ET_AL_CONTIGS_DBS_FOR_METABOLIC_COMPARISON/HMP_2012__SRS018427__bin.1.db
HMP_8427_SRS018427_bin.12	HMP_8427	HEALTHY	Passoli et al. (doi:10.1016/j.cell.2019.01.001)	SRS018427	95.77	0	106	2274046	Firmicutes	Clostridia	Oscillospirales	Acutalibacteraceae	Ruminococcus	Ruminococcus sp003531055	WATSON_ET_AL_CONTIGS_DBS_FOR_METABOLIC_COMPARISON/HMP_2012__SRS018427__bin.12.db
HMP_8427_SRS018427_bin.24	HMP_8427	HEALTHY	Passoli et al. (doi:10.1016/j.cell.2019.01.001)	SRS018427	74.65	0	48	1095229	Firmicutes	Clostridia	Oscillospirales	Oscillospiraceae	ER4	None	WATSON_ET_AL_CONTIGS_DBS_FOR_METABOLIC_COMPARISON/HMP_2012__SRS018427__bin.24.db
HMP_8427_SRS018427_bin.3	HMP_8427	HEALTHY	Passoli et al. (doi:10.1016/j.cell.2019.01.001)	SRS018427	87.32	4.23	625	2348507	Cyanobacteria	Vampirovibrionia	Gastranaerophilales	Gastranaerophilaceae	CAG-196	CAG-196 sp002102975	WATSON_ET_AL_CONTIGS_DBS_FOR_METABOLIC_COMPARISON/HMP_2012__SRS018427__bin.3.db
HMP_8427_SRS018427_bin.30	HMP_8427	HEALTHY	Passoli et al. (doi:10.1016/j.cell.2019.01.001)	SRS018427	70.42	0	81	1541434	Firmicutes	Clostridia	Oscillospirales	Acutalibacteraceae	Ruminococcus	Ruminococcus bromii	WATSON_ET_AL_CONTIGS_DBS_FOR_METABOLIC_COMPARISON/HMP_2012__SRS018427__bin.30.db
HMP_8427_SRS018427_bin.33	HMP_8427	HEALTHY	Passoli et al. (doi:10.1016/j.cell.2019.01.001)	SRS018427	76.06	1.41	272	2179084	Firmicutes	Clostridia	Oscillospirales	Ruminococcaceae	Gemmiger	None	WATSON_ET_AL_CONTIGS_DBS_FOR_METABOLIC_COMPARISON/HMP_2012__SRS018427__bin.33.db
HMP_8427_SRS018427_bin.4	HMP_8427	HEALTHY	Passoli et al. (doi:10.1016/j.cell.2019.01.001)	SRS018427	87.32	0	138	1872554	Firmicutes	Clostridia	Oscillospirales	Oscillospiraceae	CAG-83	CAG-83 sp000431575	WATSON_ET_AL_CONTIGS_DBS_FOR_METABOLIC_COMPARISON/HMP_2012__SRS018427__bin.4.db
HMP_8427_SRS018427_bin.41	HMP_8427	HEALTHY	Passoli et al. (doi:10.1016/j.cell.2019.01.001)	SRS018427	98.59	7.04	171	2999105	Firmicutes	Clostridia	Lachnospirales	Lachnospiraceae	Agathobacter	None	WATSON_ET_AL_CONTIGS_DBS_FOR_METABOLIC_COMPARISON/HMP_2012__SRS018427__bin.41.db
HMP_8427_SRS018427_bin.46	HMP_8427	HEALTHY	Passoli et al. (doi:10.1016/j.cell.2019.01.001)	SRS018427	76.06	2.82	206	3345227	Firmicutes	Clostridia	Lachnospirales	Lachnospiraceae	Blautia	None	WATSON_ET_AL_CONTIGS_DBS_FOR_METABOLIC_COMPARISON/HMP_2012__SRS018427__bin.46.db
HMP_8427_SRS018427_bin.7	HMP_8427	HEALTHY	Passoli et al. (doi:10.1016/j.cell.2019.01.001)	SRS018427	91.55	5.63	130	2510182	Bacteroidota	Bacteroidia	Bacteroidales	Rikenellaceae	Alistipes	Alistipes putredinis	WATSON_ET_AL_CONTIGS_DBS_FOR_METABOLIC_COMPARISON/HMP_2012__SRS018427__bin.7.db
HMP_8770_SRS058770_bin.12	HMP_8770	HEALTHY	Passoli et al. (doi:10.1016/j.cell.2019.01.001)	SRS058770	77.46	7.04	408	1813802	Firmicutes	Clostridia	Lachnospirales	Lachnospiraceae	Agathobacter	None	WATSON_ET_AL_CONTIGS_DBS_FOR_METABOLIC_COMPARISON/HMP_2012__SRS058770__bin.12.db
HMP_8770_SRS058770_bin.14	HMP_8770	HEALTHY	Passoli et al. (doi:10.1016/j.cell.2019.01.001)	SRS058770	70.42	11.27	479	1751417	Firmicutes	Clostridia	Oscillospirales	Ruminococcaceae	Faecalibacterium	None	WATSON_ET_AL_CONTIGS_DBS_FOR_METABOLIC_COMPARISON/HMP_2012__SRS058770__bin.14.db
HMP_8770_SRS058770_bin.19	HMP_8770	HEALTHY	Passoli et al. (doi:10.1016/j.cell.2019.01.001)	SRS058770	97.18	1.41	196	3120545	Firmicutes	Clostridia	Lachnospirales	Lachnospiraceae	Roseburia	None	WATSON_ET_AL_CONTIGS_DBS_FOR_METABOLIC_COMPARISON/HMP_2012__SRS058770__bin.19.db
HMP_8770_SRS058770_bin.20	HMP_8770	HEALTHY	Passoli et al. (doi:10.1016/j.cell.2019.01.001)	SRS058770	95.77	0	110	2023304	Firmicutes	Clostridia	Oscillospirales	Oscillospiraceae	ER4	None	WATSON_ET_AL_CONTIGS_DBS_FOR_METABOLIC_COMPARISON/HMP_2012__SRS058770__bin.20.db
HMP_8770_SRS058770_bin.24	HMP_8770	HEALTHY	Passoli et al. (doi:10.1016/j.cell.2019.01.001)	SRS058770	97.18	0	129	2380576	Bacteroidota	Bacteroidia	Bacteroidales	Rikenellaceae	Alistipes	Alistipes ihumii	WATSON_ET_AL_CONTIGS_DBS_FOR_METABOLIC_COMPARISON/HMP_2012__SRS058770__bin.24.db
HMP_8770_SRS058770_bin.25	HMP_8770	HEALTHY	Passoli et al. (doi:10.1016/j.cell.2019.01.001)	SRS058770	87.32	4.23	565	2667458	Firmicutes	Clostridia	Oscillospirales	Ruminococcaceae	Ruthenibacterium	Ruthenibacterium lactatiformans	WATSON_ET_AL_CONTIGS_DBS_FOR_METABOLIC_COMPARISON/HMP_2012__SRS058770__bin.25.db
HMP_8770_SRS058770_bin.26	HMP_8770	HEALTHY	Passoli et al. (doi:10.1016/j.cell.2019.01.001)	SRS058770	85.92	1.41	840	3858952	Bacteroidota	Bacteroidia	Bacteroidales	Marinifilaceae	Butyricimonas	None	WATSON_ET_AL_CONTIGS_DBS_FOR_METABOLIC_COMPARISON/HMP_2012__SRS058770__bin.26.db
HMP_8770_SRS058770_bin.29	HMP_8770	HEALTHY	Passoli et al. (doi:10.1016/j.cell.2019.01.001)	SRS058770	77.46	2.82	219	4476062	Bacteroidota	Bacteroidia	Bacteroidales	Tannerellaceae	Parabacteroides	None	WATSON_ET_AL_CONTIGS_DBS_FOR_METABOLIC_COMPARISON/HMP_2012__SRS058770__bin.29.db
HMP_8770_SRS058770_bin.30	HMP_8770	HEALTHY	Passoli et al. (doi:10.1016/j.cell.2019.01.001)	SRS058770	98.59	1.41	187	4052477	Bacteroidota	Bacteroidia	Bacteroidales	Marinifilaceae	Odoribacter	Odoribacter splanchnicus	WATSON_ET_AL_CONTIGS_DBS_FOR_METABOLIC_COMPARISON/HMP_2012__SRS058770__bin.30.db
HMP_8770_SRS058770_bin.35	HMP_8770	HEALTHY	Passoli et al. (doi:10.1016/j.cell.2019.01.001)	SRS058770	81.69	1.41	74	1445666	Firmicutes	Negativicutes	Veillonellales	Dialisteraceae	Dialister	Dialister invisus	WATSON_ET_AL_CONTIGS_DBS_FOR_METABOLIC_COMPARISON/HMP_2012__SRS058770__bin.35.db
HMP_8770_SRS058770_bin.49	HMP_8770	HEALTHY	Passoli et al. (doi:10.1016/j.cell.2019.01.001)	SRS058770	100	0	178	2999656	Bacteroidota	Bacteroidia	Bacteroidales	Barnesiellaceae	Barnesiella	Barnesiella intestinihominis	WATSON_ET_AL_CONTIGS_DBS_FOR_METABOLIC_COMPARISON/HMP_2012__SRS058770__bin.49.db
HMP_8770_SRS058770_bin.5	HMP_8770	HEALTHY	Passoli et al. (doi:10.1016/j.cell.2019.01.001)	SRS058770	100	0	162	2474029	Proteobacteria	Gammaproteobacteria	Burkholderiales	Burkholderiaceae	Parasutterella	None	WATSON_ET_AL_CONTIGS_DBS_FOR_METABOLIC_COMPARISON/HMP_2012__SRS058770__bin.5.db
HMP_8770_SRS058770_bin.7	HMP_8770	HEALTHY	Passoli et al. (doi:10.1016/j.cell.2019.01.001)	SRS058770	91.55	1.41	105	2260053	Bacteroidota	Bacteroidia	Bacteroidales	Rikenellaceae	Alistipes	Alistipes putredinis	WATSON_ET_AL_CONTIGS_DBS_FOR_METABOLIC_COMPARISON/HMP_2012__SRS058770__bin.7.db
HMP_8817_SRS018817_bin.16	HMP_8817	HEALTHY	Passoli et al. (doi:10.1016/j.cell.2019.01.001)	SRS018817	94.37	0	142	1785626	Proteobacteria	Alphaproteobacteria	RF32	CAG-239	CAG-495	CAG-495 sp001917125	WATSON_ET_AL_CONTIGS_DBS_FOR_METABOLIC_COMPARISON/HMP_2012__SRS018817__bin.16.db
HMP_8817_SRS018817_bin.21	HMP_8817	HEALTHY	Passoli et al. (doi:10.1016/j.cell.2019.01.001)	SRS018817	100	4.23	141	2676429	Firmicutes	Clostridia	Oscillospirales	Ruminococcaceae	Ruminococcus	None	WATSON_ET_AL_CONTIGS_DBS_FOR_METABOLIC_COMPARISON/HMP_2012__SRS018817__bin.21.db
HMP_8817_SRS018817_bin.24	HMP_8817	HEALTHY	Passoli et al. (doi:10.1016/j.cell.2019.01.001)	SRS018817	95.77	0	134	2162512	Firmicutes	Clostridia	Oscillospirales	Acutalibacteraceae	Ruminococcus	Ruminococcus bromii	WATSON_ET_AL_CONTIGS_DBS_FOR_METABOLIC_COMPARISON/HMP_2012__SRS018817__bin.24.db
HMP_8817_SRS018817_bin.25	HMP_8817	HEALTHY	Passoli et al. (doi:10.1016/j.cell.2019.01.001)	SRS018817	98.59	0	223	2228461	Proteobacteria	Gammaproteobacteria	Burkholderiales	Burkholderiaceae	Parasutterella	None	WATSON_ET_AL_CONTIGS_DBS_FOR_METABOLIC_COMPARISON/HMP_2012__SRS018817__bin.25.db
HMP_8817_SRS018817_bin.26	HMP_8817	HEALTHY	Passoli et al. (doi:10.1016/j.cell.2019.01.001)	SRS018817	73.24	0	238	2780842	Bacteroidota	Bacteroidia	Bacteroidales	Rikenellaceae	Alistipes	Alistipes onderdonkii	WATSON_ET_AL_CONTIGS_DBS_FOR_METABOLIC_COMPARISON/HMP_2012__SRS018817__bin.26.db
HMP_8817_SRS018817_bin.27	HMP_8817	HEALTHY	Passoli et al. (doi:10.1016/j.cell.2019.01.001)	SRS018817	90.14	8.45	223	2364849	Firmicutes	Clostridia	Oscillospirales	Ruminococcaceae	Faecalibacterium	None	WATSON_ET_AL_CONTIGS_DBS_FOR_METABOLIC_COMPARISON/HMP_2012__SRS018817__bin.27.db
HMP_8817_SRS018817_bin.30	HMP_8817	HEALTHY	Passoli et al. (doi:10.1016/j.cell.2019.01.001)	SRS018817	90.14	4.23	274	1790182	Firmicutes	Clostridia	Christensenellales	CAG-552	UBA10677	UBA10677 sp900553005	WATSON_ET_AL_CONTIGS_DBS_FOR_METABOLIC_COMPARISON/HMP_2012__SRS018817__bin.30.db
HMP_8817_SRS018817_bin.32	HMP_8817	HEALTHY	Passoli et al. (doi:10.1016/j.cell.2019.01.001)	SRS018817	97.18	0	335	2493720	Firmicutes	Clostridia	Oscillospirales	Ruminococcaceae	Ruminiclostridium	None	WATSON_ET_AL_CONTIGS_DBS_FOR_METABOLIC_COMPARISON/HMP_2012__SRS018817__bin.32.db
HMP_8817_SRS018817_bin.40	HMP_8817	HEALTHY	Passoli et al. (doi:10.1016/j.cell.2019.01.001)	SRS018817	87.32	5.63	389	2351693	Firmicutes	Clostridia	Oscillospirales	Ruminococcaceae	Gemmiger	Gemmiger qucibialis	WATSON_ET_AL_CONTIGS_DBS_FOR_METABOLIC_COMPARISON/HMP_2012__SRS018817__bin.40.db
HMP_8817_SRS018817_bin.45	HMP_8817	HEALTHY	Passoli et al. (doi:10.1016/j.cell.2019.01.001)	SRS018817	92.96	5.63	288	1933588	Firmicutes	Clostridia	Oscillospirales	Acutalibacteraceae	CAG-177	None	WATSON_ET_AL_CONTIGS_DBS_FOR_METABOLIC_COMPARISON/HMP_2012__SRS018817__bin.45.db
HMP_8817_SRS018817_bin.48	HMP_8817	HEALTHY	Passoli et al. (doi:10.1016/j.cell.2019.01.001)	SRS018817	85.92	0	240	1181260	Firmicutes	Bacilli	RF39	CAG-302	CAG-302	CAG-302 sp001916775	WATSON_ET_AL_CONTIGS_DBS_FOR_METABOLIC_COMPARISON/HMP_2012__SRS018817__bin.48.db
HMP_8817_SRS018817_bin.8	HMP_8817	HEALTHY	Passoli et al. (doi:10.1016/j.cell.2019.01.001)	SRS018817	81.69	1.41	206	4110954	Bacteroidota	Bacteroidia	Bacteroidales	Marinifilaceae	Odoribacter	Odoribacter splanchnicus	WATSON_ET_AL_CONTIGS_DBS_FOR_METABOLIC_COMPARISON/HMP_2012__SRS018817__bin.8.db
HMP_9685_SRS019685_bin.10	HMP_9685	HEALTHY	Passoli et al. (doi:10.1016/j.cell.2019.01.001)	SRS019685	80.28	5.63	770	2363264	Bacteroidota	Bacteroidia	Bacteroidales	Barnesiellaceae	Barnesiella	Barnesiella sp003150885	WATSON_ET_AL_CONTIGS_DBS_FOR_METABOLIC_COMPARISON/HMP_2012__SRS019685__bin.10.db
HMP_9685_SRS019685_bin.11	HMP_9685	HEALTHY	Passoli et al. (doi:10.1016/j.cell.2019.01.001)	SRS019685	88.73	5.63	193	1290525	Firmicutes	Clostridia	TANB77	CAG-508	CAG-452	CAG-452 sp000434035	WATSON_ET_AL_CONTIGS_DBS_FOR_METABOLIC_COMPARISON/HMP_2012__SRS019685__bin.11.db
HMP_9685_SRS019685_bin.13	HMP_9685	HEALTHY	Passoli et al. (doi:10.1016/j.cell.2019.01.001)	SRS019685	97.18	2.82	83	1706737	Firmicutes	Bacilli	ML615J-28	CAG-313	CAG-313	CAG-313 sp000433035	WATSON_ET_AL_CONTIGS_DBS_FOR_METABOLIC_COMPARISON/HMP_2012__SRS019685__bin.13.db
HMP_9685_SRS019685_bin.14	HMP_9685	HEALTHY	Passoli et al. (doi:10.1016/j.cell.2019.01.001)	SRS019685	87.32	0	491	2595537	Firmicutes	Clostridia	Christensenellales	CAG-74	UBA11524	UBA11524 sp000437595	WATSON_ET_AL_CONTIGS_DBS_FOR_METABOLIC_COMPARISON/HMP_2012__SRS019685__bin.14.db
HMP_9685_SRS019685_bin.15	HMP_9685	HEALTHY	Passoli et al. (doi:10.1016/j.cell.2019.01.001)	SRS019685	88.73	0	218	1822326	Firmicutes	Clostridia	Oscillospirales	Acutalibacteraceae	Ruminococcus	Ruminococcus bromii	WATSON_ET_AL_CONTIGS_DBS_FOR_METABOLIC_COMPARISON/HMP_2012__SRS019685__bin.15.db
HMP_9685_SRS019685_bin.20	HMP_9685	HEALTHY	Passoli et al. (doi:10.1016/j.cell.2019.01.001)	SRS019685	80.28	7.04	280	1838348	Firmicutes	Clostridia	Lachnospirales	Lachnospiraceae	Agathobacter	None	WATSON_ET_AL_CONTIGS_DBS_FOR_METABOLIC_COMPARISON/HMP_2012__SRS019685__bin.20.db
HMP_9685_SRS019685_bin.21	HMP_9685	HEALTHY	Passoli et al. (doi:10.1016/j.cell.2019.01.001)	SRS019685	90.14	0	70	1266017	Firmicutes	Clostridia	TANB77	CAG-508	CAG-273	CAG-273 sp003507395	WATSON_ET_AL_CONTIGS_DBS_FOR_METABOLIC_COMPARISON/HMP_2012__SRS019685__bin.21.db
HMP_9685_SRS019685_bin.22	HMP_9685	HEALTHY	Passoli et al. (doi:10.1016/j.cell.2019.01.001)	SRS019685	84.51	1.41	240	4277897	Bacteroidota	Bacteroidia	Bacteroidales	Tannerellaceae	Parabacteroides	Parabacteroides distasonis	WATSON_ET_AL_CONTIGS_DBS_FOR_METABOLIC_COMPARISON/HMP_2012__SRS019685__bin.22.db
HMP_9685_SRS019685_bin.24	HMP_9685	HEALTHY	Passoli et al. (doi:10.1016/j.cell.2019.01.001)	SRS019685	71.83	8.45	500	2202423	Firmicutes	Clostridia	Lachnospirales	Lachnospiraceae	Mediterraneibacter	Mediterraneibacter lactaris	WATSON_ET_AL_CONTIGS_DBS_FOR_METABOLIC_COMPARISON/HMP_2012__SRS019685__bin.24.db
HMP_9685_SRS019685_bin.30	HMP_9685	HEALTHY	Passoli et al. (doi:10.1016/j.cell.2019.01.001)	SRS019685	94.37	1.41	154	2044051	Bacteroidota	Bacteroidia	Bacteroidales	Rikenellaceae	Alistipes	Alistipes putredinis	WATSON_ET_AL_CONTIGS_DBS_FOR_METABOLIC_COMPARISON/HMP_2012__SRS019685__bin.30.db
HMP_9685_SRS019685_bin.31	HMP_9685	HEALTHY	Passoli et al. (doi:10.1016/j.cell.2019.01.001)	SRS019685	94.37	1.41	176	3238016	Bacteroidota	Bacteroidia	Bacteroidales	Marinifilaceae	Odoribacter	Odoribacter laneus	WATSON_ET_AL_CONTIGS_DBS_FOR_METABOLIC_COMPARISON/HMP_2012__SRS019685__bin.31.db
HMP_9685_SRS019685_bin.40	HMP_9685	HEALTHY	Passoli et al. (doi:10.1016/j.cell.2019.01.001)	SRS019685	95.77	5.63	157	2585419	Firmicutes	Clostridia	Lachnospirales	Lachnospiraceae	CAG-127	None	WATSON_ET_AL_CONTIGS_DBS_FOR_METABOLIC_COMPARISON/HMP_2012__SRS019685__bin.40.db
HMP_9685_SRS019685_bin.41	HMP_9685	HEALTHY	Passoli et al. (doi:10.1016/j.cell.2019.01.001)	SRS019685	87.32	22.54	226	4053090	Bacteroidota	Bacteroidia	Bacteroidales	Bacteroidaceae	Phocaeicola	Phocaeicola massiliensis	WATSON_ET_AL_CONTIGS_DBS_FOR_METABOLIC_COMPARISON/HMP_2012__SRS019685__bin.41.db
HMP_9685_SRS019685_bin.42	HMP_9685	HEALTHY	Passoli et al. (doi:10.1016/j.cell.2019.01.001)	SRS019685	91.55	8.45	380	2384552	Firmicutes	Clostridia	Lachnospirales	Lachnospiraceae	Lachnospira	None	WATSON_ET_AL_CONTIGS_DBS_FOR_METABOLIC_COMPARISON/HMP_2012__SRS019685__bin.42.db
HMP_9968_SRS019968_bin.10	HMP_9968	HEALTHY	Passoli et al. (doi:10.1016/j.cell.2019.01.001)	SRS019968	90.14	0	291	2584093	Verrucomicrobiota	Verrucomicrobiae	Verrucomicrobiales	Akkermansiaceae	Akkermansia	Akkermansia muciniphila	WATSON_ET_AL_CONTIGS_DBS_FOR_METABOLIC_COMPARISON/HMP_2012__SRS019968__bin.10.db
HMP_9968_SRS019968_bin.11	HMP_9968	HEALTHY	Passoli et al. (doi:10.1016/j.cell.2019.01.001)	SRS019968	74.65	2.82	157	3220689	Bacteroidota	Bacteroidia	Bacteroidales	Bacteroidaceae	Phocaeicola	None	WATSON_ET_AL_CONTIGS_DBS_FOR_METABOLIC_COMPARISON/HMP_2012__SRS019968__bin.11.db
HMP_9968_SRS019968_bin.12	HMP_9968	HEALTHY	Passoli et al. (doi:10.1016/j.cell.2019.01.001)	SRS019968	100	4.23	233	4728768	Bacteroidota	Bacteroidia	Bacteroidales	Tannerellaceae	Parabacteroides	None	WATSON_ET_AL_CONTIGS_DBS_FOR_METABOLIC_COMPARISON/HMP_2012__SRS019968__bin.12.db
HMP_9968_SRS019968_bin.15	HMP_9968	HEALTHY	Passoli et al. (doi:10.1016/j.cell.2019.01.001)	SRS019968	100	1.41	153	3211018	Bacteroidota	Bacteroidia	Bacteroidales	Barnesiellaceae	Barnesiella	Barnesiella intestinihominis	WATSON_ET_AL_CONTIGS_DBS_FOR_METABOLIC_COMPARISON/HMP_2012__SRS019968__bin.15.db
HMP_9968_SRS019968_bin.18	HMP_9968	HEALTHY	Passoli et al. (doi:10.1016/j.cell.2019.01.001)	SRS019968	92.96	0	146	3115044	Bacteroidota	Bacteroidia	Bacteroidales	Rikenellaceae	Alistipes	Alistipes onderdonkii	WATSON_ET_AL_CONTIGS_DBS_FOR_METABOLIC_COMPARISON/HMP_2012__SRS019968__bin.18.db
HMP_9968_SRS019968_bin.24	HMP_9968	HEALTHY	Passoli et al. (doi:10.1016/j.cell.2019.01.001)	SRS019968	70.42	2.82	359	1459300	Firmicutes	Clostridia	Oscillospirales	Oscillospiraceae	CAG-83	CAG-83 sp000435975	WATSON_ET_AL_CONTIGS_DBS_FOR_METABOLIC_COMPARISON/HMP_2012__SRS019968__bin.24.db
HMP_9968_SRS019968_bin.38	HMP_9968	HEALTHY	Passoli et al. (doi:10.1016/j.cell.2019.01.001)	SRS019968	98.59	5.63	123	2684113	Firmicutes	Clostridia	Lachnospirales	Lachnospiraceae	Agathobacter	None	WATSON_ET_AL_CONTIGS_DBS_FOR_METABOLIC_COMPARISON/HMP_2012__SRS019968__bin.38.db
HMP_9968_SRS019968_bin.6	HMP_9968	HEALTHY	Passoli et al. (doi:10.1016/j.cell.2019.01.001)	SRS019968	91.55	0	98	2198047	Bacteroidota	Bacteroidia	Bacteroidales	Rikenellaceae	Alistipes	Alistipes putredinis	WATSON_ET_AL_CONTIGS_DBS_FOR_METABOLIC_COMPARISON/HMP_2012__SRS019968__bin.6.db
HMP_9968_SRS019968_bin.9	HMP_9968	HEALTHY	Passoli et al. (doi:10.1016/j.cell.2019.01.001)	SRS019968	95.77	0	94	2008673	Firmicutes	Clostridia	Oscillospirales	Acutalibacteraceae	Ruminococcus	Ruminococcus bromii	WATSON_ET_AL_CONTIGS_DBS_FOR_METABOLIC_COMPARISON/HMP_2012__SRS019968__bin.9.db
FMT_LOW_FITNESS_KC_MAG_00002	FMT_LOW_FITNESS	FMT_LOW_FITNESS	This study	This study	95.77	1.41	94	2063211	Firmicutes	Clostridia	Christensenellales	Christensenellaceae	UMGS743	UMGS743 sp900545085	WATSON_ET_AL_CONTIGS_DBS_FOR_METABOLIC_COMPARISON/FMT_LOW_FITNESS_KC_MAG_00002.db
FMT_LOW_FITNESS_KC_MAG_00017	FMT_LOW_FITNESS	FMT_LOW_FITNESS	This study	This study	94.37	1.41	71	1479470	Firmicutes	Bacilli	ML615J-28	CAG-313	CAG-313	CAG-313 sp003539625	WATSON_ET_AL_CONTIGS_DBS_FOR_METABOLIC_COMPARISON/FMT_LOW_FITNESS_KC_MAG_00017.db
FMT_LOW_FITNESS_KC_MAG_00057	FMT_LOW_FITNESS	FMT_LOW_FITNESS	This study	This study	100	4.23	145	2580127	Firmicutes	Clostridia	Oscillospirales	Oscillospiraceae	CAG-110	CAG-110 sp900544975	WATSON_ET_AL_CONTIGS_DBS_FOR_METABOLIC_COMPARISON/FMT_LOW_FITNESS_KC_MAG_00057.db
FMT_LOW_FITNESS_KC_MAG_00062	FMT_LOW_FITNESS	FMT_LOW_FITNESS	This study	This study	95.77	4.23	150	2613394	Firmicutes	Clostridia	Lachnospirales	Lachnospiraceae	Ruminococcus	None	WATSON_ET_AL_CONTIGS_DBS_FOR_METABOLIC_COMPARISON/FMT_LOW_FITNESS_KC_MAG_00062.db
FMT_LOW_FITNESS_KC_MAG_00073	FMT_LOW_FITNESS	FMT_LOW_FITNESS	This study	This study	88.73	2.82	77	1372167	Firmicutes	Clostridia	TANB77	CAG-465	CAG-465	CAG-465 sp000433135	WATSON_ET_AL_CONTIGS_DBS_FOR_METABOLIC_COMPARISON/FMT_LOW_FITNESS_KC_MAG_00073.db
FMT_LOW_FITNESS_KC_MAG_00079	FMT_LOW_FITNESS	FMT_LOW_FITNESS	This study	This study	88.73	2.82	66	1350954	Firmicutes	None	None	None	None	None	WATSON_ET_AL_CONTIGS_DBS_FOR_METABOLIC_COMPARISON/FMT_LOW_FITNESS_KC_MAG_00079.db
FMT_LOW_FITNESS_KC_MAG_00082	FMT_LOW_FITNESS	FMT_LOW_FITNESS	This study	This study	87.32	1.41	79	1404804	Firmicutes	Clostridia	TANB77	CAG-508	UMGS1663	UMGS1663 sp900553865	WATSON_ET_AL_CONTIGS_DBS_FOR_METABOLIC_COMPARISON/FMT_LOW_FITNESS_KC_MAG_00082.db
FMT_LOW_FITNESS_KC_MAG_00091	FMT_LOW_FITNESS	FMT_LOW_FITNESS	This study	This study	90.14	0	78	1456651	Firmicutes	Bacilli	RF39	CAG-302	CAG-302	None	WATSON_ET_AL_CONTIGS_DBS_FOR_METABOLIC_COMPARISON/FMT_LOW_FITNESS_KC_MAG_00091.db
FMT_LOW_FITNESS_KC_MAG_00093	FMT_LOW_FITNESS	FMT_LOW_FITNESS	This study	This study	91.55	2.82	146	1349875	Firmicutes	Clostridia	Oscillospirales	None	None	None	WATSON_ET_AL_CONTIGS_DBS_FOR_METABOLIC_COMPARISON/FMT_LOW_FITNESS_KC_MAG_00093.db
FMT_LOW_FITNESS_KC_MAG_00097	FMT_LOW_FITNESS	FMT_LOW_FITNESS	This study	This study	87.32	2.82	89	1461749	Firmicutes	Bacilli	RF39	CAG-611	CAG-988	CAG-988 sp003149915	WATSON_ET_AL_CONTIGS_DBS_FOR_METABOLIC_COMPARISON/FMT_LOW_FITNESS_KC_MAG_00097.db
FMT_LOW_FITNESS_KC_MAG_00099	FMT_LOW_FITNESS	FMT_LOW_FITNESS	This study	This study	88.73	0	82	1557110	Firmicutes	Clostridia	TANB77	CAG-508	UMGS1864	UMGS1864 sp900555835	WATSON_ET_AL_CONTIGS_DBS_FOR_METABOLIC_COMPARISON/FMT_LOW_FITNESS_KC_MAG_00099.db
FMT_LOW_FITNESS_KC_MAG_00100	FMT_LOW_FITNESS	FMT_LOW_FITNESS	This study	This study	88.73	1.41	54	1141313	Firmicutes	Bacilli	RF39	CAG-1000	CAG-460	CAG-460 sp900544625	WATSON_ET_AL_CONTIGS_DBS_FOR_METABOLIC_COMPARISON/FMT_LOW_FITNESS_KC_MAG_00100.db
FMT_LOW_FITNESS_KC_MAG_00106	FMT_LOW_FITNESS	FMT_LOW_FITNESS	This study	This study	83.1	0	70	1221733	Firmicutes	Clostridia	TANB77	CAG-508	CAG-273	CAG-273 sp003534295	WATSON_ET_AL_CONTIGS_DBS_FOR_METABOLIC_COMPARISON/FMT_LOW_FITNESS_KC_MAG_00106.db
FMT_LOW_FITNESS_KC_MAG_00118	FMT_LOW_FITNESS	FMT_LOW_FITNESS	This study	This study	88.73	1.41	83	1188842	Firmicutes	Bacilli	RF39	CAG-822	UBA5026	UBA5026 sp900552335	WATSON_ET_AL_CONTIGS_DBS_FOR_METABOLIC_COMPARISON/FMT_LOW_FITNESS_KC_MAG_00118.db
FMT_LOW_FITNESS_KC_MAG_00121	FMT_LOW_FITNESS	FMT_LOW_FITNESS	This study	This study	92.96	0	124	2581615	Firmicutes	Clostridia	Monoglobales	UBA9506	UBA9506	UBA9506 sp003506415	WATSON_ET_AL_CONTIGS_DBS_FOR_METABOLIC_COMPARISON/FMT_LOW_FITNESS_KC_MAG_00121.db
FMT_LOW_FITNESS_KC_MAG_00122	FMT_LOW_FITNESS	FMT_LOW_FITNESS	This study	This study	88.73	7.04	92	1417808	Firmicutes	Clostridia	TANB77	CAG-508	CAG-269	CAG-269 sp000431335	WATSON_ET_AL_CONTIGS_DBS_FOR_METABOLIC_COMPARISON/FMT_LOW_FITNESS_KC_MAG_00122.db
FMT_LOW_FITNESS_KC_MAG_00129	FMT_LOW_FITNESS	FMT_LOW_FITNESS	This study	This study	88.73	0	72	1217170	Firmicutes	Bacilli	RF39	CAG-302	CAG-302	CAG-302 sp001916775	WATSON_ET_AL_CONTIGS_DBS_FOR_METABOLIC_COMPARISON/FMT_LOW_FITNESS_KC_MAG_00129.db
FMT_LOW_FITNESS_KC_MAG_00130	FMT_LOW_FITNESS	FMT_LOW_FITNESS	This study	This study	85.92	1.41	71	1203904	Firmicutes	Bacilli	RF39	CAG-302	CAG-302	CAG-302 sp000431795	WATSON_ET_AL_CONTIGS_DBS_FOR_METABOLIC_COMPARISON/FMT_LOW_FITNESS_KC_MAG_00130.db
FMT_LOW_FITNESS_KC_MAG_00143	FMT_LOW_FITNESS	FMT_LOW_FITNESS	This study	This study	85.92	7.04	148	2702075	Firmicutes	Clostridia	Lachnospirales	Lachnospiraceae	Agathobacter	None	WATSON_ET_AL_CONTIGS_DBS_FOR_METABOLIC_COMPARISON/FMT_LOW_FITNESS_KC_MAG_00143.db
FMT_LOW_FITNESS_KC_MAG_00157	FMT_LOW_FITNESS	FMT_LOW_FITNESS	This study	This study	67.61	2.82	98	1520252	Firmicutes	Clostridia	TANB77	CAG-508	CAG-269	CAG-269 sp000435535	WATSON_ET_AL_CONTIGS_DBS_FOR_METABOLIC_COMPARISON/FMT_LOW_FITNESS_KC_MAG_00157.db
FMT_HIG_FITNESS_KC_MAG_00007	FMT_HIGH_FITNESS	FMT_HIGH_FITNESS	This study	This study	100	1.41	109	2403692	Firmicutes	Negativicutes	Acidaminococcales	Acidaminococcaceae	Phascolarctobacterium	None	WATSON_ET_AL_CONTIGS_DBS_FOR_METABOLIC_COMPARISON/FMT_HIG_FITNESS_KC_MAG_00007.db
FMT_HIG_FITNESS_KC_MAG_00022	FMT_HIGH_FITNESS	FMT_HIGH_FITNESS	This study	This study	97.18	1.41	128	2666663	Firmicutes	Bacilli	Erysipelotrichales	Erysipelatoclostridiaceae	Erysipelatoclostridium	None	WATSON_ET_AL_CONTIGS_DBS_FOR_METABOLIC_COMPARISON/FMT_HIG_FITNESS_KC_MAG_00022.db
FMT_HIG_FITNESS_KC_MAG_00051	FMT_HIGH_FITNESS	FMT_HIGH_FITNESS	This study	This study	100	5.63	153	2522371	Firmicutes	Clostridia	Lachnospirales	Lachnospiraceae	Bariatricus	Bariatricus comes	WATSON_ET_AL_CONTIGS_DBS_FOR_METABOLIC_COMPARISON/FMT_HIG_FITNESS_KC_MAG_00051.db
FMT_HIG_FITNESS_KC_MAG_00055	FMT_HIGH_FITNESS	FMT_HIGH_FITNESS	This study	This study	100	4.23	221	4436524	Bacteroidota	Bacteroidia	Bacteroidales	Tannerellaceae	Parabacteroides	None	WATSON_ET_AL_CONTIGS_DBS_FOR_METABOLIC_COMPARISON/FMT_HIG_FITNESS_KC_MAG_00055.db
FMT_HIG_FITNESS_KC_MAG_00061	FMT_HIGH_FITNESS	FMT_HIGH_FITNESS	This study	This study	95.77	0	330	2455379	Firmicutes	Clostridia	Oscillospirales	Ruminococcaceae	Ruthenibacterium	Ruthenibacterium lactatiformans	WATSON_ET_AL_CONTIGS_DBS_FOR_METABOLIC_COMPARISON/FMT_HIG_FITNESS_KC_MAG_00061.db
FMT_HIG_FITNESS_KC_MAG_00080	FMT_HIGH_FITNESS	FMT_HIGH_FITNESS	This study	This study	97.18	4.23	211	3278451	Firmicutes	Clostridia	Lachnospirales	Lachnospiraceae	KLE1615	KLE1615 sp900066985	WATSON_ET_AL_CONTIGS_DBS_FOR_METABOLIC_COMPARISON/FMT_HIG_FITNESS_KC_MAG_00080.db
FMT_HIG_FITNESS_KC_MAG_00101	FMT_HIGH_FITNESS	FMT_HIGH_FITNESS	This study	This study	92.96	4.23	157	2478957	Firmicutes	Clostridia	Oscillospirales	Oscillospiraceae	Oscillibacter	Oscillibacter welbionis	WATSON_ET_AL_CONTIGS_DBS_FOR_METABOLIC_COMPARISON/FMT_HIG_FITNESS_KC_MAG_00101.db
FMT_HIG_FITNESS_KC_MAG_00110	FMT_HIGH_FITNESS	FMT_HIGH_FITNESS	This study	This study	92.96	7.04	180	2859117	Firmicutes	Clostridia	Lachnospirales	Lachnospiraceae	Lachnospira	None	WATSON_ET_AL_CONTIGS_DBS_FOR_METABOLIC_COMPARISON/FMT_HIG_FITNESS_KC_MAG_00110.db
FMT_HIG_FITNESS_KC_MAG_00116	FMT_HIGH_FITNESS	FMT_HIGH_FITNESS	This study	This study	94.37	5.63	244	2295247	Actinobacteriota	Coriobacteriia	Coriobacteriales	Coriobacteriaceae	Collinsella	None	WATSON_ET_AL_CONTIGS_DBS_FOR_METABOLIC_COMPARISON/FMT_HIG_FITNESS_KC_MAG_00116.db
FMT_HIG_FITNESS_KC_MAG_00120	FMT_HIGH_FITNESS	FMT_HIGH_FITNESS	This study	This study	95.77	2.82	306	2724909	Bacteroidota	Bacteroidia	Bacteroidales	Barnesiellaceae	Barnesiella	Barnesiella intestinihominis	WATSON_ET_AL_CONTIGS_DBS_FOR_METABOLIC_COMPARISON/FMT_HIG_FITNESS_KC_MAG_00120.db
FMT_HIG_FITNESS_KC_MAG_00126	FMT_HIGH_FITNESS	FMT_HIGH_FITNESS	This study	This study	87.32	4.23	132	2819584	Firmicutes	Clostridia	Lachnospirales	Lachnospiraceae	Lachnospira	Lachnospira sp000437735	WATSON_ET_AL_CONTIGS_DBS_FOR_METABOLIC_COMPARISON/FMT_HIG_FITNESS_KC_MAG_00126.db
FMT_HIG_FITNESS_KC_MAG_00137	FMT_HIGH_FITNESS	FMT_HIGH_FITNESS	This study	This study	84.51	1.41	136	2457923	Firmicutes	Clostridia	Lachnospirales	Lachnospiraceae	Mediterraneibacter	Mediterraneibacter torques	WATSON_ET_AL_CONTIGS_DBS_FOR_METABOLIC_COMPARISON/FMT_HIG_FITNESS_KC_MAG_00137.db
FMT_HIG_FITNESS_KC_MAG_00145	FMT_HIGH_FITNESS	FMT_HIGH_FITNESS	This study	This study	87.32	0	301	2116995	Firmicutes	Clostridia	Monoglobales	UBA1381	CAG-41	CAG-41 sp900066215	WATSON_ET_AL_CONTIGS_DBS_FOR_METABOLIC_COMPARISON/FMT_HIG_FITNESS_KC_MAG_00145.db
FMT_HIG_FITNESS_KC_MAG_00147	FMT_HIGH_FITNESS	FMT_HIGH_FITNESS	This study	This study	81.69	5.63	155	2587328	Firmicutes	Clostridia	Lachnospirales	Lachnospiraceae	Agathobacter	None	WATSON_ET_AL_CONTIGS_DBS_FOR_METABOLIC_COMPARISON/FMT_HIG_FITNESS_KC_MAG_00147.db
FMT_HIG_FITNESS_KC_MAG_00151	FMT_HIGH_FITNESS	FMT_HIGH_FITNESS	This study	This study	85.92	1.41	220	4566676	Bacteroidota	Bacteroidia	Bacteroidales	Tannerellaceae	Parabacteroides	Parabacteroides distasonis	WATSON_ET_AL_CONTIGS_DBS_FOR_METABOLIC_COMPARISON/FMT_HIG_FITNESS_KC_MAG_00151.db
FMT_HIG_FITNESS_KC_MAG_00155	FMT_HIGH_FITNESS	FMT_HIGH_FITNESS	This study	This study	76.06	2.82	256	2880418	Firmicutes	Clostridia	Oscillospirales	Ruminococcaceae	Gemmiger	None	WATSON_ET_AL_CONTIGS_DBS_FOR_METABOLIC_COMPARISON/FMT_HIG_FITNESS_KC_MAG_00155.db
FMT_HIG_FITNESS_KC_MAG_00161	FMT_HIGH_FITNESS	FMT_HIGH_FITNESS	This study	This study	78.87	0	190	2340021	Firmicutes	Clostridia	Lachnospirales	Lachnospiraceae	Dorea	Dorea formicigenerans	WATSON_ET_AL_CONTIGS_DBS_FOR_METABOLIC_COMPARISON/FMT_HIG_FITNESS_KC_MAG_00161.db
FMT_HIG_FITNESS_KC_MAG_00162	FMT_HIGH_FITNESS	FMT_HIGH_FITNESS	This study	This study	80.28	0	416	2764749	Firmicutes	Clostridia	Lachnospirales	Lachnospiraceae	Blautia	Blautia sp900066165	WATSON_ET_AL_CONTIGS_DBS_FOR_METABOLIC_COMPARISON/FMT_HIG_FITNESS_KC_MAG_00162.db
FMT_HIG_FITNESS_KC_MAG_00176	FMT_HIGH_FITNESS	FMT_HIGH_FITNESS	This study	This study	69.01	0	265	1661222	Firmicutes	Clostridia	Lachnospirales	Lachnospiraceae	Mediterraneibacter	Mediterraneibacter faecis	WATSON_ET_AL_CONTIGS_DBS_FOR_METABOLIC_COMPARISON/FMT_HIG_FITNESS_KC_MAG_00176.db
FMT_HIG_FITNESS_KC_MAG_00178	FMT_HIGH_FITNESS	FMT_HIGH_FITNESS	This study	This study	66.2	7.04	285	4207877	Bacteroidota	Bacteroidia	Bacteroidales	Bacteroidaceae	Bacteroides	None	WATSON_ET_AL_CONTIGS_DBS_FOR_METABOLIC_COMPARISON/FMT_HIG_FITNESS_KC_MAG_00178.db
CHORNS_G01_MAG_00001	G01	CROHNS	Quince et al (doi:10.1038/ajg.2015.357)	PRJEB7576	98.59	0	104	2134149	Actinobacteriota	Coriobacteriia	Coriobacteriales	Coriobacteriaceae	Collinsella	None	WATSON_ET_AL_CONTIGS_DBS_FOR_METABOLIC_COMPARISON/CHORNS_G01_MAG_00001.db
CHORNS_G01_MAG_00002	G01	CROHNS	Quince et al (doi:10.1038/ajg.2015.357)	PRJEB7576	95.77	0	114	2120865	Firmicutes	Clostridia	Oscillospirales	Acutalibacteraceae	Ruminococcus	Ruminococcus bromii	WATSON_ET_AL_CONTIGS_DBS_FOR_METABOLIC_COMPARISON/CHORNS_G01_MAG_00002.db
CHORNS_G01_MAG_00003	G01	CROHNS	Quince et al (doi:10.1038/ajg.2015.357)	PRJEB7576	100	0	144	2970797	Firmicutes	Clostridia	Monoglobales	UBA1381	CAG-41	CAG-41 sp900066215	WATSON_ET_AL_CONTIGS_DBS_FOR_METABOLIC_COMPARISON/CHORNS_G01_MAG_00003.db
CHORNS_G01_MAG_00004	G01	CROHNS	Quince et al (doi:10.1038/ajg.2015.357)	PRJEB7576	97.18	0	145	2831556	Firmicutes	Bacilli	Erysipelotrichales	Erysipelatoclostridiaceae	Erysipelatoclostridium	None	WATSON_ET_AL_CONTIGS_DBS_FOR_METABOLIC_COMPARISON/CHORNS_G01_MAG_00004.db
CHORNS_G01_MAG_00005	G01	CROHNS	Quince et al (doi:10.1038/ajg.2015.357)	PRJEB7576	98.59	5.63	169	3008545	Firmicutes	Clostridia	Lachnospirales	Lachnospiraceae	Ruminococcus	None	WATSON_ET_AL_CONTIGS_DBS_FOR_METABOLIC_COMPARISON/CHORNS_G01_MAG_00005.db
CHORNS_G01_MAG_00006	G01	CROHNS	Quince et al (doi:10.1038/ajg.2015.357)	PRJEB7576	98.59	0	105	2287329	Actinobacteriota	Actinobacteria	Actinomycetales	Bifidobacteriaceae	Bifidobacterium	None	WATSON_ET_AL_CONTIGS_DBS_FOR_METABOLIC_COMPARISON/CHORNS_G01_MAG_00006.db
CHORNS_G01_MAG_00007	G01	CROHNS	Quince et al (doi:10.1038/ajg.2015.357)	PRJEB7576	98.59	7.04	191	3230937	Firmicutes	Clostridia	Lachnospirales	Lachnospiraceae	Agathobacter	None	WATSON_ET_AL_CONTIGS_DBS_FOR_METABOLIC_COMPARISON/CHORNS_G01_MAG_00007.db
CHORNS_G01_MAG_00008	G01	CROHNS	Quince et al (doi:10.1038/ajg.2015.357)	PRJEB7576	95.77	1.41	160	3063842	Firmicutes	Bacilli	Erysipelotrichales	Erysipelotrichaceae	Absiella	Absiella sp000163515	WATSON_ET_AL_CONTIGS_DBS_FOR_METABOLIC_COMPARISON/CHORNS_G01_MAG_00008.db
CHORNS_G01_MAG_00009	G01	CROHNS	Quince et al (doi:10.1038/ajg.2015.357)	PRJEB7576	98.59	0	227	3813518	Firmicutes	Clostridia	Lachnospirales	Lachnospiraceae	Blautia	Blautia sp002161285	WATSON_ET_AL_CONTIGS_DBS_FOR_METABOLIC_COMPARISON/CHORNS_G01_MAG_00009.db
CHORNS_G01_MAG_00010	G01	CROHNS	Quince et al (doi:10.1038/ajg.2015.357)	PRJEB7576	98.59	4.23	162	2734493	Firmicutes	Clostridia	Lachnospirales	Lachnospiraceae	Faecalicatena	Faecalicatena torques	WATSON_ET_AL_CONTIGS_DBS_FOR_METABOLIC_COMPARISON/CHORNS_G01_MAG_00010.db
CHORNS_G01_MAG_00011	G01	CROHNS	Quince et al (doi:10.1038/ajg.2015.357)	PRJEB7576	94.37	1.41	192	2571704	Firmicutes	Clostridia	Lachnospirales	Lachnospiraceae	Blautia	None	WATSON_ET_AL_CONTIGS_DBS_FOR_METABOLIC_COMPARISON/CHORNS_G01_MAG_00011.db
CHORNS_G01_MAG_00012	G01	CROHNS	Quince et al (doi:10.1038/ajg.2015.357)	PRJEB7576	98.59	4.23	153	2700534	Firmicutes	Clostridia	Oscillospirales	Ruminococcaceae	Faecalibacterium	Faecalibacterium prausnitzii	WATSON_ET_AL_CONTIGS_DBS_FOR_METABOLIC_COMPARISON/CHORNS_G01_MAG_00012.db
CHORNS_G01_MAG_00013	G01	CROHNS	Quince et al (doi:10.1038/ajg.2015.357)	PRJEB7576	100	2.82	171	3188051	Firmicutes	Clostridia	Lachnospirales	Lachnospiraceae	Faecalicatena	Faecalicatena gnavus	WATSON_ET_AL_CONTIGS_DBS_FOR_METABOLIC_COMPARISON/CHORNS_G01_MAG_00013.db
CHORNS_G01_MAG_00014	G01	CROHNS	Quince et al (doi:10.1038/ajg.2015.357)	PRJEB7576	100	0	189	3053150	Firmicutes	Clostridia	Lachnospirales	Lachnospiraceae	Eubacterium	Eubacterium ramulus	WATSON_ET_AL_CONTIGS_DBS_FOR_METABOLIC_COMPARISON/CHORNS_G01_MAG_00014.db
CHORNS_G01_MAG_00015	G01	CROHNS	Quince et al (doi:10.1038/ajg.2015.357)	PRJEB7576	98.59	1.41	147	3086585	Firmicutes	Clostridia	Lachnospirales	Lachnospiraceae	Dorea	Dorea faecis	WATSON_ET_AL_CONTIGS_DBS_FOR_METABOLIC_COMPARISON/CHORNS_G01_MAG_00015.db
CHORNS_G01_MAG_00016	G01	CROHNS	Quince et al (doi:10.1038/ajg.2015.357)	PRJEB7576	100	0	250	3351379	Firmicutes	Clostridia	Lachnospirales	Lachnospiraceae	Faecalicatena	Faecalicatena faecis	WATSON_ET_AL_CONTIGS_DBS_FOR_METABOLIC_COMPARISON/CHORNS_G01_MAG_00016.db
CHORNS_G01_MAG_00017	G01	CROHNS	Quince et al (doi:10.1038/ajg.2015.357)	PRJEB7576	97.18	1.41	132	2584217	Firmicutes	Clostridia	Lachnospirales	Lachnospiraceae	Dorea	Dorea sp000433215	WATSON_ET_AL_CONTIGS_DBS_FOR_METABOLIC_COMPARISON/CHORNS_G01_MAG_00017.db
CHORNS_G01_MAG_00018	G01	CROHNS	Quince et al (doi:10.1038/ajg.2015.357)	PRJEB7576	100	7.04	262	3808765	Firmicutes	Clostridia	Lachnospirales	Lachnospiraceae	Blautia	Blautia wexlerae	WATSON_ET_AL_CONTIGS_DBS_FOR_METABOLIC_COMPARISON/CHORNS_G01_MAG_00018.db
CHORNS_G01_MAG_00019	G01	CROHNS	Quince et al (doi:10.1038/ajg.2015.357)	PRJEB7576	95.77	5.63	304	3258308	Firmicutes	Clostridia	Lachnospirales	Lachnospiraceae	Fusicatenibacter	Fusicatenibacter saccharivorans	WATSON_ET_AL_CONTIGS_DBS_FOR_METABOLIC_COMPARISON/CHORNS_G01_MAG_00019.db
CHORNS_G01_MAG_00020	G01	CROHNS	Quince et al (doi:10.1038/ajg.2015.357)	PRJEB7576	94.37	5.63	160	2621152	Firmicutes	Clostridia	Lachnospirales	Lachnospiraceae	Anaerostipes	None	WATSON_ET_AL_CONTIGS_DBS_FOR_METABOLIC_COMPARISON/CHORNS_G01_MAG_00020.db
CHORNS_G01_MAG_00021	G01	CROHNS	Quince et al (doi:10.1038/ajg.2015.357)	PRJEB7576	94.37	2.82	202	2448259	Firmicutes	Clostridia	Oscillospirales	Acutalibacteraceae	UBA1417	UBA1417 sp002305575	WATSON_ET_AL_CONTIGS_DBS_FOR_METABOLIC_COMPARISON/CHORNS_G01_MAG_00021.db
CHORNS_G01_MAG_00022	G01	CROHNS	Quince et al (doi:10.1038/ajg.2015.357)	PRJEB7576	95.77	2.82	218	2415173	Firmicutes	Clostridia	Oscillospirales	Oscillospiraceae	Ruminiclostridium	Ruminiclostridium sp000435295	WATSON_ET_AL_CONTIGS_DBS_FOR_METABOLIC_COMPARISON/CHORNS_G01_MAG_00022.db
CHORNS_G01_MAG_00023	G01	CROHNS	Quince et al (doi:10.1038/ajg.2015.357)	PRJEB7576	95.77	7.04	205	3596622	Firmicutes	Clostridia	Lachnospirales	Lachnospiraceae	Blautia	Blautia sp000433815	WATSON_ET_AL_CONTIGS_DBS_FOR_METABOLIC_COMPARISON/CHORNS_G01_MAG_00023.db
CHORNS_G01_MAG_00024	G01	CROHNS	Quince et al (doi:10.1038/ajg.2015.357)	PRJEB7576	95.77	0	131	2422134	Actinobacteriota	Actinobacteria	Actinomycetales	Bifidobacteriaceae	Bifidobacterium	None	WATSON_ET_AL_CONTIGS_DBS_FOR_METABOLIC_COMPARISON/CHORNS_G01_MAG_00024.db
CHORNS_G01_MAG_00025	G01	CROHNS	Quince et al (doi:10.1038/ajg.2015.357)	PRJEB7576	91.55	2.82	234	2990272	Firmicutes	Clostridia	Oscillospirales	Acutalibacteraceae	UBA1691	UBA1691 sp002320555	WATSON_ET_AL_CONTIGS_DBS_FOR_METABOLIC_COMPARISON/CHORNS_G01_MAG_00025.db
CHORNS_G01_MAG_00026	G01	CROHNS	Quince et al (doi:10.1038/ajg.2015.357)	PRJEB7576	88.73	5.63	260	3761980	Firmicutes	Clostridia	Lachnospirales	Lachnospiraceae	Blautia	Blautia sp900066165	WATSON_ET_AL_CONTIGS_DBS_FOR_METABOLIC_COMPARISON/CHORNS_G01_MAG_00026.db
CHORNS_G01_MAG_00027	G01	CROHNS	Quince et al (doi:10.1038/ajg.2015.357)	PRJEB7576	88.73	5.63	218	3575433	Firmicutes	Clostridia	Lachnospirales	Lachnospiraceae	Roseburia	Roseburia inulinivorans	WATSON_ET_AL_CONTIGS_DBS_FOR_METABOLIC_COMPARISON/CHORNS_G01_MAG_00027.db
CHORNS_G01_MAG_00028	G01	CROHNS	Quince et al (doi:10.1038/ajg.2015.357)	PRJEB7576	83.1	1.41	370	2980773	Actinobacteriota	Coriobacteriia	Coriobacteriales	Eggerthellaceae	Eggerthella	Eggerthella lenta	WATSON_ET_AL_CONTIGS_DBS_FOR_METABOLIC_COMPARISON/CHORNS_G01_MAG_00028.db
CHORNS_G01_MAG_00029	G01	CROHNS	Quince et al (doi:10.1038/ajg.2015.357)	PRJEB7576	83.1	5.63	364	2720434	Firmicutes	Clostridia	Oscillospirales	Ruminococcaceae	Gemmiger	Gemmiger formicilis	WATSON_ET_AL_CONTIGS_DBS_FOR_METABOLIC_COMPARISON/CHORNS_G01_MAG_00029.db
CHORNS_G01_MAG_00031	G01	CROHNS	Quince et al (doi:10.1038/ajg.2015.357)	PRJEB7576	70.42	8.45	519	3612019	Firmicutes	Clostridia	Lachnospirales	Lachnospiraceae	Eisenbergiella	Eisenbergiella massiliensis	WATSON_ET_AL_CONTIGS_DBS_FOR_METABOLIC_COMPARISON/CHORNS_G01_MAG_00031.db
CHORNS_G03_MAG_00001	G03	CROHNS	Quince et al (doi:10.1038/ajg.2015.357)	PRJEB7576	98.59	0	119	2251651	Actinobacteriota	Coriobacteriia	Coriobacteriales	Coriobacteriaceae	Collinsella	None	WATSON_ET_AL_CONTIGS_DBS_FOR_METABOLIC_COMPARISON/CHORNS_G03_MAG_00001.db
CHORNS_G03_MAG_00002	G03	CROHNS	Quince et al (doi:10.1038/ajg.2015.357)	PRJEB7576	94.37	1.41	101	2230629	Firmicutes	Clostridia	Peptostreptococcales	Anaerovoracaceae	CAG-145	CAG-145 sp000435715	WATSON_ET_AL_CONTIGS_DBS_FOR_METABOLIC_COMPARISON/CHORNS_G03_MAG_00002.db
CHORNS_G03_MAG_00003	G03	CROHNS	Quince et al (doi:10.1038/ajg.2015.357)	PRJEB7576	97.18	1.41	136	2908716	Firmicutes	Bacilli	Erysipelotrichales	Erysipelotrichaceae	Absiella	Absiella sp000163515	WATSON_ET_AL_CONTIGS_DBS_FOR_METABOLIC_COMPARISON/CHORNS_G03_MAG_00003.db
CHORNS_G03_MAG_00004	G03	CROHNS	Quince et al (doi:10.1038/ajg.2015.357)	PRJEB7576	97.18	4.23	305	3006714	Firmicutes	Clostridia	Oscillospirales	Ruminococcaceae	Gemmiger	None	WATSON_ET_AL_CONTIGS_DBS_FOR_METABOLIC_COMPARISON/CHORNS_G03_MAG_00004.db
CHORNS_G03_MAG_00005	G03	CROHNS	Quince et al (doi:10.1038/ajg.2015.357)	PRJEB7576	95.77	0	138	2861309	Firmicutes	Clostridia	Lachnospirales	Lachnospiraceae	Faecalicatena	Faecalicatena glycyrrhizinilyticum	WATSON_ET_AL_CONTIGS_DBS_FOR_METABOLIC_COMPARISON/CHORNS_G03_MAG_00005.db
CHORNS_G03_MAG_00006	G03	CROHNS	Quince et al (doi:10.1038/ajg.2015.357)	PRJEB7576	95.77	0	158	2773799	Firmicutes	Clostridia	Oscillospirales	Ruminococcaceae	Ruthenibacterium	Ruthenibacterium lactatiformans	WATSON_ET_AL_CONTIGS_DBS_FOR_METABOLIC_COMPARISON/CHORNS_G03_MAG_00006.db
CHORNS_G03_MAG_00007	G03	CROHNS	Quince et al (doi:10.1038/ajg.2015.357)	PRJEB7576	97.18	1.41	164	3331433	Firmicutes	Bacilli	Erysipelotrichales	Erysipelatoclostridiaceae	Erysipelatoclostridium	Erysipelatoclostridium ramosum	WATSON_ET_AL_CONTIGS_DBS_FOR_METABOLIC_COMPARISON/CHORNS_G03_MAG_00007.db
CHORNS_G03_MAG_00008	G03	CROHNS	Quince et al (doi:10.1038/ajg.2015.357)	PRJEB7576	100	1.41	168	3198336	Firmicutes	Clostridia	Lachnospirales	Lachnospiraceae	Sellimonas	Sellimonas intestinalis	WATSON_ET_AL_CONTIGS_DBS_FOR_METABOLIC_COMPARISON/CHORNS_G03_MAG_00008.db
CHORNS_G03_MAG_00009	G03	CROHNS	Quince et al (doi:10.1038/ajg.2015.357)	PRJEB7576	98.59	2.82	196	2986760	Firmicutes	Clostridia	Lachnospirales	Lachnospiraceae	Faecalicatena	Faecalicatena torques	WATSON_ET_AL_CONTIGS_DBS_FOR_METABOLIC_COMPARISON/CHORNS_G03_MAG_00009.db
CHORNS_G03_MAG_00010	G03	CROHNS	Quince et al (doi:10.1038/ajg.2015.357)	PRJEB7576	98.59	4.23	120	2265543	Actinobacteriota	Actinobacteria	Actinomycetales	Bifidobacteriaceae	Bifidobacterium	Bifidobacterium bifidum	WATSON_ET_AL_CONTIGS_DBS_FOR_METABOLIC_COMPARISON/CHORNS_G03_MAG_00010.db
CHORNS_G03_MAG_00011	G03	CROHNS	Quince et al (doi:10.1038/ajg.2015.357)	PRJEB7576	100	1.41	181	2881992	Firmicutes	Clostridia	Lachnospirales	Lachnospiraceae	Dorea	Dorea longicatena	WATSON_ET_AL_CONTIGS_DBS_FOR_METABOLIC_COMPARISON/CHORNS_G03_MAG_00011.db
CHORNS_G03_MAG_00012	G03	CROHNS	Quince et al (doi:10.1038/ajg.2015.357)	PRJEB7576	97.18	1.41	184	2901520	Firmicutes	Clostridia	Lachnospirales	Lachnospiraceae	Eisenbergiella	Eisenbergiella sp900066775	WATSON_ET_AL_CONTIGS_DBS_FOR_METABOLIC_COMPARISON/CHORNS_G03_MAG_00012.db
CHORNS_G03_MAG_00013	G03	CROHNS	Quince et al (doi:10.1038/ajg.2015.357)	PRJEB7576	94.37	2.82	183	3094011	Firmicutes	Clostridia	Oscillospirales	Acutalibacteraceae	UBA1691	UBA1691 sp002320555	WATSON_ET_AL_CONTIGS_DBS_FOR_METABOLIC_COMPARISON/CHORNS_G03_MAG_00013.db
CHORNS_G03_MAG_00014	G03	CROHNS	Quince et al (doi:10.1038/ajg.2015.357)	PRJEB7576	95.77	1.41	198	3968847	Firmicutes	Bacilli	Erysipelotrichales	Erysipelotrichaceae	Absiella	None	WATSON_ET_AL_CONTIGS_DBS_FOR_METABOLIC_COMPARISON/CHORNS_G03_MAG_00014.db
CHORNS_G03_MAG_00015	G03	CROHNS	Quince et al (doi:10.1038/ajg.2015.357)	PRJEB7576	97.18	0	185	3610700	Actinobacteriota	Coriobacteriia	Coriobacteriales	Eggerthellaceae	Eggerthella	Eggerthella lenta	WATSON_ET_AL_CONTIGS_DBS_FOR_METABOLIC_COMPARISON/CHORNS_G03_MAG_00015.db
CHORNS_G03_MAG_00016	G03	CROHNS	Quince et al (doi:10.1038/ajg.2015.357)	PRJEB7576	97.18	4.23	211	2263542	Firmicutes	Clostridia	Lachnospirales	Lachnospiraceae	Anaerostipes	None	WATSON_ET_AL_CONTIGS_DBS_FOR_METABOLIC_COMPARISON/CHORNS_G03_MAG_00016.db
CHORNS_G03_MAG_00017	G03	CROHNS	Quince et al (doi:10.1038/ajg.2015.357)	PRJEB7576	95.77	4.23	265	3138532	Firmicutes	Clostridia	Lachnospirales	Lachnospiraceae	Fusicatenibacter	Fusicatenibacter saccharivorans	WATSON_ET_AL_CONTIGS_DBS_FOR_METABOLIC_COMPARISON/CHORNS_G03_MAG_00017.db
CHORNS_G03_MAG_00018	G03	CROHNS	Quince et al (doi:10.1038/ajg.2015.357)	PRJEB7576	98.59	0	183	3829769	Firmicutes	Clostridia	Lachnospirales	Lachnospiraceae	Dorea	None	WATSON_ET_AL_CONTIGS_DBS_FOR_METABOLIC_COMPARISON/CHORNS_G03_MAG_00018.db
CHORNS_G03_MAG_00019	G03	CROHNS	Quince et al (doi:10.1038/ajg.2015.357)	PRJEB7576	92.96	4.23	259	2254374	Firmicutes	Clostridia	Lachnospirales	Lachnospiraceae	Agathobacter	None	WATSON_ET_AL_CONTIGS_DBS_FOR_METABOLIC_COMPARISON/CHORNS_G03_MAG_00019.db
CHORNS_G03_MAG_00020	G03	CROHNS	Quince et al (doi:10.1038/ajg.2015.357)	PRJEB7576	100	1.41	229	3346833	Firmicutes	Clostridia	Lachnospirales	Lachnospiraceae	Dorea	Dorea formicigenerans	WATSON_ET_AL_CONTIGS_DBS_FOR_METABOLIC_COMPARISON/CHORNS_G03_MAG_00020.db
CHORNS_G03_MAG_00021	G03	CROHNS	Quince et al (doi:10.1038/ajg.2015.357)	PRJEB7576	100	1.41	168	3275618	Firmicutes	Clostridia	Lachnospirales	Lachnospiraceae	Faecalicatena	Faecalicatena gnavus	WATSON_ET_AL_CONTIGS_DBS_FOR_METABOLIC_COMPARISON/CHORNS_G03_MAG_00021.db
CHORNS_G03_MAG_00022	G03	CROHNS	Quince et al (doi:10.1038/ajg.2015.357)	PRJEB7576	95.77	0	168	2409750	Firmicutes	Clostridia	Oscillospirales	Oscillospiraceae	Ruminiclostridium	Ruminiclostridium sp000435295	WATSON_ET_AL_CONTIGS_DBS_FOR_METABOLIC_COMPARISON/CHORNS_G03_MAG_00022.db
CHORNS_G03_MAG_00023	G03	CROHNS	Quince et al (doi:10.1038/ajg.2015.357)	PRJEB7576	94.37	5.63	193	3717484	Firmicutes	Clostridia	Lachnospirales	Lachnospiraceae	Blautia	Blautia sp000433815	WATSON_ET_AL_CONTIGS_DBS_FOR_METABOLIC_COMPARISON/CHORNS_G03_MAG_00023.db
CHORNS_G03_MAG_00024	G03	CROHNS	Quince et al (doi:10.1038/ajg.2015.357)	PRJEB7576	88.73	0	223	2517104	Firmicutes	Clostridia	Lachnospirales	Lachnospiraceae	Blautia	None	WATSON_ET_AL_CONTIGS_DBS_FOR_METABOLIC_COMPARISON/CHORNS_G03_MAG_00024.db
CHORNS_G03_MAG_00025	G03	CROHNS	Quince et al (doi:10.1038/ajg.2015.357)	PRJEB7576	85.92	5.63	194	2127925	Firmicutes	Clostridia	Oscillospirales	Ruminococcaceae	Faecalibacterium	Faecalibacterium prausnitzii	WATSON_ET_AL_CONTIGS_DBS_FOR_METABOLIC_COMPARISON/CHORNS_G03_MAG_00025.db
CHORNS_G03_MAG_00026	G03	CROHNS	Quince et al (doi:10.1038/ajg.2015.357)	PRJEB7576	80.28	5.63	391	2426697	Firmicutes	Clostridia	Lachnospirales	Lachnospiraceae	Blautia	Blautia wexlerae	WATSON_ET_AL_CONTIGS_DBS_FOR_METABOLIC_COMPARISON/CHORNS_G03_MAG_00026.db
CHORNS_G03_MAG_00027	G03	CROHNS	Quince et al (doi:10.1038/ajg.2015.357)	PRJEB7576	94.37	9.86	179	2034958	Actinobacteriota	Actinobacteria	Actinomycetales	Bifidobacteriaceae	Bifidobacterium	None	WATSON_ET_AL_CONTIGS_DBS_FOR_METABOLIC_COMPARISON/CHORNS_G03_MAG_00027.db
CHORNS_G03_MAG_00028	G03	CROHNS	Quince et al (doi:10.1038/ajg.2015.357)	PRJEB7576	87.32	4.23	162	2502581	Actinobacteriota	Actinobacteria	Actinomycetales	Bifidobacteriaceae	Bifidobacterium	None	WATSON_ET_AL_CONTIGS_DBS_FOR_METABOLIC_COMPARISON/CHORNS_G03_MAG_00028.db
CHORNS_G03_MAG_00029	G03	CROHNS	Quince et al (doi:10.1038/ajg.2015.357)	PRJEB7576	71.83	5.63	168	3020341	Firmicutes	Clostridia	Lachnospirales	Lachnospiraceae	Blautia	None	WATSON_ET_AL_CONTIGS_DBS_FOR_METABOLIC_COMPARISON/CHORNS_G03_MAG_00029.db
CHORNS_G03_MAG_00030	G03	CROHNS	Quince et al (doi:10.1038/ajg.2015.357)	PRJEB7576	74.65	5.63	274	2086300	Firmicutes	Clostridia	Peptostreptococcales	Anaerovoracaceae	UBA1191	UBA1191 sp900066305	WATSON_ET_AL_CONTIGS_DBS_FOR_METABOLIC_COMPARISON/CHORNS_G03_MAG_00030.db
CHORNS_G03_MAG_00031	G03	CROHNS	Quince et al (doi:10.1038/ajg.2015.357)	PRJEB7576	73.24	2.82	365	3037257	Firmicutes	Clostridia	Lachnospirales	Lachnospiraceae	None	None	WATSON_ET_AL_CONTIGS_DBS_FOR_METABOLIC_COMPARISON/CHORNS_G03_MAG_00031.db
CHORNS_G05_MAG_00001	G05	CROHNS	Quince et al (doi:10.1038/ajg.2015.357)	PRJEB7576	98.59	0	128	2123398	Firmicutes	Clostridia	Peptostreptococcales	Peptostreptococcaceae	Peptostreptococcus	Peptostreptococcus anaerobius	WATSON_ET_AL_CONTIGS_DBS_FOR_METABOLIC_COMPARISON/CHORNS_G05_MAG_00001.db
CHORNS_G05_MAG_00002	G05	CROHNS	Quince et al (doi:10.1038/ajg.2015.357)	PRJEB7576	98.59	0	110	2275128	Actinobacteriota	Actinobacteria	Actinomycetales	Bifidobacteriaceae	Bifidobacterium	Bifidobacterium breve	WATSON_ET_AL_CONTIGS_DBS_FOR_METABOLIC_COMPARISON/CHORNS_G05_MAG_00002.db
CHORNS_G05_MAG_00003	G05	CROHNS	Quince et al (doi:10.1038/ajg.2015.357)	PRJEB7576	100	2.82	196	4308675	Bacteroidota	Bacteroidia	Bacteroidales	Bacteroidaceae	Bacteroides	None	WATSON_ET_AL_CONTIGS_DBS_FOR_METABOLIC_COMPARISON/CHORNS_G05_MAG_00003.db
CHORNS_G05_MAG_00004	G05	CROHNS	Quince et al (doi:10.1038/ajg.2015.357)	PRJEB7576	100	0	125	2272192	Actinobacteriota	Actinobacteria	Actinomycetales	Actinomycetaceae	Varibaculum	Varibaculum cambriense	WATSON_ET_AL_CONTIGS_DBS_FOR_METABOLIC_COMPARISON/CHORNS_G05_MAG_00004.db
CHORNS_G05_MAG_00005	G05	CROHNS	Quince et al (doi:10.1038/ajg.2015.357)	PRJEB7576	98.59	0	80	1732878	Actinobacteriota	Coriobacteriia	Coriobacteriales	Eggerthellaceae	DNF00809	DNF00809 sp000814825	WATSON_ET_AL_CONTIGS_DBS_FOR_METABOLIC_COMPARISON/CHORNS_G05_MAG_00005.db
CHORNS_G05_MAG_00006	G05	CROHNS	Quince et al (doi:10.1038/ajg.2015.357)	PRJEB7576	97.18	0	164	3405105	Firmicutes	Bacilli	Erysipelotrichales	Erysipelatoclostridiaceae	Erysipelatoclostridium	Erysipelatoclostridium ramosum	WATSON_ET_AL_CONTIGS_DBS_FOR_METABOLIC_COMPARISON/CHORNS_G05_MAG_00006.db
CHORNS_G05_MAG_00007	G05	CROHNS	Quince et al (doi:10.1038/ajg.2015.357)	PRJEB7576	100	2.82	212	2374167	Firmicutes	Bacilli	Lactobacillales	Enterococcaceae	Enterococcus	Enterococcus faecalis	WATSON_ET_AL_CONTIGS_DBS_FOR_METABOLIC_COMPARISON/CHORNS_G05_MAG_00007.db
CHORNS_G05_MAG_00008	G05	CROHNS	Quince et al (doi:10.1038/ajg.2015.357)	PRJEB7576	98.59	0	122	1772609	Actinobacteriota	Actinobacteria	Mycobacteriales	Mycobacteriaceae	Lawsonella	Lawsonella clevelandensis	WATSON_ET_AL_CONTIGS_DBS_FOR_METABOLIC_COMPARISON/CHORNS_G05_MAG_00008.db
CHORNS_G05_MAG_00009	G05	CROHNS	Quince et al (doi:10.1038/ajg.2015.357)	PRJEB7576	100	1.41	344	5371668	Firmicutes	Clostridia	Lachnospirales	Lachnospiraceae	Clostridium	Clostridium symbiosum	WATSON_ET_AL_CONTIGS_DBS_FOR_METABOLIC_COMPARISON/CHORNS_G05_MAG_00009.db
CHORNS_G05_MAG_00010	G05	CROHNS	Quince et al (doi:10.1038/ajg.2015.357)	PRJEB7576	100	2.82	148	3175013	Firmicutes	Clostridia	Lachnospirales	Lachnospiraceae	Fusicatenibacter	Fusicatenibacter saccharivorans	WATSON_ET_AL_CONTIGS_DBS_FOR_METABOLIC_COMPARISON/CHORNS_G05_MAG_00010.db
CHORNS_G05_MAG_00011	G05	CROHNS	Quince et al (doi:10.1038/ajg.2015.357)	PRJEB7576	100	8.45	337	7211803	Firmicutes	Clostridia	Lachnospirales	Lachnospiraceae	Hungatella	Hungatella effluvii	WATSON_ET_AL_CONTIGS_DBS_FOR_METABOLIC_COMPARISON/CHORNS_G05_MAG_00011.db
CHORNS_G05_MAG_00012	G05	CROHNS	Quince et al (doi:10.1038/ajg.2015.357)	PRJEB7576	100	1.41	265	5097016	Firmicutes	Clostridia	Lachnospirales	Lachnospiraceae	Clostridium	None	WATSON_ET_AL_CONTIGS_DBS_FOR_METABOLIC_COMPARISON/CHORNS_G05_MAG_00012.db
CHORNS_G05_MAG_00013	G05	CROHNS	Quince et al (doi:10.1038/ajg.2015.357)	PRJEB7576	84.51	1.41	234	1705574	Firmicutes	Negativicutes	Veillonellales	Veillonellaceae	Veillonella	None	WATSON_ET_AL_CONTIGS_DBS_FOR_METABOLIC_COMPARISON/CHORNS_G05_MAG_00013.db
CHORNS_G05_MAG_00014	G05	CROHNS	Quince et al (doi:10.1038/ajg.2015.357)	PRJEB7576	87.32	1.41	253	1765379	Firmicutes	Clostridia	Lachnospirales	Lachnospiraceae	Faecalicatena	Faecalicatena gnavus	WATSON_ET_AL_CONTIGS_DBS_FOR_METABOLIC_COMPARISON/CHORNS_G05_MAG_00014.db
CHORNS_G05_MAG_00015	G05	CROHNS	Quince et al (doi:10.1038/ajg.2015.357)	PRJEB7576	90.14	7.04	546	3743169	Firmicutes	Clostridia	Lachnospirales	Lachnospiraceae	Anaerostipes	Anaerostipes caccae	WATSON_ET_AL_CONTIGS_DBS_FOR_METABOLIC_COMPARISON/CHORNS_G05_MAG_00015.db
CHORNS_G05_MAG_00016	G05	CROHNS	Quince et al (doi:10.1038/ajg.2015.357)	PRJEB7576	70.42	1.41	225	894889	Firmicutes	Clostridia	Clostridiales	Clostridiaceae	Clostridium	Clostridium paraputrificum	WATSON_ET_AL_CONTIGS_DBS_FOR_METABOLIC_COMPARISON/CHORNS_G05_MAG_00016.db
CHORNS_G06_MAG_00001	G06	CROHNS	Quince et al (doi:10.1038/ajg.2015.357)	PRJEB7576	97.18	0	254	3695069	Firmicutes	Clostridia	Oscillospirales	Ruminococcaceae	Gemmiger	Gemmiger formicilis	WATSON_ET_AL_CONTIGS_DBS_FOR_METABOLIC_COMPARISON/CHORNS_G06_MAG_00001.db
CHORNS_G06_MAG_00002	G06	CROHNS	Quince et al (doi:10.1038/ajg.2015.357)	PRJEB7576	100	4.23	172	3393187	Firmicutes	Clostridia	Lachnospirales	Lachnospiraceae	Blautia	Blautia sp000433815	WATSON_ET_AL_CONTIGS_DBS_FOR_METABOLIC_COMPARISON/CHORNS_G06_MAG_00002.db
CHORNS_G06_MAG_00003	G06	CROHNS	Quince et al (doi:10.1038/ajg.2015.357)	PRJEB7576	98.59	0	145	2382900	Firmicutes	Bacilli	Erysipelotrichales	Erysipelatoclostridiaceae	Erysipelatoclostridium	Erysipelatoclostridium spiroforme	WATSON_ET_AL_CONTIGS_DBS_FOR_METABOLIC_COMPARISON/CHORNS_G06_MAG_00003.db
CHORNS_G06_MAG_00004	G06	CROHNS	Quince et al (doi:10.1038/ajg.2015.357)	PRJEB7576	98.59	1.41	161	3207256	Verrucomicrobiota	Verrucomicrobiae	Verrucomicrobiales	Akkermansiaceae	Akkermansia	Akkermansia muciniphila	WATSON_ET_AL_CONTIGS_DBS_FOR_METABOLIC_COMPARISON/CHORNS_G06_MAG_00004.db
CHORNS_G06_MAG_00005	G06	CROHNS	Quince et al (doi:10.1038/ajg.2015.357)	PRJEB7576	98.59	2.82	102	2157155	Actinobacteriota	Actinobacteria	Actinomycetales	Bifidobacteriaceae	Bifidobacterium	Bifidobacterium bifidum	WATSON_ET_AL_CONTIGS_DBS_FOR_METABOLIC_COMPARISON/CHORNS_G06_MAG_00005.db
CHORNS_G06_MAG_00006	G06	CROHNS	Quince et al (doi:10.1038/ajg.2015.357)	PRJEB7576	98.59	4.23	352	5492732	Proteobacteria	Gammaproteobacteria	Enterobacterales	Enterobacteriaceae	None	None	WATSON_ET_AL_CONTIGS_DBS_FOR_METABOLIC_COMPARISON/CHORNS_G06_MAG_00006.db
CHORNS_G06_MAG_00007	G06	CROHNS	Quince et al (doi:10.1038/ajg.2015.357)	PRJEB7576	98.59	4.23	169	3258961	Firmicutes	Clostridia	Lachnospirales	Lachnospiraceae	Dorea	Dorea faecis	WATSON_ET_AL_CONTIGS_DBS_FOR_METABOLIC_COMPARISON/CHORNS_G06_MAG_00007.db
CHORNS_G06_MAG_00008	G06	CROHNS	Quince et al (doi:10.1038/ajg.2015.357)	PRJEB7576	100	4.23	243	3713985	Firmicutes	Clostridia	Lachnospirales	Lachnospiraceae	Blautia	Blautia wexlerae	WATSON_ET_AL_CONTIGS_DBS_FOR_METABOLIC_COMPARISON/CHORNS_G06_MAG_00008.db
CHORNS_G06_MAG_00009	G06	CROHNS	Quince et al (doi:10.1038/ajg.2015.357)	PRJEB7576	98.59	4.23	198	4064142	Firmicutes	Bacilli	Erysipelotrichales	Erysipelotrichaceae	Absiella	None	WATSON_ET_AL_CONTIGS_DBS_FOR_METABOLIC_COMPARISON/CHORNS_G06_MAG_00009.db
CHORNS_G06_MAG_00010	G06	CROHNS	Quince et al (doi:10.1038/ajg.2015.357)	PRJEB7576	100	2.82	383	7493730	Firmicutes	Clostridia	Lachnospirales	Lachnospiraceae	Eisenbergiella	Eisenbergiella tayi	WATSON_ET_AL_CONTIGS_DBS_FOR_METABOLIC_COMPARISON/CHORNS_G06_MAG_00010.db
CHORNS_G06_MAG_00011	G06	CROHNS	Quince et al (doi:10.1038/ajg.2015.357)	PRJEB7576	98.59	5.63	155	3020134	Firmicutes	Bacilli	Lactobacillales	Enterococcaceae	Enterococcus	Enterococcus faecalis	WATSON_ET_AL_CONTIGS_DBS_FOR_METABOLIC_COMPARISON/CHORNS_G06_MAG_00011.db
CHORNS_G06_MAG_00012	G06	CROHNS	Quince et al (doi:10.1038/ajg.2015.357)	PRJEB7576	100	5.63	214	3237945	Firmicutes	Clostridia	Lachnospirales	Lachnospiraceae	Eubacterium	Eubacterium hallii	WATSON_ET_AL_CONTIGS_DBS_FOR_METABOLIC_COMPARISON/CHORNS_G06_MAG_00012.db
CHORNS_G06_MAG_00013	G06	CROHNS	Quince et al (doi:10.1038/ajg.2015.357)	PRJEB7576	88.73	1.41	123	2116591	Actinobacteriota	Actinobacteria	Actinomycetales	Bifidobacteriaceae	Bifidobacterium	None	WATSON_ET_AL_CONTIGS_DBS_FOR_METABOLIC_COMPARISON/CHORNS_G06_MAG_00013.db
CHORNS_G06_MAG_00014	G06	CROHNS	Quince et al (doi:10.1038/ajg.2015.357)	PRJEB7576	88.73	5.63	150	2747616	Firmicutes	Clostridia	Lachnospirales	Lachnospiraceae	Tyzzerella	Tyzzerella nexilis	WATSON_ET_AL_CONTIGS_DBS_FOR_METABOLIC_COMPARISON/CHORNS_G06_MAG_00014.db
CHORNS_G06_MAG_00015	G06	CROHNS	Quince et al (doi:10.1038/ajg.2015.357)	PRJEB7576	97.18	5.63	223	3156723	Firmicutes	Clostridia	Lachnospirales	Lachnospiraceae	Fusicatenibacter	Fusicatenibacter saccharivorans	WATSON_ET_AL_CONTIGS_DBS_FOR_METABOLIC_COMPARISON/CHORNS_G06_MAG_00015.db
CHORNS_G06_MAG_00016	G06	CROHNS	Quince et al (doi:10.1038/ajg.2015.357)	PRJEB7576	95.77	2.82	202	2497356	Firmicutes	Clostridia	Lachnospirales	Lachnospiraceae	Tyzzerella	Tyzzerella sp000411335	WATSON_ET_AL_CONTIGS_DBS_FOR_METABOLIC_COMPARISON/CHORNS_G06_MAG_00016.db
CHORNS_G06_MAG_00017	G06	CROHNS	Quince et al (doi:10.1038/ajg.2015.357)	PRJEB7576	92.96	8.45	160	2389384	Actinobacteriota	Actinobacteria	Actinomycetales	Bifidobacteriaceae	Bifidobacterium	None	WATSON_ET_AL_CONTIGS_DBS_FOR_METABOLIC_COMPARISON/CHORNS_G06_MAG_00017.db
CHORNS_G06_MAG_00018	G06	CROHNS	Quince et al (doi:10.1038/ajg.2015.357)	PRJEB7576	87.32	0	377	2956859	Actinobacteriota	Coriobacteriia	Coriobacteriales	Eggerthellaceae	Eggerthella	Eggerthella lenta	WATSON_ET_AL_CONTIGS_DBS_FOR_METABOLIC_COMPARISON/CHORNS_G06_MAG_00018.db
CHORNS_G06_MAG_00019	G06	CROHNS	Quince et al (doi:10.1038/ajg.2015.357)	PRJEB7576	94.37	5.63	536	3213092	Firmicutes	Clostridia	Peptostreptococcales	Anaerovoracaceae	UBA1191	UBA1191 sp900066305	WATSON_ET_AL_CONTIGS_DBS_FOR_METABOLIC_COMPARISON/CHORNS_G06_MAG_00019.db
CHORNS_G06_MAG_00020	G06	CROHNS	Quince et al (doi:10.1038/ajg.2015.357)	PRJEB7576	87.32	2.82	247	2492371	Firmicutes	Bacilli	Erysipelotrichales	Erysipelatoclostridiaceae	Erysipelatoclostridium	None	WATSON_ET_AL_CONTIGS_DBS_FOR_METABOLIC_COMPARISON/CHORNS_G06_MAG_00020.db
CHORNS_G06_MAG_00021	G06	CROHNS	Quince et al (doi:10.1038/ajg.2015.357)	PRJEB7576	73.24	1.41	313	3248449	Firmicutes	Clostridia	Oscillospirales	Oscillospiraceae	Flavonifractor	None	WATSON_ET_AL_CONTIGS_DBS_FOR_METABOLIC_COMPARISON/CHORNS_G06_MAG_00021.db
CHORNS_G06_MAG_00022	G06	CROHNS	Quince et al (doi:10.1038/ajg.2015.357)	PRJEB7576	91.55	7.04	163	2407965	Firmicutes	Clostridia	Lachnospirales	Lachnospiraceae	Anaerostipes	None	WATSON_ET_AL_CONTIGS_DBS_FOR_METABOLIC_COMPARISON/CHORNS_G06_MAG_00022.db
CHORNS_G06_MAG_00023	G06	CROHNS	Quince et al (doi:10.1038/ajg.2015.357)	PRJEB7576	80.28	2.82	394	2768126	Firmicutes	Clostridia	Lachnospirales	Lachnospiraceae	Faecalicatena	Faecalicatena gnavus	WATSON_ET_AL_CONTIGS_DBS_FOR_METABOLIC_COMPARISON/CHORNS_G06_MAG_00023.db
CHORNS_G06_MAG_00024	G06	CROHNS	Quince et al (doi:10.1038/ajg.2015.357)	PRJEB7576	92.96	8.45	231	4495590	Firmicutes	Clostridia	Clostridiales	Clostridiaceae	Clostridium	Clostridium sp000821305	WATSON_ET_AL_CONTIGS_DBS_FOR_METABOLIC_COMPARISON/CHORNS_G06_MAG_00024.db
CHORNS_G06_MAG_00025	G06	CROHNS	Quince et al (doi:10.1038/ajg.2015.357)	PRJEB7576	80.28	0	164	1446807	Actinobacteriota	Coriobacteriia	Coriobacteriales	Coriobacteriaceae	Collinsella	None	WATSON_ET_AL_CONTIGS_DBS_FOR_METABOLIC_COMPARISON/CHORNS_G06_MAG_00025.db
CHORNS_G06_MAG_00026	G06	CROHNS	Quince et al (doi:10.1038/ajg.2015.357)	PRJEB7576	78.87	1.41	220	1336371	Firmicutes	Clostridia	TANB77	CAG-508	CAG-269	CAG-269 sp000437215	WATSON_ET_AL_CONTIGS_DBS_FOR_METABOLIC_COMPARISON/CHORNS_G06_MAG_00026.db
CHORNS_G08_MAG_00001	G08	CROHNS	Quince et al (doi:10.1038/ajg.2015.357)	PRJEB7576	100	2.82	250	4650731	Bacteroidota	Bacteroidia	Bacteroidales	Bacteroidaceae	Bacteroides	None	WATSON_ET_AL_CONTIGS_DBS_FOR_METABOLIC_COMPARISON/CHORNS_G08_MAG_00001.db
CHORNS_G08_MAG_00002	G08	CROHNS	Quince et al (doi:10.1038/ajg.2015.357)	PRJEB7576	97.18	0	160	2898920	Firmicutes	Clostridia	Oscillospirales	Acutalibacteraceae	UBA1417	UBA1417 sp002305575	WATSON_ET_AL_CONTIGS_DBS_FOR_METABOLIC_COMPARISON/CHORNS_G08_MAG_00002.db
CHORNS_G08_MAG_00003	G08	CROHNS	Quince et al (doi:10.1038/ajg.2015.357)	PRJEB7576	100	0	136	2190412	Actinobacteriota	Coriobacteriia	Coriobacteriales	Coriobacteriaceae	Collinsella	Collinsella intestinalis	WATSON_ET_AL_CONTIGS_DBS_FOR_METABOLIC_COMPARISON/CHORNS_G08_MAG_00003.db
CHORNS_G08_MAG_00004	G08	CROHNS	Quince et al (doi:10.1038/ajg.2015.357)	PRJEB7576	100	2.82	160	2739605	Firmicutes	Clostridia	Lachnospirales	Lachnospiraceae	Faecalicatena	Faecalicatena torques	WATSON_ET_AL_CONTIGS_DBS_FOR_METABOLIC_COMPARISON/CHORNS_G08_MAG_00004.db
CHORNS_G08_MAG_00005	G08	CROHNS	Quince et al (doi:10.1038/ajg.2015.357)	PRJEB7576	95.77	1.41	144	3018736	Firmicutes	Bacilli	Erysipelotrichales	Erysipelotrichaceae	Absiella	Absiella sp000163515	WATSON_ET_AL_CONTIGS_DBS_FOR_METABOLIC_COMPARISON/CHORNS_G08_MAG_00005.db
CHORNS_G08_MAG_00006	G08	CROHNS	Quince et al (doi:10.1038/ajg.2015.357)	PRJEB7576	97.18	0	184	3333608	Actinobacteriota	Coriobacteriia	Coriobacteriales	Eggerthellaceae	Eggerthella	Eggerthella lenta	WATSON_ET_AL_CONTIGS_DBS_FOR_METABOLIC_COMPARISON/CHORNS_G08_MAG_00006.db
CHORNS_G08_MAG_00007	G08	CROHNS	Quince et al (doi:10.1038/ajg.2015.357)	PRJEB7576	98.59	0	327	5975229	Firmicutes	Clostridia	Lachnospirales	Lachnospiraceae	Blautia	Blautia producta	WATSON_ET_AL_CONTIGS_DBS_FOR_METABOLIC_COMPARISON/CHORNS_G08_MAG_00007.db
CHORNS_G08_MAG_00008	G08	CROHNS	Quince et al (doi:10.1038/ajg.2015.357)	PRJEB7576	100	0	158	3000364	Firmicutes	Clostridia	Lachnospirales	Lachnospiraceae	Faecalicatena	Faecalicatena gnavus	WATSON_ET_AL_CONTIGS_DBS_FOR_METABOLIC_COMPARISON/CHORNS_G08_MAG_00008.db
CHORNS_G08_MAG_00009	G08	CROHNS	Quince et al (doi:10.1038/ajg.2015.357)	PRJEB7576	97.18	5.63	278	2985297	Firmicutes	Clostridia	Peptostreptococcales	Peptostreptococcaceae	Intestinibacter	Intestinibacter bartlettii	WATSON_ET_AL_CONTIGS_DBS_FOR_METABOLIC_COMPARISON/CHORNS_G08_MAG_00009.db
CHORNS_G08_MAG_00010	G08	CROHNS	Quince et al (doi:10.1038/ajg.2015.357)	PRJEB7576	92.96	0	168	3280046	Firmicutes	Clostridia	Lachnospirales	Lachnospiraceae	Dorea	None	WATSON_ET_AL_CONTIGS_DBS_FOR_METABOLIC_COMPARISON/CHORNS_G08_MAG_00010.db
CHORNS_G08_MAG_00011	G08	CROHNS	Quince et al (doi:10.1038/ajg.2015.357)	PRJEB7576	100	8.45	176	2876826	Firmicutes	Clostridia	Lachnospirales	Lachnospiraceae	Coprococcus	Coprococcus comes	WATSON_ET_AL_CONTIGS_DBS_FOR_METABOLIC_COMPARISON/CHORNS_G08_MAG_00011.db
CHORNS_G08_MAG_00012	G08	CROHNS	Quince et al (doi:10.1038/ajg.2015.357)	PRJEB7576	100	2.82	331	6592960	Firmicutes	Clostridia	Lachnospirales	Lachnospiraceae	Eisenbergiella	Eisenbergiella massiliensis	WATSON_ET_AL_CONTIGS_DBS_FOR_METABOLIC_COMPARISON/CHORNS_G08_MAG_00012.db
CHORNS_G08_MAG_00013	G08	CROHNS	Quince et al (doi:10.1038/ajg.2015.357)	PRJEB7576	90.14	1.41	111	2253181	Firmicutes	Clostridia	Lachnospirales	Lachnospiraceae	Dorea	Dorea sp000433535	WATSON_ET_AL_CONTIGS_DBS_FOR_METABOLIC_COMPARISON/CHORNS_G08_MAG_00013.db
CHORNS_G08_MAG_00014	G08	CROHNS	Quince et al (doi:10.1038/ajg.2015.357)	PRJEB7576	97.18	1.41	297	5493290	Firmicutes	Clostridia	Lachnospirales	Lachnospiraceae	Faecalicatena	Faecalicatena orotica	WATSON_ET_AL_CONTIGS_DBS_FOR_METABOLIC_COMPARISON/CHORNS_G08_MAG_00014.db
CHORNS_G08_MAG_00015	G08	CROHNS	Quince et al (doi:10.1038/ajg.2015.357)	PRJEB7576	91.55	0	427	3399617	Proteobacteria	Gammaproteobacteria	Enterobacterales	Enterobacteriaceae	None	None	WATSON_ET_AL_CONTIGS_DBS_FOR_METABOLIC_COMPARISON/CHORNS_G08_MAG_00015.db
CHORNS_G08_MAG_00016	G08	CROHNS	Quince et al (doi:10.1038/ajg.2015.357)	PRJEB7576	92.96	0	144	2556088	Firmicutes	Bacilli	Erysipelotrichales	Erysipelatoclostridiaceae	Erysipelatoclostridium	None	WATSON_ET_AL_CONTIGS_DBS_FOR_METABOLIC_COMPARISON/CHORNS_G08_MAG_00016.db
CHORNS_G08_MAG_00017	G08	CROHNS	Quince et al (doi:10.1038/ajg.2015.357)	PRJEB7576	91.55	5.63	424	3532691	Firmicutes	Clostridia	Lachnospirales	Lachnospiraceae	Blautia	None	WATSON_ET_AL_CONTIGS_DBS_FOR_METABOLIC_COMPARISON/CHORNS_G08_MAG_00017.db
CHORNS_G08_MAG_00018	G08	CROHNS	Quince et al (doi:10.1038/ajg.2015.357)	PRJEB7576	98.59	5.63	344	2445549	Firmicutes	Negativicutes	Veillonellales	Dialisteraceae	Dialister	Dialister invisus	WATSON_ET_AL_CONTIGS_DBS_FOR_METABOLIC_COMPARISON/CHORNS_G08_MAG_00018.db
CHORNS_G08_MAG_00019	G08	CROHNS	Quince et al (doi:10.1038/ajg.2015.357)	PRJEB7576	84.51	4.23	131	2420167	Firmicutes	Clostridia	Lachnospirales	Lachnospiraceae	Dorea	Dorea sp900240315	WATSON_ET_AL_CONTIGS_DBS_FOR_METABOLIC_COMPARISON/CHORNS_G08_MAG_00019.db
CHORNS_G08_MAG_00020	G08	CROHNS	Quince et al (doi:10.1038/ajg.2015.357)	PRJEB7576	74.65	1.41	194	2303700	Firmicutes	Clostridia	Lachnospirales	Lachnospiraceae	Dorea	Dorea sp000433215	WATSON_ET_AL_CONTIGS_DBS_FOR_METABOLIC_COMPARISON/CHORNS_G08_MAG_00020.db
CHORNS_G08_MAG_00021	G08	CROHNS	Quince et al (doi:10.1038/ajg.2015.357)	PRJEB7576	85.92	4.23	279	2272737	Firmicutes	Clostridia	Lachnospirales	Lachnospiraceae	Eisenbergiella	Eisenbergiella sp900066775	WATSON_ET_AL_CONTIGS_DBS_FOR_METABOLIC_COMPARISON/CHORNS_G08_MAG_00021.db
CHORNS_G08_MAG_00022	G08	CROHNS	Quince et al (doi:10.1038/ajg.2015.357)	PRJEB7576	77.46	5.63	358	2641422	Firmicutes	Clostridia	Oscillospirales	Acutalibacteraceae	UBA1691	UBA1691 sp002320555	WATSON_ET_AL_CONTIGS_DBS_FOR_METABOLIC_COMPARISON/CHORNS_G08_MAG_00022.db
CHORNS_G09_MAG_00001	G09	CROHNS	Quince et al (doi:10.1038/ajg.2015.357)	PRJEB7576	100	4.23	260	4677189	Bacteroidota	Bacteroidia	Bacteroidales	Bacteroidaceae	Bacteroides	None	WATSON_ET_AL_CONTIGS_DBS_FOR_METABOLIC_COMPARISON/CHORNS_G09_MAG_00001.db
CHORNS_G09_MAG_00002	G09	CROHNS	Quince et al (doi:10.1038/ajg.2015.357)	PRJEB7576	100	0	150	2877790	Firmicutes	Clostridia	Monoglobales	UBA1381	CAG-41	CAG-41 sp900066215	WATSON_ET_AL_CONTIGS_DBS_FOR_METABOLIC_COMPARISON/CHORNS_G09_MAG_00002.db
CHORNS_G09_MAG_00003	G09	CROHNS	Quince et al (doi:10.1038/ajg.2015.357)	PRJEB7576	98.59	1.41	111	2009810	Firmicutes	Negativicutes	Veillonellales	Dialisteraceae	Dialister	Dialister invisus	WATSON_ET_AL_CONTIGS_DBS_FOR_METABOLIC_COMPARISON/CHORNS_G09_MAG_00003.db
CHORNS_G09_MAG_00004	G09	CROHNS	Quince et al (doi:10.1038/ajg.2015.357)	PRJEB7576	97.18	1.41	162	3141422	Firmicutes	Bacilli	Erysipelotrichales	Erysipelotrichaceae	Absiella	Absiella sp000163515	WATSON_ET_AL_CONTIGS_DBS_FOR_METABOLIC_COMPARISON/CHORNS_G09_MAG_00004.db
CHORNS_G09_MAG_00005	G09	CROHNS	Quince et al (doi:10.1038/ajg.2015.357)	PRJEB7576	92.96	0	114	2061562	Firmicutes	Clostridia	Oscillospirales	Acutalibacteraceae	CAG-180	CAG-180 sp000432435	WATSON_ET_AL_CONTIGS_DBS_FOR_METABOLIC_COMPARISON/CHORNS_G09_MAG_00005.db
CHORNS_G09_MAG_00006	G09	CROHNS	Quince et al (doi:10.1038/ajg.2015.357)	PRJEB7576	95.77	0	137	2730345	Firmicutes	Clostridia	Oscillospirales	Acutalibacteraceae	UBA3903	UBA3903 sp002391625	WATSON_ET_AL_CONTIGS_DBS_FOR_METABOLIC_COMPARISON/CHORNS_G09_MAG_00006.db
CHORNS_G09_MAG_00007	G09	CROHNS	Quince et al (doi:10.1038/ajg.2015.357)	PRJEB7576	97.18	0	124	2402812	Actinobacteriota	Coriobacteriia	Coriobacteriales	Coriobacteriaceae	Collinsella	None	WATSON_ET_AL_CONTIGS_DBS_FOR_METABOLIC_COMPARISON/CHORNS_G09_MAG_00007.db
CHORNS_G09_MAG_00008	G09	CROHNS	Quince et al (doi:10.1038/ajg.2015.357)	PRJEB7576	98.59	1.41	202	3243661	Firmicutes	Clostridia	Lachnospirales	Lachnospiraceae	Eisenbergiella	Eisenbergiella sp900066775	WATSON_ET_AL_CONTIGS_DBS_FOR_METABOLIC_COMPARISON/CHORNS_G09_MAG_00008.db
CHORNS_G09_MAG_00009	G09	CROHNS	Quince et al (doi:10.1038/ajg.2015.357)	PRJEB7576	100	4.23	227	4657986	Bacteroidota	Bacteroidia	Bacteroidales	Bacteroidaceae	Bacteroides	None	WATSON_ET_AL_CONTIGS_DBS_FOR_METABOLIC_COMPARISON/CHORNS_G09_MAG_00009.db
CHORNS_G09_MAG_00010	G09	CROHNS	Quince et al (doi:10.1038/ajg.2015.357)	PRJEB7576	94.37	0	211	3126084	Firmicutes	Bacilli	Erysipelotrichales	Erysipelatoclostridiaceae	Erysipelatoclostridium	None	WATSON_ET_AL_CONTIGS_DBS_FOR_METABOLIC_COMPARISON/CHORNS_G09_MAG_00010.db
CHORNS_G09_MAG_00011	G09	CROHNS	Quince et al (doi:10.1038/ajg.2015.357)	PRJEB7576	97.18	0	92	1807180	Actinobacteriota	Coriobacteriia	Coriobacteriales	Coriobacteriaceae	Collinsella	Collinsella intestinalis	WATSON_ET_AL_CONTIGS_DBS_FOR_METABOLIC_COMPARISON/CHORNS_G09_MAG_00011.db
CHORNS_G09_MAG_00012	G09	CROHNS	Quince et al (doi:10.1038/ajg.2015.357)	PRJEB7576	94.37	2.82	139	2735382	Firmicutes	Clostridia	Lachnospirales	Lachnospiraceae	Dorea	Dorea sp900066555	WATSON_ET_AL_CONTIGS_DBS_FOR_METABOLIC_COMPARISON/CHORNS_G09_MAG_00012.db
CHORNS_G09_MAG_00013	G09	CROHNS	Quince et al (doi:10.1038/ajg.2015.357)	PRJEB7576	94.37	0	174	1825626	Firmicutes	Clostridia	Oscillospirales	Oscillospiraceae	Ruminiclostridium	Ruminiclostridium sp000435295	WATSON_ET_AL_CONTIGS_DBS_FOR_METABOLIC_COMPARISON/CHORNS_G09_MAG_00013.db
CHORNS_G09_MAG_00014	G09	CROHNS	Quince et al (doi:10.1038/ajg.2015.357)	PRJEB7576	90.14	8.45	155	2635843	Firmicutes	Clostridia	Oscillospirales	Ruminococcaceae	Faecalibacterium	Faecalibacterium prausnitzii	WATSON_ET_AL_CONTIGS_DBS_FOR_METABOLIC_COMPARISON/CHORNS_G09_MAG_00014.db
CHORNS_G09_MAG_00015	G09	CROHNS	Quince et al (doi:10.1038/ajg.2015.357)	PRJEB7576	91.55	1.41	197	2490987	Firmicutes	Clostridia	Lachnospirales	Lachnospiraceae	Dorea	Dorea formicigenerans	WATSON_ET_AL_CONTIGS_DBS_FOR_METABOLIC_COMPARISON/CHORNS_G09_MAG_00015.db
CHORNS_G09_MAG_00016	G09	CROHNS	Quince et al (doi:10.1038/ajg.2015.357)	PRJEB7576	97.18	4.23	185	3085842	Firmicutes	Clostridia	Lachnospirales	Lachnospiraceae	Eubacterium	Eubacterium hallii	WATSON_ET_AL_CONTIGS_DBS_FOR_METABOLIC_COMPARISON/CHORNS_G09_MAG_00016.db
CHORNS_G09_MAG_00017	G09	CROHNS	Quince et al (doi:10.1038/ajg.2015.357)	PRJEB7576	90.14	1.41	276	2670979	Firmicutes	Clostridia	Lachnospirales	Lachnospiraceae	Faecalicatena	Faecalicatena faecis	WATSON_ET_AL_CONTIGS_DBS_FOR_METABOLIC_COMPARISON/CHORNS_G09_MAG_00017.db
CHORNS_G09_MAG_00018	G09	CROHNS	Quince et al (doi:10.1038/ajg.2015.357)	PRJEB7576	80.28	5.63	291	2375900	Firmicutes	Clostridia	Lachnospirales	Lachnospiraceae	Anaerostipes	None	WATSON_ET_AL_CONTIGS_DBS_FOR_METABOLIC_COMPARISON/CHORNS_G09_MAG_00018.db
CHORNS_G09_MAG_00019	G09	CROHNS	Quince et al (doi:10.1038/ajg.2015.357)	PRJEB7576	83.1	0	134	2366005	Firmicutes	Clostridia	Lachnospirales	Lachnospiraceae	Blautia	None	WATSON_ET_AL_CONTIGS_DBS_FOR_METABOLIC_COMPARISON/CHORNS_G09_MAG_00019.db
CHORNS_G09_MAG_00020	G09	CROHNS	Quince et al (doi:10.1038/ajg.2015.357)	PRJEB7576	71.83	1.41	156	1799786	Firmicutes	Clostridia	Peptostreptococcales	Anaerovoracaceae	CAG-145	CAG-145 sp000435715	WATSON_ET_AL_CONTIGS_DBS_FOR_METABOLIC_COMPARISON/CHORNS_G09_MAG_00020.db
CHORNS_G09_MAG_00022	G09	CROHNS	Quince et al (doi:10.1038/ajg.2015.357)	PRJEB7576	78.87	5.63	233	1960932	Firmicutes	Clostridia	Oscillospirales	Ruminococcaceae	Ruthenibacterium	Ruthenibacterium sp003149955	WATSON_ET_AL_CONTIGS_DBS_FOR_METABOLIC_COMPARISON/CHORNS_G09_MAG_00022.db
CHORNS_G10_MAG_00001	G10	CROHNS	Quince et al (doi:10.1038/ajg.2015.357)	PRJEB7576	98.59	4.23	196	3586225	Firmicutes	Clostridia	Oscillospirales	Ruminococcaceae	Ruthenibacterium	Ruthenibacterium lactatiformans	WATSON_ET_AL_CONTIGS_DBS_FOR_METABOLIC_COMPARISON/CHORNS_G10_MAG_00001.db
CHORNS_G10_MAG_00002	G10	CROHNS	Quince et al (doi:10.1038/ajg.2015.357)	PRJEB7576	94.37	0	154	2797510	Firmicutes	Clostridia	Oscillospirales	Ruminococcaceae	Ruthenibacterium	Ruthenibacterium sp003149955	WATSON_ET_AL_CONTIGS_DBS_FOR_METABOLIC_COMPARISON/CHORNS_G10_MAG_00002.db
CHORNS_G10_MAG_00003	G10	CROHNS	Quince et al (doi:10.1038/ajg.2015.357)	PRJEB7576	95.77	0	85	1956667	Firmicutes	Bacilli	Erysipelotrichales	Erysipelotrichaceae	Absiella	Absiella dolichum	WATSON_ET_AL_CONTIGS_DBS_FOR_METABOLIC_COMPARISON/CHORNS_G10_MAG_00003.db
CHORNS_G10_MAG_00004	G10	CROHNS	Quince et al (doi:10.1038/ajg.2015.357)	PRJEB7576	97.18	1.41	155	3069126	Firmicutes	Bacilli	Erysipelotrichales	Erysipelotrichaceae	Absiella	Absiella sp000163515	WATSON_ET_AL_CONTIGS_DBS_FOR_METABOLIC_COMPARISON/CHORNS_G10_MAG_00004.db
CHORNS_G10_MAG_00005	G10	CROHNS	Quince et al (doi:10.1038/ajg.2015.357)	PRJEB7576	98.59	5.63	135	2651249	Firmicutes	Clostridia	Lachnospirales	Lachnospiraceae	Agathobacter	None	WATSON_ET_AL_CONTIGS_DBS_FOR_METABOLIC_COMPARISON/CHORNS_G10_MAG_00005.db
CHORNS_G10_MAG_00006	G10	CROHNS	Quince et al (doi:10.1038/ajg.2015.357)	PRJEB7576	98.59	1.41	91	1777191	Firmicutes	Negativicutes	Veillonellales	Dialisteraceae	Dialister	Dialister invisus	WATSON_ET_AL_CONTIGS_DBS_FOR_METABOLIC_COMPARISON/CHORNS_G10_MAG_00006.db
CHORNS_G10_MAG_00007	G10	CROHNS	Quince et al (doi:10.1038/ajg.2015.357)	PRJEB7576	95.77	0	140	1761372	Firmicutes	Clostridia	Peptostreptococcales	Peptostreptococcaceae	Peptostreptococcus	Peptostreptococcus anaerobius	WATSON_ET_AL_CONTIGS_DBS_FOR_METABOLIC_COMPARISON/CHORNS_G10_MAG_00007.db
CHORNS_G10_MAG_00008	G10	CROHNS	Quince et al (doi:10.1038/ajg.2015.357)	PRJEB7576	98.59	0	132	2642933	Firmicutes	Clostridia	Lachnospirales	Lachnospiraceae	Dorea	Dorea formicigenerans	WATSON_ET_AL_CONTIGS_DBS_FOR_METABOLIC_COMPARISON/CHORNS_G10_MAG_00008.db
CHORNS_G10_MAG_00009	G10	CROHNS	Quince et al (doi:10.1038/ajg.2015.357)	PRJEB7576	98.59	2.82	111	2170839	Actinobacteriota	Actinobacteria	Actinomycetales	Bifidobacteriaceae	Bifidobacterium	Bifidobacterium bifidum	WATSON_ET_AL_CONTIGS_DBS_FOR_METABOLIC_COMPARISON/CHORNS_G10_MAG_00009.db
CHORNS_G10_MAG_00010	G10	CROHNS	Quince et al (doi:10.1038/ajg.2015.357)	PRJEB7576	100	0	191	3506541	Firmicutes	Clostridia	Lachnospirales	Lachnospiraceae	Faecalicatena	Faecalicatena gnavus	WATSON_ET_AL_CONTIGS_DBS_FOR_METABOLIC_COMPARISON/CHORNS_G10_MAG_00010.db
CHORNS_G10_MAG_00011	G10	CROHNS	Quince et al (doi:10.1038/ajg.2015.357)	PRJEB7576	100	1.41	167	3320650	Firmicutes	Clostridia	Lachnospirales	Lachnospiraceae	Sellimonas	Sellimonas intestinalis	WATSON_ET_AL_CONTIGS_DBS_FOR_METABOLIC_COMPARISON/CHORNS_G10_MAG_00011.db
CHORNS_G10_MAG_00012	G10	CROHNS	Quince et al (doi:10.1038/ajg.2015.357)	PRJEB7576	100	0	280	5821525	Firmicutes	Clostridia	Lachnospirales	Lachnospiraceae	Blautia	Blautia sp001304935	WATSON_ET_AL_CONTIGS_DBS_FOR_METABOLIC_COMPARISON/CHORNS_G10_MAG_00012.db
CHORNS_G10_MAG_00013	G10	CROHNS	Quince et al (doi:10.1038/ajg.2015.357)	PRJEB7576	100	4.23	146	3066930	Firmicutes	Clostridia	Lachnospirales	Lachnospiraceae	Blautia	Blautia sp000433815	WATSON_ET_AL_CONTIGS_DBS_FOR_METABOLIC_COMPARISON/CHORNS_G10_MAG_00013.db
CHORNS_G10_MAG_00014	G10	CROHNS	Quince et al (doi:10.1038/ajg.2015.357)	PRJEB7576	98.59	5.63	142	2799972	Firmicutes	Clostridia	Lachnospirales	Lachnospiraceae	Anaerostipes	None	WATSON_ET_AL_CONTIGS_DBS_FOR_METABOLIC_COMPARISON/CHORNS_G10_MAG_00014.db
CHORNS_G10_MAG_00015	G10	CROHNS	Quince et al (doi:10.1038/ajg.2015.357)	PRJEB7576	100	2.82	202	2790961	Firmicutes	Clostridia	Oscillospirales	Acutalibacteraceae	UBA1417	UBA1417 sp002305575	WATSON_ET_AL_CONTIGS_DBS_FOR_METABOLIC_COMPARISON/CHORNS_G10_MAG_00015.db
CHORNS_G10_MAG_00016	G10	CROHNS	Quince et al (doi:10.1038/ajg.2015.357)	PRJEB7576	92.96	1.41	145	2635263	Actinobacteriota	Actinobacteria	Actinomycetales	Bifidobacteriaceae	Bifidobacterium	None	WATSON_ET_AL_CONTIGS_DBS_FOR_METABOLIC_COMPARISON/CHORNS_G10_MAG_00016.db
CHORNS_G10_MAG_00017	G10	CROHNS	Quince et al (doi:10.1038/ajg.2015.357)	PRJEB7576	100	2.82	307	6607994	Firmicutes	Clostridia	Lachnospirales	Lachnospiraceae	Eisenbergiella	Eisenbergiella massiliensis	WATSON_ET_AL_CONTIGS_DBS_FOR_METABOLIC_COMPARISON/CHORNS_G10_MAG_00017.db
CHORNS_G10_MAG_00018	G10	CROHNS	Quince et al (doi:10.1038/ajg.2015.357)	PRJEB7576	92.96	0	175	3099887	Firmicutes	Clostridia	Lachnospirales	Lachnospiraceae	Dorea	None	WATSON_ET_AL_CONTIGS_DBS_FOR_METABOLIC_COMPARISON/CHORNS_G10_MAG_00018.db
CHORNS_G10_MAG_00019	G10	CROHNS	Quince et al (doi:10.1038/ajg.2015.357)	PRJEB7576	92.96	0	186	2030529	Actinobacteriota	Actinobacteria	Actinomycetales	Bifidobacteriaceae	Bifidobacterium	None	WATSON_ET_AL_CONTIGS_DBS_FOR_METABOLIC_COMPARISON/CHORNS_G10_MAG_00019.db
CHORNS_G10_MAG_00020	G10	CROHNS	Quince et al (doi:10.1038/ajg.2015.357)	PRJEB7576	85.92	0	216	2354530	Firmicutes	Clostridia	Oscillospirales	Oscillospiraceae	Ruminiclostridium	Ruminiclostridium sp000435295	WATSON_ET_AL_CONTIGS_DBS_FOR_METABOLIC_COMPARISON/CHORNS_G10_MAG_00020.db
CHORNS_G10_MAG_00021	G10	CROHNS	Quince et al (doi:10.1038/ajg.2015.357)	PRJEB7576	91.55	0	143	2648083	Firmicutes	Bacilli	Erysipelotrichales	Erysipelatoclostridiaceae	Erysipelatoclostridium	Erysipelatoclostridium sp000752095	WATSON_ET_AL_CONTIGS_DBS_FOR_METABOLIC_COMPARISON/CHORNS_G10_MAG_00021.db
CHORNS_G10_MAG_00022	G10	CROHNS	Quince et al (doi:10.1038/ajg.2015.357)	PRJEB7576	76.06	0	112	2026889	Actinobacteriota	Coriobacteriia	Coriobacteriales	Eggerthellaceae	Eggerthella	Eggerthella lenta	WATSON_ET_AL_CONTIGS_DBS_FOR_METABOLIC_COMPARISON/CHORNS_G10_MAG_00022.db
CHORNS_G10_MAG_00023	G10	CROHNS	Quince et al (doi:10.1038/ajg.2015.357)	PRJEB7576	74.65	1.41	333	1711490	Firmicutes	Clostridia	Oscillospirales	Acutalibacteraceae	Acutalibacter	Acutalibacter sp000435395	WATSON_ET_AL_CONTIGS_DBS_FOR_METABOLIC_COMPARISON/CHORNS_G10_MAG_00023.db
CHORNS_G11_MAG_00001	G11	CROHNS	Quince et al (doi:10.1038/ajg.2015.357)	PRJEB7576	94.37	1.41	95	1866669	Firmicutes	Clostridia	Tissierellales	Helcococcaceae	Anaerococcus	None	WATSON_ET_AL_CONTIGS_DBS_FOR_METABOLIC_COMPARISON/CHORNS_G11_MAG_00001.db
CHORNS_G11_MAG_00002	G11	CROHNS	Quince et al (doi:10.1038/ajg.2015.357)	PRJEB7576	98.59	0	165	2867777	Firmicutes	Clostridia	Oscillospirales	Acutalibacteraceae	UBA1417	UBA1417 sp002305575	WATSON_ET_AL_CONTIGS_DBS_FOR_METABOLIC_COMPARISON/CHORNS_G11_MAG_00002.db
CHORNS_G11_MAG_00003	G11	CROHNS	Quince et al (doi:10.1038/ajg.2015.357)	PRJEB7576	98.59	1.41	110	2245655	Actinobacteriota	Actinobacteria	Actinomycetales	Bifidobacteriaceae	Bifidobacterium	None	WATSON_ET_AL_CONTIGS_DBS_FOR_METABOLIC_COMPARISON/CHORNS_G11_MAG_00003.db
CHORNS_G11_MAG_00004	G11	CROHNS	Quince et al (doi:10.1038/ajg.2015.357)	PRJEB7576	98.59	1.41	98	1814346	Firmicutes	Negativicutes	Veillonellales	Dialisteraceae	Dialister	Dialister invisus	WATSON_ET_AL_CONTIGS_DBS_FOR_METABOLIC_COMPARISON/CHORNS_G11_MAG_00004.db
CHORNS_G11_MAG_00005	G11	CROHNS	Quince et al (doi:10.1038/ajg.2015.357)	PRJEB7576	100	2.82	161	2702170	Firmicutes	Clostridia	Lachnospirales	Lachnospiraceae	Faecalicatena	Faecalicatena torques	WATSON_ET_AL_CONTIGS_DBS_FOR_METABOLIC_COMPARISON/CHORNS_G11_MAG_00005.db
CHORNS_G11_MAG_00006	G11	CROHNS	Quince et al (doi:10.1038/ajg.2015.357)	PRJEB7576	95.77	0	126	2391600	Firmicutes	Clostridia	Oscillospirales	Acutalibacteraceae	Ruminococcus	Ruminococcus bromii	WATSON_ET_AL_CONTIGS_DBS_FOR_METABOLIC_COMPARISON/CHORNS_G11_MAG_00006.db
CHORNS_G11_MAG_00007	G11	CROHNS	Quince et al (doi:10.1038/ajg.2015.357)	PRJEB7576	100	5.63	162	3009967	Firmicutes	Bacilli	Lactobacillales	Enterococcaceae	Enterococcus	Enterococcus faecalis	WATSON_ET_AL_CONTIGS_DBS_FOR_METABOLIC_COMPARISON/CHORNS_G11_MAG_00007.db
CHORNS_G11_MAG_00008	G11	CROHNS	Quince et al (doi:10.1038/ajg.2015.357)	PRJEB7576	100	0	121	1827228	Actinobacteriota	Actinobacteria	Mycobacteriales	Mycobacteriaceae	Lawsonella	Lawsonella clevelandensis	WATSON_ET_AL_CONTIGS_DBS_FOR_METABOLIC_COMPARISON/CHORNS_G11_MAG_00008.db
CHORNS_G11_MAG_00009	G11	CROHNS	Quince et al (doi:10.1038/ajg.2015.357)	PRJEB7576	100	4.23	154	2981119	Firmicutes	Clostridia	Lachnospirales	Lachnospiraceae	Anaerostipes	None	WATSON_ET_AL_CONTIGS_DBS_FOR_METABOLIC_COMPARISON/CHORNS_G11_MAG_00009.db
CHORNS_G11_MAG_00010	G11	CROHNS	Quince et al (doi:10.1038/ajg.2015.357)	PRJEB7576	100	1.41	167	3147776	Firmicutes	Clostridia	Lachnospirales	Lachnospiraceae	Fusicatenibacter	Fusicatenibacter saccharivorans	WATSON_ET_AL_CONTIGS_DBS_FOR_METABOLIC_COMPARISON/CHORNS_G11_MAG_00010.db
CHORNS_G11_MAG_00011	G11	CROHNS	Quince et al (doi:10.1038/ajg.2015.357)	PRJEB7576	97.18	4.23	179	3364085	Firmicutes	Clostridia	Lachnospirales	Lachnospiraceae	Blautia	Blautia obeum	WATSON_ET_AL_CONTIGS_DBS_FOR_METABOLIC_COMPARISON/CHORNS_G11_MAG_00011.db
CHORNS_G11_MAG_00012	G11	CROHNS	Quince et al (doi:10.1038/ajg.2015.357)	PRJEB7576	100	0	153	2986127	Firmicutes	Clostridia	Lachnospirales	Lachnospiraceae	Faecalicatena	Faecalicatena gnavus	WATSON_ET_AL_CONTIGS_DBS_FOR_METABOLIC_COMPARISON/CHORNS_G11_MAG_00012.db
CHORNS_G11_MAG_00013	G11	CROHNS	Quince et al (doi:10.1038/ajg.2015.357)	PRJEB7576	100	2.82	227	3273447	Firmicutes	Clostridia	Lachnospirales	Lachnospiraceae	Dorea	Dorea longicatena	WATSON_ET_AL_CONTIGS_DBS_FOR_METABOLIC_COMPARISON/CHORNS_G11_MAG_00013.db
CHORNS_G11_MAG_00014	G11	CROHNS	Quince et al (doi:10.1038/ajg.2015.357)	PRJEB7576	100	4.23	155	3187105	Firmicutes	Clostridia	Lachnospirales	Lachnospiraceae	Anaerostipes	Anaerostipes sp000508985	WATSON_ET_AL_CONTIGS_DBS_FOR_METABOLIC_COMPARISON/CHORNS_G11_MAG_00014.db
CHORNS_G11_MAG_00015	G11	CROHNS	Quince et al (doi:10.1038/ajg.2015.357)	PRJEB7576	100	7.04	226	3333208	Firmicutes	Clostridia	Lachnospirales	Lachnospiraceae	Coprococcus	Coprococcus comes	WATSON_ET_AL_CONTIGS_DBS_FOR_METABOLIC_COMPARISON/CHORNS_G11_MAG_00015.db
CHORNS_G11_MAG_00016	G11	CROHNS	Quince et al (doi:10.1038/ajg.2015.357)	PRJEB7576	97.18	1.41	169	3446757	Actinobacteriota	Coriobacteriia	Coriobacteriales	Eggerthellaceae	Eggerthella	Eggerthella lenta	WATSON_ET_AL_CONTIGS_DBS_FOR_METABOLIC_COMPARISON/CHORNS_G11_MAG_00016.db
CHORNS_G11_MAG_00017	G11	CROHNS	Quince et al (doi:10.1038/ajg.2015.357)	PRJEB7576	98.59	8.45	158	2648485	Firmicutes	Clostridia	Oscillospirales	Ruminococcaceae	Faecalibacterium	Faecalibacterium prausnitzii	WATSON_ET_AL_CONTIGS_DBS_FOR_METABOLIC_COMPARISON/CHORNS_G11_MAG_00017.db
CHORNS_G11_MAG_00018	G11	CROHNS	Quince et al (doi:10.1038/ajg.2015.357)	PRJEB7576	94.37	1.41	206	2868738	Firmicutes	Clostridia	Lachnospirales	Lachnospiraceae	Eubacterium	Eubacterium ramulus	WATSON_ET_AL_CONTIGS_DBS_FOR_METABOLIC_COMPARISON/CHORNS_G11_MAG_00018.db
CHORNS_G11_MAG_00019	G11	CROHNS	Quince et al (doi:10.1038/ajg.2015.357)	PRJEB7576	94.37	5.63	141	2322218	Firmicutes	Clostridia	Lachnospirales	Lachnospiraceae	Dorea	Dorea sp900066555	WATSON_ET_AL_CONTIGS_DBS_FOR_METABOLIC_COMPARISON/CHORNS_G11_MAG_00019.db
CHORNS_G11_MAG_00020	G11	CROHNS	Quince et al (doi:10.1038/ajg.2015.357)	PRJEB7576	95.77	7.04	417	3370573	Firmicutes	Clostridia	Lachnospirales	Lachnospiraceae	Blautia	Blautia wexlerae	WATSON_ET_AL_CONTIGS_DBS_FOR_METABOLIC_COMPARISON/CHORNS_G11_MAG_00020.db
CHORNS_G11_MAG_00021	G11	CROHNS	Quince et al (doi:10.1038/ajg.2015.357)	PRJEB7576	92.96	2.82	210	2548669	Firmicutes	Clostridia	Lachnospirales	Lachnospiraceae	Dorea	Dorea formicigenerans	WATSON_ET_AL_CONTIGS_DBS_FOR_METABOLIC_COMPARISON/CHORNS_G11_MAG_00021.db
CHORNS_G11_MAG_00022	G11	CROHNS	Quince et al (doi:10.1038/ajg.2015.357)	PRJEB7576	87.32	4.23	253	5147729	Bacteroidota	Bacteroidia	Bacteroidales	Bacteroidaceae	Bacteroides	Bacteroides fragilis	WATSON_ET_AL_CONTIGS_DBS_FOR_METABOLIC_COMPARISON/CHORNS_G11_MAG_00022.db
CHORNS_G11_MAG_00023	G11	CROHNS	Quince et al (doi:10.1038/ajg.2015.357)	PRJEB7576	88.73	5.63	123	2466951	Actinobacteriota	Actinobacteria	Actinomycetales	Bifidobacteriaceae	Bifidobacterium	None	WATSON_ET_AL_CONTIGS_DBS_FOR_METABOLIC_COMPARISON/CHORNS_G11_MAG_00023.db
CHORNS_G11_MAG_00024	G11	CROHNS	Quince et al (doi:10.1038/ajg.2015.357)	PRJEB7576	83.1	0	144	2323230	Firmicutes	Clostridia	Lachnospirales	Lachnospiraceae	Faecalicatena	Faecalicatena faecis	WATSON_ET_AL_CONTIGS_DBS_FOR_METABOLIC_COMPARISON/CHORNS_G11_MAG_00024.db
CHORNS_G11_MAG_00025	G11	CROHNS	Quince et al (doi:10.1038/ajg.2015.357)	PRJEB7576	80.28	2.82	321	6348320	Bacteroidota	Bacteroidia	Bacteroidales	Bacteroidaceae	Bacteroides	None	WATSON_ET_AL_CONTIGS_DBS_FOR_METABOLIC_COMPARISON/CHORNS_G11_MAG_00025.db
CHORNS_G11_MAG_00026	G11	CROHNS	Quince et al (doi:10.1038/ajg.2015.357)	PRJEB7576	78.87	2.82	279	1901759	Firmicutes	Bacilli	Erysipelotrichales	Erysipelatoclostridiaceae	Erysipelatoclostridium	None	WATSON_ET_AL_CONTIGS_DBS_FOR_METABOLIC_COMPARISON/CHORNS_G11_MAG_00026.db
CHORNS_G12_MAG_00001	G12	CROHNS	Quince et al (doi:10.1038/ajg.2015.357)	PRJEB7576	98.59	0	104	2180586	Actinobacteriota	Coriobacteriia	Coriobacteriales	Coriobacteriaceae	Collinsella	None	WATSON_ET_AL_CONTIGS_DBS_FOR_METABOLIC_COMPARISON/CHORNS_G12_MAG_00001.db
CHORNS_G12_MAG_00002	G12	CROHNS	Quince et al (doi:10.1038/ajg.2015.357)	PRJEB7576	100	2.82	127	2494902	Actinobacteriota	Actinobacteria	Actinomycetales	Bifidobacteriaceae	Bifidobacterium	None	WATSON_ET_AL_CONTIGS_DBS_FOR_METABOLIC_COMPARISON/CHORNS_G12_MAG_00002.db
CHORNS_G12_MAG_00003	G12	CROHNS	Quince et al (doi:10.1038/ajg.2015.357)	PRJEB7576	98.59	2.82	302	5134133	Bacteroidota	Bacteroidia	Bacteroidales	Bacteroidaceae	Bacteroides	Bacteroides fragilis	WATSON_ET_AL_CONTIGS_DBS_FOR_METABOLIC_COMPARISON/CHORNS_G12_MAG_00003.db
CHORNS_G12_MAG_00004	G12	CROHNS	Quince et al (doi:10.1038/ajg.2015.357)	PRJEB7576	100	4.23	153	2966500	Firmicutes	Bacilli	Lactobacillales	Enterococcaceae	Enterococcus	Enterococcus faecalis	WATSON_ET_AL_CONTIGS_DBS_FOR_METABOLIC_COMPARISON/CHORNS_G12_MAG_00004.db
CHORNS_G12_MAG_00005	G12	CROHNS	Quince et al (doi:10.1038/ajg.2015.357)	PRJEB7576	100	4.23	306	3699728	Firmicutes	Clostridia	Lachnospirales	Lachnospiraceae	Blautia	Blautia wexlerae	WATSON_ET_AL_CONTIGS_DBS_FOR_METABOLIC_COMPARISON/CHORNS_G12_MAG_00005.db
CHORNS_G12_MAG_00006	G12	CROHNS	Quince et al (doi:10.1038/ajg.2015.357)	PRJEB7576	98.59	0	114	2352628	Firmicutes	Bacilli	Lactobacillales	Streptococcaceae	Lactococcus	Lactococcus lactis	WATSON_ET_AL_CONTIGS_DBS_FOR_METABOLIC_COMPARISON/CHORNS_G12_MAG_00006.db
CHORNS_G12_MAG_00007	G12	CROHNS	Quince et al (doi:10.1038/ajg.2015.357)	PRJEB7576	98.59	4.23	177	3033543	Firmicutes	Clostridia	Lachnospirales	Lachnospiraceae	Dorea	Dorea longicatena	WATSON_ET_AL_CONTIGS_DBS_FOR_METABOLIC_COMPARISON/CHORNS_G12_MAG_00007.db
CHORNS_G12_MAG_00008	G12	CROHNS	Quince et al (doi:10.1038/ajg.2015.357)	PRJEB7576	71.83	0	159	2649083	Bacteroidota	Bacteroidia	Bacteroidales	Bacteroidaceae	Bacteroides	None	WATSON_ET_AL_CONTIGS_DBS_FOR_METABOLIC_COMPARISON/CHORNS_G12_MAG_00008.db
CHORNS_G15_MAG_00001	G15	CROHNS	Quince et al (doi:10.1038/ajg.2015.357)	PRJEB7576	100	1.41	119	2157443	Actinobacteriota	Coriobacteriia	Coriobacteriales	Coriobacteriaceae	Collinsella	None	WATSON_ET_AL_CONTIGS_DBS_FOR_METABOLIC_COMPARISON/CHORNS_G15_MAG_00001.db
CHORNS_G15_MAG_00002	G15	CROHNS	Quince et al (doi:10.1038/ajg.2015.357)	PRJEB7576	95.77	0	109	2153826	Firmicutes	Clostridia	Oscillospirales	Acutalibacteraceae	Ruminococcus	Ruminococcus bromii	WATSON_ET_AL_CONTIGS_DBS_FOR_METABOLIC_COMPARISON/CHORNS_G15_MAG_00002.db
CHORNS_G15_MAG_00003	G15	CROHNS	Quince et al (doi:10.1038/ajg.2015.357)	PRJEB7576	100	0	101	1984123	Firmicutes	Clostridia	Oscillospirales	Acutalibacteraceae	CAG-217	CAG-217 sp000436335	WATSON_ET_AL_CONTIGS_DBS_FOR_METABOLIC_COMPARISON/CHORNS_G15_MAG_00003.db
CHORNS_G15_MAG_00004	G15	CROHNS	Quince et al (doi:10.1038/ajg.2015.357)	PRJEB7576	98.59	5.63	166	2888962	Firmicutes	Clostridia	Lachnospirales	Lachnospiraceae	Agathobacter	None	WATSON_ET_AL_CONTIGS_DBS_FOR_METABOLIC_COMPARISON/CHORNS_G15_MAG_00004.db
CHORNS_G15_MAG_00005	G15	CROHNS	Quince et al (doi:10.1038/ajg.2015.357)	PRJEB7576	100	2.82	292	3569112	Firmicutes	Clostridia	Lachnospirales	Lachnospiraceae	Faecalicatena	Faecalicatena torques	WATSON_ET_AL_CONTIGS_DBS_FOR_METABOLIC_COMPARISON/CHORNS_G15_MAG_00005.db
CHORNS_G15_MAG_00007	G15	CROHNS	Quince et al (doi:10.1038/ajg.2015.357)	PRJEB7576	98.59	1.41	271	5370405	Bacteroidota	Bacteroidia	Bacteroidales	Bacteroidaceae	Bacteroides	None	WATSON_ET_AL_CONTIGS_DBS_FOR_METABOLIC_COMPARISON/CHORNS_G15_MAG_00007.db
CHORNS_G15_MAG_00008	G15	CROHNS	Quince et al (doi:10.1038/ajg.2015.357)	PRJEB7576	98.59	1.41	142	2801664	Verrucomicrobiota	Verrucomicrobiae	Verrucomicrobiales	Akkermansiaceae	Akkermansia	Akkermansia muciniphila	WATSON_ET_AL_CONTIGS_DBS_FOR_METABOLIC_COMPARISON/CHORNS_G15_MAG_00008.db
CHORNS_G15_MAG_00009	G15	CROHNS	Quince et al (doi:10.1038/ajg.2015.357)	PRJEB7576	95.77	4.23	288	2749745	Firmicutes	Clostridia	Oscillospirales	Ruminococcaceae	Gemmiger	Gemmiger sp002306375	WATSON_ET_AL_CONTIGS_DBS_FOR_METABOLIC_COMPARISON/CHORNS_G15_MAG_00009.db
CHORNS_G15_MAG_00010	G15	CROHNS	Quince et al (doi:10.1038/ajg.2015.357)	PRJEB7576	98.59	5.63	164	2254167	Firmicutes	Negativicutes	Veillonellales	Dialisteraceae	Dialister	Dialister invisus	WATSON_ET_AL_CONTIGS_DBS_FOR_METABOLIC_COMPARISON/CHORNS_G15_MAG_00010.db
CHORNS_G15_MAG_00011	G15	CROHNS	Quince et al (doi:10.1038/ajg.2015.357)	PRJEB7576	97.18	4.23	122	1975917	Firmicutes	Bacilli	Lactobacillales	Streptococcaceae	Streptococcus	None	WATSON_ET_AL_CONTIGS_DBS_FOR_METABOLIC_COMPARISON/CHORNS_G15_MAG_00011.db
CHORNS_G15_MAG_00012	G15	CROHNS	Quince et al (doi:10.1038/ajg.2015.357)	PRJEB7576	88.73	1.41	129	2298883	Bacteroidota	Bacteroidia	Bacteroidales	Porphyromonadaceae	Porphyromonas	Porphyromonas uenonis	WATSON_ET_AL_CONTIGS_DBS_FOR_METABOLIC_COMPARISON/CHORNS_G15_MAG_00012.db
CHORNS_G15_MAG_00013	G15	CROHNS	Quince et al (doi:10.1038/ajg.2015.357)	PRJEB7576	88.73	5.63	212	2330858	Firmicutes	Bacilli	Erysipelotrichales	Erysipelotrichaceae	Holdemanella	Holdemanella sp002299315	WATSON_ET_AL_CONTIGS_DBS_FOR_METABOLIC_COMPARISON/CHORNS_G15_MAG_00013.db
CHORNS_G15_MAG_00014	G15	CROHNS	Quince et al (doi:10.1038/ajg.2015.357)	PRJEB7576	95.77	4.23	157	2627078	Firmicutes	Clostridia	Oscillospirales	Acutalibacteraceae	Ruminococcus	Ruminococcus bromii	WATSON_ET_AL_CONTIGS_DBS_FOR_METABOLIC_COMPARISON/CHORNS_G15_MAG_00014.db
CHORNS_G15_MAG_00015	G15	CROHNS	Quince et al (doi:10.1038/ajg.2015.357)	PRJEB7576	97.18	4.23	200	2458269	Firmicutes	Clostridia	Lachnospirales	Lachnospiraceae	Anaerostipes	None	WATSON_ET_AL_CONTIGS_DBS_FOR_METABOLIC_COMPARISON/CHORNS_G15_MAG_00015.db
CHORNS_G15_MAG_00016	G15	CROHNS	Quince et al (doi:10.1038/ajg.2015.357)	PRJEB7576	95.77	12.68	196	3014482	Firmicutes	Clostridia	Christensenellales	CAG-74	UBA11524	UBA11524 sp000437595	WATSON_ET_AL_CONTIGS_DBS_FOR_METABOLIC_COMPARISON/CHORNS_G15_MAG_00016.db
CHORNS_G15_MAG_00017	G15	CROHNS	Quince et al (doi:10.1038/ajg.2015.357)	PRJEB7576	91.55	4.23	270	2584527	Firmicutes	Clostridia	Lachnospirales	Lachnospiraceae	Fusicatenibacter	Fusicatenibacter saccharivorans	WATSON_ET_AL_CONTIGS_DBS_FOR_METABOLIC_COMPARISON/CHORNS_G15_MAG_00017.db
CHORNS_G15_MAG_00018	G15	CROHNS	Quince et al (doi:10.1038/ajg.2015.357)	PRJEB7576	90.14	1.41	330	2150017	Firmicutes	Bacilli	Erysipelotrichales	Erysipelatoclostridiaceae	Erysipelatoclostridium	None	WATSON_ET_AL_CONTIGS_DBS_FOR_METABOLIC_COMPARISON/CHORNS_G15_MAG_00018.db
CHORNS_G15_MAG_00019	G15	CROHNS	Quince et al (doi:10.1038/ajg.2015.357)	PRJEB7576	87.32	0	224	2058212	Firmicutes	Clostridia	Oscillospirales	Oscillospiraceae	Ruminiclostridium	Ruminiclostridium sp000435295	WATSON_ET_AL_CONTIGS_DBS_FOR_METABOLIC_COMPARISON/CHORNS_G15_MAG_00019.db
CHORNS_G15_MAG_00020	G15	CROHNS	Quince et al (doi:10.1038/ajg.2015.357)	PRJEB7576	92.96	8.45	278	2332180	Bacteroidota	Bacteroidia	Bacteroidales	Bacteroidaceae	Prevotella	Prevotella sp002479145	WATSON_ET_AL_CONTIGS_DBS_FOR_METABOLIC_COMPARISON/CHORNS_G15_MAG_00020.db
CHORNS_G15_MAG_00021	G15	CROHNS	Quince et al (doi:10.1038/ajg.2015.357)	PRJEB7576	83.1	2.82	262	2177957	Firmicutes	Clostridia	Lachnospirales	Lachnospiraceae	Faecalicatena	Faecalicatena faecis	WATSON_ET_AL_CONTIGS_DBS_FOR_METABOLIC_COMPARISON/CHORNS_G15_MAG_00021.db
CHORNS_G15_MAG_00022	G15	CROHNS	Quince et al (doi:10.1038/ajg.2015.357)	PRJEB7576	77.46	4.23	360	3243776	Firmicutes	Clostridia	Lachnospirales	Lachnospiraceae	Blautia	Blautia wexlerae	WATSON_ET_AL_CONTIGS_DBS_FOR_METABOLIC_COMPARISON/CHORNS_G15_MAG_00022.db
CHORNS_G15_MAG_00023	G15	CROHNS	Quince et al (doi:10.1038/ajg.2015.357)	PRJEB7576	78.87	8.45	292	2256091	Firmicutes	Clostridia	Oscillospirales	Ruminococcaceae	Ruminococcus	Ruminococcus sp000980705	WATSON_ET_AL_CONTIGS_DBS_FOR_METABOLIC_COMPARISON/CHORNS_G15_MAG_00023.db
CHORNS_G15_MAG_00024	G15	CROHNS	Quince et al (doi:10.1038/ajg.2015.357)	PRJEB7576	80.28	4.23	251	1890877	Firmicutes	Clostridia	Lachnospirales	Lachnospiraceae	Tyzzerella	Tyzzerella nexilis	WATSON_ET_AL_CONTIGS_DBS_FOR_METABOLIC_COMPARISON/CHORNS_G15_MAG_00024.db
CHORNS_G21_MAG_00001	G21	CROHNS	Quince et al (doi:10.1038/ajg.2015.357)	PRJEB7576	100	1.41	137	2954605	Firmicutes	Bacilli	Lactobacillales	Enterococcaceae	Enterococcus	Enterococcus faecalis	WATSON_ET_AL_CONTIGS_DBS_FOR_METABOLIC_COMPARISON/CHORNS_G21_MAG_00001.db
CHORNS_G21_MAG_00002	G21	CROHNS	Quince et al (doi:10.1038/ajg.2015.357)	PRJEB7576	95.77	1.41	135	2363983	Firmicutes	Clostridia	Acetivibrionales	Acetivibrionaceae	Ruminiclostridium	Ruminiclostridium thermosuccinogenes	WATSON_ET_AL_CONTIGS_DBS_FOR_METABOLIC_COMPARISON/CHORNS_G21_MAG_00002.db
CHORNS_G21_MAG_00003	G21	CROHNS	Quince et al (doi:10.1038/ajg.2015.357)	PRJEB7576	98.59	0	132	2426862	Firmicutes	Bacilli	Erysipelotrichales	Erysipelotrichaceae	OEMR01	OEMR01 sp900199515	WATSON_ET_AL_CONTIGS_DBS_FOR_METABOLIC_COMPARISON/CHORNS_G21_MAG_00003.db
CHORNS_G21_MAG_00004	G21	CROHNS	Quince et al (doi:10.1038/ajg.2015.357)	PRJEB7576	100	4.23	238	3685931	Firmicutes	Clostridia	Lachnospirales	Lachnospiraceae	Blautia	Blautia wexlerae	WATSON_ET_AL_CONTIGS_DBS_FOR_METABOLIC_COMPARISON/CHORNS_G21_MAG_00004.db
CHORNS_G21_MAG_00005	G21	CROHNS	Quince et al (doi:10.1038/ajg.2015.357)	PRJEB7576	97.18	5.63	163	2963459	Firmicutes	Clostridia	Lachnospirales	Lachnospiraceae	Ruminococcus	None	WATSON_ET_AL_CONTIGS_DBS_FOR_METABOLIC_COMPARISON/CHORNS_G21_MAG_00005.db
CHORNS_G21_MAG_00006	G21	CROHNS	Quince et al (doi:10.1038/ajg.2015.357)	PRJEB7576	97.18	0	165	3239900	Actinobacteriota	Coriobacteriia	Coriobacteriales	Eggerthellaceae	Eggerthella	Eggerthella lenta	WATSON_ET_AL_CONTIGS_DBS_FOR_METABOLIC_COMPARISON/CHORNS_G21_MAG_00006.db
CHORNS_G21_MAG_00007	G21	CROHNS	Quince et al (doi:10.1038/ajg.2015.357)	PRJEB7576	83.1	7.04	205	3030188	Firmicutes	Clostridia	Lachnospirales	Lachnospiraceae	Blautia	None	WATSON_ET_AL_CONTIGS_DBS_FOR_METABOLIC_COMPARISON/CHORNS_G21_MAG_00007.db
CHORNS_G21_MAG_00008	G21	CROHNS	Quince et al (doi:10.1038/ajg.2015.357)	PRJEB7576	91.55	1.41	129	2661191	Firmicutes	Clostridia	Lachnospirales	Lachnospiraceae	Dorea	None	WATSON_ET_AL_CONTIGS_DBS_FOR_METABOLIC_COMPARISON/CHORNS_G21_MAG_00008.db
CHORNS_G21_MAG_00009	G21	CROHNS	Quince et al (doi:10.1038/ajg.2015.357)	PRJEB7576	87.32	1.41	360	3182948	Firmicutes	Clostridia	Lachnospirales	Lachnospiraceae	Blautia	Blautia hydrogenotrophica	WATSON_ET_AL_CONTIGS_DBS_FOR_METABOLIC_COMPARISON/CHORNS_G21_MAG_00009.db
CHORNS_G21_MAG_00010	G21	CROHNS	Quince et al (doi:10.1038/ajg.2015.357)	PRJEB7576	83.1	0	359	1711700	Firmicutes	Bacilli	Erysipelotrichales	Erysipelatoclostridiaceae	Erysipelatoclostridium	Erysipelatoclostridium ramosum	WATSON_ET_AL_CONTIGS_DBS_FOR_METABOLIC_COMPARISON/CHORNS_G21_MAG_00010.db
CHORNS_G33_MAG_00001	G33	CROHNS	Quince et al (doi:10.1038/ajg.2015.357)	PRJEB7576	98.59	0	111	2218904	Firmicutes	Clostridia	Peptostreptococcales	Anaerovoracaceae	UBA1191	UBA1191 sp900066305	WATSON_ET_AL_CONTIGS_DBS_FOR_METABOLIC_COMPARISON/CHORNS_G33_MAG_00001.db
CHORNS_G33_MAG_00002	G33	CROHNS	Quince et al (doi:10.1038/ajg.2015.357)	PRJEB7576	98.59	0	150	2615783	Firmicutes	Clostridia	Oscillospirales	Acutalibacteraceae	UBA1417	UBA1417 sp002305575	WATSON_ET_AL_CONTIGS_DBS_FOR_METABOLIC_COMPARISON/CHORNS_G33_MAG_00002.db
CHORNS_G33_MAG_00003	G33	CROHNS	Quince et al (doi:10.1038/ajg.2015.357)	PRJEB7576	95.77	2.82	129	2851384	Firmicutes	Clostridia	Oscillospirales	Acutalibacteraceae	UBA1691	UBA1691 sp002320555	WATSON_ET_AL_CONTIGS_DBS_FOR_METABOLIC_COMPARISON/CHORNS_G33_MAG_00003.db
CHORNS_G33_MAG_00004	G33	CROHNS	Quince et al (doi:10.1038/ajg.2015.357)	PRJEB7576	100	5.63	201	3273594	Firmicutes	Clostridia	Lachnospirales	Lachnospiraceae	Ruminococcus	None	WATSON_ET_AL_CONTIGS_DBS_FOR_METABOLIC_COMPARISON/CHORNS_G33_MAG_00004.db
CHORNS_G33_MAG_00005	G33	CROHNS	Quince et al (doi:10.1038/ajg.2015.357)	PRJEB7576	98.59	0	252	4389215	Firmicutes	Clostridia	Oscillospirales	Ruminococcaceae	Ruthenibacterium	Ruthenibacterium lactatiformans	WATSON_ET_AL_CONTIGS_DBS_FOR_METABOLIC_COMPARISON/CHORNS_G33_MAG_00005.db
CHORNS_G33_MAG_00006	G33	CROHNS	Quince et al (doi:10.1038/ajg.2015.357)	PRJEB7576	100	5.63	211	3205048	Firmicutes	Clostridia	Lachnospirales	Lachnospiraceae	Faecalicatena	Faecalicatena torques	WATSON_ET_AL_CONTIGS_DBS_FOR_METABOLIC_COMPARISON/CHORNS_G33_MAG_00006.db
CHORNS_G33_MAG_00007	G33	CROHNS	Quince et al (doi:10.1038/ajg.2015.357)	PRJEB7576	98.59	4.23	210	3202966	Firmicutes	Clostridia	Lachnospirales	Lachnospiraceae	Fusicatenibacter	Fusicatenibacter saccharivorans	WATSON_ET_AL_CONTIGS_DBS_FOR_METABOLIC_COMPARISON/CHORNS_G33_MAG_00007.db
CHORNS_G33_MAG_00008	G33	CROHNS	Quince et al (doi:10.1038/ajg.2015.357)	PRJEB7576	97.18	0	173	2900175	Firmicutes	Clostridia	Lachnospirales	Lachnospiraceae	Eubacterium	Eubacterium ramulus	WATSON_ET_AL_CONTIGS_DBS_FOR_METABOLIC_COMPARISON/CHORNS_G33_MAG_00008.db
CHORNS_G33_MAG_00009	G33	CROHNS	Quince et al (doi:10.1038/ajg.2015.357)	PRJEB7576	95.77	1.41	206	4075309	Firmicutes	Bacilli	Erysipelotrichales	Erysipelotrichaceae	Absiella	None	WATSON_ET_AL_CONTIGS_DBS_FOR_METABOLIC_COMPARISON/CHORNS_G33_MAG_00009.db
CHORNS_G33_MAG_00010	G33	CROHNS	Quince et al (doi:10.1038/ajg.2015.357)	PRJEB7576	97.18	0	186	2834033	Firmicutes	Clostridia	Lachnospirales	Lachnospiraceae	Dorea	Dorea formicigenerans	WATSON_ET_AL_CONTIGS_DBS_FOR_METABOLIC_COMPARISON/CHORNS_G33_MAG_00010.db
CHORNS_G33_MAG_00011	G33	CROHNS	Quince et al (doi:10.1038/ajg.2015.357)	PRJEB7576	97.18	0	273	3252988	Firmicutes	Clostridia	Lachnospirales	Lachnospiraceae	Faecalicatena	Faecalicatena gnavus	WATSON_ET_AL_CONTIGS_DBS_FOR_METABOLIC_COMPARISON/CHORNS_G33_MAG_00011.db
CHORNS_G33_MAG_00012	G33	CROHNS	Quince et al (doi:10.1038/ajg.2015.357)	PRJEB7576	95.77	1.41	177	3215849	Firmicutes	Bacilli	Erysipelotrichales	Erysipelatoclostridiaceae	Erysipelatoclostridium	Erysipelatoclostridium ramosum	WATSON_ET_AL_CONTIGS_DBS_FOR_METABOLIC_COMPARISON/CHORNS_G33_MAG_00012.db
CHORNS_G33_MAG_00013	G33	CROHNS	Quince et al (doi:10.1038/ajg.2015.357)	PRJEB7576	95.77	4.23	187	3249926	Firmicutes	Clostridia	Lachnospirales	Lachnospiraceae	Blautia	Blautia obeum	WATSON_ET_AL_CONTIGS_DBS_FOR_METABOLIC_COMPARISON/CHORNS_G33_MAG_00013.db
CHORNS_G33_MAG_00014	G33	CROHNS	Quince et al (doi:10.1038/ajg.2015.357)	PRJEB7576	97.18	0	161	3318627	Actinobacteriota	Coriobacteriia	Coriobacteriales	Eggerthellaceae	Eggerthella	Eggerthella lenta	WATSON_ET_AL_CONTIGS_DBS_FOR_METABOLIC_COMPARISON/CHORNS_G33_MAG_00014.db
CHORNS_G33_MAG_00015	G33	CROHNS	Quince et al (doi:10.1038/ajg.2015.357)	PRJEB7576	97.18	5.63	218	2924413	Firmicutes	Clostridia	Lachnospirales	Lachnospiraceae	Anaerostipes	None	WATSON_ET_AL_CONTIGS_DBS_FOR_METABOLIC_COMPARISON/CHORNS_G33_MAG_00015.db
CHORNS_G33_MAG_00016	G33	CROHNS	Quince et al (doi:10.1038/ajg.2015.357)	PRJEB7576	95.77	2.82	109	2226115	Firmicutes	Clostridia	Lachnospirales	Lachnospiraceae	Dorea	Dorea sp000433535	WATSON_ET_AL_CONTIGS_DBS_FOR_METABOLIC_COMPARISON/CHORNS_G33_MAG_00016.db
CHORNS_G33_MAG_00017	G33	CROHNS	Quince et al (doi:10.1038/ajg.2015.357)	PRJEB7576	97.18	0	224	4215870	Firmicutes	Clostridia	Lachnospirales	Lachnospiraceae	Dorea	None	WATSON_ET_AL_CONTIGS_DBS_FOR_METABOLIC_COMPARISON/CHORNS_G33_MAG_00017.db
CHORNS_G33_MAG_00018	G33	CROHNS	Quince et al (doi:10.1038/ajg.2015.357)	PRJEB7576	97.18	5.63	269	3733835	Firmicutes	Clostridia	Lachnospirales	Lachnospiraceae	Blautia	Blautia wexlerae	WATSON_ET_AL_CONTIGS_DBS_FOR_METABOLIC_COMPARISON/CHORNS_G33_MAG_00018.db
CHORNS_G33_MAG_00019	G33	CROHNS	Quince et al (doi:10.1038/ajg.2015.357)	PRJEB7576	85.92	4.23	180	2198222	Bacteroidota	Bacteroidia	Bacteroidales	Bacteroidaceae	Prevotella	Prevotella bivia	WATSON_ET_AL_CONTIGS_DBS_FOR_METABOLIC_COMPARISON/CHORNS_G33_MAG_00019.db
CHORNS_G33_MAG_00020	G33	CROHNS	Quince et al (doi:10.1038/ajg.2015.357)	PRJEB7576	92.96	7.04	657	3860770	Proteobacteria	Gammaproteobacteria	Enterobacterales	Enterobacteriaceae	None	None	WATSON_ET_AL_CONTIGS_DBS_FOR_METABOLIC_COMPARISON/CHORNS_G33_MAG_00020.db

## Sheet: Modules across genomes
module	POU_P204_MAG_00001	POU_P204_MAG_00002	POU_P204_MAG_00003	POU_P204_MAG_00004	POU_P204_MAG_00005	POU_P204_MAG_00006	POU_P204_MAG_00007	POU_P204_MAG_00008	POU_P204_MAG_00009	POU_P204_MAG_00010	POU_P204_MAG_00011	POU_P204_MAG_00012	POU_P204_MAG_00013	POU_P204_MAG_00014	POU_P207_MAG_00001	POU_P207_MAG_00002	POU_P207_MAG_00003	POU_P207_MAG_00004	POU_P207_MAG_00005	POU_P207_MAG_00006	POU_P207_MAG_00007	POU_P207_MAG_00008	POU_P207_MAG_00009	POU_P207_MAG_00010	POU_P207_MAG_00011	POU_P208_MAG_00001	POU_P208_MAG_00002	POU_P208_MAG_00003	POU_P208_MAG_00004	POU_P208_MAG_00005	POU_P208_MAG_00006	POU_P208_MAG_00007	POU_P208_MAG_00008	POU_P208_MAG_00009	POU_P208_MAG_00010	POU_P208_MAG_00011	POU_P208_MAG_00012	POU_P214_MAG_00001	POU_P214_MAG_00002	POU_P214_MAG_00003	POU_P214_MAG_00004	POU_P214_MAG_00005	POU_P214_MAG_00006	POU_P214_MAG_00007	HMP_1061_SRS011061_bin.13	HMP_1061_SRS011061_bin.14	HMP_1061_SRS011061_bin.20	HMP_1061_SRS011061_bin.23	HMP_1061_SRS011061_bin.26
M00001	0.8	0.9	1	1	0.9	0.7	0.8	1	1	0.9	1	1	1	0.7	0.9	1	1	1	1	0.9	0.8	1	0.9	1	0.444444	0.7	0.7	0.6	0.9	1	1	1	1	0.7	0.9	1	0.7	1	1	0.9	0.9	1	1	1	0.6	1	0.9	0.8	0.9
M00002	0.666667	1	1	1	1	0.833333	1	1	1	0.833333	1	1	1	0.666667	1	1	1	1	1	1	0.833333	1	0.833333	1	0.6	0.5	0.833333	0.833333	0.833333	1	1	1	1	0.5	0.833333	1	0.833333	1	1	0.833333	1	1	1	1	0.5	1	1	0.666667	1
M00003	0.875	0.875	1	1	0.75	0.571429	1	1	1	0.75	0.875	1	0.875	0.75	1	1	1	1	1	0.75	0.75	1	0.75	1	0.5	0.375	0.75	0.75	0.875	0.875	1	1	1	0.75	0.875	1	0.875	1	1	1	0.75	0.875	1	0.875	0.625	0.875	0.75	0.625	0.875
M00004	0.571429	0.714286	1	1	1	1	0.375	0.714286	0.714286	0.714286	1	1	0.625	0.714286	0.625	0.714286	0.714286	1	1	1	0.625	1	0.75	1	0.428571	0.75	0.714286	0.571429	0.714286	0.714286	0.714286	1	1	0.571429	0.75	0.714286	0.714286	0.571429	1	1	0.5	0.75	0.625	0.75	0.571429	0.714286	0.428571	0.571429	0.857143
M00005	1	1	1	1	1	1	1	1	1	1	1	1	1	1	1	1	1	1	1	1	1	1	1	1	1	1	1	1	1	1	1	1	1	1	1	1	1	1	1	1	1	1	1	1	1	1	1	1	1
M00006	0	0	1	1	1	1	0.333333	0	0	0	1	1	0.333333	0	0.333333	0	0	1	1	1	0.333333	1	0.333333	1	0	0.333333	0	0	0	0	0	1	1	0	0.333333	0	0	0	1	1	0.333333	0.333333	0.333333	0.333333	0	0	0	0	0.5
M00007	0.75	1	1	1	1	1	0.5	1	1	1	1	1	0.75	1	0.75	1	1	1	1	1	1	1	1	1	0.75	1	1	1	1	1	1	1	1	0.75	1	1	1	0.75	1	1	0.75	1	0.75	1	0.75	1	0.5	0.75	1
M00008	0	0	0.75	0.75	0.5	0.5	0.25	0	0.25	0	0.75	0.75	0.25	0.25	0.25	0.25	0.25	0.75	0.75	0.5	0.25	0.75	0.5	0.75	0	0.5	0	0	0.25	0.25	0.25	0.75	0.75	0	0.5	0.25	0	0.25	0.75	0.75	0.5	0.5	0.5	0.5	0	0	0	0.25	0.25
M00009	0.25	0.5	0.625	0.75	0.5625	0.5625	0.291667	0.375	0.166667	0.375	0.625	0.625	0.375	0.0833333	0.375	0.416667	0.375	0.75	0.75	0.5625	0.6875	0.5	0.25	0.625	0.458333	0	0.375	0.125	0.25	0.375	0.291667	0.75	0.625	0.25	0.291667	0.291667	0.583333	0.375	0.75	0.0625	0.25	0.25	0.375	0.25	0.375	0.25	0	0.25	0.416667
M00010	0.333333	0.666667	0.333333	0.333333	1	1	0.333333	0.666667	0.333333	0.666667	0.333333	0.333333	0.666667	0	0.333333	0.666667	0.666667	0.333333	0.333333	1	0.666667	0.333333	0.333333	0.333333	0	0	0	0	0.333333	0.333333	0.333333	0.333333	0.333333	0.333333	0.333333	0.333333	0	0.666667	0.333333	0	0.333333	0.333333	0.666667	0.333333	0	0	0	0	0
M00011	0.2	0.4	0.8	1	0.3	0.3	0.266667	0.2	0.0666667	0.2	0.8	0.8	0.2	0.133333	0.4	0.266667	0.2	1	1	0.3	0.7	0.6	0.2	0.8	0.733333	0	0.6	0.2	0.2	0.4	0.266667	1	0.8	0.2	0.266667	0.266667	0.933333	0.2	1	0.1	0.2	0.2	0.2	0.2	0.6	0.4	0	0.4	0.666667
M00012	0	0	0.2	0.2	0.4	0.4	0	0	0	0	0.2	0.2	0	0	0	0	0	0.2	0.2	0.4	0.4	0	0	0.2	0	0	0	0	0	0	0	0.2	0.2	0	0	0	0.2	0	0.2	0	0	0	0	0	0.2	0	0	0	0
M00013	0	0	0	0	0	0	0	0	0.2	0	0	0	0.2	0	0.2	0.2	0.2	0	0	0	0	0.2	0	0	0	0.2	0	0	0.2	0	0	0	0	0	0	0	0	0.2	0	0.2	0	0	0.2	0	0	0	0	0	0
M00014	0	0.111111	0.111111	0.111111	0.222222	0.111111	0.222222	0.111111	0.111111	0.111111	0.111111	0.111111	0.222222	0	0.111111	0.111111	0.111111	0.111111	0.333333	0.111111	0.111111	0.333333	0.333333	0.111111	0.111111	0.222222	0	0	0.222222	0	0.222222	0.333333	0.222222	0	0.333333	0.111111	0.222222	0.222222	0.111111	0.222222	0	0.444444	0	0.222222	0.111111	0.111111	0	0.111111	0.111111
M00015	1	0.5	1	0.666667	1	1	0.666667	0.5	1	1	0.666667	0.666667	1	1	1	1	0.5	0.666667	0.666667	1	0.5	1	1	0.666667	0.666667	1	0.666667	1	0	1	0.666667	0.666667	0.666667	1	1	0.5	1	1	0.666667	1	0.5	1	1	1	0.5	1	0	0.666667	1
M00016	0.666667	0.888889	0.666667	0.666667	0.888889	0.555556	0.555556	0.777778	0.777778	0.777778	0.666667	0.666667	0.888889	0.555556	0.666667	0.666667	0.666667	0.666667	0.666667	0.888889	0.333333	0.777778	0.666667	0.666667	0.555556	0.555556	0.666667	0.555556	0.666667	0.777778	0.777778	0.666667	0.666667	0.666667	0.777778	0.888889	1	0.444444	0.666667	0.777778	0.666667	0.666667	0.666667	0.777778	0.555556	0.777778	0.555556	0.444444	0.666667
M00017	0.714286	0.571429	0.857143	0.857143	0.857143	0.714286	0.428571	0.857143	0.857143	0.714286	0.857143	0.857143	0.714286	0.571429	0.857143	0.714286	0.714286	0.857143	0.857143	0.857143	0.428571	0.714286	0.571429	0.857143	0.428571	0.571429	0.571429	0.285714	0.571429	0.714286	0.857143	0.857143	0.857143	0.714286	0.857143	0.857143	0.428571	0.714286	0.857143	0.857143	0.714286	0.714286	0.857143	0.714286	0.285714	0.714286	0.285714	0.571429	0.571429
M00018	1	1	0.8	0.8	0.8	0.2	0.6	1	1	0.8	0.8	0.8	0.8	0.4	0.8	0.8	0.8	0.8	0.8	0.8	0.2	0.6	0.6	0.8	0.8	0.2	1	0.4	1	1	1	0.8	0.8	1	0.8	0.6	1	0.8	0.8	0.8	0.8	0.6	0.8	1	0.2	1	0.4	0.6	1
M00019	1	0.75	1	1	1	0.5	1	1	1	1	1	1	1	1	1	1	1	1	1	1	0.25	1	1	1	0.5	0.25	0	0	0.625	0.75	1	1	1	1	1	0.25	1	1	1	1	1	1	1	1	0	1	0	0.25	0.5
M00020	0.666667	0.666667	0.666667	0.666667	1	1	0.666667	1	0.666667	0.666667	0.666667	0.666667	0.666667	0.333333	0.666667	1	1	0.666667	0.666667	1	1	1	0.666667	0.666667	0.333333	0.333333	1	0.333333	0.666667	0.666667	1	0.666667	0.666667	0.666667	0.666667	0	0.666667	1	0.666667	0.666667	0.666667	0.333333	1	0.333333	0.666667	0.666667	0	0.666667	1
M00021	1	1	1	1	0	0	1	1	1	1	1	1	1	1	0	1	1	1	1	0	0.5	1	1	1	1	1	0	0	0.5	1	1	1	1	1	1	1	1	1	1	0.5	1	1	1	0.5	0.5	1	0	1	1
M00022	1	1	0.857143	1	0.857143	1	1	1	1	1	0.857143	0.857143	1	1	0.428571	1	1	0.857143	0.857143	1	0.857143	1	1	0.714286	1	1	0.333333	1	1	1	0.857143	0.857143	0.857143	1	1	1	1	1	1	1	0.857143	1	1	0.857143	0.428571	1	0	0.857143	1
M00023	1	0	0.8	0.8	1	0.125	1	0	0	1	0.8	1	1	0	1	0.75	1	0.8	1	1	0.25	0.8	0.75	1	0.8	0.25	0.333333	0.25	0	0.375	1	1	1	1	0	0	0.166667	0.75	0.8	0.9	1	0.75	0	1	0.166667	1	0	0	0.166667
M00024	0.666667	0.666667	0.666667	0.666667	0.333333	0.333333	0.5	0.5	0.666667	0.666667	0.666667	0.666667	0.666667	0.333333	0.333333	0.666667	0.666667	0.666667	0.666667	0.333333	0	0.666667	0.666667	0.666667	0.666667	0.333333	0.666667	0.333333	0.666667	1	0.5	0.666667	0.666667	0.666667	0.666667	0.666667	1	0.666667	0.666667	0.666667	0.5	0.666667	0.666667	0.666667	0	0.333333	0	0.333333	1
M00025	0.666667	0.666667	0.333333	0.333333	0.666667	0.666667	0.666667	0.666667	0.666667	0.666667	0.333333	0.333333	0.666667	0.333333	0.333333	0.666667	0.666667	0.333333	0.333333	0.666667	0	0.666667	0.666667	0.333333	0.333333	0.333333	0.666667	0.333333	0.333333	1	0.666667	0.666667	0.666667	0.666667	0.666667	0.666667	1	0.666667	0.333333	0.666667	0.333333	0.666667	0.666667	0.666667	0	0.666667	0	0.333333	1
M00026	0.75	1	1	1	0.777778	0.142857	0.777778	1	0.25	0.875	1	1	1	0.888889	1	0.875	0.875	1	1	0.777778	0.571429	1	0.875	1	0.833333	0.125	0	0	1	0.888889	1	1	1	0.777778	0	0.25	0.888889	0.875	1	0.25	0.875	1	0.875	0.777778	0	0.777778	0	0.125	1
M00027	0	0	0.333333	0.333333	0.333333	0	0	0	0	0	0.333333	0.333333	0	0	0	0	0	0.333333	0.333333	0.333333	0	0	0	0.333333	0	0.333333	0	0	0	0	0	0.333333	0.333333	0	0	0	0	0	0.333333	0	0	0.333333	0	0	0	0	0	0	0
M00028	1	1	0.4	0.6	1	1	0.25	1	1	1	0.6	0.4	1	1	0.6	1	1	0.6	0.6	1	1	1	1	0.4	0	0	0	0	1	1	1	0.6	0.4	1	1	1	1	1	0.6	1	1	1	1	1	0	1	0	0.6	0
M00029	0.6	0.6	0.4	0.4	0.6	0.6	0.2	0.6	0.6	0.6	0.6	0.4	0.6	0.6	0.6	0.6	0.6	0.4	0.4	0.6	0.6	0.6	0.6	0.4	0.4	0.6	0.6	0	0.4	0.6	0.6	0.6	0.4	0.6	0.6	0.6	0.6	0.6	0.4	0.6	0.6	0.6	0.6	0.6	0	0.6	0.2	0.4	0.6
M00030	0.125	0	0.125	0.125	0	0	0	0	0.125	0.125	0.125	0.125	0.125	0	0	0.125	0.125	0.125	0.125	0	0	0	0.125	0.125	0	0	0	0	0	0	0.125	0.125	0.125	0.125	0	0.125	0	0.125	0.125	0	0.125	0.125	0.125	0.125	0.125	0.125	0	0	0
M00031	0	0	0	0	0	0	0	0	0	0	0	0	0	0	0	0	0	0	0	0	0	0	0	0	0	0	0.166667	0	0.166667	0.166667	0.166667	0	0.166667	0	0	0.166667	0.166667	0	0	0	0	0	0	0	0	0.166667	0	0	0.166667
M00032	0	0.0555556	0.0555556	0.0555556	0.0555556	0.0555556	0	0	0	0	0.111111	0.111111	0	0.0555556	0	0	0	0.0555556	0.0555556	0.0555556	0.111111	0.0555556	0	0.0555556	0	0.142857	0.111111	0	0	0.0555556	0	0.111111	0.0555556	0	0.0555556	0.0555556	0.111111	0	0.0555556	0	0	0	0	0	0	0	0	0	0
M00033	0.4	0.4	0.2	0.2	0.2	0.2	0.2	0.4	0.4	0.4	0.2	0.2	0.4	0.2	0.2	0.2	0.2	0.2	0.2	0.2	0.2	0.2	0.2	0.2	0.2	0.2	0.4	0.4	0.4	0.4	0.4	0.2	0.2	0.4	0.4	0.4	0.4	0.2	0.2	0.4	0.2	0.2	0.2	0.4	0.2	0.4	0.4	0.2	0.4
M00034	0.444444	0.222222	0.222222	0.222222	0.222222	0.222222	0.125	0.222222	0.333333	0.333333	0.25	0.222222	0.444444	0.25	0.222222	0.333333	0.333333	0.222222	0.125	0.222222	0.125	0.454545	0.333333	0.222222	0.375	0.444444	0.5	0.625	0.333333	0.333333	0.333333	0.222222	0.222222	0.444444	0.222222	0.444444	0.5	0.333333	0.222222	0.222222	0.333333	0.444444	0.333333	0.333333	0.125	0.375	0.125	0.111111	0.5
M00035	0.25	0.5	0.5	0.75	0.75	0.5	0.5	0.5	0.5	0.5	0.75	0.25	0.5	0.5	0.25	0.5	0.5	0.5	0.75	0.5	0.25	0.25	0.25	0.5	0.5	0.25	0.5	0.25	0.5	0.25	0.5	0.75	0.5	0.5	0.5	0.5	0.5	0.5	0.5	0	0	0.5	0.5	0.5	0.75	0.75	0.5	0.25	0.5
M00036	0.166667	0.222222	0.222222	0.277778	0.222222	0.0555556	0.166667	0.166667	0.333333	0.166667	0.277778	0.277778	0.166667	0.222222	0.333333	0.333333	0.333333	0.277778	0.277778	0.222222	0.0555556	0.388889	0.166667	0.222222	0	0.333333	0.222222	0.166667	0.333333	0.0555556	0.166667	0.277778	0.222222	0.166667	0.222222	0.222222	0.222222	0.333333	0.277778	0.5	0.166667	0.166667	0.333333	0.166667	0	0.166667	0	0.166667	0.166667
M00037	0	0	0	0	0	0	0	0	0	0.25	0	0	0	0	0	0	0	0	0	0	0	0	0	0	0	0	0	0	0	0	0	0	0	0	0	0.25	0	0	0	0	0	0	0	0	0	0	0	0	0
M00038	0	0.142857	0	0	0	0	0.142857	0	0	0	0	0	0	0	0.142857	0	0	0	0	0	0	0.285714	0	0	0	0.142857	0	0	0	0.142857	0	0	0	0	0.142857	0	0.142857	0	0	0	0	0	0	0	0	0	0	0	0.142857
M00039	0	0.1	0.1	0.1	0	0	0.1	0.1	0	0.1	0.1	0.1	0.1	0.1	0	0.1	0.1	0.1	0.1	0	0	0.1	0.1	0.1	0	0.1	0	0	0	0.1	0.1	0.1	0.1	0	0.1	0.1	0	0.1	0.1	0.1	0	0.1	0.1	0.1	0.1	0	0.1	0	0
M00040	0.333333	0.333333	0	0	0.333333	0.333333	0.333333	0.333333	0.333333	0.333333	0	0	0.333333	0	0	0.333333	0.333333	0	0	0.333333	0	0.333333	0.333333	0	0.333333	0	0	0	0	0.666667	0.333333	0	0	0.333333	0.333333	0.333333	0.666667	0.333333	0	0.333333	0.333333	0.333333	0.333333	0.333333	0	0	0	0	0.666667
M00042	0	0	0	0	0	0	0	0	0	0.25	0	0	0	0	0	0	0	0	0	0	0	0	0	0	0	0	0	0	0	0	0	0	0	0	0	0.25	0	0	0	0	0	0	0	0	0	0	0	0	0
M00044	0	0	0	0	0	0	0	0	0	0	0	0	0	0	0	0	0	0	0	0	0	0	0	0	0	0	0	0	0	0.2	0	0	0	0	0	0	0.2	0	0	0	0	0	0	0	0	0	0	0	0.2
M00045	0.2	0	1	1	0	0	0	0	0	0	1	1	0	0	1	0	0	1	1	0	0	0	0	1	0	0	0	0	0	1	0	1	1	0.2	0	0	0.25	0	1	1	0.2	0	0	0	0	0	0	0	0.2
M00046	0	0	0	0	0	0	0.333333	0	0	0	0.166667	0	0	0	0.333333	0	0	0	0	0	0	0.666667	0	0	0.666667	0	0	0	0	0	0.333333	0	0	0	0.333333	0	0	0	0	0.333333	0	0	0	0	0	0	0	0	0
M00047	0	0	0	0	0	0	0	0	0	0	0	0	0	0	0	0	0	0	0	0	0	0	0	0	0	0	0	0	0	0	0	0	0	0	0	0	0	0	0	0	0	0	0	0	0	0	0	0	0
M00048	0.875	1	1	1	1	1	1	1	1	1	0.875	1	0.875	1	1	1	1	1	1	1	0.4	0.875	1	1	1	0.875	1	1	1	1	1	1	1	1	1	1	1	1	1	0.625	1	1	0.625	0.75	0.125	1	0	1	1
M00049	1	1	1	1	1	0.75	1	1	1	1	0.75	1	1	0.75	1	1	1	1	1	1	0.75	0.75	1	1	1	1	1	1	1	1	1	1	1	1	0.75	1	1	1	1	0.5	0.75	1	0.75	0.75	0.75	1	0.5	1	1
M00050	1	1	1	1	1	1	1	1	1	1	1	1	1	0.5	1	1	1	1	1	1	0.5	1	1	1	1	0.75	1	1	0.75	1	1	1	1	0.75	1	1	1	1	1	0.75	0.75	1	1	1	0.75	1	0.5	1	1
M00051	0.833333	1	1	1	1	0.833333	0.833333	0.833333	1	1	1	1	1	0.75	0.916667	0.833333	1	1	1	1	0.5	0.916667	1	1	0	0.916667	0.916667	0.916667	1	0.916667	0.916667	1	1	0.833333	1	0.916667	0.75	0.916667	1	0.833333	0.7	1	0.916667	1	0.333333	0.916667	0	0.1	0.833333
M00052	1	0.666667	0.666667	1	0.666667	0.333333	0.666667	0.666667	0.666667	0.666667	1	1	0.666667	0.666667	0.666667	0.666667	0.666667	1	1	0.666667	1	0.666667	0.666667	1	1	1	0.666667	1	0.333333	0.666667	0.666667	1	1	1	0.666667	0.333333	1	0.666667	1	0.333333	0.666667	0.666667	0.666667	0.666667	0.333333	0.666667	0.666667	0.666667	1
M00053	0.875	0.5	0.4375	0.75	0.625	0.625	0.375	0.5	0.375	0.5	0.8125	0.75	0.5	0.5	0.5	0.375	0.375	0.75	0.6875	0.625	0.9375	0.625	0.25	0.75	0.875	0.625	0.875	0.875	0.5	0.5	0.375	0.6875	0.75	0.875	0.5	0.625	0.875	0.375	0.75	0.5	0.625	0.25	0.4375	0.375	0.3125	0.375	0.25	0.25	0.625
M00055	0	0	0	0	0	0	0	0	0	0	0	0	0	0	0	0.0384615	0.0384615	0	0	0	0	0.0384615	0	0	0	0	0	0	0.0384615	0	0.0384615	0	0	0	0.0384615	0	0	0	0	0	0	0	0	0	0	0	0	0	0
M00059	0	0	0	0	0	0	0	0	0	0	0	0	0	0	0	0	0	0	0	0	0	0	0	0	0	0	0	0	0	0	0	0	0	0	0	0	0	0	0	0	0	0	0	0	0	0	0	0	0
M00060	0	0	0.777778	0.777778	0	0	0	0	0	0	0.777778	0.666667	0	0	0.777778	0	0	0.777778	0.777778	0	0.888889	0	0	0.666667	0.888889	0	0.777778	0.777778	0	0	0	0.777778	0.777778	0	0	0	0.888889	0	0.777778	0	0	0	0	0	0.444444	0.111111	0	0	0.888889
M00061	0	0	0.8	0.8	0	0	0	0	0.8	0	0.8	0.8	0	0.2	0	0.2	0.8	0.8	0.8	0	0.4	0.8	0.8	0.8	0	0.8	0.2	0	1	0.8	0.4	0.8	0.8	0	1	1	0	0.2	0.8	0.2	0.6	0.8	0.8	0.6	0	0	0	0.6	0.4
M00063	0	0	1	1	0	0	0	0	0	0	1	1	0	0.25	1	0	0	1	1	0	0.5	0	0	1	1	0	1	1	0.5	0	0	1	1	0	0	0	1	0	1	0.5	0	0	0.25	0	0.25	0.25	0.25	0	1
M00064	0	0	0	0	0	0	0	0	0	0	0.4	0	0	0	1	0.6	0	0	0	0	0.6	0.8	0	0	0	0	0.8	0.8	0	0	0	0	0	0	0.4	0	1	0	0	0.4	0	0	0	0	0	0	0.4	0.2	0.6
M00065	0	0	0	0	0	0	0	0	0	0	0	0	0	0	0	0	0	0	0	0	0	0	0	0	0	0	0	0	0	0	0	0	0	0	0	0	0	0	0	0	0	0	0	0	0	0	0	0	0
M00066	0	0	0	0	0	0	0	0	0	0	0	0	0	0	0	0	0	0	0	0	0	0	0	0	0	0	0	0	0	0	0	0.5	0	0	0	0	0	0	0	0	0	0	0	0	0	0	0	0	0
M00075	0	0	0	0	0	0	0	0	0	0	0	0	0	0	0	0	0	0	0	0	0	0	0	0	0	0	0	0	0	0	0	0	0	0	0	0	0	0	0	0	0	0	0	0	0	0	0	0	0
M00076	0	0	0	0.166667	0	0	0	0	0.166667	0	0.166667	0.333333	0	0	0	0	0	0.166667	0.5	0	0.166667	0	0.166667	0.333333	0	0.333333	0	0	0	0	0	0.5	0.166667	0	0.166667	0	0	0	0.166667	0	0	0.166667	0	0	0	0	0	0	0
M00077	0	0	0	0.25	0	0	0	0	0.25	0	0.25	0.25	0	0	0	0	0	0.25	0.5	0	0.25	0	0.25	0.25	0	0.5	0	0	0	0	0	0.5	0.25	0	0.25	0	0	0	0.25	0	0	0.25	0	0	0	0	0	0	0
M00078	0	0	0.222222	0.222222	0	0	0	0	0.111111	0.111111	0.111111	0.333333	0	0	0	0	0	0.222222	0.555556	0	0.111111	0	0.111111	0.333333	0	0.222222	0	0	0	0	0	0.555556	0.222222	0	0.111111	0	0	0	0.222222	0	0	0.111111	0	0	0	0	0	0	0
M00079	0	0	0.2	0.2	0	0.2	0	0	0	0.2	0.2	0.2	0.2	0	0	0	0	0.2	0.2	0	0	0	0	0.2	0	0.2	0	0	0.2	0	0	0.2	0.2	0	0	0.2	0	0	0.2	0	0.2	0	0	0.2	0	0	0	0.2	0
M00081	0	0	0.333333	0	0	0	0	0	0.333333	0	0	0.333333	0	0	0	0	0	0	0.333333	0	0.333333	0.333333	0.333333	0.333333	0	0	0	0	0.333333	0	0	0.333333	0.333333	0	0.333333	0	0	0	0	0	0	0.333333	0.333333	0	0	0	0	0	0
M00082	1	0.916667	0.666667	0.777778	0.5	0	0.666667	1	0.888889	1	0.777778	0.666667	1	1	0.666667	0.888889	0.888889	0.777778	0.777778	0	0.916667	0.5	1	0.777778	0.666667	1	0.666667	0.333333	0	1	1	0.777778	0.777778	1	1	1	1	0.888889	0.777778	1	1	1	0.888889	1	0.666667	1	0	0	0.666667
M00083	1	1	1	1	1	0	1	1	1	1	1	1	1	1	0.75	1	1	1	1	0.25	1	0.75	1	1	1	1	1	1	0.25	1	1	1	1	1	1	1	1	0.75	1	1	1	1	1	1	1	1	0	0	0.75
M00085	0	0	0	0	0	0	0	0	0	0	0	0	0	0	0	0	0	0	0	0	0	0	0	0	0	0.25	0	0	0	0	0	0	0	0	0	0	0	0	0	0	0	0	0	0	0	0	0	0	0
M00086	0	0	0	0	1	1	0	0	0	0	0	0	0	0	1	0	0	0	0	1	1	0	0	0	0	0	1	1	0	0	0	0	0	0	0	0	1	0	0	0	0	0	0	0	0	0	1	0	1
M00087	0	0.333333	0	0	0	0	0	0	0.5	0	0	0	0	0	0.5	0.5	0.5	0	0	0	0.666667	0.25	0	0	0	0.75	0.333333	0.333333	0.5	0	0	0	0	0	0	0	0.25	0.5	0	0.5	0	0	0.5	0	0	0	0	0	0.5
M00088	0	0	0	0	0	0	0.2	0	0.2	0	0	0	0	0	0.2	0	0.2	0	0	0	0.2	0.4	0	0	0.2	0.2	0	0	0.2	0	0.2	0	0	0	0	0	0	0.2	0	0.4	0	0	0.2	0	0	0	0	0	0.2
M00089	0.25	0.25	0.25	0.25	0.25	0	0	0.25	0.25	0.25	0.25	0.25	0.25	0.25	0.25	0.25	0.25	0.25	0.25	0.25	0.25	0.25	0.25	0.25	0.25	0.25	0.25	0.25	0.25	0.25	0.25	0.25	0.25	0.25	0.25	0.25	0.25	0.25	0.25	0.25	0.25	0.25	0.25	0.25	0.25	0.25	0.25	0.25	0.25
M00091	0	0	0	0	0	0	0	0	0	0	0	0	0	0	0	0	0	0	0	0	0	0	0	0	0	0	0	0	0	0	0	0	0	0	0	0	0	0	0	0	0	0	0	0	0	0	0	0	0
M00093	0.333333	0.333333	1	1	0.333333	0	1	0.333333	0.333333	0.333333	1	1	1	0.333333	1	0.333333	1	1	1	0.333333	0.333333	1	0.333333	1	1	1	1	1	0.333333	0.333333	1	1	1	0.333333	0.333333	0.333333	1	0.333333	1	0.333333	1	0.333333	1	1	1	0.333333	0.333333	0.666667	1
M00094	0	0	0	0	0	0	0	0	0	0	0	0	0	0	0	0	0	0	0	0	0	0	0	0	0	0	0	0	0	0	0	0	0	0	0	0	0	0	0	0	0	0	0	0	0	0	0	0	0
M00095	0	0	0.142857	0.142857	0	0	0	0	0.142857	0	0.142857	0.142857	0	0	0.285714	0.142857	0.285714	0.142857	0.142857	0	0.285714	0.142857	0.142857	0.142857	0.142857	0.142857	0	0	0.285714	0.142857	0.285714	0.142857	0.142857	0	0	0.142857	0	0.285714	0.142857	0.142857	0	0.142857	0.285714	0.142857	0.142857	0.142857	0	0.142857	0.285714
M00096	0.875	0.875	0.875	1	0.625	0.25	0.625	0.875	0.875	0.875	1	0.875	0.875	0.125	1	1	1	1	0.875	0.625	0.75	0.875	1	0.875	0.5	0.625	0.625	0.875	0.75	1	1	0.875	0.875	0.875	0.875	1	0.875	0.75	1	0.75	0.625	1	1	0.875	0.625	0.875	0	0.875	1
M00097	0	0	0	0	0	0	0	0	0	0	0	0	0	0	0	0	0	0	0	0	0	0	0	0	0	0	0	0	0	0	0	0	0	0	0	0	0	0	0	0	0	0	0	0	0	0	0	0	0
M00098	0	0	0	0	0	0	0	0	0	0	0	0	0	0	0	0	0	0	0	0	0	0.5	0	0	0	0	0	0.5	0	0.5	0	0.5	0	0	0	0	0.5	0	0	1	0.5	0	0	0	0	0.5	0	0	0
M00099	0	0	0	0	0	0	0	0	0	0	0	0	0	0	0	0	0	0	0	0	0	0.2	0	0	0	0	0	0	0	0	0	0	0	0	0	0	0	0	0	0	0	0	0	0	0	0	0	0	0
M00104	0	0	0	0	0	0	0	0	0	0	0	0	0	0	0	0	0	0	0	0	0	0	0	0	0	0	0	0	0	0	0	0	0	0	0	0	0	0	0	0	0	0	0	0	0	0	0	0	0.0833333
M00112	0.25	0	0	0	0	0	0	0	0	0	0	0	0	0	0	0	0	0	0	0	0	0	0	0	0	0	0	0	0	0	0	0	0	0.25	0	0.25	0	0	0	0	0.25	0	0	0	0	0	0	0	0
M00114	0	0	0.125	0.125	0.125	0.125	0.125	0	0	0	0.125	0.25	0	0.125	0	0.125	0.125	0.125	0.25	0.125	0	0.125	0.125	0.125	0	0.125	0	0	0.125	0	0	0.25	0.25	0	0.125	0	0	0.125	0.125	0	0.125	0.125	0.125	0.125	0.125	0.125	0	0	0
M00115	1	0.4	1	1	0.2	0.2	0.4	1	0.6	1	1	1	1	1	0.2	1	1	1	1	0.2	0.8	1	1	1	0.2	1	0.4	0.4	0.4	1	1	1	1	0.8	1	1	0.6	1	1	0.8	1	1	1	0.4	0.4	1	0	0.8	0.4
M00116	0	0	0.555556	0.555556	0.111111	0	0	0	0	0	0.555556	0.555556	0	0	0	0	0	0.555556	0.555556	0.111111	0.444444	0	0	0.555556	0.666667	0	0	0	0	0	0	0.666667	0.666667	0	0	0	0.444444	0	0.555556	0	0	0	0	0	0.111111	0	0	0	0
M00117	0	0	0.111111	0.111111	0	0	0	0.0555556	0	0	0.111111	0.111111	0	0.0555556	0	0	0	0.111111	0.111111	0	0.444444	0.0555556	0	0.111111	0.111111	0	0	0	0	0.0555556	0	0.222222	0.111111	0	0	0	0.111111	0	0.111111	0.0555556	0	0	0	0	0.222222	0	0	0	0.0555556
M00118	0.5	0	0	0	0.5	0	0	0	0	0	0	0	0.5	0.5	0	0	0	0	0	0.5	1	0	0	0	0	0.5	0	0.5	0	0	0	0	0	0.5	0	0	0	0	0	0	0	0	0	0	0	0	0	0	0
M00119	0.2	0.6	1	1	0.2	0	0.8	0.8	0.2	0.4	1	1	0.2	0.4	0.8	1	0.8	1	1	0.2	0.2	0.4	1	1	0.4	0.4	0.4	0	0.4	0.4	0.8	1	1	0.2	0.4	0.2	1	1	1	0.4	0.4	1	0.2	0.4	0.6	0.4	0	0.2	0.4
M00120	1	1	1	1	1	0.75	0.5	1	1	1	1	1	1	0.5	1	1	1	1	1	1	0.75	1	1	1	1	1	1	1	1	1	1	1	1	1	1	1	1	1	1	0.75	1	1	1	1	0.333333	0.75	0.25	0.333333	1
M00121	0.7	0.2	0.3	0.4	0.2	0.2	0.7	0.2	0.2	0.2	0.3	0.3	0.6	0.2	0.2	0.7	0.4	0.4	0.3	0.2	0.6	0.3	0.7	0.3	0.5	0.6	0.6	0.2	0.1	0.8	0.3	0.4	0.3	0.7	0.4	0.4	1	0.7	0.4	0.5	0.7	0.7	0.2	0.7	0.2	0.3	0.2	0.3	0.8
M00122	0.857143	0.285714	0.857143	1	0	0	0.857143	0.857143	1	0.142857	1	1	0.857143	0	0	0.714286	0.857143	1	0.571429	0	0.285714	1	0.714286	1	0.857143	1	0.857143	0.142857	0.714286	0.857143	0.857143	0.714286	1	1	1	0.857143	0	0.857143	1	0.857143	0.142857	0.714286	0.714286	0.857143	0.142857	0.857143	0	0.142857	0.857143
M00123	0.75	1	1	1	0	0	0.75	0.5	0	0.333333	1	1	0.333333	0.5	1	0.5	0.333333	1	1	0	1	0.333333	0.333333	1	0.666667	0.5	0.666667	0.5	0	0.333333	1	1	1	0.75	0	0.333333	0.333333	0.5	1	0.75	0.5	0.333333	0.333333	0.333333	0.333333	0	0	0	1
M00124	0.166667	0.166667	0.833333	0.833333	0.166667	0.166667	0.166667	0.166667	0.166667	0.166667	0.666667	0.833333	0.166667	0	0.166667	0.166667	0.166667	0.833333	0.833333	0.166667	0.833333	0.166667	0.166667	0.666667	0	0	0.166667	0	0.166667	0.166667	0.166667	0.833333	0.833333	0.166667	0.166667	0	0.166667	0.166667	0.833333	0.166667	0.333333	0.166667	0.166667	0	0.333333	0.333333	0	0.166667	0.166667
M00125	1	1	1	1	0.285714	0.142857	0.857143	1	0.285714	1	1	1	0.285714	0.857143	1	1	1	1	1	0.285714	0.428571	1	1	1	0.285714	1	1	1	0.285714	1	0.285714	1	1	1	0.285714	0.285714	0.714286	0.857143	1	1	0.285714	1	0.285714	0.142857	0.714286	0.142857	0.142857	0.285714	1
M00126	0.4	0.6	1	1	1	0.2	0.857143	0.857143	0.4	0.6	1	1	1	0.2	0.714286	0.4	0.4	1	1	1	0.571429	0.857143	0.857143	1	0.714286	0.714286	0.857143	0.857143	0.4	0.714286	0.857143	1	1	0.5	0.6	0.6	0.857143	0.4	1	0.6	0.6	0.857143	0.857143	0.857143	0.714286	0.6	0	0.4	0.4
M00127	0.8125	0.6875	0.8125	0.8125	0.5625	0.214286	0.285714	0.8125	0.375	0.625	0.5	0.8125	0.625	0.142857	0.6875	0.8125	0.8125	0.8125	0.8125	0.3125	0.75	0.5	0.8125	0.8125	0.5625	0.8125	0.375	0.5	0.25	0.8125	0.8125	0.8125	0.8125	0.8125	0.5	0.625	0.375	0.8125	0.8125	0.625	0.625	0.8125	0.375	0.8125	0.285714	0.142857	0	0	0.375
M00129	0.142857	0	0.142857	0.142857	0.285714	0.142857	0.142857	0	0.142857	0	0.285714	0.142857	0	0.142857	0.285714	0	0	0.142857	0.285714	0.142857	0.285714	0.285714	0.285714	0.142857	0.285714	0.142857	0.142857	0	0.142857	0.142857	0.142857	0.285714	0.142857	0.142857	0.285714	0	0.285714	0.142857	0.142857	0.142857	0.142857	0.285714	0	0	0.142857	0	0	0.142857	0.285714
M00131	0	0	0	0.25	0	0	0	0	0	0	0.25	0.25	0	0	0	0	0	0.25	0.25	0	0.25	0.25	0	0.25	0	0	0	0	0	0	0.25	0.25	0.25	0	0	0	0.25	0	0.25	0	0	0	0.25	0	0	0	0	0	0
M00133	1	0.25	0	0	0	0.25	0	0.25	0.75	0.75	0.25	0	1	0	0.5	0.5	0.5	0	0	0	0.25	0.5	0.75	0	0.75	1	0.5	0.5	0.25	0.25	0.75	0	0	1	0.25	1	0.25	0.5	0	0.75	1	0.75	0.5	0.5	0	1	0	0.25	0.25
M00134	0	0	0	0	0	0	0	0	0	0	0.5	0	0	0	0.5	0	0	0	0	0	0	0	0	0	0	0	0	0	0	0	0	0.5	0	0	0	0	0	0	0	0	0	0	0	0	0	0	0.5	0	0
M00135	0	0.25	0	0	0	0	0	0	0	0	0.25	0	0	0	0.25	0	0	0	0	0	0.25	0.5	0	0	0.25	0.25	0.25	0.5	0	0	0	0	0	0	0.25	0.25	0.25	0	0	0.25	0	0	0.25	0	0	0.25	0.25	0	0.25
M00136	0	0	0	0	0	0	0	0	0	0	0	0	0	0	0	0	0	0	0	0	0.75	0	0	0	0	0	0	0	0	0	0	0	0	0	0	0	0	0	0	0	0	0	0	0	0	0	0	0	0
M00140	1	1	1	1	0.333333	0.333333	0.5	0.75	0.5	1	1	1	0.25	0.333333	0.5	1	1	1	1	0.333333	0.333333	0.75	0.75	1	0.25	0.75	0.666667	0.666667	1	0.5	1	1	1	1	1	1	1	1	1	0.5	1	0.75	1	0.25	0.666667	1	1	0.666667	1
M00141	0.5	0.5	0.5	0.5	0.5	0.5	0.5	0.5	0	0.5	0.5	0.5	0	0	0	0.5	0.5	0.5	0.5	0.5	0	0.5	0.5	0.5	0	0.5	0.5	0.5	0.5	0.5	0.5	0.5	0.5	0.5	0.5	0.5	0.5	0.5	0.5	0	0.5	0.5	0.5	0	0.5	0.5	0.5	0.5	0.5
M00144	0.166667	0	0.615385	0.615385	0	0	0.166667	0	0	0.166667	0.166667	0.615385	0	0	0	0	0	0.615385	0.846154	0	0.384615	0.166667	0	0.615385	0	0	0	0	0	0.166667	0.166667	0.846154	0.615385	0.166667	0.166667	0.0833333	0	0	0.615385	0.166667	0.0833333	0	0	0.166667	0.166667	0	0.166667	0.0833333	0
M00149	0	0	0.75	0.75	0.5	0.5	0.25	0	0	0	0.75	0.75	0	0	0	0	0	0.75	0.75	0.5	0.25	0	0	0.75	0.5	0	0	0	0	0	0.25	0.75	0.75	0	0	0	0	0	0.75	0	0	0	0	0	0.75	0	0	0	0.25
M00150	0	0	0	0	0	0	0	0	0.25	0	0	0	0	0.25	0	0.25	0	0	0	0	1	0	0	0	0	0	0	0	0	0	0	0	0	0	0	0	0.5	0	0	0	0	0	0	0	0	0	0	0	0
M00151	0	0	0	0	0	0	0	0	0	0	0	0	0	0	0	0	0	0	0	0	0	0	0	0	0	0	0	0	0	0	0	0	0	0	0	0	0	0	0	0	0	0	0	0	0	0	0	0	0
M00152	0	0	0	0	0	0	0	0	0	0	0	0	0	0	0	0	0	0	0	0	0	0	0	0	0	0	0	0	0	0	0	0	0	0	0	0	0	0	0	0	0	0	0	0	0	0	0	0	0
M00153	0	0	0.666667	0.666667	0	0	0	0	0	0	0.666667	0.666667	0	0	0	0	0	0.666667	0.666667	0	0.666667	0	0	0.666667	0.666667	0	0.333333	0	0	0	0	0.666667	0.666667	0	0	0	0.666667	0	0.666667	0	0	0	0	0	0.666667	0	0	0	0
M00154	0	0	0	0	0	0	0	0	0	0	0	0	0	0	0	0	0	0	0	0	0	0	0	0	0	0	0	0	0	0	0	0	0	0	0	0	0	0	0	0	0	0	0	0	0	0	0	0	0
M00156	0	0	0	0	0	0	0	0	0	0	0	0	0	0	0	0	0	0	0	0	0	0	0	0	0	0	0	0	0	0	0	0	0	0	0	0	0	0	0	0	0	0	0	0	0	0	0	0	0
M00157	0	1	1	1	0.875	0.875	0	1	1	1	1	0.875	1	0.625	0.875	1	1	1	1	0.875	1	1	1	0.875	1	1	0.625	1	1	1	0.5	1	1	0	1	1	1	1	1	0.625	1	1	1	1	0	1	0	0	1
M00158	0	0	0	0	0	0	0	0	0	0	0	0	0	0	0	0	0	0	0	0	0	0	0	0	0	0	0	0	0	0	0	0	0	0	0	0	0	0	0	0	0	0	0	0	0	0	0	0	0
M00159	0.666667	0.888889	0.222222	0.333333	0	0	0	0.888889	0	0.666667	0.222222	0.222222	0.666667	0	0.777778	0	0	0.333333	0.333333	0	0	0.666667	0	0.222222	0	1	0	0	0	0	1	0.666667	0.666667	0.888889	0.888889	1	0	0	0.333333	0.888889	0.666667	0	0	0.666667	0	1	0	1	0
M00162	0	0	0	0	0	0	0	0	0	0	0	0	0	0	0	0	0	0	0	0	0	0	0	0	0	0	0	0	0	0	0	0	0	0.125	0	0.125	0	0	0	0	0	0	0	0	0	0	0	0	0
M00165	0.636364	0.636364	0.636364	0.636364	0.636364	0.454545	0.454545	0.636364	0.636364	0.545455	0.636364	0.636364	0.636364	0.636364	0.727273	0.636364	0.636364	0.636364	0.636364	0.636364	0.727273	0.636364	0.545455	0.636364	0.454545	0.545455	0.636364	0.636364	0.636364	0.727273	0.636364	0.636364	0.636364	0.636364	0.545455	0.636364	0.727273	0.545455	0.636364	0.636364	0.636364	0.636364	0.636364	0.636364	0.272727	0.636364	0.636364	0.545455	0.727273
M00166	0.5	0.5	0.5	0.5	0.5	0.5	0.5	0.5	0.5	0.25	0.5	0.5	0.5	0.5	0.5	0.5	0.5	0.5	0.5	0.5	0.5	0.5	0.25	0.5	0	0.25	0.5	0.5	0.5	0.5	0.5	0.5	0.5	0.5	0.25	0.5	0.5	0.5	0.5	0.5	0.5	0.5	0.5	0.5	0.25	0.5	0.5	0.25	0.5
M00167	0.714286	0.714286	0.714286	0.714286	0.714286	0.428571	0.428571	0.714286	0.714286	0.714286	0.714286	0.714286	0.714286	0.714286	0.857143	0.714286	0.714286	0.714286	0.714286	0.714286	0.857143	0.714286	0.714286	0.714286	0.714286	0.714286	0.714286	0.714286	0.714286	0.857143	0.714286	0.714286	0.714286	0.714286	0.714286	0.714286	0.857143	0.571429	0.714286	0.714286	0.714286	0.714286	0.714286	0.714286	0.285714	0.714286	0.714286	0.714286	0.857143
M00168	0	0	0.5	0.5	0.5	0	0	0	0	0	0.5	0.5	0	0.5	0	0	0	0.5	0.5	0.5	0.5	0	0	0.5	0	0.5	0	0	0	0	0	0.5	0.5	0	0	0	1	0	0.5	0	0	0	0	0	0.5	0	0	0	0
M00169	0.5	0.5	1	1	0	0	0.5	0	0.5	0.5	1	1	0.5	0.5	0.5	0.5	0.5	1	1	0	0.5	0.5	0.5	1	0	0.5	0.5	0	0.5	0.5	0.5	1	1	0.5	0.5	0.5	0.5	0.5	1	0	0.5	0.5	0.5	0.5	0.5	0.5	0.5	0.5	0
M00170	0	0	0.25	0.25	0.25	0	0.25	0.25	0.25	0.25	0.25	0.25	0.25	0.5	0.25	0.25	0.25	0.25	0.25	0.25	0.25	0.25	0.25	0.25	0	0.25	0	0	0.25	0	0.25	0.25	0.25	0	0.25	0.25	0.25	0.25	0.25	0.25	0	0.25	0.25	0.25	0.25	0	0	0	0
M00171	0.142857	0.142857	0.142857	0.142857	0.142857	0	0.142857	0	0.142857	0.142857	0.142857	0.142857	0.142857	0.142857	0	0.142857	0.142857	0.142857	0.142857	0.142857	0.142857	0.142857	0.142857	0.142857	0	0.285714	0	0	0.142857	0.142857	0.142857	0.142857	0.142857	0.142857	0.142857	0.142857	0.142857	0.142857	0.142857	0	0.142857	0.142857	0.142857	0.142857	0	0.142857	0.142857	0.142857	0
M00172	0.25	0.25	0.5	0.5	0.25	0	0.25	0	0.25	0.25	0.5	0.5	0.25	0.5	0.25	0.25	0.25	0.5	0.5	0.25	0.5	0.25	0.25	0.5	0	0.5	0.25	0	0.25	0.25	0.25	0.5	0.5	0.25	0.25	0.25	0.5	0.25	0.5	0	0.25	0.25	0.25	0.25	0.25	0.25	0.25	0.25	0
M00173	0.4	0.5	0.636364	0.727273	0.409091	0.35	0.409091	0.3	0.318182	0.363636	0.636364	0.636364	0.363636	0.136364	0.5	0.409091	0.363636	0.727273	0.727273	0.409091	0.681818	0.545455	0.363636	0.636364	0.4	0.272727	0.5	0.2	0.272727	0.4	0.409091	0.75	0.65	0.4	0.181818	0.363636	0.568182	0.363636	0.727273	0.05	0.272727	0.363636	0.363636	0.363636	0.4	0.272727	0.181818	0.272727	0.55
M00175	0.333333	0	0	0	0	0	0	0.333333	0	0	0	0	0	0	0	0.333333	0	0	0	0	0	0.333333	0	0	0	0	0.333333	0	0	0.333333	0.333333	0	0	0	0	0	0	0.333333	0	0	0	0	0	0	0	0.333333	0	0	0.333333
M00176	0	0	0.222222	0.222222	0	0	0	0	0	0	0.222222	0.222222	0	0	0	0.222222	0.222222	0.222222	0.222222	0	0.333333	0	0.222222	0.222222	0	0	0	0	0	0	0.333333	0.222222	0.222222	0	0	0	0	0.222222	0.222222	0	0	0.222222	0.333333	0	0	0	0	0	0
M00307	1	1	1	1	0.333333	0.333333	1	1	1	1	1	1	1	0.75	1	1	1	1	1	0.333333	1	1	1	1	1	1	1	0	1	1	1	1	1	1	0.333333	1	0.75	1	1	0	1	1	1	1	1	0	1	0	1
M00308	0.4	0.4	0.8	0.8	0.4	0.4	0.4	0.4	0.8	0.25	0.8	0.8	0.4	0.6	0.4	0.6	0.8	0.8	0.8	0.4	0.2	0.8	0.6	0.8	0	0.6	0.4	0.4	0.8	0.8	0.8	0.8	0.8	0.4	0.6	0.8	0.4	0.6	0.8	0.6	0.8	0.8	0.8	0.8	0.2	0.4	0.4	0.4	0.8
M00309	0	0	0	0	0	0	0	0	0	0	0	0	0	0	0	0	0	0	0	0	0.333333	0	0	0	0	0	0	0	0	0	0	0	0	0	0	0	0.333333	0	0	0	0	0	0	0	0	0	0	0	0
M00338	0	0	0	0	0.5	0.5	0	0	0	0	0	0	0	0	0	0	0	0	0	0.5	0	0	0	0	0	0	0	0	0	0	0	0	0	0	0	0	0	0	0	0	0	0	0	0	0	0	0	0.5	0
M00344	0.25	0.25	0.25	0.25	0.25	0	0.25	0.25	0.25	0.25	0.25	0.25	0.25	0.25	0.25	0.25	0.25	0.25	0.25	0.25	0.25	0.25	0.25	0.25	0.25	0.5	0.25	0.25	0.25	0.25	0.25	0.25	0.25	0.25	0.25	0.25	0.5	0.25	0.25	0.25	0.25	0.25	0.25	0.25	0	0.25	0	0.25	0.25
M00345	0.666667	0.333333	0.666667	0.666667	0.333333	0	0.5	0.666667	0.666667	0.666667	0.666667	0.666667	0.666667	0.333333	0.333333	0.75	0.666667	0.666667	0.666667	0.5	0.666667	0.666667	0.666667	0.666667	0.333333	0.666667	0.333333	0.333333	0.666667	0.666667	0.666667	0.666667	0.666667	0.666667	0.333333	0.666667	0.333333	0.5	0.666667	0.75	0.666667	0.666667	0.666667	0.666667	0.333333	0.666667	0	0.666667	0.333333
M00346	0.222222	0.333333	0.444444	0.444444	0.333333	0.222222	0.222222	0.333333	0.333333	0.333333	0.333333	0.444444	0.111111	0.222222	0.222222	0.333333	0.333333	0.444444	0.444444	0.333333	0.222222	0.333333	0.333333	0.444444	0.222222	0.333333	0.222222	0.222222	0.222222	0.222222	0.333333	0.444444	0.444444	0.222222	0.333333	0.333333	0.555556	0.333333	0.444444	0.222222	0.333333	0.333333	0.333333	0.111111	0.333333	0.333333	0.222222	0.111111	0.222222
M00356	0	0	0	0	0	0	0.166667	0	0	0	0	0	0.166667	0	0	0	0	0	0.222222	0	0	0	0	0	0	0	0	0	0	0.111111	0	0.222222	0	0	0	0.111111	0	0	0	0	0	0	0	0.166667	0.222222	0.222222	0	0.222222	0
M00357	0.166667	0.166667	0.166667	0.166667	0.166667	0.166667	0.527778	0.166667	0.166667	0.166667	0.166667	0.166667	0.527778	0.166667	0.166667	0.166667	0.166667	0.166667	0.277778	0.166667	0.166667	0.166667	0.166667	0.166667	0.166667	0.333333	0	0	0.166667	0.277778	0.333333	0.277778	0.166667	0.166667	0.166667	0.166667	0	0.166667	0.166667	0.166667	0.166667	0.166667	0.333333	0.527778	0.133333	0.277778	0.166667	0.277778	0
M00358	0.25	0	0	0	0	0	0	0	0	0	0	0	0	0	0	0	0	0	0	0	0	0	0	0	0.25	0.25	0	0	0	0	0	0	0	0.25	0	0	0	0	0	0	0.25	0	0	0	0	0	0	0	0
M00364	0.5	0.5	0.5	0.5	0	0	0	0	0	0	0.5	0.5	0	0	0.5	0.5	0.5	0.5	0.5	0	0.5	0	0.5	0.5	0	0	0	0	0.5	1	1	0.5	0.5	0.5	0	0.5	0.5	0.5	0.5	0	0	0.5	0.5	0.5	1	0.5	0	0.5	1
M00365	0	0	0.5	0.5	0	0	0	0	0	0	0.5	0.5	0	0	0.5	0.5	0.5	0.5	0.5	0	0.5	0	0.5	0.5	0	0	0	0	0.5	0.5	0.5	0.5	0.5	0	0	0.5	0	0.5	0.5	0	0	0.5	0.5	0.5	1	0.5	0	0.5	0.5
M00366	0.25	0.25	0.25	0.25	0	0	0	0	0	0	0.25	0.25	0	0	0.25	0.25	0.25	0.25	0.25	0	0.25	0	0.25	0.25	0	0	0	0	0.25	0.5	0.5	0.25	0.25	0.25	0	0.25	0	0.25	0.25	0	0	0.25	0.25	0.25	0.25	0.25	0	0.25	0.5
M00367	0	0	0.333333	0.333333	0	0	0	0	0	0	0.333333	0.333333	0	0	0.333333	0.333333	0.333333	0.333333	0.333333	0	0.333333	0	0.333333	0.333333	0	0	0	0	0.333333	0.333333	0.333333	0.333333	0.333333	0	0	0.333333	0	0.333333	0.333333	0	0	0.333333	0.333333	0.333333	0.333333	0.333333	0	0.333333	0.333333
M00368	0.333333	0.333333	0.333333	0.333333	0.333333	0	0.333333	0.333333	0.333333	0.333333	0.333333	0.333333	0.333333	0.333333	0.333333	0.333333	0.333333	0.333333	0.333333	0.333333	0.333333	0.333333	0.333333	0.333333	0.333333	0.333333	0.333333	0.333333	0.333333	0.333333	0.333333	0.333333	0.333333	0.333333	0.333333	0.333333	0.333333	0.333333	0.333333	0	0	0.333333	0.333333	0.333333	0.333333	0.333333	0.333333	0	0.333333
M00373	0	0	0.208333	0.208333	0	0	0	0	0.0833333	0	0.208333	0.208333	0	0	0.125	0	0.0833333	0.208333	0.208333	0	0.0833333	0.166667	0	0.208333	0.208333	0.0833333	0.166667	0	0.0833333	0	0.166667	0.208333	0.208333	0	0	0	0	0.0833333	0.208333	0.0833333	0	0	0.0833333	0	0.208333	0	0	0	0.458333
M00374	0.0769231	0	0.153846	0.230769	0.192308	0.115385	0.115385	0.0769231	0.0769231	0.0769231	0.153846	0.153846	0.0769231	0.0769231	0.230769	0.0769231	0.153846	0.230769	0.230769	0.192308	0.307692	0.288462	0.0769231	0.153846	0.230769	0.153846	0.0769231	0.0769231	0.153846	0.0769231	0.192308	0.230769	0.153846	0.0769231	0	0.0769231	0.365385	0.153846	0.230769	0.192308	0.115385	0.0769231	0.153846	0.0769231	0.153846	0	0.0769231	0	0.346154
M00375	0	0	0.0714286	0.0714286	0	0	0	0	0.0714286	0	0.0714286	0.0714286	0	0	0.142857	0	0.0714286	0.0714286	0.0714286	0	0.0714286	0.0714286	0	0.0714286	0.214286	0.0714286	0.142857	0	0.0714286	0	0.142857	0.0714286	0.0714286	0	0	0	0	0.0714286	0.0714286	0.142857	0	0	0.0714286	0	0.0714286	0	0	0	0.214286
M00376	0.0769231	0.134615	0.230769	0.25	0.0512821	0.0512821	0.102564	0.0769231	0.0384615	0.0769231	0.326923	0.230769	0.0769231	0.0769231	0.0769231	0.0384615	0.0384615	0.25	0.25	0.0512821	0.0833333	0.0769231	0.0769231	0.25	0.282051	0.0769231	0.230769	0.0769231	0	0.0769231	0.179487	0.25	0.25	0.0769231	0.153846	0.0769231	0.153846	0.0384615	0.25	0.0769231	0.0769231	0.0769231	0.0384615	0.0769231	0.230769	0.153846	0	0.0769231	0.179487
M00377	0.571429	0.285714	0.428571	0.428571	0.142857	0.142857	0.285714	0.285714	0.142857	0.571429	0.428571	0.428571	0.428571	0.142857	0.285714	0.428571	0.428571	0.428571	0.428571	0.142857	0.142857	0.428571	0.285714	0.428571	0	0.142857	0.285714	0.142857	0.428571	0.428571	0.428571	0.428571	0.428571	0.428571	0.428571	0.428571	0.285714	0.428571	0.428571	0.285714	0.428571	0.285714	0.428571	0.285714	0.142857	0.571429	0.285714	0.142857	0.428571
M00417	0	0	0	0	0	0	0	0	0	0	0	0	0	0	0	0	0	0	0	0	0	0	0	0	0	0	0	0	0	0	0	0	0	0	0	0	0	0	0	0	0	0	0	0	0	0	0	0	0
M00422	0	0	0	0	0	0	0.333333	0	0	0	0	0	0.333333	0	0	0	0	0	0	0	0	0	0	0	0	0	0	0	0	0.333333	0	0	0	0	0	0	0	0	0	0	0	0	0	0.333333	0	0	0	0	0
M00432	1	1	1	1	1	0.666667	0.666667	1	1	1	1	1	1	1	1	1	1	1	1	1	0	1	1	1	0	0	0	0	1	1	1	1	1	1	1	0	1	1	1	1	1	1	0.666667	0.666667	0	1	0	0	1
M00433	0	0	0	0	0	0	0	0	0	0	0	0	0	0	0	0	0	0	0	0	0	0	0	0	0	0	0	0	0	0	0	0	0	0	0	0	0	0	0	0	0	0	0	0	0	0	0	0	0
M00525	0.555556	0.777778	0.555556	0.555556	0.555556	0.333333	0.333333	0.666667	0.666667	0.666667	0.555556	0.555556	0.666667	0.555556	0.444444	0.555556	0.555556	0.555556	0.555556	0.555556	0.222222	0.555556	0.555556	0.555556	0.555556	0.444444	0.666667	0.555556	0.555556	0.777778	0.666667	0.555556	0.555556	0.555556	0.666667	0.666667	0.666667	0.333333	0.555556	0.555556	0.666667	0.555556	0.555556	0.666667	0.444444	0.666667	0.555556	0.444444	0.666667
M00526	1	0.833333	1	1	0.666667	0.5	0.333333	1	0.833333	1	1	1	1	0.5	0.833333	0.666667	0.666667	1	1	0.666667	0.333333	0.833333	0.833333	1	0.833333	0.5	1	0.666667	0.833333	0.833333	1	1	1	0.833333	1	1	0.833333	0.5	1	0.833333	0.833333	0.833333	0.666667	1	0.5	1	0.666667	0.5	1
M00527	0.714286	0.857143	1	1	0.714286	0.428571	0.428571	1	1	1	1	1	1	0.428571	0.571429	0.857143	0.857143	1	1	0.714286	0.285714	0.857143	0.857143	1	0.857143	0.571429	1	0.857143	0.714286	0.857143	1	1	1	0.714286	1	0.857143	0.857143	0.571429	1	0.857143	0.714286	0.857143	0.857143	1	0.571429	1	0.857143	0.714286	0.857143
M00529	0	0	0	0	0	0	0	0	0	0	0	0	0	0	0	0	0	0	0	0	0.25	0	0	0	0.291667	0	0.0833333	0	0	0	0	0	0	0	0	0	0.25	0	0	0	0	0	0	0	0	0	0	0	0
M00530	0	0	0	0.5	0	0	0	0	0	0	0.5	0	0	0	0	0	0	0.5	0.5	0	1	0	0	0	0.333333	0	0.166667	0	0	0	0	0.5	0	0	0	0	0.75	0	0.5	0	0	0	0	0	0	0	0	0	0
M00531	0	0	0	0	0	0	0	0	0	0	0	0	0	0	0	0	0	0	0	0	0	0	0	0	0	0	0	0	0	0	0	0	0	0	0	0	0	0	0	0	0	0	0	0	0	0	0	0	0
M00532	0.1	0.125	0.2	0.3	0.15	0.15	0.1	0.1	0	0.1	0.3	0.2	0	0.025	0	0.1	0.1	0.3	0.3	0.15	0.175	0.175	0.1	0.2	0.1	0.1	0.125	0.1	0.1	0.15	0.1	0.3	0.2	0.1	0.125	0.125	0.125	0.1	0.3	0	0.1	0.1	0.1	0	0.15	0.1	0.1	0.1	0.1
M00533	0	0	0	0	0	0	0	0	0	0	0	0	0	0	0	0	0	0	0	0	0	0	0	0	0	0	0	0	0	0	0	0	0	0	0	0	0	0	0	0	0	0	0	0	0	0	0	0	0
M00535	0.666667	0.666667	1	1	0.666667	0.333333	0.333333	0.666667	0.666667	0.666667	1	1	0.666667	0.666667	0.666667	0.666667	0.666667	1	1	0.666667	0	0.666667	0.666667	1	0	0	0	0	0.666667	0.666667	0.666667	1	1	0.666667	0.666667	0	0.666667	0.666667	1	0.666667	0.666667	0.666667	0.666667	0.333333	0	0.666667	0	0	0.666667
M00537	0	0	0	0	0	0	0	0	0	0	0	0	0	0	0	0	0	0	0	0	0	0.333333	0	0	0	0	0	0	0	0	0	0	0	0	0	0	0	0	0	0	0	0	0	0	0	0	0	0	0
M00538	0	0	0	0	0	0	0	0	0	0	0	0	0	0	0	0	0	0	0	0	0	0.333333	0	0	0	0	0	0	0	0	0	0	0	0	0	0	0	0	0	0	0	0	0	0	0	0	0	0	0
M00540	0	0	0	0	0	0	0	0	0	0	0	0	0	0	0	0	0	0	0	0	0	0	0	0	0	0	0	0	0	0	0.2	0	0	0	0	0	0	0	0	0	0	0	0	0	0	0	0	0	0
M00541	0	0	0	0	0	0	0	0	0	0	0	0	0	0	0	0	0	0	0	0	0	0	0	0	0	0	0	0	0	0.0625	0	0	0	0	0	0	0	0	0	0	0	0	0	0	0	0	0	0	0
M00542	0	0	0	0	0	0	0	0	0	0	0	0	0	0	0	0	0	0	0	0	0	0	0	0	0	0	0	0	0	0	0	0	0	0	0	0	0	0	0	0	0	0	0	0	0	0	0	0	0
M00545	0	0	0	0	0	0	0	0	0	0	0	0.166667	0	0	0	0.166667	0.166667	0	0	0	1	0	0.166667	0	0	0	0	0	0.166667	0	0	0	0	0	0	0	0	0.166667	0	0.166667	0	0.166667	0	0	0	0.166667	0.166667	0	0
M00546	0	0	0	0	0	0	0.2	0	0	0	0	0	0	0	0	0	0	0	0	0	0.2	0.4	0	0	0	0	0	0	0	0	0.2	0	0	0	0.133333	0	0	0	0	0.2	0	0	0	0	0	0	0	0	0
M00549	1	0.666667	0.666667	0.666667	1	0.666667	0.333333	0.666667	0.333333	0.666667	0.666667	0.666667	0.666667	0.666667	0.333333	0.666667	0.666667	0.666667	0.666667	1	0.666667	0.666667	0.666667	0.666667	0.333333	0.666667	0.333333	0	0.666667	1	0.666667	0.666667	0.666667	1	0.666667	0.666667	0.666667	0.666667	0.666667	0.666667	1	0.666667	0.666667	0.666667	0.666667	0.666667	0.333333	1	0.333333
M00550	0	0	0.2	0	0.2	0.2	0	0.2	0	0.333333	0.2	0.2	0.4	1	0	0.2	0.2	0	0.2	0.2	0.533333	0.2	0.2	0.2	0.2	0.8	0.4	0	0.4	0.0666667	0.2	0.4	0.4	0.2	0.8	0	0	0.2	0	0.2	0.2	0.2	0	0.2	0	0.4	0.2	0.4	0.2
M00551	0	0	0	0	0	0	0	0	0	0	0	0	0	0	0	0	0	0	0	0	0	0	0	0	0	0	0	0	0	0	0	0	0	0	0	0	0	0	0	0	0	0	0	0	0	0	0	0	0
M00552	0.4	0.4	0.4	0.4	0.4	0.4	0.8	0.4	0.4	0.2	0.4	0.4	0.4	0.4	0.4	0.4	0.4	0.4	0.4	0.4	0.8	0.8	0.2	0.4	0	0.2	0.8	0.4	0.4	0.4	0.4	0.4	0.4	0.4	0.2	0.4	0.4	0.4	0.4	0.6	0.4	0.4	0.4	0.4	0.2	0.4	0.4	0.4	0.6
M00554	0	0	0.5	0.5	1	1	0	0.5	0	0.5	0.5	0.5	0	0.5	0	0.5	0.5	0.5	0.5	1	1	0	0	0.5	0	0.5	0	0	0.5	0	0.5	0.5	0.5	0	1	1	0	0.5	0.5	0	0	0	0.5	0	0	1	0	1	0
M00555	0	0	0	0	0	0	0	0	0	0	0	0	0	0	0	0	0	0	0	0	0	0	0	0	0	0	0	0	0	0	0	0	0	0	0	0	0	0	0	0	0	0	0	0	0	0	0	0	0
M00563	0	0	0	0	0	0	0.125	0	0	0	0	0	0.125	0	0	0	0	0	0.166667	0	0	0	0	0	0	0	0	0	0	0	0	0.166667	0	0	0	0.25	0	0	0	0	0	0	0	0.125	0.166667	0.166667	0	0.166667	0
M00564	0	0	0	0	0	0	0	0.0434783	0	0	0	0	0	0	0	0	0	0	0	0	0	0	0	0	0	0	0	0	0	0	0	0	0	0	0	0	0	0	0	0	0	0	0	0	0	0	0	0	0
M00565	0.5	0.5	0.166667	0.166667	0.5	0.5	0.333333	0.5	0.5	0.5	0.166667	0.166667	0.5	0	0	0.5	0.5	0.166667	0.166667	0.5	0.5	0.5	0.5	0.166667	0	0.5	0	0	0.5	0.5	0.5	0.333333	0.333333	0.5	0.666667	0.666667	0	0.5	0.166667	0.5	0.5	0.5	0.5	0.5	0.166667	0.5	0.166667	0.333333	0.5
M00567	0	0	0	0	0	0	0.0625	0	0	0	0	0	0.0625	0	0	0	0	0	0.0833333	0	0	0.125	0	0	0	0	0	0	0.025	0	0	0.0833333	0	0	0	0	0	0	0	0	0	0	0	0.0625	0.0833333	0.0833333	0	0.108333	0
M00568	0	0	0	0	0	0	0	0	0	0	0	0	0	0	0	0	0	0	0	0	0	0	0	0	0	0	0	0	0	0	0	0	0	0	0	0	0	0	0	0	0	0	0	0	0	0	0	0	0
M00569	0	0.142857	0	0	0	0	0	0	0	0.142857	0	0.285714	0	0.142857	0	0.2	0.2	0.142857	0	0	0.6	0	0.2	0	0.142857	0	0.142857	0	0.2	0	0	0	0	0	0	0	0.142857	0.2	0	0.285714	0	0.2	0	0	0	0.2	0.2	0	0.142857
M00570	1	0.8	0.8	0.8	1	0.4	1	1	1	1	1	1	1	1	1	1	1	0.8	0.8	1	0.4	1	1	1	0.6	0.4	0	0	0.5	0.8	1	0.8	1	1	1	0.2	1	1	0.8	1	1	1	1	1	0	1	0	0.2	0.4
M00572	0.5	0.5	1	0.833333	0.166667	0	0.5	0.5	0.5	0.5	1	1	0.5	0.5	0.5	0.5	0.5	0.833333	1	0.166667	0.833333	0.5	0.5	1	0.5	0.5	0.5	0.5	0.166667	0.5	0.5	1	1	0.5	0.5	0.5	0.666667	0.333333	0.833333	0.5	0.5	0.5	0.5	0.5	0.5	0.5	0	0	0.5
M00573	0.4	0.6	0.6	0.6	0	0	0.4	0.4	0	0.2	0.6	0.6	0.2	0.4	0.6	0.4	0.2	0.6	0.6	0	0.6	0.2	0.2	0.6	0.4	0.4	0.4	0.4	0	0.2	0.6	0.6	0.6	0.4	0	0.2	0.2	0.4	0.6	0.4	0.4	0.2	0.2	0.2	0.2	0	0	0	0.6
M00575	0	0	0.2	0.2	0	0	0	0	0	0	0.2	0.2	0	0	0.2	0	0	0.2	0.2	0	0.2	0	0	0.2	0.2	0	0.2	0.2	0	0	0	0.2	0.2	0	0	0	0	0	0.2	0	0	0	0	0	0.2	0	0	0	0.2
M00577	0.6	0.8	0.8	0.8	0	0	0.6	0.4	0	0.2	0.8	0.8	0.2	0.4	0.8	0.4	0.2	0.8	0.8	0	0.8	0.2	0.2	0.8	0.6	0.4	0.6	0.4	0	0.2	1	0.8	0.8	0.6	0	0.2	0.2	0.4	0.8	0.6	0.4	0.2	0.2	0.2	0.2	0	0	0	1
M00579	1	0.5	0.5	0.5	1	1	1	0.5	0.5	0.5	0.5	0.5	1	0.5	0.5	0.5	0.5	0.5	0.5	1	1	1	0.5	0.5	0.5	1	0	0	0.5	1	1	0.5	0.5	1	1	0.5	0	0.5	0.5	0.5	1	0.5	1	1	0	1	0.5	1	0
M00580	0	0	0	0.5	0.5	0.5	0.333333	0	0	0	0.5	0	0	0.5	0	0.333333	0	0.5	0.5	0.666667	0.5	0.5	0	0	0	0	0	0	0	0	0	0.5	0	0	0	0	0.5	0.333333	0.5	0.333333	0	0	0	0	0	0	0.5	0	0
M00596	0	0	0	0	0	0	0	0	0	0	0	0	0	0	0	0.333333	0.333333	0	0	0	0	0	0.333333	0	0	0	0	0	0	0.166667	0	0	0	0	0	0	0	0.333333	0	0	0	0.333333	0	0	0	0	0	0	0
M00609	0.5	0.5	0.5	0.333333	0.5	0.333333	0.166667	0.333333	0.5	0.5	0.166667	0.5	0.666667	0.333333	0.5	0.5	0.5	0.333333	0.166667	0.5	0.333333	0.5	0.5	0.5	0.166667	0.5	0.166667	0.166667	0.666667	0.5	0.5	0.333333	0.5	0.5	0.5	0.5	0.166667	0.5	0.333333	0.333333	0.333333	0.5	0.5	0.5	0.166667	0.166667	0.166667	0.333333	0.166667
M00611	0.318182	0.318182	0.318182	0.318182	0.318182	0.227273	0.227273	0.318182	0.318182	0.272727	0.318182	0.318182	0.318182	0.318182	0.363636	0.318182	0.318182	0.318182	0.318182	0.318182	0.363636	0.318182	0.272727	0.318182	0.227273	0.272727	0.318182	0.318182	0.318182	0.363636	0.318182	0.318182	0.318182	0.318182	0.272727	0.318182	0.363636	0.272727	0.318182	0.318182	0.318182	0.318182	0.318182	0.318182	0.136364	0.318182	0.318182	0.272727	0.363636
M00612	0.318182	0.318182	0.318182	0.318182	0.318182	0.227273	0.227273	0.318182	0.318182	0.272727	0.318182	0.318182	0.318182	0.318182	0.363636	0.318182	0.318182	0.318182	0.318182	0.318182	0.363636	0.318182	0.272727	0.318182	0.227273	0.272727	0.318182	0.318182	0.318182	0.363636	0.318182	0.318182	0.318182	0.318182	0.272727	0.318182	0.363636	0.272727	0.318182	0.318182	0.318182	0.318182	0.318182	0.318182	0.136364	0.318182	0.318182	0.272727	0.363636
M00613	0.0384615	0.0673077	0.115385	0.125	0.025641	0.025641	0.0512821	0.0384615	0.0192308	0.0384615	0.163462	0.115385	0.0384615	0.0384615	0.0384615	0.0192308	0.0192308	0.125	0.125	0.025641	0.0416667	0.0384615	0.0384615	0.125	0.141026	0.0384615	0.115385	0.0384615	0	0.0384615	0.0897436	0.125	0.125	0.0384615	0.0769231	0.0384615	0.0769231	0.0192308	0.125	0.0384615	0.0384615	0.0384615	0.0192308	0.0384615	0.115385	0.0769231	0	0.0384615	0.0897436
M00614	0.2	0.25	0.318182	0.363636	0.204545	0.175	0.204545	0.15	0.159091	0.181818	0.318182	0.318182	0.181818	0.0681818	0.25	0.204545	0.181818	0.363636	0.363636	0.204545	0.340909	0.272727	0.181818	0.318182	0.2	0.136364	0.25	0.1	0.136364	0.2	0.204545	0.375	0.325	0.2	0.0909091	0.181818	0.284091	0.181818	0.363636	0.025	0.136364	0.181818	0.181818	0.181818	0.2	0.136364	0.0909091	0.136364	0.275
M00615	0	0	0	0	0	0	0	0	0	0	0	0	0	0	0	0	0	0	0	0	0.5	0	0	0	0	0.5	0	0	0	0	0	0	0	0	0	0	0.5	0	0	0	0	0	0	0	0	0	0	0	0
M00616	0	0	0.111111	0.111111	0	0	0	0	0	0	0.111111	0.111111	0	0	0	0.486111	0.486111	0.111111	0.111111	0	0.166667	0	0.486111	0.111111	0	0	0	0	0	0	0.166667	0.111111	0.111111	0	0	0	0	0.486111	0.111111	0	0	0.486111	0.166667	0.125	0	0	0	0	0
M00617	0.166667	0.166667	0.166667	0.166667	0.166667	0.166667	0.527778	0.166667	0.166667	0.166667	0.166667	0.166667	0.527778	0.166667	0.166667	0.166667	0.166667	0.166667	0.277778	0.166667	0.166667	0.166667	0.166667	0.166667	0.166667	0.333333	0	0	0.166667	0.277778	0.333333	0.277778	0.166667	0.166667	0.166667	0.25	0	0.166667	0.166667	0.166667	0.166667	0.166667	0.333333	0.527778	0.222222	0.277778	0.166667	0.277778	0
M00618	0.785714	0.392857	0.464286	0.464286	0.571429	0.571429	0.642857	0.392857	0.321429	0.535714	0.464286	0.464286	0.714286	0.321429	0.392857	0.464286	0.464286	0.464286	0.464286	0.571429	0.571429	0.714286	0.392857	0.464286	0.25	0.571429	0.142857	0.0714286	0.464286	0.714286	0.714286	0.464286	0.464286	0.714286	0.714286	0.464286	0.142857	0.464286	0.464286	0.392857	0.714286	0.392857	0.714286	0.642857	0.0714286	0.785714	0.392857	0.571429	0.214286
M00620	0.142857	0.142857	0.285714	0.428571	0.0714286	0.0714286	0.142857	0.142857	0	0.142857	0.285714	0.285714	0.142857	0	0.142857	0.142857	0.142857	0.428571	0.428571	0.0714286	0.0714286	0.535714	0.142857	0.285714	0.214286	0.0714286	0.214286	0	0.142857	0.285714	0.142857	0.5	0.357143	0.142857	0	0.142857	0.392857	0.142857	0.428571	0.0714286	0.214286	0.142857	0.142857	0.142857	0.285714	0.107143	0.142857	0.142857	0.392857
M00622	0	0	0	0	0	0	0	0	0	0	0	0	0	0	0	0	0	0	0	0	0	0.333333	0	0	0	0	0	0	0	0	0	0	0	0	0.166667	0	0	0	0	0.166667	0	0	0	0	0	0.166667	0	0	0
M00623	0	0	0	0	0	0	0	0	0	0	0	0	0	0	0	0	0	0	0	0	0	0	0	0	0	0	0	0	0	0	0	0	0	0	0	0	0	0	0	0	0	0	0	0	0	0	0	0	0
M00627	0	0.666667	0.333333	1	0.333333	0	1	0.333333	0.333333	0.333333	1	1	0.666667	0.666667	0.333333	0.666667	0	1	1	0.333333	0	0.666667	0.666667	1	0.333333	0.333333	0	0	1	0.666667	0.666667	1	1	0	0	1	0	0.666667	1	0.666667	0	0	0.666667	0.333333	1	0	0	0.666667	0
M00631	0	0	1	0.6	0	0	0	0	1	0	0.6	1	0	0.2	0	0.2	0.6	0.6	1	0	0.2	0.8	1	1	0	0.6	0	0	1	0.6	0.4	1	1	0	1	1	0.1	0.2	0.6	0.2	0.4	1	0.6	0.4	0	0	0	0.4	0.4
M00632	0.25	0.5	0.75	0.75	1	0.75	0.25	0.75	0.5	0.75	0.75	0.75	0.5	0.5	0.25	0.75	0.75	0.75	0.75	1	1	0.5	0.5	0.75	0.25	0.75	0.25	0.25	0.75	0.25	0.75	0.75	0.75	0.25	1	1	0.25	0.75	0.75	0.5	0.5	0.25	0.75	0.5	0	1	0	1	0.25
M00633	0	0	0	0	0	0	0	0	0	0.25	0	0	0	0.25	0	0	0	0	0	0	0	0	0	0	0	0	0	0	0	0	0	0	0	0	0	0	0	0	0	0	0	0	0	0	0	0	0	0	0
M00639	0	0	0	0	0	0	0	0	0	0	0	0	0	0	0	0	0	0	0	0	0	0	0	0	0	0	0	0	0	0	0	0	0	0	0	0	0	0	0	0	0	0	0	0	0	0	0	0	0
M00641	0	0	0	0	0	0	0	0	0	0	0	0	0	0	0	0	0	0	0	0	0	0	0	0	0	0	0	0	0	0	0	0	0	0	0	0	0	0	0	0	0	0	0	0	0	0	0	0	0
M00642	0	0	0	0	0	0	0	0	0	0	0	0	0	0	0.25	0	0	0	0	0	0	0	0	0	0.25	0	0.25	0	0	0	0	0	0	0	0	0	0	0	0	0	0	0	0	0	0	0	0	0	0.25
M00643	0	0	0.166667	0.166667	0	0	0	0	0	0	0.166667	0.166667	0	0	0	0	0	0.166667	0.166667	0	0.166667	0	0	0.166667	0	0	0	0	0	0	0	0.166667	0.166667	0	0	0	0.166667	0	0.166667	0	0	0	0	0	0	0	0	0	0
M00651	0.285714	0.285714	0.142857	0.285714	0.142857	0.142857	0.142857	0.142857	0.142857	0.428571	0.142857	0.285714	0.428571	0.142857	0.142857	0.285714	0.285714	0.285714	0.285714	0.142857	0.142857	0.428571	0.285714	0.285714	0.142857	0.714286	0.142857	0	0	0.571429	0.285714	0.285714	0.285714	0.285714	0.285714	0.285714	0	0.428571	0.285714	0.428571	0.285714	0.285714	0.285714	0.428571	0.142857	0.142857	0.285714	0.142857	0.142857
M00652	0.4	0.2	0	0	0	0	0.4	0.4	0	0.4	0	0	0.4	0	0	0.2	0.2	0	0	0	0	0.4	0.2	0	0	0.2	0	0	0	0.2	0.2	0	0	0.4	0.4	0.4	0	0.2	0	0.4	1	0.2	0.2	0.4	0	0	0.2	0.4	0
M00660	0	0	0	0	0	0	0	0	0	0	0	0	0	0	0	0	0	0	0	0	0	0	0	0	0	0	0	0	0	0	0	0	0	0	0	0	0	0	0	0	0	0	0	0	0	0	0	0	0
M00664	0	0	0	0	0	0	0	0	0	0	0	0	0	0	0	0	0	0	0	0	0	0	0	0	0	0	0	0	0	0	0	0	0	0	0	0	0	0	0	0	0	0	0	0	0	0	0	0	0
M00696	0	0	0.166667	0.166667	0	0	0	0	0	0	0.166667	0.166667	0	0	0.166667	0	0	0.166667	0.166667	0	0.833333	0	0	0.166667	0.166667	0	0.166667	0.166667	0	0	0	0.166667	0.166667	0	0	0	0	0	0.166667	0	0	0	0	0	0.166667	0	0	0	0.166667
M00697	0	0	0.333333	0.166667	0	0	0	0	0	0	0.166667	0.166667	0	0	0.166667	0	0	0.166667	0.333333	0	0.666667	0	0	0.166667	0.166667	0	0.166667	0.166667	0	0	0	0.333333	0.166667	0	0	0	0	0	0.166667	0	0	0	0	0	0.166667	0	0	0	0.166667
M00698	0	0	0	0	0	0	0	0	0	0	0	0	0	0	0	0	0	0	0	0	0.5	0	0	0	0	0	0	0	0	0	0	0	0	0	0	0	0	0	0	0	0	0	0	0	0	0	0	0	0
M00700	0	0	0	0	0.5	0.5	0	0	0	0	0	0	0	0	0	0	0	0	0	0.5	0	0	0	0	0	0	0	0	0	0	0	0	0	0	0	0	0	0	0	0	0	0	0.5	0	0	0	0	0	0
M00702	0	0	0	0	0.5	0.5	0	0	0	0	0	0	0	0	0	0	0	0	0	0.5	0	0	0	0	0	0	0	0	0	0	0	0	0	0	0	0	0	0	0	0	0	0	0	0	0	0	0	0	0.5
M00704	0	0	0	0	0.5	0	0	0	0	0	0	0	0	0	0	0	0	0	0	0.5	0	0	0	0	0	0.5	0	0	0	0.5	0	0	0	0	0	0	0.5	0	0	0	0	0	0	0	0	0	0	0	0
M00705	0	1	0.5	0.5	0	0.5	0.5	1	1	0	0.5	0.5	1	0.5	0.5	0	0.5	0.5	0.5	0	0	0.5	0.5	0.5	0	0	0.5	0	0	1	0.5	0.5	0.5	0.5	0.5	1	0	0.5	0.5	0.5	1	0.5	1	1	0	1	0	0	0.5
M00714	0	0	0	0	0	0	0	0	0	0	0	0	0	0	0	0	0	0	0	0	0	0	0	0	0	0	0	0	0	0	0	0	0	0	0	0	0	0	0	0	0	0	0	0	0	0	0	0	0
M00718	0	0.166667	0.5	0.5	0	0	0	0	0	0	0.5	0.5	0	0	0.166667	0	0	0.5	0.333333	0	0.333333	0	0	0.333333	0	0	0	0.166667	0	0	0	0.333333	0.5	0	0	0	0.5	0	0.5	0	0	0	0	0	0.166667	0	0	0	0.166667
M00725	0	0.0833333	0	0	0	0	0	0	0	0	0	0	0.0833333	0.333333	0	0	0.0833333	0	0	0	0	0	0	0	0	0	0	0	0	0	0.0833333	0	0	0	0	0	0	0	0	0	0	0	0	0	0	0	0	0	0
M00726	0	0	0	0	0.333333	0.333333	0	0	0	0	0	0	0	0	0	0	0	0	0	0.333333	0	0	0	0	0	0.333333	0	0	0	0	0	0	0	0	0	0	0	0	0	0.333333	0	0	0	0	0	0	0	0	0
M00730	0	0	0	0	0	0	0	0	0	0	0	0	0	0	0	0	0	0	0	0	0	0	0	0	0	0	0	0	0	0	0	0	0	0	0	0	0	0	0	0	0	0	0	0	0	0	0	0	0
M00736	0	0	0	0	0	0	0	0	0	0	0	0	0	0	0	0	0	0	0	0	0.0833333	0	0	0	0	0	0	0	0	0	0	0	0	0	0	0	0	0	0	0	0	0	0	0	0	0	0	0	0
M00740	0.0909091	0.0909091	0.181818	0.181818	0.272727	0.272727	0.0909091	0.0909091	0.0909091	0.0909091	0.181818	0.181818	0.0909091	0	0.0909091	0.0909091	0.0909091	0.181818	0.181818	0.272727	0.181818	0.181818	0.0909091	0.181818	0	0	0	0	0	0	0.0909091	0.181818	0.181818	0.0909091	0	0.0909091	0.0909091	0.0909091	0.181818	0	0	0.0909091	0.0909091	0.0909091	0.0909091	0	0	0	0
M00741	0	0	0.833333	0.833333	0	0	0	0	0	0	0.833333	0.833333	0	0	0.166667	0	0	0.833333	0.833333	0	0	0	0	0.833333	0.833333	0	0.666667	0	0	0	0.333333	0.833333	0.833333	0	0	0	0	0	0.833333	0	0	0	0	0	0.833333	0	0	0	0.833333
M00744	0	0	0	0	0	0	0	0	0	0	0	0	0	0	0	0	0	0	0	0	0.666667	0	0	0	0	0	0	0	0	0	0	0	0	0	0	0	0	0	0	0	0	0	0	0	0	0	0	0	0
M00745	0	0	0	0	0	0	0	0.333333	0	0	0	0	0	0	0	0	0	0	0	0	0.666667	0	0	0	0	0	0	0	0	0	0	0	0	0	0	0	0	0	0	0	0	0	0	0	0	0	0	0	0
M00746	0	0	0	0	0	0	0	0	0	0	0	0	0	0	0	0	0	0	0	0	0.333333	0	0	0	0	0	0	0	0	0	0	0	0	0	0	0	0	0	0	0	0	0	0	0	0	0	0	0	0
M00761	0	0	0	0	0	0	0	0	0	0	0	0	0	0	0	0	0	0	0	0	1	0	0	0	0	0	0	0	0	0	0	0	0	0	0	0	0	0	0	0	0	0	0	0	0	0	0	0	0
M00763	0	0	0	0	0	0	0	0	0	0	0	0	0	0	0	0	0	0	0	0	0	0	0	0	0	0	0.166667	0	0.166667	0.166667	0.166667	0	0.166667	0	0	0.166667	0.166667	0	0	0	0	0	0	0	0	0.166667	0	0	0.166667
M00769	0	0	0	0	0	0	0	0	0	0	0	0	0	0	0	0	0	0	0	0	0.333333	0	0	0	0	0	0	0	0	0	0	0	0	0	0	0	0	0	0	0	0	0	0	0	0	0	0	0	0
M00778	0	0	0	0	0	0	0	0	0	0	0	0	0	0	0	0	0	0	0	0	0	0.333333	0	0	0	0	0	0	0	0	0	0	0	0	0.333333	0	0	0	0	0	0	0	0	0	0	0	0	0	0
M00793	0	0.25	1	1	0.333333	0	1	1	1	0.75	1	1	1	0.75	1	0	1	1	1	1	0.333333	1	1	1	0	1	0	0	0.5	1	1	1	1	0	1	1	1	1	1	0.75	1	1	1	1	1	1	0	0.5	0
M00797	0	0	0	0	0	0	0	0	0	0	0	0	0	0	0	0	0	0	0	0	0	0	0	0	0	0	0	0	0	0	0	0	0	0	0	0	0	0	0	0	0	0	0	0	0	0	0	0	0
M00798	0	0	0	0	0	0	0	0	0	0	0	0	0	0	0	0	0	0.2	0	0	0	0	0	0	0	0	0	0	0	0	0	0	0	0	0	0	0	0	0	0	0	0	0	0	0	0	0	0	0
M00799	0	0	0	0	0	0	0	0	0	0	0	0	0	0	0	0	0	0.2	0	0	0	0	0	0	0	0	0	0	0	0	0	0	0	0	0	0	0	0	0	0	0	0	0	0	0	0	0	0	0
M00800	0	0	0	0	0	0	0	0	0	0	0	0	0	0	0	0	0	0.2	0	0	0	0	0	0	0	0	0	0	0	0	0	0	0	0	0	0	0	0	0	0	0	0	0	0	0	0	0	0	0
M00801	0	0	0	0	0	0	0	0	0	0	0	0	0	0	0	0	0	0.5	0	0	0	0	0	0	0	0	0	0	0	0	0	0	0	0	0	0	0	0	0	0	0	0	0	0	0	0	0	0	0
M00802	0	0	0	0	0	0	0	0	0	0	0	0	0	0	0	0	0	0.4	0	0	0	0	0	0	0	0	0	0	0	0	0	0	0	0	0	0	0	0	0	0	0	0	0	0	0	0	0	0	0
M00803	0	0	0	0	0	0	0	0	0	0	0	0	0	0	0	0	0	0.25	0	0	0	0	0	0	0	0	0	0	0	0	0	0	0	0	0	0	0	0	0	0	0	0	0	0	0	0	0	0	0
M00804	0	0	0	0	0	0	0	0	0	0	0	0	0	0	0	0	0	0	0	0	0	0	0	0	0.333333	0	0	0	0	0	0	0	0	0	0	0	0.333333	0	0	0	0	0	0	0	0	0	0	0	0
M00824	0	0	0	0	0	0	0	0	0	0	0	0	0	0	0	0	0	0	0	0	0	0	0	0	0	0	0	0	0	0	0	0	0	0	0	0	0	0	0	0	0	0	0	0	0	0	0	0	0
M00835	0.142857	0.142857	0	0	0	0	0	0	0	0	0	0	0	0	0.142857	0	0	0	0	0	0	0.142857	0	0	0	0	0	0	0	0.142857	0	0	0	0.142857	0	0	0	0	0	0	0	0	0	0	0	0	0	0	0
M00840	0.142857	0.285714	0.428571	0.428571	0.285714	0.142857	0.428571	0.428571	0	0.285714	0.428571	0.428571	0.285714	0.142857	0.142857	0.285714	0.285714	0.428571	0.428571	0.285714	0	0.428571	0.428571	0.428571	0.285714	0.428571	0.428571	0.428571	0	0.285714	0.285714	0.428571	0.428571	0.285714	0.142857	0.142857	0.285714	0.285714	0.428571	0.285714	0.142857	0.428571	0.285714	0.285714	0.428571	0	0	0	0.142857
M00841	0.2	0.2	0.4	0.4	0.4	0	0.4	0.4	0.2	0.2	0.4	0.4	0.4	0	0.2	0.2	0.2	0.4	0.4	0.4	0.2	0.4	0.4	0.4	0.2	0.4	0.4	0.4	0.2	0.4	0.4	0.4	0.4	0.2	0.2	0.2	0.4	0.2	0.4	0.2	0.4	0.4	0.4	0.4	0.2	0.4	0	0.2	0.2
M00842	0	0	0.666667	0.666667	0.333333	0	0.333333	0.333333	0	0	0.666667	0.666667	0.333333	0	0.333333	0	0	0.666667	0.666667	0.333333	0.333333	0.666667	0.666667	0.666667	0.666667	0.333333	0.666667	0.666667	0	0.666667	0.666667	0.666667	0.666667	0	0	0	0.666667	0	0.666667	0.333333	0.666667	0.666667	0.333333	0.333333	0.333333	0.666667	0	0	0.333333
M00843	0	0	0.666667	0.666667	0.333333	0	0.333333	0.333333	0	0	0.666667	0.666667	0.333333	0	0.333333	0	0	0.666667	0.666667	0.333333	0.333333	0.666667	0.666667	0.666667	0.666667	0.333333	0.666667	0.666667	0	0.666667	0.666667	0.666667	0.666667	0	0	0	0.666667	0	0.666667	0.333333	0.666667	0.666667	0.333333	0.333333	0.333333	0.666667	0	0	0.333333
M00844	1	1	0.666667	0.666667	1	1	0.333333	1	1	1	0.666667	0.666667	1	1	1	1	1	0.666667	0.666667	1	1	1	1	0.666667	0.666667	1	1	0	0.666667	1	1	0.666667	0.666667	1	1	1	1	1	0.666667	1	1	1	1	1	0	1	0	0.666667	1
M00845	0.571429	0.571429	0.428571	0.571429	0.571429	0.571429	0.285714	0.571429	0.571429	0.571429	0.571429	0.428571	0.571429	0.571429	0.571429	0.571429	0.571429	0.571429	0.571429	0.571429	0.714286	0.714286	0.571429	0.428571	0.285714	0.285714	0.285714	0	0.428571	0.571429	0.571429	0.571429	0.428571	0.571429	0.571429	0.714286	0.571429	0.571429	0.571429	0.714286	0.571429	0.571429	0.571429	0.571429	0	0.571429	0	0.142857	0.285714
M00846	1	0	0.166667	0.166667	0	0	1	0	0	0	0.166667	0.166667	0.833333	0	0	1	0.5	0.166667	0.166667	0	0.5	0.5	1	0.166667	0.75	1	1	0	0	1	0	0.166667	0.166667	1	0.5	0.5	0.833333	1	0.166667	0.416667	1	1	0	1	0.166667	0.0833333	0	0.166667	1
M00847	0	0	0	0	0	0	0	0	0	0	0	0	0	0	0	0	0	0	0	0	0	0	0	0	0	0	0	0	0	0	0	0	0.333333	0	0	0	0	0	0	0	0	0	0	0	0	0	0	0	0
M00848	0.03125	0.03125	0.03125	0.03125	0	0	0.03125	0.03125	0.03125	0.03125	0.03125	0.03125	0.03125	0.03125	0.03125	0.03125	0.03125	0.03125	0.03125	0	0.03125	0.03125	0.03125	0.03125	0.03125	0.03125	0.03125	0.03125	0.03125	0.03125	0.03125	0.03125	0.03125	0.03125	0.03125	0.03125	0.03125	0.03125	0.03125	0.03125	0.03125	0.03125	0.03125	0.03125	0.03125	0.03125	0.03125	0.03125	0.03125
M00849	0	0	0.142857	0.142857	0	0	0	0	0.142857	0	0.142857	0.142857	0	0	0.285714	0.142857	0.285714	0.142857	0.142857	0	0.285714	0.142857	0.142857	0.142857	0.142857	0.142857	0	0	0.285714	0.142857	0.285714	0.142857	0.142857	0	0	0.142857	0	0.285714	0.142857	0.142857	0	0.142857	0.285714	0.142857	0.142857	0.142857	0	0.142857	0.285714
M00850	0	0	0	0	0	0	0	0	0	0	0	0	0	0	0	0	0	0	0	0	0	0.166667	0	0	0	0	0	0	0	0	0	0	0	0	0	0	0	0.166667	0	0	0	0	0	0	0	0	0	0	0
M00852	0	0	0	0	0	0	0	0	0	0	0	0	0	0	0	0	0	0	0	0	0	0	0	0	0	0	0	0	0	0	0	0	0	0	0	0	0	0	0	0	0	0	0	0	0	0	0	0	0
M00854	1	1	0.333333	0.333333	0.666667	0.666667	0.666667	1	1	1	0.333333	0.333333	1	0.333333	0.333333	1	1	0.333333	0.333333	0.666667	1	1	1	0.333333	0.333333	1	0.333333	0	1	1	1	0.666667	0.666667	1	1	1	0.333333	1	0.333333	1	1	1	1	1	0.666667	1	0.666667	0.666667	1
M00855	0.75	0.75	1	1	1	0.5	0.5	0.75	0.75	0.75	1	1	0.75	0.75	0	1	1	1	1	1	0.75	0.75	0.75	1	0	1	0	0	1	0.75	0.75	1	1	0.75	0.75	0.75	0.333333	1	1	0.75	1	0.75	1	0.75	0.666667	1	0.666667	0.75	0.5
M00856	0	0	0	0	0	0	0	0	0	0	0	0	0	0	0	0	0	0	0	0	0	0	0	0	0	0	0	0	0	0	0	0	0	0	0	0	0	0	0	0	0	0	0	0	0	0	0	0	0
M00857	0	0	0	0	0	0	0	0	0	0	0	0	0	0	0	0	0	0	0	0	0	0	0	0	0	0	0	0	0	0	0	0	0	0	0	0	0	0	0	0	0	0	0	0	0	0	0	0	0
M00860	0	0	0	0	0	0	0	0	0	0	0	0	0	0	0	0	0	0	0	0	0	0	0	0	0	0	0	0	0	0.428571	0.142857	0.142857	0	0	0.142857	0	0	0	0	0.285714	0	0	0	0	0	0.142857	0.142857	0	0
M00866	0	0	0.888889	0.888889	0	0	0	0	0	0	0.888889	0.777778	0	0	0.777778	0	0	0.888889	0.888889	0	0.777778	0	0	0.777778	0.888889	0	0.777778	0.777778	0	0	0	0.888889	0.888889	0	0	0	0.888889	0	0.888889	0	0	0	0	0	0.555556	0.111111	0	0	0.888889
M00867	0	0	0.2	0.2	0	0	0	0	0	0	0.2	0	0	0	0	0	0	0.2	0.2	0	0.2	0	0	0.2	0	0	0	0	0	0	0	0.2	0.2	0	0	0	0.2	0	0.2	0	0	0	0	0	0	0	0	0	0
M00868	0.375	0	0.125	0.25	0	0	0.375	0	0	0	0.125	0.125	0.375	0	0	0.375	0.25	0.25	0.125	0	0.375	0.25	0.375	0.125	0.375	0.375	0.375	0	0	0.375	0	0.125	0.125	0.375	0.25	0.25	0.625	0.375	0.25	0.25	0.375	0.375	0	0.375	0.125	0	0	0	0.375
M00872	0	0	0	0	0	0	0	0	0	0	0	0	0	0	0	0	0	0	0	0	0	0	0	0	0	0	0	0	0.1	0	0	0	0	0	0	0	0	0	0	0	0	0	0	0	0	0	0	0	0
M00873	0.25	0.25	0.25	0.25	0	0	0.25	0.25	0.25	0.25	0.25	0.25	0.25	0.25	0.25	0.25	0.25	0.25	0.25	0	0.25	0.166667	0.25	0.25	0.25	0.25	0.25	0.25	0	0.25	0.25	0.25	0.25	0.25	0.25	0.25	0.25	0.0833333	0.25	0.25	0.25	0.25	0.25	0.25	0.25	0.25	0	0	0.25
M00874	0.416667	0.416667	0.416667	0.416667	0.166667	0	0.416667	0.416667	0.416667	0.416667	0.416667	0.416667	0.416667	0.416667	0.416667	0.416667	0.416667	0.416667	0.416667	0.166667	0.416667	0.333333	0.416667	0.416667	0.416667	0.416667	0.416667	0.416667	0.166667	0.416667	0.416667	0.416667	0.416667	0.416667	0.416667	0.416667	0.416667	0.25	0.416667	0.416667	0.416667	0.416667	0.416667	0.416667	0.416667	0.416667	0	0	0.416667
M00875	0	0	0	0	0	0	0	0	0	0	0	0	0	0	0	0.142857	0	0	0	0	0	0.142857	0	0	0	0	0	0	0	0	0	0	0	0	0	0	0	0.142857	0	0.142857	0	0	0	0	0	0	0	0	0
M00876	0	0	0	0	0	0	0	0	0	0	0	0	0	0	0	0	0	0	0	0	0	0	0	0	0	0	0.333333	0	0	0	0	0	0	0	0	0	0	0	0	0.333333	0	0	0	0	0	0	0	0	0
M00877	0	0	0	0	0	0	0	0	0	0	0	0	0	0	0	0	0	0	0	0	0	0	0	0	0	0	0	0	0	0	0	0	0	0	0	0	0	0	0	0	0	0	0	0	0	0	0	0	0
M00878	0.142857	0	0.142857	0.142857	0	0	0	0.142857	0.142857	0.142857	0.142857	0.142857	0.142857	0	0.285714	0.142857	0.142857	0.142857	0.142857	0	1	0.285714	0	0.142857	0	0.285714	0.285714	0	0.142857	0	0	0.142857	0.142857	0.142857	0	0	0.142857	0.142857	0.142857	0.142857	0	0	0.142857	0.142857	0.142857	0.142857	0	0	0.285714
M00879	0	0	0	0	0	0	0	0	0	0	0	0	0	0	0	0	0	0	0	0	1	0	0	0	0	0	0	0	0	0	0	0	0	0	0	0	0	0	0	0	0	0	0	0	0	0	0	0	0
M00880	0	0.6	0	0	0	0	0	0.8	0.8	0.6	0	0	0.6	0	0	0.25	0.6	0	0	0	0.25	0.8	0	0	0.6	0.8	0	0	0	0.8	0.6	0.25	0	0	0.6	0.6	1	0.6	0	0.6	0	0	0.6	0.6	0	0	0	0	0
M00881	0	0	1	1	0	0	0	0	0	0	1	1	0	0	0	0	0	1	1	0	1	0	0	1	0	0	0	0	0	0	0	1	1	0	0	0	1	0	1	0	0	0	0	0	0	0	0	0	0
M00882	0	0	0.5	0.5	0	0	0	0	0	0	0.5	0.5	0	0	0	0	0	0.5	0.5	0	0.5	0	0	0.5	0	0	0	0	0	0	0	0.5	0.5	0	0	0	0.5	0	0.5	0	0	0	0	0	0	0	0	0	0
M00883	0	0	0.333333	0.333333	0	0	0	0	0	0	0.333333	0.333333	0	0	0	0	0	0.333333	0.333333	0	0.333333	0	0	0.333333	0	0	0	0	0	0	0	0.333333	0.333333	0	0	0	0.333333	0	0.333333	0	0	0	0	0	0	0	0	0	0
M00884	0	0	0.5	0.5	0	0	0	0	0	0	0.5	0.5	0	0	0	0	0	0.5	0.5	0	0.5	0	0	0.5	0	0	0	0	0	0	0	0.5	0.5	0	0	0	0.5	0	0.5	0	0	0	0	0	0	0	0	0	0
M00892	0.5	0.5	0.5	0.333333	0.333333	0.5	0.166667	0.5	0.333333	0.5	0.333333	0.5	0.5	0.333333	0.333333	0.666667	0.666667	0.333333	0.5	0.333333	0.166667	0.5	0.5	0.5	0	0.5	0.333333	0.166667	0.5	0.5	0.5	0.5	0.5	0.5	0.5	0.5	0.333333	0.666667	0.333333	0.5	0.333333	0.5	0.666667	0.5	0.5	0.5	0.5	0.5	0.333333
M00895	0.611111	0.5	0.611111	0.611111	0.5	0.166667	0.111111	0.611111	0.333333	0.444444	0.444444	0.611111	0.444444	0.111111	0.5	0.611111	0.611111	0.611111	0.611111	0.277778	0.555556	0.333333	0.611111	0.611111	0.388889	0.611111	0.333333	0.444444	0.222222	0.611111	0.611111	0.611111	0.611111	0.611111	0.444444	0.444444	0.333333	0.611111	0.611111	0.444444	0.444444	0.611111	0.333333	0.611111	0.111111	0.111111	0	0	0.333333
M00896	0.6	0.4	0.8	0.8	0.6	0	0	0.6	0.4	0.6	1	0.8	0.6	0	0.6	0.6	0.6	0.8	0.8	0.2	0.6	0.4	0.6	0.8	0.4	0.6	0.6	0.8	0.4	0.6	0.6	0.8	0.8	0.6	0.6	0.6	0.6	0.6	0.8	0.6	0.6	0.6	0.4	0.6	0.25	0	0	0	0.6
M00897	0.4	0.2	0.4	0.4	0.4	0.2	0.2	0.4	0.2	0.4	0.4	0.4	0.4	0.2	0.4	0.4	0.4	0.4	0.4	0.2	0.2	0.4	0.4	0.4	0	0.4	0	0.2	0.2	0.4	0.4	0.4	0.4	0.4	0.4	0.4	0	0.4	0.4	0.4	0.4	0.4	0.2	0.4	0	0.2	0	0	0.4
M00898	0.166667	0.166667	0.166667	0.166667	0.166667	0.166667	0.166667	0.166667	0.166667	0.166667	0.166667	0.166667	0.166667	0.166667	0.166667	0.166667	0.166667	0.166667	0.166667	0.166667	0	0.166667	0.166667	0.166667	0	0.166667	0	0	0.166667	0.166667	0.166667	0.166667	0.166667	0.166667	0.166667	0.166667	0	0.166667	0.166667	0.166667	0.166667	0.166667	0.166667	0.166667	0	0.166667	0	0	0.166667
M00899	0.666667	1	0.666667	0.666667	1	0	0	1	1	1	0.666667	0.666667	1	0	1	1	1	0.666667	0.666667	0.666667	1	0.333333	1	0.666667	0.333333	1	1	1	1	1	1	0.666667	0.666667	0.666667	1	1	1	1	0.666667	1	1	1	1	1	0	0	0	0	1
M00903	0	0	0.333333	0.333333	0	0	0	0	0	0	0	0	0	0	0	0	0	0.333333	0	0	0	0.166667	0.333333	0	0	0	0	0	0	0	0	0	0	0	0	0	0	0	0.333333	0.333333	0	0	0	0	0	0	0	0	0
M00905	0	0	0	0	0	0	0	0	0	0	0	0	0	0	0	0	0	0	0	0	0	0	0	0	0	0	0	0	0	0	0	0	0	0	0	0	0	0	0	0	0	0	0	0	0	0	0	0	0
M00909	0.8	1	0.6	0.4	0.8	1	0.4	0.8	0.6	0.8	0.4	0.6	0.8	0.6	0.8	0.8	0.8	0.4	0.6	0.8	0.6	0.8	0.8	0.6	0.4	1	0.8	0.4	0.6	1	0.8	0.6	0.6	0.8	0.8	0.8	0.8	0.8	0.4	0.8	0.8	0.8	0.8	0.8	0.6	1	0.8	0.8	0.8
M00911	0.333333	0.333333	0.333333	0.333333	0	0	0.333333	0.333333	0	0.333333	0.333333	0.333333	0	0.333333	0.333333	0.333333	0.333333	0.333333	0.333333	0	0.222222	0.333333	0.333333	0.333333	0	0.333333	0.333333	0.333333	0	0.333333	0	0.333333	0.333333	0.333333	0	0	0.333333	0.333333	0.333333	0.333333	0	0.333333	0	0	0.333333	0	0	0	0.333333
M00912	0.375	0.375	0.375	0.375	0.125	0.125	0.375	0.375	0.25	0.375	0.375	0.375	0.375	0.375	0.25	0.375	0.375	0.375	0.375	0.125	0.25	0.5	0.375	0.375	0.125	0.5	0.25	0.25	0.25	0.5	0.375	0.375	0.375	0.25	0.5	0.375	0.375	0.375	0.375	0.25	0.375	0.375	0.375	0.25	0.125	0.375	0	0.25	0.375
M00913	0	0.6	0.6	0.6	0	0	0.4	0.4	0	0.2	0.6	0.6	0	0.2	0.6	0.6	0.4	0.6	0.6	0	0.2	0.4	0.6	0.6	0.4	0.2	0.6	0.2	0.2	0.4	0.4	0.6	0.6	0	0.4	0.2	0.6	0.6	0.6	0.2	0.2	0.6	0	0.2	0.4	0.2	0	0	0.4
M00914	0.142857	0.428571	0.428571	0.428571	0.142857	0	0.142857	0.285714	0.142857	0.285714	0.428571	0.428571	0.142857	0.142857	0.285714	0.428571	0.285714	0.428571	0.428571	0.142857	0.285714	0.285714	0.428571	0.428571	0.142857	0.285714	0.285714	0.142857	0.285714	0.285714	0.285714	0.428571	0.428571	0.142857	0.285714	0.142857	0.428571	0.428571	0.428571	0.142857	0.285714	0.428571	0.142857	0.285714	0.142857	0.142857	0	0	0.142857
M00916	0.5	0	0	0	1	1	0	1	0	0	0	0	0	0	0	1	1	0	0	1	0	0	1	0	0	0	0	0.5	0	1	1	0	0	0.5	0	0	0	1	0	0	0	1	0	1	0	1	0	0	0.5
M00919	0	0.25	0	0	0	0	0	0	0	0	0	0	0	0	0	0	0	0	0	0	0	0	0	0	0	0	0	0	0	0	0	0	0	0	0	0	0	0	0	0	0	0	0	0	0	0	0	0	0
M00921	0	0	0	0	0	0	0	0	0	0	0	0	0	0	0	0	0	0	0	0	0	0	0	0	0	0	0	0	0	0	0	0	0	0	0	0	0	0	0	0	0	0	0	0	0.25	0	0	0	0
M00922	0	0	0	0	0	0	0	0	0	0	0	0	0	0	0	0	0	0	0	0	0	0	0	0	0	0	0	0	0	0	0	0	0	0	0	0	0	0	0	0	0	0	0	0	0	0	0	0	0
M00923	0.25	0	0.75	0.75	0	0	0	0	0.5	0	0.25	0	0	0	0	0	0	0.75	0.75	0	0.25	0.75	0	0	0	0.25	0	0	0	0	0	0.5	0.25	0.25	0	0	0	0.25	0.75	0	0	0	0	0	0	0	0.25	0	0
M00924	1	0	0.909091	0.818182	0	0	0.916667	0.909091	0.818182	0	0.909091	0.818182	1	0	0	1	1	0.818182	0	0	0.166667	0.916667	0.916667	0.818182	0.583333	0.923077	1	0	0.181818	1	0.909091	0	0.909091	1	1	1	0	1	0.818182	0.75	0.166667	1	0.727273	1	0	0.833333	0	0	1
M00925	0.757576	0	0.666667	0.575758	0	0	0.636364	0.666667	0.545455	0	0.636364	0.575758	0.727273	0	0	0.727273	0.727273	0.575758	0.030303	0	0.0909091	0.636364	0.636364	0.575758	0.484848	0.545455	0.666667	0	0.0909091	0.636364	0.636364	0.030303	0.666667	0.757576	0.727273	0.727273	0.0606061	0.727273	0.575758	0.636364	0.0909091	0.727273	0.454545	0.727273	0	0.575758	0	0	0.757576
M00926	0.555556	0	0.111111	0.222222	0	0	0.555556	0	0	0	0.111111	0.111111	0.444444	0	0	0.555556	0.222222	0.222222	0.111111	0	0.444444	0.222222	0.555556	0.111111	0.444444	0.555556	0.555556	0	0	0.555556	0	0.111111	0.111111	0.555556	0.222222	0.222222	0.777778	0.555556	0.222222	0.222222	0.555556	0.555556	0	0.555556	0.111111	0	0	0.111111	0.555556
M00930	0	0	0	0	0	0.166667	0	0	0	0	0	0	0	0	0	0	0	0	0	0	0	0	0	0	0	0	0	0	0	0	0	0	0	0	0	0	0	0	0	0	0	0	0	0	0.333333	0	0	0	0
M00931	0	0	0	0	0	0	0	0	0	0	0	0	0	0	0	0	0	0	0	0	0	0	0	0	0	0	0	0	0	0	0	0	0	0	0	0	0	0	0	0	0	0	0	0	0.2	0	0	0	0
M00932	0	0	0.3	0.3	0	0	0	0	0	0	0.3	0.3	0	0	0	0	0	0.3	0.3	0	0.285714	0	0	0.3	0.4	0	0	0	0	0	0	0.428571	0.428571	0	0	0	0.285714	0	0.3	0	0	0	0	0	0	0	0	0	0
M00935	0	0	0	0	0	0	0	0	0	0	0	0	0	0	0	0	0	0	0.166667	0	0	0	0	0	0	0	0	0	0	0	0	0.166667	0	0	0	0	0	0	0	0	0	0	0	0	0	0	0	0	0
M00936	0	0	0	0	0	0	0	0	0	0.25	0	0	0	0	0	0	0	0	0	0	0	0	0	0	0	0	0	0	0	0	0	0	0	0	0	0.25	0	0	0	0	0	0	0	0	0	0.25	0	0	0
[truncated: 555 more columns]
